# Supplementary material for: Joint Genomic and Transcriptomic Analysis Reveals Candidate Genes Associated with Plumage Color Traits in Matahu Ducks
Source: Animals (Basel). 2024 Oct 29;14(21):3111. doi: 10.3390/ani14213111 (PMC11544815; doi:10.3390/ani14213111)
Supplement: Supplementary file 1 [file animals-14-03111-s001.zip]

Archive with 6 entries (6 files):
- Table S1 Genome Sequencing Data Statistics.xlsx
- Table S2 Analysis results of three selective signal methods.xlsx
- Table S3 Functional enrichment analysis of candidate genes in selected regions.xlsx
- Table S4 Transcriptome sequencing results statistics.xlsx
- Table S5 Summary of differentially expressed genes in different subgroups.xlsx
- Table S6 Functional enrichment analysis of differentially expressed genes.xlsx
