# Supplementary material for: Joint Genomic and Transcriptomic Analysis Reveals Candidate Genes Associated with Plumage Color Traits in Matahu Ducks
Source: Animals (Basel). 2024 Oct 29;14(21):3111. doi: 10.3390/ani14213111 (PMC11544815; doi:10.3390/ani14213111)
Supplement: Supplementary file 1 [file animals-14-03111-s001.zip › Table S1 Genome Sequencing Data Statistics.xlsx]

## Sheet: Data before filtering
Sample	Raw base(G)	Raw reads(M)	Clean base(G)	Clean reads(M)	Effective ratio(%)	Q20(%)	Q30(%)	GC(%)
1-10	34.23	228.17	34.05	227.32	99.62	99.26	97.39	42.15
1-9	40.61	270.72	40.4	269.65	99.6	99.03	96.52	41.93
1-11	33.48	223.19	33.3	222.31	99.61	99	96.38	41.78
1-14	40.99	273.26	40.77	272.3	99.65	99.2	97.26	41.61
2-5	49.81	332.04	49.51	330.55	99.55	99.18	97.07	42.74
2-8	35.86	239.1	35.67	238.13	99.6	99.3	97.54	42.54
1-15	52.28	348.5	51.92	346.79	99.51	99.29	97.48	42.77
2-2	50.62	337.48	50.35	336.13	99.6	99.23	97.25	42.54
1-8	58.73	391.55	58.22	389.37	99.44	99.37	97.78	43.27
2-13	45.9	305.99	45.62	304.68	99.57	99.33	97.61	42.62
2-10	50.5	336.67	50.17	335.16	99.55	99.21	97.21	42.3
1-4	50.5	336.67	50.25	335.51	99.66	99.29	97.47	42.02
1-7	44.12	294.15	43.88	293.01	99.61	99.15	96.96	41.93
2-4	44.81	298.71	44.54	297.45	99.58	99.21	97.19	42.51
2-9	41.82	278.78	41.54	277.54	99.55	99.28	97.47	42.42
1-1	48.51	323.4	48.21	321.96	99.56	99.28	97.45	42.95
2-6	48.11	320.75	47.84	319.43	99.59	99.29	97.5	43.01
2-3	42.13	280.86	41.9	279.73	99.6	99.14	96.94	42.43
2-1	48.84	325.58	48.52	324.08	99.54	99.21	97.22	42.73
2-12	39.41	262.76	39.23	261.86	99.66	99.23	97.24	42.1
1-13	50.65	337.69	50.35	336.22	99.57	99.26	97.37	42.65
2-14	42.52	283.49	42.25	282.24	99.56	99.25	97.33	42.31
1-2	42.47	283.16	42.26	282.13	99.64	99.2	97.17	41.96
2-15	51.32	342.13	51.04	340.9	99.64	99.29	97.47	42.14
1-13	39.01	260.04	38.8	259.04	99.62	99.21	97.19	42.4
1-12	43.59	290.58	43.36	289.46	99.62	99.27	97.39	42.28
1-5	43.34	288.94	43.12	287.87	99.63	99.24	97.29	42.38
2-7	36.85	245.69	36.67	244.82	99.65	99.17	97.05	42.46
2-11	50.01	333.42	49.73	332.07	99.6	99.23	97.28	42.43
1-6	31.65	210.99	31.48	210.17	99.61	98.95	96.21	41.79
Mean	44.42	296.15	44.16	294.93	99.59	99.22	97.22	42.37

## Sheet: Comparison result
Sample	Total reads	Mapped reads	Mapped ratio(%)	Properly mapped reads	Properly mapped ratio(%)	Dup ratio(%)
1-1	324301820	323253608	99.68	308285658	95.75	0.37
1-2	287262919	286397525	99.7	250950266	88.95	0.41
1-3	339657498	338615609	99.69	316915356	94.26	0.35
1-4	340401723	339443861	99.72	309807376	92.34	0.34
1-5	290634758	289719553	99.69	270676864	94.03	0.38
1-6	212187902	211546919	99.7	196571132	93.53	0.39
1-7	295749661	294862700	99.7	275912978	94.16	0.4
1-8	398021440	396803032	99.69	347996802	89.37	0.39
1-9	271596604	270748657	99.69	256696546	95.2	0.42
1-10	229994571	229301769	99.7	211521262	93.05	0.39
1-11	224174359	223512063	99.7	209342462	94.17	0.29
1-12	292129822	291234075	99.69	273123474	94.36	0.36
1-13	262088445	261285580	99.69	239763348	92.56	0.37
1-14	277294863	276447113	99.69	247718618	90.97	0.64
1-15	350359844	349204781	99.67	327210492	94.35	0.36
2-1	326841051	325892766	99.71	308131814	95.08	0.38
2-2	339591953	338634890	99.72	315400296	93.83	0.37
2-3	281691723	280860705	99.7	267060946	95.47	0.35
2-4	300784962	299950512	99.72	277994874	93.46	0.38
2-5	333802934	332856286	99.72	311428992	94.22	0.32
2-6	322276362	321315578	99.7	303747292	95.09	0.3
2-7	247424897	246722669	99.72	229736438	93.84	0.3
2-8	239547153	238880130	99.72	229681206	96.45	0.35
2-9	282138021	281320987	99.71	256949100	92.58	0.36
2-10	339924357	338954348	99.71	311704634	93	0.34
2-11	335748705	334810101	99.72	311915314	93.93	0.42
2-12	264826123	264139994	99.74	244852936	93.51	0.35
2-13	307869863	306985400	99.71	286808584	94.13	0.39
2-14	288746953	287954858	99.73	245522598	86.99	0.27
2-15	346358311	345448047	99.74	315025310	92.41	0.33
Mean	298447653	297570137	99.71	275281766	93.37	0.37

## Sheet: Sequencing depth and coverage 
Sample	Mean	%_bases_above_1	%_bases_above_5	%_bases_above_10
1-10	28.5	97.53	95.28	92.36
1-11	27.9	97.42	95.17	92.33
1-12	36.27	97.65	95.88	94
1-13	32.43	97.59	95.62	93.23
1-14	34.21	97.67	95.84	93.93
1-15	43.19	97.83	96.37	94.96
1-1	40.15	97.72	96.12	94.43
1-2	35.37	97.72	95.9	93.96
1-3	42.04	97.77	96.24	94.75
1-4	42.12	97.73	96.06	94.43
1-5	36	97.59	95.78	93.82
1-6	26.37	97.41	95.14	92.19
1-7	36.66	97.61	95.84	93.93
1-8	48.7	97.96	96.47	95.02
1-9	33.65	97.53	95.67	93.63
2-10	41.94	98.76	97.31	95.74
2-11	41.41	98.63	97	95.14
2-12	32.91	98.55	96.61	93.98
2-13	38.1	98.76	97.18	95.2
2-14	35.5	98.77	97.03	94.81
2-15	42.75	98.67	97.16	95.57
2-1	40.42	98.69	97.21	95.5
2-2	42	98.71	97.18	95.47
2-3	34.97	98.57	96.87	94.71
2-4	37.2	98.65	96.98	94.92
2-5	41.28	98.63	97.09	95.33
2-6	39.88	98.64	97.02	95.02
2-7	30.74	98.44	96.24	93.01
2-8	29.8	98.46	96.51	93.65
2-9	34.62	98.79	97.22	95.24
Mean	36.9	98.15	96.4	94.34

## Sheet: SNP type
Sample	SNPnumber	Transition	Transversion	Ti/Tv	Heterozygosity	Homozygosity
1-1	6962347	4914281	2048066	2.39	4480632	2481715
1-10	6941545	4906364	2035181	2.41	4465670	2475875
1-11	6764024	4781606	1982418	2.41	4141997	2622027
1-12	6954206	4906210	2047996	2.39	4455101	2499105
1-13	6930955	4897848	2033107	2.4	4497019	2433936
1-14	7000455	4946199	2054256	2.4	4617433	2383022
1-15	7071829	4988444	2083385	2.39	4733253	2338576
1-2	6973269	4923688	2049581	2.4	4545682	2427587
1-3	6899956	4872134	2027822	2.4	4360444	2539512
1-4	7062225	4984582	2077643	2.39	4669497	2392728
1-5	6969707	4922243	2047464	2.4	4513438	2456269
1-6	6914523	4884404	2030119	2.4	4471433	2443090
1-7	6796504	4802723	1993781	2.4	4184478	2612026
1-8	7060149	4979955	2080194	2.39	4628099	2432050
1-9	6794989	4799953	1995036	2.4	4246831	2548158
2-1	7015211	4953213	2061998	2.4	4568300	2446911
2-10	6873658	4856926	2016732	2.4	4311411	2562247
2-11	6864821	4847331	2017490	2.4	4339428	2525393
2-12	7002158	4950024	2052134	2.41	4595289	2406869
2-13	7007721	4946796	2060925	2.4	4546862	2460859
2-14	6949770	4905155	2044615	2.39	4467135	2482635
2-15	7022386	4960194	2062192	2.4	4603627	2418759
2-2	6830360	4823345	2007015	2.4	4217176	2613184
2-3	7002813	4949089	2053724	2.4	4525830	2476983
2-4	6858868	4843848	2015020	2.4	4340201	2518667
2-5	6680170	4713755	1966415	2.39	3887642	2792528
2-6	6966939	4919591	2047348	2.4	4485208	2481731
2-7	6631119	4686700	1944419	2.41	3860932	2770187
2-8	6795883	4796114	1999769	2.39	4187816	2608067
2-9	6980303	4923989	2056314	2.39	4544356	2435947
MT-01-01	7088203	5002170	2086033	2.39	4658552	2429651
MT-01-03	7091367	5005093	2086274	2.39	4743359	2348008
MT-01-04	7011546	4946791	2064755	2.39	4533581	2477965
MT-01-05	6951783	4908531	2043252	2.4	4495261	2456522
MT-01-06	7052864	4977440	2075424	2.39	4633951	2418913
MT-01-07	7003228	4939366	2063862	2.39	4506456	2496772
MT-01-08	7058025	4979162	2078863	2.39	4652265	2405760
MT-01-09	6973548	4919495	2054053	2.39	4527257	2446291
MT-01-10	6965422	4916348	2049074	2.39	4471295	2494127
MT-01-11	6999380	4939110	2060270	2.39	4574537	2424843
MT-01-12	6994882	4934391	2060491	2.39	4524278	2470604
MT-01-13	7029896	4960475	2069421	2.39	4576742	2453154
MT-01-14	7003003	4942417	2060586	2.39	4510258	2492745
MT-01-16	7075914	4995866	2080048	2.4	4635893	2440021
MT-02-02	7077102	4992071	2085031	2.39	4619275	2457827
MT-02-03	6916783	4887252	2029531	2.4	4429299	2487484
MT-02-04	6987695	4935121	2052574	2.4	4524676	2463019
MT-02-05	7015314	4952930	2062384	2.4	4525811	2489503
MT-02-06	6843403	4835492	2007911	2.4	4241496	2601907
MT-02-07	6948495	4908741	2039754	2.4	4480723	2467772
MT-02-08	6917806	4884030	2033776	2.4	4476970	2440836
MT-02-09	6994341	4937730	2056611	2.4	4550587	2443754
MT-02-10	7107642	5014279	2093363	2.39	4721657	2385985
MT-02-13	6922798	4891745	2031053	2.4	4489320	2433478
MT-02-17	6924307	4888219	2036088	2.4	4403455	2520852
MT-02-24	6859223	4843297	2015926	2.4	4359070	2500153
MT-02-25	6901547	4873770	2027777	2.4	4391606	2509941
MT-02-26	6986717	4929573	2057144	2.39	4501711	2485006
MT-02-29	6946392	4907057	2039335	2.4	4452392	2494000

## Sheet: SNP region
Sample	UTR3	UTR5	downstream	exonic	intergenic	intronic	ncRNA_UTR5	ncRNA_exonic	ncRNA_intronic	ncRNA_splicing	splicing	upstream	Total
1-1	158613	56719	120372	140952	2769228	3729474	0	626	5000	0	321	133372	7114677
1-10	157439	53796	118687	136362	2746829	3740799	0	828	5678	0	313	127650	7088381
1-11	152827	52342	114560	132906	2698731	3626127	0	657	5854	1	312	122652	6906969
1-12	158975	55785	120919	141086	2756402	3734241	0	785	5345	0	307	131960	7105805
1-13	158432	54754	119470	138130	2719552	3753052	0	541	4526	1	309	128839	7077606
1-14	160170	55453	121727	139471	2774370	3759647	0	811	5955	1	339	131750	7149694
1-15	158488	56626	121923	141671	2823489	3784080	0	720	5944	0	325	134379	7227645
1-2	157553	55232	119566	137631	2778116	3738737	0	882	5907	1	332	129515	7123472
1-3	157634	55622	119940	138815	2743960	3696425	0	759	5779	1	322	131839	7051096
1-4	158948	55714	121002	139451	2818539	3781733	0	741	6069	1	353	132929	7215480
1-5	156843	55423	120087	137959	2765371	3746448	0	634	4761	0	322	131163	7119011
1-6	156176	54235	117968	137583	2735955	3725858	0	557	5071	0	314	126291	7060008
1-7	155962	54583	117551	136795	2674888	3669818	0	605	5435	1	308	127190	6943136
1-8	159904	57357	122274	141613	2808443	3784999	0	760	5341	0	324	134287	7215302
1-9	153324	53749	118037	136036	2707414	3639355	0	821	5565	1	309	127034	6941645
2-1	158207	56424	120191	139487	2783647	3770756	0	630	5313	2	360	131504	7166521
2-10	158520	56696	121044	140421	2700155	3710667	0	808	5356	1	329	131764	7025761
2-11	154019	53718	117422	135360	2752717	3665262	0	722	5393	1	323	128422	7013359
2-12	159635	54616	121332	139992	2759037	3779798	0	589	5354	0	324	130863	7151540
2-13	158795	56299	121764	141481	2781931	3759679	0	834	6130	1	325	133478	7160717
2-14	156908	55173	120492	137342	2768867	3725334	0	618	4344	2	309	130145	7099534
2-15	159396	56657	121323	138887	2793709	3763345	0	751	5442	1	320	133074	7172905
2-2	154376	54301	117891	137483	2710617	3670117	0	698	5230	0	315	129353	6980381
2-3	158623	55750	120235	139542	2778852	3761916	0	637	5526	0	327	131938	7153346
2-4	155704	55021	118285	138162	2710245	3694770	0	654	5383	0	319	130429	7008972
2-5	149198	52434	114926	132184	2679885	3568351	0	641	4930	0	301	125260	6828110
2-6	158555	56130	119621	138672	2774028	3735489	0	666	4460	0	306	130979	7118906
2-7	152843	53053	115309	135172	2619737	3569021	0	515	4357	1	317	125579	6775904
2-8	152616	53553	116386	134412	2722935	3629535	0	682	5077	0	316	127429	6942941
2-9	158584	55921	121170	139784	2775228	3742096	0	579	5267	0	345	133035	7132009
MT-01-01	160645	55704	121039	139121	2834935	3788741	0	635	4984	0	330	133336	7239470
MT-01-03	161241	57230	123511	141645	2825383	3796083	0	797	5548	0	322	133945	7245705
MT-01-04	158920	57272	121924	140724	2781114	3764689	0	846	5366	0	310	133707	7164872
MT-01-05	159418	56108	120591	139304	2757169	3729444	0	880	5885	0	317	132005	7101121
MT-01-06	160169	56292	121483	139608	2796948	3790666	0	849	6251	2	324	132670	7205262
MT-01-07	159647	56257	122058	140942	2794388	3744851	0	560	4839	1	322	134035	7157900
MT-01-08	159435	56809	121707	141165	2821739	3771597	0	703	5597	1	319	132274	7211346
MT-01-09	158245	56828	121122	138667	2770135	3742553	0	858	5418	1	321	133330	7127478
MT-01-10	156030	55839	119824	139319	2777862	3727688	0	824	5919	1	316	132808	7116430
MT-01-11	159826	56088	121312	140318	2785755	3749737	0	634	4466	0	305	133345	7151786
MT-01-12	159181	56288	122658	141490	2792715	3736909	0	568	4127	1	345	134364	7148646
MT-01-13	159349	56600	122050	140681	2818067	3746273	0	650	4398	0	306	133975	7182349
MT-01-14	158707	57383	121421	141492	2781806	3756403	0	765	5763	0	305	133058	7157103
MT-01-16	162145	57173	122787	141654	2802691	3801493	0	701	5612	1	317	134789	7229363
MT-02-02	160237	56239	121667	139583	2826937	3784625	0	589	4918	0	314	134227	7229336
MT-02-03	157133	55672	120485	138339	2717908	3739567	0	716	4943	1	314	131126	7066204
MT-02-04	158171	56102	121811	139525	2767746	3756963	0	805	5164	0	342	133225	7139854
MT-02-05	157594	56627	120968	139988	2794179	3758885	0	847	5158	0	323	132339	7166908
MT-02-06	155279	55144	118808	136795	2706730	3682726	0	687	5690	1	341	129207	6991408
MT-02-07	158387	55111	119450	137510	2747729	3742217	0	717	5347	0	309	130756	7097533
MT-02-08	157731	56458	120678	140275	2741006	3714368	0	766	5248	0	328	133354	7070212
MT-02-09	158289	56867	119524	140047	2790359	3740938	0	880	6233	1	357	133024	7146519
MT-02-10	159617	56539	122136	141567	2830399	3810820	0	816	5767	0	336	133953	7261950
MT-02-13	156495	55726	117697	137857	2748462	3720104	0	722	5630	1	332	129690	7072716
MT-02-17	157247	55514	120199	139368	2746154	3718397	0	822	6016	0	328	130663	7074708
MT-02-24	155691	55801	119160	137411	2723278	3680464	0	775	5041	0	316	130169	7008106
MT-02-25	158742	55836	120782	138802	2726627	3714697	0	802	5212	0	316	130781	7052597
MT-02-26	156940	55426	120648	139756	2789563	3740249	0	632	4842	0	325	132053	7140434
MT-02-29	156880	56171	118940	139929	2761657	3725419	0	708	6167	1	322	131075	7097269

## Sheet: Exon distribution
Sample	nonsynonymous SNV	stopgain	stoploss	synonymous SNV	unknown	Total
1-1	42166	349	59	96093	2285	140952
1-10	40621	341	57	93214	2129	136362
1-11	39307	330	64	90930	2275	132906
1-12	42572	347	66	95772	2329	141086
1-13	40858	324	62	94523	2363	138130
1-14	41497	328	59	95263	2324	139471
1-15	42655	332	63	96254	2367	141671
1-2	40901	334	64	94150	2182	137631
1-3	41302	347	59	94867	2240	138815
1-4	41596	325	62	95154	2314	139451
1-5	41129	327	62	94244	2197	137959
1-6	41247	330	65	93614	2327	137583
1-7	41001	338	58	93173	2225	136795
1-8	42857	344	59	95965	2388	141613
1-9	40793	311	59	92554	2319	136036
2-1	41874	342	62	94876	2333	139487
2-10	42221	335	62	95574	2229	140421
2-11	40306	324	50	92460	2220	135360
2-12	41690	326	65	95695	2216	139992
2-13	42717	340	63	95917	2444	141481
2-14	40662	335	56	94088	2201	137342
2-15	41118	336	61	95145	2227	138887
2-2	41315	349	60	93527	2232	137483
2-3	41297	331	57	95767	2090	139542
2-4	41441	347	54	94106	2214	138162
2-5	39314	324	46	90444	2056	132184
2-6	41040	325	59	94969	2279	138672
2-7	40555	325	62	92013	2217	135172
2-8	40017	318	62	91863	2152	134412
2-9	42183	327	56	94892	2326	139784
MT-01-01	41531	329	56	95107	2098	139121
MT-01-03	42496	336	59	96611	2143	141645
MT-01-04	42670	357	66	95353	2278	140724
MT-01-05	41714	344	59	94981	2206	139304
MT-01-06	41646	346	67	95200	2349	139608
MT-01-07	42347	329	63	95863	2340	140942
MT-01-08	42616	355	68	95735	2391	141165
MT-01-09	41375	349	60	94761	2122	138667
MT-01-10	41537	331	61	95010	2380	139319
MT-01-11	41933	354	56	95542	2433	140318
MT-01-12	42467	353	65	96358	2247	141490
MT-01-13	42387	345	65	95624	2260	140681
MT-01-14	42571	354	66	96284	2217	141492
MT-01-16	42460	356	62	96444	2332	141654
MT-02-02	41678	349	62	95270	2224	139583
MT-02-03	41017	322	62	94706	2232	138339
MT-02-04	42089	345	64	94838	2189	139525
MT-02-05	41850	329	61	95387	2361	139988
MT-02-06	40743	333	52	93410	2257	136795
MT-02-07	40522	330	56	94349	2253	137510
MT-02-08	42266	349	60	95405	2195	140275
MT-02-09	42335	307	58	95082	2265	140047
MT-02-10	42895	348	68	96015	2241	141567
MT-02-13	40973	332	58	94235	2259	137857
MT-02-17	41771	325	60	95044	2168	139368
MT-02-24	41125	342	57	93710	2177	137411
MT-02-25	41637	319	61	94569	2216	138802
MT-02-26	41764	336	64	95236	2356	139756
MT-02-29	41781	325	67	95554	2202	139929
