# Supplementary material for: Joint Genomic and Transcriptomic Analysis Reveals Candidate Genes Associated with Plumage Color Traits in Matahu Ducks
Source: Animals (Basel). 2024 Oct 29;14(21):3111. doi: 10.3390/ani14213111 (PMC11544815; doi:10.3390/ani14213111)
Supplement: Supplementary file 1 [file animals-14-03111-s001.zip › Table S2 Analysis results of three selective signal methods.xlsx]

## Sheet: Whitefeather_Primordial.dxy.gen
Gene_id	Transcript_id	Chr	Pos1	Pos2	NRID	NRANNO	UniID	UniANNO	KoID	Koanno	GOTERM	GOANNO	EGGNOG	EGGNOG_ANNO	PfamID	PfamAnno
gene-FMN2	rna-XM_021275154.3	chr3	27313175	27473608	XP_021130829.3	formin-2 isoform X1 [Anas platyrhynchos]	sp|Q9JL04|FMN2_MOUSE	Formin-2 OS=Mus musculus OX=10090 GN=Fmn2 PE=1 SV=2	ko04320	Dorso-ventral axis formation	GO:0035556	intracellular signal transduction	U:Intracellular trafficking, secretion, and vesicular transport,S:Function unknown	ENOG410XQWC(Formin 2):ENOG410XQR0(inverted formin, FH2 and WH2 domain containing)	PF02181.27	Formin Homology 2 Domain
gene-KIF1B	rna-XM_038166745.1	chr22	4367330	4462814	XP_038022673.1	kinesin-like protein KIF1B isoform X1 [Anas platyrhynchos]	sp|Q60575|KIF1B_MOUSE	Kinesin-like protein KIF1B OS=Mus musculus OX=10090 GN=Kif1b PE=1 SV=2	ko04814	Motor proteins	GO:0005737,GO:0008574,GO:0016192,GO:0031410,GO:0008017,GO:0007018,GO:0030425,GO:0030424,GO:0005524,GO:0016887,GO:0005871,GO:0030705,GO:0005874,GO:0003777	cytoplasm:ATP-dependent microtubule motor activity, plus-end-directed:vesicle-mediated transport:cytoplasmic vesicle:microtubule binding:microtubule-based movement:dendrite:axon:ATP binding:ATPase activity:kinesin complex:cytoskeleton-dependent intracellular transport:microtubule:microtubule motor activity	Z:Cytoskeleton	COG5059(Kinesin family member)	PF00225.27,PF16183.9,PF12473.12,PF16796.9,PF12423.12,PF00169.33,PF00498.30	Kinesin motor domain:Kinesin-associated:Kinesin protein:Microtubule binding:Kinesin protein 1B:PH domain:FHA domain
gene-ELMO1	rna-XM_027451450.2	chr2	100740509	100949551	XP_027307251.1	engulfment and cell motility protein 1 isoform X7 [Anas platyrhynchos]	sp|Q92556|ELMO1_HUMAN	Engulfment and cell motility protein 1 OS=Homo sapiens OX=9606 GN=ELMO1 PE=1 SV=2	ko05135,ko05100,ko04062,ko05131,ko05132	Yersinia infection:Bacterial invasion of epithelial cells:Chemokine signaling pathway:Shigellosis:Salmonella infection	--	--	S:Function unknown	ENOG410XPKN(Engulfment and cell motility)	PF04727.17,PF16457.9,PF11841.12	ELMO/CED-12 family:Pleckstrin homology domain:ELMO, armadillo-like helical domain
gene-LRRC28	rna-XM_027465897.2	chr11	18586480	18639722	XP_025977452.1	leucine-rich repeat-containing protein 28 isoform X3 [Dromaius novaehollandiae]	sp|Q32KX5|LRC28_BOVIN	Leucine-rich repeat-containing protein 28 OS=Bos taurus OX=9913 GN=LRRC28 PE=2 SV=1	--	--	--	--	S:Function unknown	COG4886(leucine Rich Repeat)	PF13855.10,PF12799.11,PF00560.37,PF14580.10	Leucine rich repeat:Leucine Rich repeats (2 copies):Leucine Rich Repeat:Leucine-rich repeat
gene-CIB2	rna-XM_005027932.5	chr11	8351317	8394014	XP_012962707.1	calcium and integrin-binding family member 2 isoform X3 [Anas platyrhynchos]	sp|Q9Z309|CIB2_MOUSE	Calcium and integrin-binding family member 2 OS=Mus musculus OX=10090 GN=Cib2 PE=1 SV=1	--	--	GO:0007229,GO:0005509	integrin-mediated signaling pathway:calcium ion binding	D:Cell cycle control, cell division, chromosome partitioning,T:Signal transduction mechanisms,Z:Cytoskeleton	COG5126(Calcium-binding protein):COG5126(Calcium-binding protein):COG5126(Calcium-binding protein)	PF13499.10,PF00036.36,PF13405.10,PF13833.10,PF13202.10	EF-hand domain pair:EF hand:EF-hand domain:EF-hand domain pair:EF hand
gene-RALGPS2	rna-XM_038182708.1	chr8	11526081	11645684	XP_055671089.1	ras-specific guanine nucleotide-releasing factor RalGPS2 isoform X1 [Falco peregrinus]	sp|Q5ZJK0|RGPS1_CHICK	Ras-specific guanine nucleotide-releasing factor RalGPS1 OS=Gallus gallus OX=9031 GN=RALGPS1 PE=2 SV=1	--	--	GO:0007264,GO:0005085	small GTPase mediated signal transduction:guanyl-nucleotide exchange factor activity	T:Signal transduction mechanisms	ENOG410YV9P(Ral GEF with PH domain and SH3 binding motif)	PF00617.23,PF00169.33	RasGEF domain:PH domain
gene-LOC113843805	rna-XR_003497630.2	chr5	52436680	52610091	--	--	--	--	--	--	--	--	--	--	--	--
gene-LOC106019887	rna-XR_005264748.1	chr3	86518808	86547275	KFQ61820.1	hypothetical protein N334_03160, partial [Pelecanus crispus]	--	--	--	--	--	--	S:Function unknown,S:Function unknown,S:Function unknown	ENOG410Y65V(Retrotransposon protein):ENOG410YZ94(-):ENOG410XSFY(Reverse transcriptase (RNA-dependent DNA polymerase))	--	--
gene-TENM4	rna-XM_038177672.1	chr1	202975482	203560579	XP_038033600.1	teneurin-4 isoform X1 [Anas platyrhynchos]	sp|Q6N022|TEN4_HUMAN	Teneurin-4 OS=Homo sapiens OX=9606 GN=TENM4 PE=1 SV=2	--	--	--	--	--	--	PF06484.16,PF15636.10,PF07974.17,PF05593.18,PF01436.25	Teneurin Intracellular Region:GHH signature containing HNH/Endo VII superfamily nuclease toxin:EGF-like domain:RHS Repeat:NHL repeat
gene-LOC119718423	rna-XR_005269518.1	chr1	29069026	29092711	--	--	--	--	--	--	--	--	--	--	--	--
gene-MARCHF1	rna-XM_027456481.2	chr4	27703600	27934722	XP_012952124.1	E3 ubiquitin-protein ligase MARCHF1 isoform X2 [Anas platyrhynchos]	sp|Q8TCQ1|MARH1_HUMAN	E3 ubiquitin-protein ligase MARCHF1 OS=Homo sapiens OX=9606 GN=MARCHF1 PE=1 SV=1	--	--	--	--	O:Posttranslational modification, protein turnover, chaperones	COG5183((Membrane-Associated Ring finger (C3HC4)))	PF12906.11	RING-variant domain
gene-DGLUCY	rna-XM_038180268.1	chr5	17614855	17658592	XP_038036194.1	D-glutamate cyclase, mitochondrial isoform X1 [Anas platyrhynchos]	sp|Q8BH86|GLUCM_MOUSE	D-glutamate cyclase, mitochondrial OS=Mus musculus OX=10090 GN=Dglucy PE=1 SV=1	ko00470	D-Amino acid metabolism	GO:0016829	lyase activity	S:Function unknown	COG4336(UPF0317 protein)	PF14336.10,PF07286.16	D-glutamate cyclase-like, C-terminal:D-glutamate cyclase
gene-UNKL	rna-XM_027469104.2	chr15	17754083	17803845	XP_027324905.1	putative E3 ubiquitin-protein ligase UNKL isoform X5 [Anas platyrhynchos]	sp|Q5FWH2|UNKL_MOUSE	Putative E3 ubiquitin-protein ligase UNKL OS=Mus musculus OX=10090 GN=Unkl PE=2 SV=2	--	--	--	--	S:Function unknown	ENOG410XR0Z(zinc finger CCCH domain-containing protein)	PF18384.5,PF13920.10,PF00642.28,PF00038.25,PF05308.15	Unkempt Zinc finger domain 1 (Znf1):Zinc finger, C3HC4 type (RING finger):Zinc finger C-x8-C-x5-C-x3-H type (and similar):Intermediate filament protein:Mitochondrial fission regulator
gene-NPY1R	rna-XM_027456495.2	chr4	27954547	28003244	XP_027312296.1	neuropeptide Y receptor type 1 [Anas platyrhynchos]	sp|P25929|NPY1R_HUMAN	Neuropeptide Y receptor type 1 OS=Homo sapiens OX=9606 GN=NPY1R PE=1 SV=1	ko04024,ko04923,ko04080	cAMP signaling pathway:Regulation of lipolysis in adipocytes:Neuroactive ligand-receptor interaction	GO:0003151,GO:0007631,GO:0040014,GO:0007626,GO:0016020,GO:0004983,GO:0008217,GO:0019233,GO:0001602,GO:0001601,GO:0006006	outflow tract morphogenesis:feeding behavior:regulation of multicellular organism growth:locomotory behavior:membrane:neuropeptide Y receptor activity:regulation of blood pressure:sensory perception of pain:pancreatic polypeptide receptor activity:peptide YY receptor activity:glucose metabolic process	U:Intracellular trafficking, secretion, and vesicular transport	ENOG410XRW9(Receptor)	PF00001.25,PF10320.13	7 transmembrane receptor (rhodopsin family):Serpentine type 7TM GPCR chemoreceptor Srsx
gene-ANKS1B	rna-XM_027452496.2	chr1	45137464	45576420	XP_027308297.1	ankyrin repeat and sterile alpha motif domain-containing protein 1B isoform X2 [Anas platyrhynchos]	sp|P0C6S7|ANS1B_RAT	Ankyrin repeat and sterile alpha motif domain-containing protein 1B OS=Rattus norvegicus OX=10116 GN=Anks1b PE=1 SV=1	--	--	--	--	S:Function unknown	COG0666(Ankyrin Repeat)	PF12796.11,PF00023.34,PF13637.10,PF13857.10,PF00536.34,PF13606.10,PF07647.21,PF00640.27,PF08416.17	Ankyrin repeats (3 copies):Ankyrin repeat:Ankyrin repeats (many copies):Ankyrin repeats (many copies):SAM domain (Sterile alpha motif):Ankyrin repeat:SAM domain (Sterile alpha motif):Phosphotyrosine interaction domain (PTB/PID):Phosphotyrosine-binding domain
gene-SORCS2	rna-XM_027457442.2	chr4	64576792	65128741	XP_027313243.2	VPS10 domain-containing receptor SorCS2 isoform X8 [Anas platyrhynchos]	sp|Q96PQ0|SORC2_HUMAN	VPS10 domain-containing receptor SorCS2 OS=Homo sapiens OX=9606 GN=SORCS2 PE=1 SV=3	--	--	--	--	U:Intracellular trafficking, secretion, and vesicular transport,U:Intracellular trafficking, secretion, and vesicular transport	ENOG410XNN6(Sortilin-related VPS10 domain containing receptor):ENOG410Y3W5(Functions as a sorting receptor in the Golgi compartment required for the intracellular sorting and delivery of soluble vacuolar proteins, like carboxypeptidase Y (CPY) and proteinase A. Executes multiple rounds of sorting by cycling between the late Golgi and a prevacuolar endosome-like compartment)	PF15902.9,PF15901.9,PF18911.4,PF00801.24	Sortilin, neurotensin receptor 3,:Sortilin, neurotensin receptor 3, C-terminal:PKD domain:PKD domain
gene-TTN	rna-XM_038182082.1	chr7	23714037	23958050	XP_038038010.1	titin isoform X10 [Anas platyrhynchos]	sp|Q8WZ42|TITIN_HUMAN	Titin OS=Homo sapiens OX=9606 GN=TTN PE=1 SV=4	ko05414,ko05410	Dilated cardiomyopathy:Hypertrophic cardiomyopathy	--	--	S:Function unknown	ENOG410XQFD(myosin light chain kinase)	PF07679.20,PF00041.25,PF13927.10,PF00047.29,PF13895.10,PF16656.9,PF07686.21,PF08205.16,PF16893.9,PF11465.12,PF07654.19,PF00069.29,PF18452.5,PF09042.15,PF07714.21,PF17736.5,PF16681.9,PF08204.15,PF16680.9,PF02818.19,PF18362.5	Immunoglobulin I-set domain:Fibronectin type III domain:Immunoglobulin domain:Immunoglobulin domain:Immunoglobulin domain:Purple acid Phosphatase, N-terminal domain:Immunoglobulin V-set domain:CD80-like C2-set immunoglobulin domain:Fibronectin type III domain:Natural killer cell receptor 2B4:Immunoglobulin C1-set domain:Protein kinase domain:Immunoglobulin domain:Titin Z:Protein tyrosine and seri…
gene-DNM3	rna-XM_038183205.1	chr8	9465455	9646844	XP_040533856.1	dynamin-3 isoform X1 [Gallus gallus]	sp|Q9UQ16|DYN3_HUMAN	Dynamin-3 OS=Homo sapiens OX=9606 GN=DNM3 PE=1 SV=4	ko04072,ko04144,ko04961,ko05100,ko04721	Phospholipase D signaling pathway:Endocytosis:Endocrine and other factor-regulated calcium reabsorption:Bacterial invasion of epithelial cells:Synaptic vesicle cycle	--	--	S:Function unknown	COG0699(Dynamin family)	PF01031.24,PF00350.27,PF02212.22,PF00169.33	Dynamin central region:Dynamin family:Dynamin GTPase effector domain:PH domain
gene-RALGPS2	rna-XM_038182711.1	chr8	11526081	11645684	XP_055671090.1	ras-specific guanine nucleotide-releasing factor RalGPS2 isoform X2 [Falco peregrinus]	sp|Q5ZJK0|RGPS1_CHICK	Ras-specific guanine nucleotide-releasing factor RalGPS1 OS=Gallus gallus OX=9031 GN=RALGPS1 PE=2 SV=1	--	--	--	--	T:Signal transduction mechanisms	ENOG410YV9P(Ral GEF with PH domain and SH3 binding motif)	PF00617.23,PF00169.33	RasGEF domain:PH domain
gene-LOC113841684	rna-XM_038169480.1	chrW	15536749	15795616	XP_038025408.1	homer protein homolog 1-like isoform X2 [Anas platyrhynchos]	sp|Q86YM7|HOME1_HUMAN	Homer protein homolog 1 OS=Homo sapiens OX=9606 GN=HOMER1 PE=1 SV=2	ko04068,ko04724	FoxO signaling pathway:Glutamatergic synapse	GO:0005737,GO:0014069,GO:0007216,GO:0035256	cytoplasm:postsynaptic density:G-protein coupled glutamate receptor signaling pathway:G-protein coupled glutamate receptor binding	Z:Cytoskeleton	ENOG410XQWT(Homer homolog)	PF00568.27,PF19443.3,PF15905.9	WH1 domain:DAHL domain:Hyaluronan mediated motility receptor N-terminal
gene-CCDC85C	rna-XM_038180240.1	chr5	13414970	13421883	XP_038036168.1	coiled-coil domain-containing protein 85C isoform X4 [Anas platyrhynchos]	sp|Q0V989|CC85C_XENTR	Coiled-coil domain-containing protein 85C OS=Xenopus tropicalis OX=8364 GN=ccdc85c PE=2 SV=1	--	--	GO:0005912	adherens junction	S:Function unknown	ENOG410YXPD(coiledcoil domain containing)	PF10226.13	CCDC85 family
gene-DNM3	rna-XM_038183211.1	chr8	9556639	9646850	XP_038039139.1	dynamin-3 isoform X14 [Anas platyrhynchos]	sp|Q8BZ98|DYN3_MOUSE	Dynamin-3 OS=Mus musculus OX=10090 GN=Dnm3 PE=1 SV=1	ko04072,ko04144,ko04961,ko05100,ko04721	Phospholipase D signaling pathway:Endocytosis:Endocrine and other factor-regulated calcium reabsorption:Bacterial invasion of epithelial cells:Synaptic vesicle cycle	--	--	S:Function unknown	COG0699(Dynamin family)	PF01031.24,PF00350.27,PF00169.33	Dynamin central region:Dynamin family:PH domain
gene-TENM4	rna-XM_038177705.1	chr1	202975484	203565185	XP_038033633.1	teneurin-4 isoform X4 [Anas platyrhynchos]	sp|Q6N022|TEN4_HUMAN	Teneurin-4 OS=Homo sapiens OX=9606 GN=TENM4 PE=1 SV=2	--	--	--	--	U:Intracellular trafficking, secretion, and vesicular transport	ENOG410Z5H4(teneurin transmembrane protein 4)	PF06484.16,PF15636.10,PF07974.17,PF05593.18,PF01436.25	Teneurin Intracellular Region:GHH signature containing HNH/Endo VII superfamily nuclease toxin:EGF-like domain:RHS Repeat:NHL repeat
gene-LOC106018629	rna-XR_001192844.3	chr1	44454423	44459642	--	--	--	--	--	--	--	--	--	--	--	--
gene-C4H4orf33	rna-XM_038179078.1	chr4	40561498	40570317	XP_035179561.1	UPF0462 protein C4orf33 homolog isoform X1 [Oxyura jamaicensis]	sp|Q8N1A6|CD033_HUMAN	UPF0462 protein C4orf33 OS=Homo sapiens OX=9606 GN=C4orf33 PE=1 SV=2	--	--	--	--	S:Function unknown	ENOG4111M8H(Chromosome 4 open reading frame 33)	--	--
gene-TRAPPC12	rna-XM_038177550.1	chr3	100839865	100893528	XP_038033478.1	trafficking protein particle complex subunit 12 [Anas platyrhynchos]	sp|Q8K2L8|TPC12_MOUSE	Trafficking protein particle complex subunit 12 OS=Mus musculus OX=10090 GN=Trappc12 PE=1 SV=2	--	--	--	--	S:Function unknown	ENOG410XSX3(trafficking protein particle complex)	PF07719.21,PF00515.32,PF14559.10,PF13424.10,PF13174.10,PF13432.10,PF04733.18,PF13431.10	Tetratricopeptide repeat:Tetratricopeptide repeat:Tetratricopeptide repeat:Tetratricopeptide repeat:Tetratricopeptide repeat:Tetratricopeptide repeat:Coatomer epsilon subunit:Tetratricopeptide repeat
gene-VCL	rna-XM_027459787.2	chr6	15495810	15558182	XP_027315588.2	vinculin isoform X1 [Anas platyrhynchos]	sp|P12003|VINC_CHICK	Vinculin OS=Gallus gallus OX=9031 GN=VCL PE=1 SV=4	ko04510,ko04810,ko05146,ko05131,ko04670,ko05100,ko04520	Focal adhesion:Regulation of actin cytoskeleton:Amoebiasis:Shigellosis:Leukocyte transendothelial migration:Bacterial invasion of epithelial cells:Adherens junction	GO:0048675,GO:0017166,GO:0015629,GO:0034333,GO:0030032,GO:0031594,GO:0030334,GO:0002162,GO:0051893,GO:0005927,GO:0005925,GO:0030018,GO:0005737,GO:0002009,GO:0061826,GO:0034394,GO:0005198,GO:1904702,GO:1990357,GO:0042803,GO:0005856,GO:0051393,GO:0042383,GO:0001725,GO:0044291,GO:0051015,GO:0005916,GO:0005915,GO:0008013,GO:0005911,GO:0005886,GO:0007155,GO:0090136,GO:0042995,GO:0031625,GO:0032991,GO:…	axon extension:vinculin binding:actin cytoskeleton:adherens junction assembly:lamellipodium assembly:neuromuscular junction:regulation of cell migration:dystroglycan binding:regulation of focal adhesion assembly:muscle tendon junction:focal adhesion:Z disc:cytoplasm:morphogenesis of an epithelium:podosome ring:protein localization to cell surface:structural molecule activity:regulation of protein…	S:Function unknown	ENOG410XSRU(Catenin (Cadherin-associated protein))	PF01044.23	Vinculin family
gene-C2CD5	rna-XM_038185896.1	chr1	75928016	75997307	XP_038041824.1	C2 domain-containing protein 5 isoform X2 [Anas platyrhynchos]	sp|Q86YS7|C2CD5_HUMAN	C2 domain-containing protein 5 OS=Homo sapiens OX=9606 GN=C2CD5 PE=1 SV=1	--	--	--	--	S:Function unknown	ENOG410XQDE(kiaa0528)	PF00168.34,PF01906.21	C2 domain:Putative heavy-metal-binding
gene-LOC106015647	rna-XR_005265101.1	chr3	39743537	40169955	--	--	--	--	--	--	--	--	--	--	--	--
gene-RCL1	rna-XM_038170537.1	chrZ	29753956	29794967	XP_038026465.1	RNA 3'-terminal phosphate cyclase-like protein isoform X2 [Anas platyrhynchos]	sp|Q9JJT0|RCL1_MOUSE	RNA 3'-terminal phosphate cyclase-like protein OS=Mus musculus OX=10090 GN=Rcl1 PE=2 SV=1	ko03008	Ribosome biogenesis in eukaryotes	GO:0003824,GO:0042254,GO:0006396,GO:0005730	catalytic activity:ribosome biogenesis:RNA processing:nucleolus	A:RNA processing and modification	COG0430(Catalyzes the conversion of 3'-phosphate to a 2',3'- cyclic phosphodiester at the end of RNA. The mechanism of action of the enzyme occurs in 3 steps (A) adenylation of the enzyme by ATP)	PF01137.25,PF05189.17	RNA 3'-terminal phosphate cyclase:RNA 3'-terminal phosphate cyclase (RTC), insert domain
gene-TENT5A	rna-XM_027454954.2	chr3	83808446	83814898	XP_027310755.1	terminal nucleotidyltransferase 5A [Anas platyrhynchos]	sp|D3Z5S8|TET5A_MOUSE	Terminal nucleotidyltransferase 5A OS=Mus musculus OX=10090 GN=Tent5a PE=1 SV=2	--	--	GO:1990817	RNA adenylyltransferase activity	S:Function unknown	ENOG410XTG4(Family with sequence similarity 46, member)	PF07984.16	Nucleotidyltransferase
gene-LRP2	rna-XM_021272031.3	chr7	20011075	20129045	XP_021127706.2	low-density lipoprotein receptor-related protein 2 isoform X3 [Anas platyrhynchos]	sp|P98164|LRP2_HUMAN	Low-density lipoprotein receptor-related protein 2 OS=Homo sapiens OX=9606 GN=LRP2 PE=1 SV=3	ko04918,ko04979,ko04340	Thyroid hormone synthesis:Cholesterol metabolism:Hedgehog signaling pathway	--	--	S:Function unknown	ENOG410XP34(beta-amyloid clearance)	PF00057.22,PF00058.21,PF14670.10,PF12662.11,PF16472.9,PF07645.19,PF08450.16,PF05345.16	Low-density lipoprotein receptor domain class A:Low-density lipoprotein receptor repeat class B:Coagulation Factor Xa inhibitory site:Complement Clr-like EGF-like:Domain of unknown function (DUF5050):Calcium-binding EGF domain:SMP-30/Gluconolactonase/LRE-like region:Putative Ig domain
gene-AFF2	rna-XM_038184634.1	chr10	8543903	8818151	XP_038040562.1	AF4/FMR2 family member 2 isoform X1 [Anas platyrhynchos]	sp|P51816|AFF2_HUMAN	AF4/FMR2 family member 2 OS=Homo sapiens OX=9606 GN=AFF2 PE=1 SV=4	--	--	--	--	K:Transcription	ENOG410XRXU(AF4 FMR2 family, member)	PF05110.17,PF18876.4,PF18875.4	AF-4 proto-oncoprotein N-terminal region:AFF4, C-terminal homology domain:AF4 interaction motif
gene-STS	rna-XM_027447436.2	chr1	132615367	132702028	XP_027303216.2	steryl-sulfatase isoform X2 [Anas platyrhynchos]	sp|P08842|STS_HUMAN	Steryl-sulfatase OS=Homo sapiens OX=9606 GN=STS PE=1 SV=2	ko00140	Steroid hormone biosynthesis	GO:0016020,GO:0008484	membrane:sulfuric ester hydrolase activity	P:Inorganic ion transport and metabolism	COG3119(Sulfatase)	PF14707.10,PF00884.27,PF16347.9	C-terminal region of aryl-sulfatase:Sulfatase:N-sulphoglucosamine sulphohydrolase, C-terminal
gene-LOC106016269	rna-XR_005265656.1	chr4	38471923	38578809	--	--	--	--	--	--	--	--	--	--	--	--
gene-TRNAK-CUU-8	rna-TRNAK-CUU-8	chr4	28426796	28426868	--	--	--	--	--	--	--	--	--	--	--	--
gene-SYNJ2	rna-XM_038177450.1	chr3	55435047	55498436	XP_038033378.1	synaptojanin-2 isoform X3 [Anas platyrhynchos]	sp|O15056|SYNJ2_HUMAN	Synaptojanin-2 OS=Homo sapiens OX=9606 GN=SYNJ2 PE=1 SV=3	ko04070,ko00562	Phosphatidylinositol signaling system:Inositol phosphate metabolism	--	--	T:Signal transduction mechanisms	COG5411(inositol)	PF02383.22,PF08952.15	SacI homology domain:Domain of unknown function (DUF1866)
gene-PLCXD1	rna-XM_038173164.1	chr1	136888292	136904300	XP_038029090.1	PI-PLC X domain-containing protein 1 [Anas platyrhynchos]	sp|Q9NUJ7|PLCX1_HUMAN	PI-PLC X domain-containing protein 1 OS=Homo sapiens OX=9606 GN=PLCXD1 PE=2 SV=1	--	--	GO:0006629,GO:0008081	lipid metabolic process:phosphoric diester hydrolase activity	O:Posttranslational modification, protein turnover, chaperones	ENOG410Z30Q(Phosphatidylinositol-specific phospholipase C X domain containing)	PF00388.23	Phosphatidylinositol-specific phospholipase C, X domain
gene-ZBTB20	rna-XM_027462819.2	chr1	86896260	87375128	OPJ66633.1	zinc finger and BTB domain-containing protein 20 [Patagioenas fasciata monilis]	sp|Q9HC78|ZBT20_HUMAN	Zinc finger and BTB domain-containing protein 20 OS=Homo sapiens OX=9606 GN=ZBTB20 PE=1 SV=3	--	--	--	--	S:Function unknown	COG5048(Zinc finger protein)	PF00096.30,PF00651.35,PF13465.10,PF13894.10,PF13913.10,PF13912.10,PF21536.1,PF12874.11,PF12171.12	Zinc finger, C2H2 type:BTB/POZ domain:Zinc-finger double domain:C2H2-type zinc finger:zinc-finger of a C2HC-type:C2H2-type zinc finger:Kelch-like protein 33-like, BTB/POZ domain:Zinc-finger of C2H2 type:Zinc-finger double-stranded RNA-binding
gene-SYNE3	rna-XM_005021468.5	chr5	15603431	15659011	XP_005021525.2	nesprin-3 isoform X5 [Anas platyrhynchos]	sp|Q6ZMZ3|SYNE3_HUMAN	Nesprin-3 OS=Homo sapiens OX=9606 GN=SYNE3 PE=1 SV=2	--	--	GO:0005635,GO:0016020	nuclear envelope:membrane	S:Function unknown	ENOG410Z10U(spectrin repeat containing, nuclear envelope family member 3)	PF10541.13,PF00435.25	Nuclear envelope localisation domain:Spectrin repeat
gene-GKAP1	rna-XM_038170962.1	chrZ	42759251	42782255	XP_038026890.1	G kinase-anchoring protein 1 [Anas platyrhynchos]	sp|Q5VSY0|GKAP1_HUMAN	G kinase-anchoring protein 1 OS=Homo sapiens OX=9606 GN=GKAP1 PE=1 SV=2	--	--	GO:0005794,GO:0016301,GO:0007165,GO:0016310	Golgi apparatus:kinase activity:signal transduction:phosphorylation	S:Function unknown	ENOG410YKPT(G kinase anchoring protein 1)	--	--
gene-LAMA2	rna-XM_038176071.1	chr3	62191124	62572086	XP_038031999.1	laminin subunit alpha-2 isoform X1 [Anas platyrhynchos]	sp|Q60675|LAMA2_MOUSE	Laminin subunit alpha-2 OS=Mus musculus OX=10090 GN=Lama2 PE=1 SV=2	ko05165,ko04510,ko05145,ko04512,ko05200,ko05146,ko05416,ko05414,ko05412,ko04151,ko05410,ko05222	Human papillomavirus infection:Focal adhesion:Toxoplasmosis:ECM-receptor interaction:Pathways in cancer:Amoebiasis:Viral myocarditis:Dilated cardiomyopathy:Arrhythmogenic right ventricular cardiomyopathy:PI3K-Akt signaling pathway:Hypertrophic cardiomyopathy:Small cell lung cancer	--	--	S:Function unknown,S:Function unknown	ENOG410XRDC(Laminin, alpha):ENOG410ZVV8(Laminin alpha)	PF00054.27,PF00053.28,PF02210.28,PF00052.22,PF00055.21,PF06008.18,PF06009.16,PF13385.10	Laminin G domain:Laminin EGF domain:Laminin G domain:Laminin B (Domain IV):Laminin N-terminal (Domain VI):Laminin Domain I:Laminin Domain II:Concanavalin A-like lectin/glucanases superfamily
gene-APBB2	rna-XM_027457193.2	chr4	51951007	52111871	XP_027312994.1	amyloid-beta A4 precursor protein-binding family B member 2 isoform X5 [Anas platyrhynchos]	sp|Q92870|APBB2_HUMAN	Amyloid beta precursor protein binding family B member 2 OS=Homo sapiens OX=9606 GN=APBB2 PE=1 SV=3	--	--	--	--	O:Posttranslational modification, protein turnover, chaperones	ENOG410YEVS(amyloid beta (A4) precursor protein-binding, family B, member)	PF00640.27,PF00397.30,PF08416.17	Phosphotyrosine interaction domain (PTB/PID):WW domain:Phosphotyrosine-binding domain
gene-ATP8A2	rna-XM_038175043.1	chr1	186254637	186549512	XP_038030971.1	phospholipid-transporting ATPase IB isoform X2 [Anas platyrhynchos]	sp|Q9NTI2|AT8A2_HUMAN	Phospholipid-transporting ATPase IB OS=Homo sapiens OX=9606 GN=ATP8A2 PE=1 SV=3	--	--	--	--	U:Intracellular trafficking, secretion, and vesicular transport	ENOG410XPYK(Phospholipid-transporting atpase)	PF16212.9,PF16209.9,PF13246.10,PF00122.24,PF00702.30	Phospholipid-translocating P-type ATPase C-terminal:Phospholipid-translocating ATPase N-terminal:Cation transport ATPase (P-type):E1-E2 ATPase:haloacid dehalogenase-like hydrolase
gene-ATP8A2	rna-XM_038175053.1	chr1	186269983	186549512	XP_038030969.1	phospholipid-transporting ATPase IB isoform X1 [Anas platyrhynchos]	sp|Q9NTI2|AT8A2_HUMAN	Phospholipid-transporting ATPase IB OS=Homo sapiens OX=9606 GN=ATP8A2 PE=1 SV=3	--	--	--	--	U:Intracellular trafficking, secretion, and vesicular transport	ENOG410XPYK(Phospholipid-transporting atpase)	PF16212.9,PF16209.9,PF13246.10,PF00122.24,PF00702.30	Phospholipid-translocating P-type ATPase C-terminal:Phospholipid-translocating ATPase N-terminal:Cation transport ATPase (P-type):E1-E2 ATPase:haloacid dehalogenase-like hydrolase
gene-IMMP2L	rna-XM_027457323.2	chr1	28922077	29378126	XP_021123565.1	mitochondrial inner membrane protease subunit 2 isoform X2 [Anas platyrhynchos]	sp|Q8BPT6|IMP2L_MOUSE	Mitochondrial inner membrane protease subunit 2 OS=Mus musculus OX=10090 GN=Immp2l PE=1 SV=1	ko03060	Protein export	--	--	U:Intracellular trafficking, secretion, and vesicular transport	COG0681(Signal peptidase i)	PF10502.13	Signal peptidase, peptidase S26
gene-LOC110351668	rna-XR_002399367.3	chr1	12799318	12800331	--	--	--	--	--	--	--	--	--	--	--	--
gene-LOC101793148	rna-XM_038178913.1	chr4	35779029	35936854	XP_038034841.1	type II inositol 3,4-bisphosphate 4-phosphatase isoform X3 [Anas platyrhynchos]	sp|Q6P1Y8|INP4B_MOUSE	Type II inositol 3,4-bisphosphate 4-phosphatase OS=Mus musculus OX=10090 GN=Inpp4b PE=2 SV=1	ko04070,ko00562	Phosphatidylinositol signaling system:Inositol phosphate metabolism	--	--	S:Function unknown	ENOG410YV83(Inositol polyphosphate-4-phosphatase, type)	--	--
gene-LOC106019219	rna-XR_003492795.2	chrZ	11778758	11784032	XP_038026440.1	atrial natriuretic peptide receptor 3 isoform X3 [Anas platyrhynchos]	--	--	--	--	--	--	T:Signal transduction mechanisms	COG2114(Guanylate Cyclase)	--	--
gene-SH3TC1	rna-XM_013096406.4	chr4	65413052	65447307	XP_005016252.3	SH3 domain and tetratricopeptide repeat-containing protein 1 isoform X1 [Anas platyrhynchos]	sp|Q8TE82|S3TC1_HUMAN	SH3 domain and tetratricopeptide repeat-containing protein 1 OS=Homo sapiens OX=9606 GN=SH3TC1 PE=1 SV=3	--	--	--	--	S:Function unknown	ENOG410Y8HX(SH3 domain and tetratricopeptide repeats)	PF13424.10,PF13181.10,PF00515.32,PF07719.21,PF00018.32,PF13374.10,PF07653.21,PF14559.10,PF13176.10	Tetratricopeptide repeat:Tetratricopeptide repeat:Tetratricopeptide repeat:Tetratricopeptide repeat:SH3 domain:Tetratricopeptide repeat:Variant SH3 domain:Tetratricopeptide repeat:Tetratricopeptide repeat
gene-MAP7D2	rna-XM_038172905.1	chr1	126094033	126120126	XP_038028829.1	MAP7 domain-containing protein 2 isoform X4 [Anas platyrhynchos]	sp|Q5R7F9|MA7D2_PONAB	MAP7 domain-containing protein 2 OS=Pongo abelii OX=9601 GN=MAP7D2 PE=2 SV=1	--	--	--	--	S:Function unknown	ENOG410Z7KP(MAP7 domain containing 2)	PF05672.15	MAP7 (E-MAP-115) family
gene-PRIMPOL	rna-XM_027456287.2	chr4	20157579	20174434	XP_005030553.3	DNA-directed primase/polymerase protein [Anas platyrhynchos]	sp|A0A3Q2TTB3|PRIPO_CHICK	DNA-directed primase/polymerase protein OS=Gallus gallus OX=9031 GN=PRIMPOL PE=3 SV=1	--	--	--	--	S:Function unknown	ENOG410XP31(Coiled-coil domain containing 111)	PF03121.19,PF01896.23	Herpesviridae UL52/UL70 DNA primase:DNA primase small subunit
gene-ARHGAP18	rna-XM_038177099.1	chr3	62127670	62165748	XP_047904046.1	rho GTPase-activating protein 18 isoform X1 [Anser cygnoides]	sp|Q8N392|RHG18_HUMAN	Rho GTPase-activating protein 18 OS=Homo sapiens OX=9606 GN=ARHGAP18 PE=1 SV=3	--	--	GO:0007165	signal transduction	U:Intracellular trafficking, secretion, and vesicular transport	ENOG410XQ10(rho GTPase activating protein)	PF00620.31	RhoGAP domain
gene-SUGCT	rna-XM_038174181.1	chr2	104446307	104579845	XP_038030109.1	succinate--hydroxymethylglutarate CoA-transferase isoform X27 [Anas platyrhynchos]	sp|Q9HAC7|SUCHY_HUMAN	Succinate--hydroxymethylglutarate CoA-transferase OS=Homo sapiens OX=9606 GN=SUGCT PE=1 SV=2	--	--	--	--	C:Energy production and conversion	COG1804(l-carnitine dehydratase bile acid-inducible protein F)	PF02515.21	CoA-transferase family III
gene-HIVEP1	rna-XM_021275480.3	chr2	98966990	99077459	XP_021131155.1	zinc finger protein 40 isoform X1 [Anas platyrhynchos]	sp|P15822|ZEP1_HUMAN	Zinc finger protein 40 OS=Homo sapiens OX=9606 GN=HIVEP1 PE=1 SV=4	--	--	--	--	S:Function unknown	COG5048(Zinc finger protein)	PF00096.30,PF13465.10,PF13894.10,PF06524.16	Zinc finger, C2H2 type:Zinc-finger double domain:C2H2-type zinc finger:NOA36 protein
gene-POLR3E	rna-XM_027469558.2	chr15	9995097	10021762	XP_027325359.1	DNA-directed RNA polymerase III subunit RPC5 isoform X2 [Anas platyrhynchos]	sp|Q9NVU0|RPC5_HUMAN	DNA-directed RNA polymerase III subunit RPC5 OS=Homo sapiens OX=9606 GN=POLR3E PE=1 SV=1	ko03020,ko04623	RNA polymerase:Cytosolic DNA-sensing pathway	GO:0005634,GO:0000428,GO:0006351	nucleus:DNA-directed RNA polymerase complex:transcription, DNA-templated	K:Transcription	ENOG410Y1X8(Polymerase (RNA) III (DNA directed) polypeptide E)	PF04801.17,PF19725.3	RPC5 protein:DNA-directed RNA polymerase III subunit RPC5 C-terminal
gene-GRIP1	rna-XM_038185249.1	chr1	36542386	36762052	XP_038041177.1	glutamate receptor-interacting protein 1 isoform X11 [Anas platyrhynchos]	sp|Q9Y3R0|GRIP1_HUMAN	Glutamate receptor-interacting protein 1 OS=Homo sapiens OX=9606 GN=GRIP1 PE=1 SV=3	--	--	--	--	O:Posttranslational modification, protein turnover, chaperones	ENOG410XSUX(Glutamate receptor interacting protein)	PF00595.28,PF17820.5,PF13180.10,PF14685.10,PF19805.3	PDZ domain:PDZ domain:PDZ domain:Tricorn protease PDZ domain:Family of unknown function (DUF6288)
gene-ST8SIA1	rna-XM_027449991.2	chr1	75772146	75911392	XP_027305792.1	alpha-N-acetylneuraminide alpha-2,8-sialyltransferase isoform X1 [Anas platyrhynchos]	sp|P61642|SIA8A_PANTR	Alpha-N-acetylneuraminide alpha-2,8-sialyltransferase OS=Pan troglodytes OX=9598 GN=ST8SIA1 PE=2 SV=1	ko00601,ko00603,ko00604	Glycosphingolipid biosynthesis - lacto and neolacto series:Glycosphingolipid biosynthesis - globo and isoglobo series:Glycosphingolipid biosynthesis - ganglio series	GO:0005794,GO:0016020,GO:0008373	Golgi apparatus:membrane:sialyltransferase activity	S:Function unknown	ENOG410XT8P(ST3 beta-galactoside alpha-2,3-sialyltransferase)	PF00777.22	Glycosyltransferase family 29 (sialyltransferase)
gene-ZP2	rna-XM_005018563.5	chr15	9806375	9812257	XP_005018620.3	zona pellucida sperm-binding protein 2 [Anas platyrhynchos]	sp|Q9BH10|ZP2_BOVIN	Zona pellucida sperm-binding protein 2 OS=Bos taurus OX=9913 GN=ZP2 PE=1 SV=1	--	--	GO:0016020	membrane	U:Intracellular trafficking, secretion, and vesicular transport	ENOG4110GZY(zona pellucida glycoprotein 2 (sperm receptor))	PF00100.27	Zona pellucida-like domain
gene-SMURF2	rna-XM_038165306.1	chr19	6656074	6701750	XP_038021234.1	E3 ubiquitin-protein ligase SMURF2 isoform X1 [Anas platyrhynchos]	sp|Q9HAU4|SMUF2_HUMAN	E3 ubiquitin-protein ligase SMURF2 OS=Homo sapiens OX=9606 GN=SMURF2 PE=1 SV=1	ko04137,ko04350,ko04341,ko04340,ko04120,ko04144,ko04520	Mitophagy - animal:TGF-beta signaling pathway:Hedgehog signaling pathway - fly:Hedgehog signaling pathway:Ubiquitin mediated proteolysis:Endocytosis:Adherens junction	GO:0016567,GO:0006511,GO:0061630	protein ubiquitination:ubiquitin-dependent protein catabolic process:ubiquitin protein ligase activity	O:Posttranslational modification, protein turnover, chaperones	COG5021(ubiquitin protein ligase)	PF00632.29,PF00397.30,PF00168.34	HECT-domain (ubiquitin-transferase):WW domain:C2 domain
gene-SOX5	rna-XM_038179193.1	chr1	76327908	76618360	XP_032140049.1	transcription factor SOX-5 isoform X1 [Sapajus apella]	sp|P35711|SOX5_HUMAN	Transcription factor SOX-5 OS=Homo sapiens OX=9606 GN=SOX5 PE=1 SV=3	--	--	GO:0005634,GO:0043170,GO:0003677	nucleus:macromolecule metabolic process:DNA binding	B:Chromatin structure and dynamics	ENOG410YZNG(SRY (Sex determining region Y)-box)	PF00505.23,PF09011.14	HMG (high mobility group) box:HMG-box domain
gene-PLAG1	rna-XM_038175437.1	chr2	42366884	42416431	NP_001385307.1	zinc finger protein PLAG1 isoform b [Gallus gallus]	sp|Q58NQ5|PLAG1_CHICK	Zinc finger protein PLAG1 OS=Gallus gallus OX=9031 GN=PLAG1 PE=2 SV=1	--	--	--	--	S:Function unknown	COG5048(Zinc finger protein)	PF13894.10,PF00096.30,PF13465.10,PF13912.10	C2H2-type zinc finger:Zinc finger, C2H2 type:Zinc-finger double domain:C2H2-type zinc finger
gene-CENPC	rna-XM_027456017.2	chr4	14592220	14619481	XP_027311818.2	centromere protein C [Anas platyrhynchos]	sp|P49453|CENPC_SHEEP	Centromere protein C (Fragment) OS=Ovis aries OX=9940 GN=CENPC PE=2 SV=1	--	--	GO:0005634,GO:0019237,GO:0051382,GO:0000776	nucleus:centromeric DNA binding:kinetochore assembly:kinetochore	O:Posttranslational modification, protein turnover, chaperones	ENOG41123PF(centromere protein C 1)	PF11699.12,PF15622.10,PF07883.15	Mif2/CENP-C like:Kinetochore assembly subunit CENP-C N-terminal:Cupin domain
gene-MIA2	rna-XM_038180789.1	chr5	25173572	25199688	XP_038036717.1	melanoma inhibitory activity protein 2 isoform X4 [Anas platyrhynchos]	sp|Q96PC5|MIA2_HUMAN	Melanoma inhibitory activity protein 2 OS=Homo sapiens OX=9606 GN=MIA2 PE=1 SV=4	--	--	--	--	S:Function unknown	ENOG410ZUJU(CTAGE family, member 5)	--	--
gene-UBE2E3	rna-XM_027461414.2	chr7	24649610	24710459	XP_039411210.1	ubiquitin-conjugating enzyme E2 E3 isoform X1 [Corvus cornix cornix]	sp|Q2T9X7|UB2E3_BOVIN	Ubiquitin-conjugating enzyme E2 E3 OS=Bos taurus OX=9913 GN=UBE2E3 PE=2 SV=1	ko04120	Ubiquitin mediated proteolysis	GO:0005737,GO:0070979,GO:0005634,GO:0070534,GO:0016740,GO:0070936,GO:0004842,GO:0061631,GO:0005524	cytoplasm:protein K11-linked ubiquitination:nucleus:protein K63-linked ubiquitination:transferase activity:protein K48-linked ubiquitination:ubiquitin-protein transferase activity:ubiquitin conjugating enzyme activity:ATP binding	O:Posttranslational modification, protein turnover, chaperones	COG5078(ubiquitin-conjugating enzyme)	PF00179.30	Ubiquitin-conjugating enzyme
gene-LOC110352479	rna-XR_005264447.1	chr3	86818968	86984946	KFV04814.1	hypothetical protein N340_13360, partial [Tauraco erythrolophus]	--	--	--	--	--	--	S:Function unknown,S:Function unknown	ENOG41124H8(-):ENOG410Y65V(Retrotransposon protein)	--	--
gene-LOC110354412	rna-XR_002406326.3	chr6	19297614	19308408	--	--	--	--	--	--	--	--	--	--	--	--
gene-RBFOX1	rna-XM_038186820.1	chr15	2944578	3443286	XP_038042729.1	RNA binding protein fox-1 homolog 1 isoform X4 [Anas platyrhynchos]	sp|Q9NWB1|RFOX1_HUMAN	RNA binding protein fox-1 homolog 1 OS=Homo sapiens OX=9606 GN=RBFOX1 PE=1 SV=2	--	--	--	--	A:RNA processing and modification	ENOG4111WJT(RNA binding protein, fox-1 homolog (C. elegans))	PF12414.12,PF00076.26	Calcitonin gene-related peptide regulator C terminal:RNA recognition motif
gene-YPEL5	rna-XM_005021961.5	chr3	17469682	17479754	XP_020746387.1	protein yippee-like 5 [Odocoileus virginianus texanus]	sp|Q3ZBE7|YPEL5_BOVIN	Protein yippee-like 5 OS=Bos taurus OX=9913 GN=YPEL5 PE=2 SV=1	--	--	GO:0046872	metal ion binding	S:Function unknown	ENOG4111VJ1(Yippee-like)	PF03226.18,PF11648.12	Yippee zinc-binding/DNA-binding /Mis18, centromere assembly:C-terminal domain of RIG-I
gene-LOC101796891	rna-XM_038180549.1	chr5	35729094	35735837	XP_038036477.1	LOW QUALITY PROTEIN: acyl-coenzyme A amino acid N-acyltransferase 2 [Anas platyrhynchos]	sp|Q6Q2Z6|ACOT5_MOUSE	Acyl-coenzyme A thioesterase 5 OS=Mus musculus OX=10090 GN=Acot5 PE=1 SV=2	ko04913,ko01040,ko00062	Ovarian steroidogenesis:Biosynthesis of unsaturated fatty acids:Fatty acid elongation	GO:0005737,GO:0006637,GO:0016790	cytoplasm:acyl-CoA metabolic process:thiolester hydrolase activity	S:Function unknown	COG1073(Hydrolase)	PF08840.15,PF04775.18	BAAT / Acyl-CoA thioester hydrolase C terminal:Acyl-CoA thioester hydrolase/BAAT N-terminal region
gene-MRPS27	rna-XM_027446349.2	chrZ	27634387	27678153	XP_027302150.2	28S ribosomal protein S27, mitochondrial [Anas platyrhynchos]	sp|Q32PI8|RT27_BOVIN	Small ribosomal subunit protein mS27 OS=Bos taurus OX=9913 GN=MRPS27 PE=1 SV=1	--	--	GO:0005739	mitochondrion	S:Function unknown	ENOG4110AQE(Mitochondrial ribosomal protein S27)	PF10037.13,PF13041.10,PF12854.11	Mitochondrial 28S ribosomal protein S27:PPR repeat family:PPR repeat
gene-LOC119714384	rna-XM_038170005.1	chrZ	63168106	63176947	XP_038026554.1	LOW QUALITY PROTEIN: geranylgeranyl transferase type-1 subunit beta [Anas platyrhynchos]	sp|Q5EAD5|PGTB1_BOVIN	Geranylgeranyl transferase type-1 subunit beta OS=Bos taurus OX=9913 GN=PGGT1B PE=2 SV=1	--	--	--	--	O:Posttranslational modification, protein turnover, chaperones	COG5029(beta SUBUNIT)	PF00432.25	Prenyltransferase and squalene oxidase repeat
gene-LOC113840177	rna-XR_003492958.2	chrZ	62710432	62712668	--	--	--	--	--	--	--	--	--	--	--	--
gene-MKNK1	rna-XM_005027371.5	chr8	23146169	23167316	XP_005027428.2	MAP kinase-interacting serine/threonine-protein kinase 1 isoform X2 [Anas platyrhynchos]	sp|O08605|MKNK1_MOUSE	MAP kinase-interacting serine/threonine-protein kinase 1 OS=Mus musculus OX=10090 GN=Mknk1 PE=1 SV=2	ko04910,ko04010,ko04066	Insulin signaling pathway:MAPK signaling pathway:HIF-1 signaling pathway	GO:0004674,GO:0005524,GO:0016310	protein serine/threonine kinase activity:ATP binding:phosphorylation	T:Signal transduction mechanisms	ENOG410XQA9(protein kinase activity)	PF00069.29,PF07714.21,PF06293.18,PF11781.12	Protein kinase domain:Protein tyrosine and serine/threonine kinase:Lipopolysaccharide kinase (Kdo/WaaP) family:Zinc-finger of RNA-polymerase I-specific TFIIB, Rrn7
gene-PBRM1	rna-XM_013104828.4	chr13	15071030	15129868	XP_012960282.2	protein polybromo-1 isoform X1 [Anas platyrhynchos]	sp|Q90941|PB1_CHICK	Protein polybromo-1 OS=Gallus gallus OX=9031 GN=PBRM1 PE=1 SV=1	ko05225,ko03082	Hepatocellular carcinoma:ATP-dependent chromatin remodeling	--	--	B:Chromatin structure and dynamics,K:Transcription	COG5076(bromodomain):COG5076(bromodomain)	PF00439.29,PF01426.22,PF00505.23,PF09011.14	Bromodomain:BAH domain:HMG (high mobility group) box:HMG-box domain
gene-LOC113842758	rna-XR_003495448.2	chr2	86775523	86818722	--	--	--	--	--	--	--	--	--	--	--	--
gene-LOC101802664	rna-XM_038181245.1	chr6	16009825	16032860	XP_021125352.2	neurotrypsin isoform X1 [Anas platyrhynchos]	sp|Q5G270|NETR_GORGO	Neurotrypsin OS=Gorilla gorilla gorilla OX=9595 GN=PRSS12 PE=3 SV=1	--	--	--	--	O:Posttranslational modification, protein turnover, chaperones	COG5640(protease)	PF00530.22,PF00089.30,PF15494.10,PF00051.22	Scavenger receptor cysteine-rich domain:Trypsin:Scavenger receptor cysteine-rich domain:Kringle domain
gene-CAMK2G	rna-XM_027459813.2	chr6	15683671	15792413	XP_027315614.1	calcium/calmodulin-dependent protein kinase type II subunit gamma isoform X9 [Anas platyrhynchos]	sp|Q13555|KCC2G_HUMAN	Calcium/calmodulin-dependent protein kinase type II subunit gamma OS=Homo sapiens OX=9606 GN=CAMK2G PE=1 SV=4	ko05214,ko04114,ko04750,ko04012,ko04217,ko04310,ko05012,ko04921,ko04922,ko04925,ko04728,ko04740,ko04725,ko04745,ko04722,ko04720,ko05152,ko05205,ko05200,ko04261,ko04024,ko04020,ko04360,ko05417,ko05415,ko04912,ko04066,ko04971,ko05031,ko04713,ko04911,ko04934,ko05022,ko04916	Glioma:Oocyte meiosis:Inflammatory mediator regulation of TRP channels:ErbB signaling pathway:Necroptosis:Wnt signaling pathway:Parkinson disease:Oxytocin signaling pathway:Glucagon signaling pathway:Aldosterone synthesis and secretion:Dopaminergic synapse:Olfactory transduction:Cholinergic synapse:Phototransduction - fly:Neurotrophin signaling pathway:Long-term potentiation:Tuberculosis:Proteogl…	GO:0043226,GO:0016310,GO:0005516,GO:0005524,GO:0004683	organelle:phosphorylation:calmodulin binding:ATP binding:calmodulin-dependent protein kinase activity	T:Signal transduction mechanisms	ENOG410XNRX(calcium calmodulin-dependent protein kinase)	PF00069.29,PF08332.14,PF07714.21,PF14534.10,PF13474.10,PF12680.11	Protein kinase domain:Calcium/calmodulin dependent protein kinase II association domain:Protein tyrosine and serine/threonine kinase:Domain of unknown function (DUF4440):SnoaL-like domain:SnoaL-like domain
gene-DCLK2	rna-XM_038178020.1	chr4	33011454	33097542	XP_038033948.1	serine/threonine-protein kinase DCLK2 isoform X2 [Anas platyrhynchos]	sp|Q8N568|DCLK2_HUMAN	Serine/threonine-protein kinase DCLK2 OS=Homo sapiens OX=9606 GN=DCLK2 PE=1 SV=4	--	--	--	--	T:Signal transduction mechanisms	ENOG410YA63(doublecortin-like kinase)	PF00069.29,PF03607.21,PF07714.21	Protein kinase domain:Doublecortin:Protein tyrosine and serine/threonine kinase
gene-MIDEAS	rna-XM_027457771.2	chr5	35657770	35710182	XP_027313572.2	LOW QUALITY PROTEIN: mitotic deacetylase-associated SANT domain protein [Anas platyrhynchos]	sp|Q6PJG2|MDEAS_HUMAN	Mitotic deacetylase-associated SANT domain protein OS=Homo sapiens OX=9606 GN=MIDEAS PE=1 SV=2	--	--	GO:0005634	nucleus	S:Function unknown,K:Transcription	ENOG410YK40(ELM2 and Myb SANT-like domain containing 1):ENOG4110BKZ(ELM2 and Myb SANT-like domain containing 1)	PF01448.28,PF00249.35	ELM2 domain:Myb-like DNA-binding domain
gene-GBE1	rna-XM_027449326.2	chr1	99784149	99953827	XP_027305127.1	1,4-alpha-glucan-branching enzyme isoform X3 [Anas platyrhynchos]	sp|Q9D6Y9|GLGB_MOUSE	1,4-alpha-glucan-branching enzyme OS=Mus musculus OX=10090 GN=Gbe1 PE=1 SV=1	ko00500	Starch and sucrose metabolism	--	--	G:Carbohydrate transport and metabolism	COG0296(Catalyzes the formation of the alpha-1,6-glucosidic linkages in glycogen by scission of a 1,4-alpha-linked oligosaccharide from growing alpha-1,4-glucan chains and the subsequent attachment of the oligosaccharide to the alpha-1,6 position (By similarity))	PF02806.22,PF02922.22,PF00128.28	Alpha amylase, C-terminal all-beta domain:Carbohydrate-binding module 48 (Isoamylase N-terminal domain):Alpha amylase, catalytic domain
gene-CEP128	rna-XM_027459566.2	chr5	21970853	22093066	XP_005013950.3	centrosomal protein of 128 kDa isoform X1 [Anas platyrhynchos]	sp|Q6ZU80|CE128_HUMAN	Centrosomal protein of 128 kDa OS=Homo sapiens OX=9606 GN=CEP128 PE=1 SV=2	--	--	--	--	S:Function unknown	ENOG410XT5I(centrosomal protein 128kDa)	--	--
gene-CTNND2	rna-XM_038174027.1	chr2	79530170	79797063	XP_032037967.1	catenin delta-2 isoform X5 [Aythya fuligula]	sp|Q9UQB3|CTND2_HUMAN	Catenin delta-2 OS=Homo sapiens OX=9606 GN=CTNND2 PE=1 SV=3	ko04310	Wnt signaling pathway	GO:0098609	cell-cell adhesion	U:Intracellular trafficking, secretion, and vesicular transport	ENOG410Y21Q(Plakophilin)	PF00514.27,PF13646.10,PF02985.26	Armadillo/beta-catenin-like repeat:HEAT repeats:HEAT repeat
gene-LOC106016481	rna-XR_001189243.4	chr10	10842906	10852262	--	--	--	--	--	--	--	--	--	--	--	--
gene-SORCS2	rna-XM_027457439.2	chr4	64576793	65128741	XP_027313240.2	VPS10 domain-containing receptor SorCS2 isoform X5 [Anas platyrhynchos]	sp|Q96PQ0|SORC2_HUMAN	VPS10 domain-containing receptor SorCS2 OS=Homo sapiens OX=9606 GN=SORCS2 PE=1 SV=3	--	--	--	--	U:Intracellular trafficking, secretion, and vesicular transport,U:Intracellular trafficking, secretion, and vesicular transport	ENOG410XNN6(Sortilin-related VPS10 domain containing receptor):ENOG410Y3W5(Functions as a sorting receptor in the Golgi compartment required for the intracellular sorting and delivery of soluble vacuolar proteins, like carboxypeptidase Y (CPY) and proteinase A. Executes multiple rounds of sorting by cycling between the late Golgi and a prevacuolar endosome-like compartment)	PF15902.9,PF15901.9,PF18911.4,PF00801.24	Sortilin, neurotensin receptor 3,:Sortilin, neurotensin receptor 3, C-terminal:PKD domain:PKD domain
gene-SCN5A	rna-XM_038174749.1	chr2	158460160	158666992	XP_038030677.1	sodium channel protein type 5 subunit alpha isoform X1 [Anas platyrhynchos]	sp|P15389|SCN5A_RAT	Sodium channel protein type 5 subunit alpha OS=Rattus norvegicus OX=10116 GN=Scn5a PE=1 SV=1	ko04261	Adrenergic signaling in cardiomyocytes	--	--	U:Intracellular trafficking, secretion, and vesicular transport	ENOG410XNP6(Calcium channel)	PF00520.35,PF06512.17,PF11933.12,PF08016.16,PF16905.9	Ion transport protein:Sodium ion transport-associated:Cytoplasmic domain of voltage-gated Na+ ion channel:Polycystin cation channel:Voltage-dependent L-type calcium channel, IQ-associated
gene-PLCXD1	rna-XM_038173163.1	chr1	136888292	136904899	XP_038029090.1	PI-PLC X domain-containing protein 1 [Anas platyrhynchos]	sp|Q9NUJ7|PLCX1_HUMAN	PI-PLC X domain-containing protein 1 OS=Homo sapiens OX=9606 GN=PLCXD1 PE=2 SV=1	--	--	GO:0006629,GO:0008081	lipid metabolic process:phosphoric diester hydrolase activity	O:Posttranslational modification, protein turnover, chaperones	ENOG410Z30Q(Phosphatidylinositol-specific phospholipase C X domain containing)	PF00388.23	Phosphatidylinositol-specific phospholipase C, X domain
gene-LOC106016501	rna-XR_005260358.1	chr20	9086312	9419527	EOB02621.1	hypothetical protein Anapl_09468 [Anas platyrhynchos]	--	--	--	--	--	--	--	--	--	--
gene-FGF7	rna-XM_038184846.1	chr11	2210594	2239833	XP_038040774.1	fibroblast growth factor 7 isoform X1 [Anas platyrhynchos]	sp|Q5D0X0|FGF7_CEREL	Fibroblast growth factor 7 OS=Cervus elaphus OX=9860 GN=FGF7 PE=2 SV=1	ko05207,ko04810,ko05200,ko04015,ko04014,ko05218,ko04010,ko04020,ko05224,ko05226,ko04151	Chemical carcinogenesis - receptor activation:Regulation of actin cytoskeleton:Pathways in cancer:Rap1 signaling pathway:Ras signaling pathway:Melanoma:MAPK signaling pathway:Calcium signaling pathway:Breast cancer:Gastric cancer:PI3K-Akt signaling pathway	GO:0042056,GO:0030324,GO:0030154,GO:0030036,GO:0010628,GO:0060665,GO:0051450,GO:0008543,GO:0005737,GO:0008083,GO:0016020,GO:0051549,GO:0034394,GO:0060445,GO:0010463,GO:0060501,GO:0005111,GO:0005794,GO:0009887,GO:0030334,GO:0045893,GO:0050918,GO:0010838,GO:0005615,GO:0050679,GO:2000288,GO:0050731,GO:0001938,GO:0051781,GO:0001935,GO:0061033	chemoattractant activity:lung development:cell differentiation:actin cytoskeleton organization:positive regulation of gene expression:regulation of branching involved in salivary gland morphogenesis by mesenchymal-epithelial signaling:myoblast proliferation:fibroblast growth factor receptor signaling pathway:cytoplasm:growth factor activity:membrane:positive regulation of keratinocyte migration:p…	T:Signal transduction mechanisms	ENOG4111IPH(fibroblast growth factor receptor signaling pathway)	PF00167.22	Fibroblast growth factor
gene-NSUN5	rna-XM_038165705.1	chr20	11536372	11541152	XP_038021633.1	28S rRNA (cytosine-C(5))-methyltransferase isoform X1 [Anas platyrhynchos]	sp|Q8K4F6|NSUN5_MOUSE	28S rRNA (cytosine-C(5))-methyltransferase OS=Mus musculus OX=10090 GN=Nsun5 PE=1 SV=2	--	--	--	--	J:Translation, ribosomal structure and biogenesis	COG0144(nOP2 Sun)	PF21148.1,PF21153.1,PF01189.21,PF01728.23	NOL1/NOP2/Sun domain family member 5, ferredoxin-like domain:NOL1/NOP2/Sun domain family member 5, N-terminal domain:16S rRNA methyltransferase RsmB/F:FtsJ-like methyltransferase
gene-ADGRL2	rna-XM_027463175.2	chr8	18383737	18539479	XP_027318976.1	adhesion G protein-coupled receptor L2 isoform X14 [Anas platyrhynchos]	sp|O95490|AGRL2_HUMAN	Adhesion G protein-coupled receptor L2 OS=Homo sapiens OX=9606 GN=ADGRL2 PE=1 SV=2	--	--	--	--	S:Function unknown	ENOG410XSD2(G- protein-coupled receptor)	PF02191.20,PF00002.28,PF16489.9,PF02354.20,PF02140.22,PF01825.25,PF02793.26	Olfactomedin-like domain:7 transmembrane receptor (Secretin family):GPCR-Autoproteolysis INducing (GAIN) domain:Latrophilin Cytoplasmic C-terminal region:Galactose binding lectin domain:GPCR proteolysis site, GPS, motif:Hormone receptor domain
gene-NUDT12	rna-XM_038171007.1	chrZ	58116432	58130449	XP_027302419.2	NAD-capped RNA hydrolase NUDT12 [Anas platyrhynchos]	sp|Q9DCN1|NUD12_MOUSE	NAD-capped RNA hydrolase NUDT12 OS=Mus musculus OX=10090 GN=Nudt12 PE=1 SV=1	ko04146,ko00760	Peroxisome:Nicotinate and nicotinamide metabolism	GO:0035529,GO:0016787,GO:0000210,GO:0046872,GO:0005777	NADH pyrophosphatase activity:hydrolase activity:NAD+ diphosphatase activity:metal ion binding:peroxisome	L:Replication, recombination and repair	COG2816(NADH pyrophosphatase)	PF00293.32,PF12796.11,PF00023.34,PF13857.10,PF13637.10,PF09297.15,PF09296.15,PF13606.10	NUDIX domain:Ankyrin repeats (3 copies):Ankyrin repeat:Ankyrin repeats (many copies):Ankyrin repeats (many copies):NADH pyrophosphatase zinc ribbon domain:NADH pyrophosphatase-like rudimentary NUDIX domain:Ankyrin repeat
gene-PPP2R2C	rna-XM_027457423.2	chr4	64092283	64226059	XP_039919814.1	protein phosphatase 2, regulatory subunit B, gamma isoform X2 [Hirundo rustica]	sp|Q9Y2T4|2ABG_HUMAN	Serine/threonine-protein phosphatase 2A 55 kDa regulatory subunit B gamma isoform OS=Homo sapiens OX=9606 GN=PPP2R2C PE=1 SV=4	ko05142,ko05165,ko04390,ko05160,ko04391,ko04261,ko04151,ko04660,ko03015,ko04728,ko04071,ko04530,ko04152	Chagas disease:Human papillomavirus infection:Hippo signaling pathway:Hepatitis C:Hippo signaling pathway - fly:Adrenergic signaling in cardiomyocytes:PI3K-Akt signaling pathway:T cell receptor signaling pathway:mRNA surveillance pathway:Dopaminergic synapse:Sphingolipid signaling pathway:Tight junction:AMPK signaling pathway	--	--	T:Signal transduction mechanisms	COG5170(protein phosphatase type 2A regulator activity)	PF00400.36,PF12894.11	WD domain, G-beta repeat:Anaphase-promoting complex subunit 4 WD40 domain
gene-LOC101802129	rna-XM_021277341.3	chr11	13566526	13677841	XP_021133016.2	cell migration-inducing and hyaluronan-binding protein isoform X2 [Anas platyrhynchos]	sp|Q8WUJ3|CEMIP_HUMAN	Cell migration-inducing and hyaluronan-binding protein OS=Homo sapiens OX=9606 GN=CEMIP PE=1 SV=2	--	--	GO:0004415,GO:0005886	hyalurononglucosaminidase activity:plasma membrane	S:Function unknown	ENOG410XQ01(polycystic kidney and hepatic disease 1 (autosomal)	PF15711.9,PF10162.13,PF13330.10	Interleukin-like EMT inducer:G8 domain:Mucin-2 protein WxxW repeating region
gene-EPHA6	rna-XM_038183870.1	chr1	95379805	95896760	XP_032043088.1	ephrin type-A receptor 6 isoform X1 [Aythya fuligula]	sp|Q9UF33|EPHA6_HUMAN	Ephrin type-A receptor 6 OS=Homo sapiens OX=9606 GN=EPHA6 PE=1 SV=3	ko04360	Axon guidance	GO:0016310,GO:0005003,GO:0005524,GO:0005886	phosphorylation:ephrin receptor activity:ATP binding:plasma membrane	T:Signal transduction mechanisms	COG0515(Serine Threonine protein kinase)	PF07714.21,PF01404.23,PF00069.29,PF14575.10,PF00536.34,PF00041.25,PF07647.21,PF16656.9,PF07699.17	Protein tyrosine and serine/threonine kinase:Ephrin receptor ligand binding domain:Protein kinase domain:Ephrin type-A receptor 2 transmembrane domain:SAM domain (Sterile alpha motif):Fibronectin type III domain:SAM domain (Sterile alpha motif):Purple acid Phosphatase, N-terminal domain:Tyrosine-protein kinase ephrin type A/B receptor-like
gene-LOC101804009	rna-XM_021267626.3	chr1	79055265	79067383	XP_021123301.1	uncharacterized protein LOC101804009 isoform X5 [Anas platyrhynchos]	sp|B5T267|TLR2_BOSIN	Toll-like receptor 2 OS=Bos indicus OX=9915 GN=TLR2 PE=3 SV=1	--	--	GO:0002224,GO:0004888,GO:0016020,GO:0006955	toll-like receptor signaling pathway:transmembrane signaling receptor activity:membrane:immune response	S:Function unknown	COG4886(leucine Rich Repeat)	PF13676.10,PF01582.24	TIR domain:TIR domain
gene-SUGCT	rna-XM_038174182.1	chr2	104446306	104535308	XP_038030110.1	succinate--hydroxymethylglutarate CoA-transferase isoform X28 [Anas platyrhynchos]	sp|Q9HAC7|SUCHY_HUMAN	Succinate--hydroxymethylglutarate CoA-transferase OS=Homo sapiens OX=9606 GN=SUGCT PE=1 SV=2	--	--	--	--	C:Energy production and conversion	COG1804(l-carnitine dehydratase bile acid-inducible protein F)	PF02515.21	CoA-transferase family III
gene-SLC25A21	rna-XR_005266090.1	chr5	25939086	26192965	XP_014746222.1	PREDICTED: mitochondrial 2-oxodicarboxylate carrier isoform X3 [Sturnus vulgaris]	sp|A0JN87|ODC_BOVIN	Mitochondrial 2-oxodicarboxylate carrier OS=Bos taurus OX=9913 GN=SLC25A21 PE=2 SV=1	--	--	GO:0016020	membrane	O:Posttranslational modification, protein turnover, chaperones	ENOG410XRZG(solute carrier family 25 (mitochondrial oxoadipate carrier), member 21)	--	--
gene-KCTD15	rna-XM_027466962.2	chr12	10296566	10340967	PKU35093.1	btb poz domain-containing protein kctd15 [Limosa lapponica baueri]	sp|Q6P3P4|KCD15_XENTR	BTB/POZ domain-containing protein kctd15 OS=Xenopus tropicalis OX=8364 GN=kctd15 PE=2 SV=1	--	--	GO:0051260	protein homooligomerization	S:Function unknown	ENOG410Z155(potassium channel tetramerisation domain containing)	PF20871.1,PF02214.26	BTB/POZ domain-containing protein KCTD1/15, C-terminal domain:BTB/POZ domain
gene-RBM39	rna-XM_038166492.1	chr21	12820068	12850821	XP_021272481.1	RNA-binding protein 39 isoform X3 [Numida meleagris]	sp|Q5RC80|RBM39_PONAB	RNA-binding protein 39 OS=Pongo abelii OX=9601 GN=RBM39 PE=2 SV=1	--	--	GO:0005634,GO:0003723,GO:0006397	nucleus:RNA binding:mRNA processing	S:Function unknown	ENOG410XP20(RNA binding motif protein)	PF00076.26,PF15519.10,PF16842.9	RNA recognition motif:linker between RRM2 and RRM3 domains in RBM39 protein:Occluded RNA-recognition motif
gene-BBX	rna-XM_038183188.1	chr1	91828394	91936805	XP_027305289.1	HMG box transcription factor BBX isoform X6 [Anas platyrhynchos]	sp|Q8WY36|BBX_HUMAN	HMG box transcription factor BBX OS=Homo sapiens OX=9606 GN=BBX PE=1 SV=1	--	--	GO:0005634,GO:0003677	nucleus:DNA binding	B:Chromatin structure and dynamics,S:Function unknown	ENOG410Y941(Bobby sox homolog (Drosophila)):ENOG410YJCA(capicua homolog (Drosophila))	PF09667.14,PF00505.23,PF09011.14	Domain of unknown function (DUF2028):HMG (high mobility group) box:HMG-box domain
gene-SYNJ2	rna-XM_027454406.2	chr3	55435047	55498436	XP_027310207.2	synaptojanin-2 isoform X5 [Anas platyrhynchos]	sp|O15056|SYNJ2_HUMAN	Synaptojanin-2 OS=Homo sapiens OX=9606 GN=SYNJ2 PE=1 SV=3	ko04070,ko00562	Phosphatidylinositol signaling system:Inositol phosphate metabolism	--	--	T:Signal transduction mechanisms	COG5411(inositol)	PF02383.22,PF08952.15	SacI homology domain:Domain of unknown function (DUF1866)
gene-ZFHX3	rna-XM_038185567.1	chr12	492330	615035	XP_027322195.2	zinc finger homeobox protein 3 isoform X1 [Anas platyrhynchos]	sp|Q15911|ZFHX3_HUMAN	Zinc finger homeobox protein 3 OS=Homo sapiens OX=9606 GN=ZFHX3 PE=1 SV=2	ko04550	Signaling pathways regulating pluripotency of stem cells	--	--	S:Function unknown	ENOG410XYHC(Zinc finger homeobox)	PF00046.33,PF13894.10,PF00096.30,PF05920.15,PF05605.16,PF12874.11	Homeodomain:C2H2-type zinc finger:Zinc finger, C2H2 type:Homeobox KN domain:Drought induced 19 protein (Di19), zinc-binding:Zinc-finger of C2H2 type
gene-ST18	rna-XM_027452096.2	chr2	50507287	50611721	XP_027307892.2	suppression of tumorigenicity 18 protein [Anas platyrhynchos]	sp|O60284|ST18_HUMAN	Suppression of tumorigenicity 18 protein OS=Homo sapiens OX=9606 GN=ST18 PE=1 SV=1	--	--	--	--	S:Function unknown	ENOG410XNSU(nucleic acid binding transcription factor activity)	PF08474.15,PF01530.22	Myelin transcription factor 1:Zinc finger, C2HC type
gene-SEMA5B	rna-XM_038181973.1	chr7	14523209	14778149	XP_038037901.1	semaphorin-5B isoform X3 [Anas platyrhynchos]	sp|Q9P283|SEM5B_HUMAN	Semaphorin-5B OS=Homo sapiens OX=9606 GN=SEMA5B PE=2 SV=4	ko04360	Axon guidance	GO:0030215	semaphorin receptor binding	S:Function unknown	ENOG410XQZC(Sema domain, immunoglobulin domain (Ig), transmembrane domain (TM) and short cytoplasmic domain, (Semaphorin))	PF01403.23,PF00090.23,PF19028.4,PF01437.29,PF19035.4,PF19030.4	Sema domain:Thrombospondin type 1 domain:Spondin-like TSP1 domain:Plexin repeat:CCN3 Nov like TSP1 domain:Thrombospondin type 1 domain
gene-LOC106018465	rna-XR_005267766.1	chr1	92943460	92997402	--	--	--	--	--	--	--	--	--	--	--	--
gene-DIAPH2	rna-XR_005268350.1	chr10	16523003	16777840	XP_038040575.1	protein diaphanous homolog 2 isoform X6 [Anas platyrhynchos]	sp|O60879|DIAP2_HUMAN	Protein diaphanous homolog 2 OS=Homo sapiens OX=9606 GN=DIAPH2 PE=1 SV=1	ko04810	Regulation of actin cytoskeleton	--	--	S:Function unknown	ENOG410Y29H(Diaphanous homolog)	--	--
gene-ARNT2	rna-XM_038184704.1	chr11	13743567	13830539	XP_027321703.1	aryl hydrocarbon receptor nuclear translocator 2 isoform X3 [Anas platyrhynchos]	sp|Q9HBZ2|ARNT2_HUMAN	Aryl hydrocarbon receptor nuclear translocator 2 OS=Homo sapiens OX=9606 GN=ARNT2 PE=1 SV=2	ko05202,ko05211,ko05200	Transcriptional misregulation in cancer:Renal cell carcinoma:Pathways in cancer	GO:0005737,GO:0003700,GO:0005634,GO:0048511,GO:0009410,GO:0005667,GO:0003677,GO:0034751,GO:0046982,GO:0014070	cytoplasm:transcription factor activity, sequence-specific DNA binding:nucleus:rhythmic process:response to xenobiotic stimulus:transcription factor complex:DNA binding:aryl hydrocarbon receptor complex:protein heterodimerization activity:response to organic cyclic compound	K:Transcription	ENOG410XS5S(aryl-hydrocarbon receptor nuclear translocator 2)	PF08447.16,PF00989.29,PF14598.10,PF00010.30,PF13426.11,PF08448.14,PF21353.1	PAS fold:PAS fold:PAS domain:Helix-loop-helix DNA-binding domain:PAS domain:PAS fold:Period circadian protein homolog 3-like, PAS-A domain
gene-SDR16C5	rna-XM_038175006.1	chr2	42327164	42340132	XP_038030934.1	epidermal retinol dehydrogenase 2 [Anas platyrhynchos]	sp|Q05A13|S16C6_MOUSE	Short-chain dehydrogenase/reductase family 16C member 6 OS=Mus musculus OX=10090 GN=Sdr16c6 PE=2 SV=1	ko00830,ko01240	Retinol metabolism:Biosynthesis of cofactors	GO:0016491	oxidoreductase activity	S:Function unknown	COG1028(Dehydrogenase reductase)	PF00106.29,PF13561.10,PF08659.14	short chain dehydrogenase:Enoyl-(Acyl carrier protein) reductase:KR domain
gene-LOC106016981	rna-XR_005265710.1	chr4	13359974	13595693	--	--	--	--	--	--	--	--	--	--	--	--
gene-CERS6	rna-XM_038182291.1	chr7	19796569	19917132	XP_032045775.1	ceramide synthase 6 [Aythya fuligula]	sp|Q6ZMG9|CERS6_HUMAN	Ceramide synthase 6 OS=Homo sapiens OX=9606 GN=CERS6 PE=1 SV=1	ko00600,ko04071	Sphingolipid metabolism:Sphingolipid signaling pathway	--	--	U:Intracellular trafficking, secretion, and vesicular transport	COG5058(ceramide synthase)	PF03798.20,PF00046.33	TLC domain:Homeodomain
gene-TPM1	rna-XM_005027960.4	chr11	7920070	7934082	XP_027322375.1	tropomyosin alpha-1 chain isoform X1 [Anas platyrhynchos]	sp|P04268|TPM1_CHICK	Tropomyosin alpha-1 chain OS=Gallus gallus OX=9031 GN=TPM1 PE=1 SV=2	ko04814,ko05206,ko04260,ko04261,ko05414,ko05410	Motor proteins:MicroRNAs in cancer:Cardiac muscle contraction:Adrenergic signaling in cardiomyocytes:Dilated cardiomyopathy:Hypertrophic cardiomyopathy	GO:0003779,GO:0005856	actin binding:cytoskeleton	Z:Cytoskeleton	ENOG410XR5K(Tropomyosin)	PF00261.24,PF16526.9,PF06009.16,PF19220.4	Tropomyosin:C-terminal leucine zipper domain of cyclic nucleotide-gated channels:Laminin Domain II:Crescentin protein
gene-MAGI1	rna-XM_027467694.2	chr13	6575982	6895673	XP_027323495.1	membrane-associated guanylate kinase, WW and PDZ domain-containing protein 1 isoform X1 [Anas platyrhynchos]	sp|Q96QZ7|MAGI1_HUMAN	Membrane-associated guanylate kinase, WW and PDZ domain-containing protein 1 OS=Homo sapiens OX=9606 GN=MAGI1 PE=1 SV=3	ko04015,ko04530,ko05165,ko04151	Rap1 signaling pathway:Tight junction:Human papillomavirus infection:PI3K-Akt signaling pathway	--	--	--	--	PF00595.28,PF17820.5,PF16666.9,PF16663.9,PF13180.10,PF00397.30,PF00625.25,PF19805.3,PF14685.10	PDZ domain:PDZ domain:Unstructured region on MAGI:Unstructured region on MAGI:PDZ domain:WW domain:Guanylate kinase:Family of unknown function (DUF6288):Tricorn protease PDZ domain
gene-RBM47	rna-XM_021279428.3	chr4	52216878	52261350	XP_021135098.3	RNA-binding protein 47 isoform X1 [Anas platyrhynchos]	sp|A0AV96|RBM47_HUMAN	RNA-binding protein 47 OS=Homo sapiens OX=9606 GN=RBM47 PE=1 SV=2	--	--	--	--	S:Function unknown	ENOG410XTJ5(RNA binding motif protein)	PF00076.26,PF16367.9	RNA recognition motif:RNA recognition motif
gene-LOC106020358	rna-XR_002406736.3	chr3	116524055	116530808	EOA93568.1	hypothetical protein Anapl_12521 [Anas platyrhynchos]	--	--	--	--	--	--	--	--	--	--
gene-ECHDC3	rna-XM_027460670.2	chr1	6255356	6262420	XP_027316471.2	enoyl-CoA hydratase domain-containing protein 3, mitochondrial isoform X2 [Anas platyrhynchos]	sp|Q3MIE0|ECHD3_RAT	Enoyl-CoA hydratase domain-containing protein 3, mitochondrial OS=Rattus norvegicus OX=10116 GN=Echdc3 PE=2 SV=1	--	--	--	--	S:Function unknown	ENOG410XPEY(Enoyl-CoA hydratase/isomerase family)	PF00378.24,PF16113.9	Enoyl-CoA hydratase/isomerase:Enoyl-CoA hydratase/isomerase
gene-SYT8	rna-XM_027459394.2	chr5	28469652	28474549	XP_013047060.2	synaptotagmin-8 [Anser cygnoides]	sp|P24505|SY61_DIPOM	Synaptotagmin-A OS=Diplobatis ommata OX=1870830 GN=P65-A PE=2 SV=1	--	--	GO:0016020	membrane	S:Function unknown,S:Function unknown	ENOG4110NSB(synaptotagmin VIII):ENOG410XRME(transporter activity)	PF00168.34	C2 domain
gene-MAP3K13	rna-XM_005019376.5	chr9	16200971	16274183	XP_005019432.2	mitogen-activated protein kinase kinase kinase 13 isoform X1 [Anas platyrhynchos]	sp|Q5R8X7|M3K13_PONAB	Mitogen-activated protein kinase kinase kinase 13 OS=Pongo abelii OX=9601 GN=MAP3K13 PE=2 SV=1	ko04010,ko04361	MAPK signaling pathway:Axon regeneration	--	--	T:Signal transduction mechanisms	ENOG410YKX2(mitogen-activated protein kinase kinase kinase)	PF07714.21,PF00069.29	Protein tyrosine and serine/threonine kinase:Protein kinase domain
gene-ADGRL2	rna-XM_038183316.1	chr8	18379474	18777377	XP_027318963.1	adhesion G protein-coupled receptor L2 isoform X1 [Anas platyrhynchos]	sp|O95490|AGRL2_HUMAN	Adhesion G protein-coupled receptor L2 OS=Homo sapiens OX=9606 GN=ADGRL2 PE=1 SV=2	--	--	GO:0004930,GO:0016020,GO:0030246,GO:0007166	G-protein coupled receptor activity:membrane:carbohydrate binding:cell surface receptor signaling pathway	S:Function unknown	ENOG410XSD2(G- protein-coupled receptor)	PF02354.20,PF02191.20,PF00002.28,PF16489.9,PF02140.22,PF01825.25,PF02793.26	Latrophilin Cytoplasmic C-terminal region:Olfactomedin-like domain:7 transmembrane receptor (Secretin family):GPCR-Autoproteolysis INducing (GAIN) domain:Galactose binding lectin domain:GPCR proteolysis site, GPS, motif:Hormone receptor domain
gene-ADAMTS12	rna-XM_038170324.1	chrZ	11836850	12004416	XP_038026252.1	A disintegrin and metalloproteinase with thrombospondin motifs 12 isoform X2 [Anas platyrhynchos]	sp|P58397|ATS12_HUMAN	A disintegrin and metalloproteinase with thrombospondin motifs 12 OS=Homo sapiens OX=9606 GN=ADAMTS12 PE=1 SV=2	--	--	--	--	S:Function unknown	ENOG410XPKZ(ADAM metallopeptidase with thrombospondin type 1, motif)	PF19030.4,PF00090.23,PF05986.18,PF01421.23,PF17771.5,PF19035.4,PF13688.10,PF19028.4,PF19236.3,PF13582.10,PF13574.10,PF13583.10	Thrombospondin type 1 domain:Thrombospondin type 1 domain:ADAM-TS Spacer 1:Reprolysin (M12B) family zinc metalloprotease:ADAMTS cysteine-rich domain 2:CCN3 Nov like TSP1 domain:Metallo-peptidase family M12:Spondin-like TSP1 domain:ADAMTS cysteine-rich domain:Metallo-peptidase family M12B Reprolysin-like:Metallo-peptidase family M12B Reprolysin-like:Metallo-peptidase family M12B Reprolysin-like
gene-SIRT4	rna-XM_013106177.4	chr16	7963571	7970298	XP_005026704.3	NAD-dependent protein lipoamidase sirtuin-4, mitochondrial isoform X1 [Anas platyrhynchos]	sp|Q8R216|SIR4_MOUSE	NAD-dependent protein lipoamidase sirtuin-4, mitochondrial OS=Mus musculus OX=10090 GN=Sirt4 PE=1 SV=3	ko00760	Nicotinate and nicotinamide metabolism	GO:0034979,GO:0005759,GO:0016740,GO:0008270,GO:0070403	NAD-dependent protein deacetylase activity:mitochondrial matrix:transferase activity:zinc ion binding:NAD+ binding	K:Transcription	COG0846(NAD-dependent protein deacetylase which modulates the activities of several enzymes which are inactive in their acetylated form)	PF02146.21	Sir2 family
gene-PAPLN	rna-XM_027459177.2	chr5	35858356	35919609	XP_027314976.2	papilin isoform X4 [Anas platyrhynchos]	sp|O95428|PPN_HUMAN	Papilin OS=Homo sapiens OX=9606 GN=PAPLN PE=2 SV=4	--	--	--	--	O:Posttranslational modification, protein turnover, chaperones	ENOG410XQNP(serine peptidase inhibitor, Kunitz type)	PF19030.4,PF05986.18,PF07679.20,PF13927.10,PF00090.23,PF00047.29,PF13895.10,PF00014.27,PF07686.21,PF19028.4,PF08686.15,PF19236.3,PF16681.9,PF19035.4,PF08204.15	Thrombospondin type 1 domain:ADAM-TS Spacer 1:Immunoglobulin I-set domain:Immunoglobulin domain:Thrombospondin type 1 domain:Immunoglobulin domain:Immunoglobulin domain:Kunitz/Bovine pancreatic trypsin inhibitor domain:Immunoglobulin V-set domain:Spondin-like TSP1 domain:PLAC (protease and lacunin) domain:ADAMTS cysteine-rich domain:Ig-like domain on T-cell surface glycoprotein CD3 epsilon chain:…
gene-FOXP1	rna-XM_038186085.1	chr13	4700947	4819125	XP_038042013.1	forkhead box protein P1 isoform X1 [Anas platyrhynchos]	sp|Q58NQ4|FOXP1_CHICK	Forkhead box protein P1 OS=Gallus gallus OX=9031 GN=FOXP1 PE=2 SV=1	--	--	GO:0003700,GO:0043565,GO:0005634,GO:0046872	transcription factor activity, sequence-specific DNA binding:sequence-specific DNA binding:nucleus:metal ion binding	K:Transcription	COG5025(forkhead box)	PF16159.9,PF00250.22	FOXP coiled-coil domain:Forkhead domain
gene-SMIM20	rna-XM_005019267.4	chr4	57300230	57305114	XP_005019324.3	small integral membrane protein 20 [Anas platyrhynchos]	sp|F1MDB2|SIM20_BOVIN	Small integral membrane protein 20 OS=Bos taurus OX=9913 GN=SMIM20 PE=1 SV=2	--	--	GO:0033617,GO:0016020,GO:0005739	mitochondrial respiratory chain complex IV assembly:membrane:mitochondrion	S:Function unknown	ENOG410Y1I1(chromosome 4 open reading frame 52)	PF15061.10	Domain of unknown function (DUF4538)
gene-GIGYF2	rna-XM_027464459.2	chr9	16877096	16955725	XP_012964192.1	GRB10-interacting GYF protein 2 isoform X1 [Anas platyrhynchos]	sp|Q6Y7W6|GGYF2_HUMAN	GRB10-interacting GYF protein 2 OS=Homo sapiens OX=9606 GN=GIGYF2 PE=1 SV=1	--	--	--	--	S:Function unknown,S:Function unknown	ENOG4111ZUW(GRB10 interacting GYF protein 2):ENOG4111Q0Y(GRB10 interacting GYF protein 2)	PF02213.20,PF14237.10	GYF domain:GYF domain 2
gene-RBFOX1	rna-XM_038186813.1	chr15	3018531	3443286	XP_038042731.1	RNA binding protein fox-1 homolog 1 isoform X6 [Anas platyrhynchos]	sp|Q9NWB1|RFOX1_HUMAN	RNA binding protein fox-1 homolog 1 OS=Homo sapiens OX=9606 GN=RBFOX1 PE=1 SV=2	--	--	--	--	A:RNA processing and modification	ENOG4111WJT(RNA binding protein, fox-1 homolog (C. elegans))	PF12414.12,PF00076.26	Calcitonin gene-related peptide regulator C terminal:RNA recognition motif
gene-LOC110354175	rna-XR_005265316.1	chr4	62332850	62366463	XP_035170527.1	inositol 1,4,5-trisphosphate receptor-interacting protein-like 1, partial [Oxyura jamaicensis]	sp|Q66H52|IPIL1_RAT	Inositol 1,4,5-trisphosphate receptor-interacting protein-like 1 OS=Rattus norvegicus OX=10116 GN=Itpripl1 PE=2 SV=1	--	--	--	--	U:Intracellular trafficking, secretion, and vesicular transport	ENOG4111BJ6(Inositol 1,4,5-trisphosphate receptor interacting protein-like 1)	--	--
gene-MARCHF1	rna-XM_027456478.2	chr4	27703600	27934722	XP_035181379.1	E3 ubiquitin-protein ligase MARCHF1 isoform X1 [Oxyura jamaicensis]	sp|Q8TCQ1|MARH1_HUMAN	E3 ubiquitin-protein ligase MARCHF1 OS=Homo sapiens OX=9606 GN=MARCHF1 PE=1 SV=1	--	--	--	--	O:Posttranslational modification, protein turnover, chaperones	COG5183((Membrane-Associated Ring finger (C3HC4)))	PF12906.11	RING-variant domain
gene-MAGI1	rna-XM_027467696.2	chr13	6575982	6895673	XP_027323497.1	membrane-associated guanylate kinase, WW and PDZ domain-containing protein 1 isoform X4 [Anas platyrhynchos]	sp|Q96QZ7|MAGI1_HUMAN	Membrane-associated guanylate kinase, WW and PDZ domain-containing protein 1 OS=Homo sapiens OX=9606 GN=MAGI1 PE=1 SV=3	ko04015,ko04530,ko05165,ko04151	Rap1 signaling pathway:Tight junction:Human papillomavirus infection:PI3K-Akt signaling pathway	--	--	--	--	PF00595.28,PF17820.5,PF16666.9,PF16663.9,PF13180.10,PF00397.30,PF00625.25,PF19805.3,PF14685.10	PDZ domain:PDZ domain:Unstructured region on MAGI:Unstructured region on MAGI:PDZ domain:WW domain:Guanylate kinase:Family of unknown function (DUF6288):Tricorn protease PDZ domain
gene-LOC113841376	rna-XM_038169404.1	chrW	16219476	16254697	XP_038025324.1	transportin-1-like isoform X1 [Anas platyrhynchos]	sp|Q8BFY9|TNPO1_MOUSE	Transportin-1 OS=Mus musculus OX=10090 GN=Tnpo1 PE=1 SV=2	ko03013	Nucleocytoplasmic transport	GO:0005737,GO:0031267,GO:0006606	cytoplasm:small GTPase binding:protein import into nucleus	U:Intracellular trafficking, secretion, and vesicular transport	ENOG410XPK2(Transportin)	PF13513.10,PF02985.26,PF00514.27,PF13646.10	HEAT-like repeat:HEAT repeat:Armadillo/beta-catenin-like repeat:HEAT repeats
gene-PRICKLE2	rna-XM_038185892.1	chr13	7273118	7303518	XP_038041820.1	prickle-like protein 2 isoform X2 [Anas platyrhynchos]	sp|Q7Z3G6|PRIC2_HUMAN	Prickle-like protein 2 OS=Homo sapiens OX=9606 GN=PRICKLE2 PE=1 SV=2	ko04310	Wnt signaling pathway	GO:0008270	zinc ion binding	S:Function unknown	ENOG410XP0W(Prickle homolog)	PF06297.18,PF00412.26	PET Domain:LIM domain
gene-TCF12	rna-XM_038184787.1	chr11	4278665	4437410	XP_035410099.1	transcription factor 12 isoform X3 [Cygnus atratus]	sp|P51514|HTF4_RAT	Transcription factor 12 OS=Rattus norvegicus OX=10116 GN=Tcf12 PE=1 SV=1	--	--	--	--	K:Transcription	ENOG410XYUA(Transcription factor)	PF00010.30	Helix-loop-helix DNA-binding domain
gene-HMGCLL1	rna-XR_005264537.1	chr3	93926462	93999652	XP_027310884.1	3-hydroxymethyl-3-methylglutaryl-CoA lyase, cytoplasmic isoform X1 [Anas platyrhynchos]	sp|Q8TB92|HMGC2_HUMAN	3-hydroxy-3-methylglutaryl-CoA lyase, cytoplasmic OS=Homo sapiens OX=9606 GN=HMGCLL1 PE=1 SV=3	ko04146,ko00280,ko00650	Peroxisome:Valine, leucine and isoleucine degradation:Butanoate metabolism	GO:0004419	hydroxymethylglutaryl-CoA lyase activity	E:Amino acid transport and metabolism	COG0119(Catalyzes the condensation of the acetyl group of acetyl-CoA with 3-methyl-2-oxobutanoate (2-oxoisovalerate) to form 3-carboxy-3-hydroxy-4-methylpentanoate (2-isopropylmalate) (By similarity))	--	--
gene-LOC119716981	rna-XR_005265877.1	chr5	57017434	57023435	KAI6068301.1	Vesicular glutamate transporter 2 [Aix galericulata]	--	--	--	--	--	--	--	--	--	--
gene-SEL1L3	rna-XM_027457291.2	chr4	57305324	57343663	XP_027313092.2	protein sel-1 homolog 3 isoform X1 [Anas platyrhynchos]	sp|Q68CR1|SE1L3_HUMAN	Protein sel-1 homolog 3 OS=Homo sapiens OX=9606 GN=SEL1L3 PE=1 SV=2	--	--	GO:0016020	membrane	S:Function unknown	COG0790(Sel1 domain protein repeat-containing protein)	PF08238.16	Sel1 repeat
gene-LOC110351536	rna-XR_002399124.3	chr1	194634964	194636590	--	--	--	--	--	--	--	--	--	--	--	--
gene-DAAM2	rna-XM_027454032.2	chr3	35185253	35357708	XP_027309828.1	disheveled-associated activator of morphogenesis 2 isoform X1 [Anas platyrhynchos]	sp|A0A1D5P556|DAAM2_CHICK	Disheveled-associated activator of morphogenesis 2 OS=Gallus gallus OX=9031 GN=DAAM2 PE=1 SV=2	ko04310	Wnt signaling pathway	GO:0003779,GO:0031267,GO:0030036	actin binding:small GTPase binding:actin cytoskeleton organization	S:Function unknown	ENOG410XT5Z(actin cytoskeleton organization)	PF02181.27,PF06367.20,PF06371.17	Formin Homology 2 Domain:Diaphanous FH3 Domain:Diaphanous GTPase-binding Domain
gene-NFX1	rna-XM_038175557.1	chr2	110354169	110411925	XP_038031485.1	transcriptional repressor NF-X1 isoform X3 [Anas platyrhynchos]	sp|A6QLA0|NFX1_BOVIN	Transcriptional repressor NF-X1 OS=Bos taurus OX=9913 GN=NFX1 PE=2 SV=1	ko05165	Human papillomavirus infection	GO:0003700,GO:0005634,GO:0008270,GO:0003676	transcription factor activity, sequence-specific DNA binding:nucleus:zinc ion binding:nucleic acid binding	K:Transcription	ENOG410XR02(Nuclear transcription factor, X-box)	PF01424.26,PF01422.21	R3H domain:NF-X1 type zinc finger
gene-ANKRD17	rna-XM_038178085.1	chr4	46807290	46878723	XP_038034013.1	ankyrin repeat domain-containing protein 17 isoform X4 [Anas platyrhynchos]	sp|O75179|ANR17_HUMAN	Ankyrin repeat domain-containing protein 17 OS=Homo sapiens OX=9606 GN=ANKRD17 PE=1 SV=3	--	--	--	--	S:Function unknown	COG0666(Ankyrin Repeat)	PF12796.11,PF00023.34,PF13637.10,PF13606.10,PF13857.10,PF00013.33	Ankyrin repeats (3 copies):Ankyrin repeat:Ankyrin repeats (many copies):Ankyrin repeat:Ankyrin repeats (many copies):KH domain
gene-GNPAT	rna-XM_027454195.2	chr3	43515570	43535731	XP_027309996.2	dihydroxyacetone phosphate acyltransferase isoform X1 [Anas platyrhynchos]	sp|O15228|GNPAT_HUMAN	Dihydroxyacetone phosphate acyltransferase OS=Homo sapiens OX=9606 GN=GNPAT PE=1 SV=1	ko00564,ko04146	Glycerophospholipid metabolism:Peroxisome	--	--	I:Lipid transport and metabolism	COG2937(glycerol3phosphate acyltransferase)	PF19277.3,PF01553.25	Glycerol-3-phosphate acyltransferase C-terminal region:Acyltransferase
gene-LOC106016292	rna-XR_002400981.3	chr4	39696443	39736940	PKU48130.1	hypothetical protein llap_1601 [Limosa lapponica baueri]	--	--	--	--	--	--	L:Replication, recombination and repair,S:Function unknown,S:Function unknown	COG3344(RNA-directed DNA polymerase):ENOG41124H8(-):ENOG410Y65V(Retrotransposon protein)	--	--
gene-LOC101797104	rna-XM_038171131.1	chrZ	29025580	29095975	XP_038027059.1	histone-arginine methyltransferase CARM1 isoform X4 [Anas platyrhynchos]	sp|Q6DC04|CARM1_DANRE	Histone-arginine methyltransferase CARM1 OS=Danio rerio OX=7955 GN=carm1 PE=2 SV=1	ko01522	Endocrine resistance	--	--	K:Transcription	ENOG410XPDD(Coactivator-associated arginine methyltransferase 1)	PF11531.12,PF13649.10,PF06325.17,PF08241.16,PF05185.20,PF05175.18,PF17286.6,PF13847.10	Coactivator-associated arginine methyltransferase 1 N terminal:Methyltransferase domain:Ribosomal protein L11 methyltransferase (PrmA):Methyltransferase domain:PRMT5 arginine-N-methyltransferase:Methyltransferase small domain:PRMT5 oligomerisation domain:Methyltransferase domain
gene-LOC113843037	rna-XR_003495925.2	chr3	23077261	23078395	--	--	--	--	--	--	--	--	--	--	--	--
gene-LOC119715589	rna-XR_005262822.1	chr1	78658875	78663699	--	--	--	--	--	--	--	--	--	--	--	--
gene-FAM13C	rna-XM_027463246.2	chr6	7050192	7183583	XP_027319047.1	protein FAM13C isoform X2 [Anas platyrhynchos]	sp|Q9DBR2|FA13C_MOUSE	Protein FAM13C OS=Mus musculus OX=10090 GN=Fam13c PE=1 SV=2	--	--	--	--	S:Function unknown	ENOG410YAKN(Family with sequence similarity 13, member C)	PF00620.31	RhoGAP domain
gene-ARFGEF3	rna-XM_038176927.1	chr3	58251059	58340313	XP_038032855.1	LOW QUALITY PROTEIN: brefeldin A-inhibited guanine nucleotide-exchange protein 3 [Anas platyrhynchos]	sp|Q5TH69|BIG3_HUMAN	Brefeldin A-inhibited guanine nucleotide-exchange protein 3 OS=Homo sapiens OX=9606 GN=ARFGEF3 PE=1 SV=3	--	--	--	--	S:Function unknown	ENOG410XNND(Brefeldin A-inhibited guanine nucleotide-exchange protein)	PF20252.2,PF16213.9,PF09324.14	BIG2 C-terminal domain:Mon2/Sec7/BIG1-like, dimerisation and cyclophilin-binding domain:Mon2/Sec7/BIG1-like, HDS
gene-ZFHX4	rna-XM_005026318.5	chr2	33343266	33494827	XP_005026375.2	zinc finger homeobox protein 4 isoform X1 [Anas platyrhynchos]	sp|O73590|ZFHX4_CHICK	Zinc finger homeobox protein 4 OS=Gallus gallus OX=9031 GN=ZFHX4 PE=2 SV=2	--	--	GO:0005634,GO:0008270,GO:0000981,GO:0003677	nucleus:zinc ion binding:RNA polymerase II transcription factor activity, sequence-specific DNA binding:DNA binding	S:Function unknown	ENOG410XYHC(Zinc finger homeobox)	PF00046.33,PF00096.30,PF05920.15,PF13894.10,PF12171.12,PF12874.11	Homeodomain:Zinc finger, C2H2 type:Homeobox KN domain:C2H2-type zinc finger:Zinc-finger double-stranded RNA-binding:Zinc-finger of C2H2 type
gene-LOC106019887	rna-XR_005264747.1	chr3	86518808	86550983	--	--	--	--	--	--	--	--	--	--	--	--
gene-SPATA13	rna-XM_027469295.2	chr1	186732204	186896001	XP_027325096.1	spermatogenesis-associated protein 13 isoform X2 [Anas platyrhynchos]	sp|Q5DU57|SPT13_MOUSE	Spermatogenesis-associated protein 13 OS=Mus musculus OX=10090 GN=Spata13 PE=1 SV=2	ko04810	Regulation of actin cytoskeleton	--	--	S:Function unknown,T:Signal transduction mechanisms	ENOG410YB1C(-):ENOG410XQDV(Rho guanine nucleotide exchange factor (GEF) 4)	PF00621.24,PF00169.33,PF00018.32,PF14604.10,PF07653.21	RhoGEF domain:PH domain:SH3 domain:Variant SH3 domain:Variant SH3 domain
gene-CD44	rna-XM_038179810.1	chr5	49892596	49952336	XP_038035738.1	CD44 antigen isoform X23 [Anas platyrhynchos]	sp|P26051|CD44_RAT	CD44 antigen OS=Rattus norvegicus OX=10116 GN=Cd44 PE=1 SV=2	ko04640,ko05206,ko05205,ko04512,ko05169,ko05131	Hematopoietic cell lineage:MicroRNAs in cancer:Proteoglycans in cancer:ECM-receptor interaction:Epstein-Barr virus infection:Shigellosis	--	--	U:Intracellular trafficking, secretion, and vesicular transport	ENOG4111S6T(CD44 molecule (Indian blood group))	PF00193.21	Extracellular link domain
gene-RIPK2	rna-XM_027452444.2	chr2	28074287	28096963	XP_027308245.1	receptor-interacting serine/threonine-protein kinase 2 [Anas platyrhynchos]	sp|Q3SZJ2|RIPK2_BOVIN	Receptor-interacting serine/threonine-protein kinase 2 OS=Bos taurus OX=9913 GN=RIPK2 PE=2 SV=1	ko05152,ko04621,ko05131,ko04722,ko05132	Tuberculosis:NOD-like receptor signaling pathway:Shigellosis:Neurotrophin signaling pathway:Salmonella infection	--	--	T:Signal transduction mechanisms	COG0515(Serine Threonine protein kinase)	PF07714.21,PF00069.29,PF00619.25	Protein tyrosine and serine/threonine kinase:Protein kinase domain:Caspase recruitment domain
gene-LOC113841038	rna-XM_038174747.1	chr1	184545258	184549880	XP_038030675.1	LOW QUALITY PROTEIN: arachidonate 5-lipoxygenase-activating protein-like [Anas platyrhynchos]	sp|P30357|AL5AP_RABIT	Arachidonate 5-lipoxygenase-activating protein (Fragment) OS=Oryctolagus cuniculus OX=9986 GN=ALOX5AP PE=2 SV=1	ko04664	Fc epsilon RI signaling pathway	GO:0008047,GO:0019370,GO:0005789	enzyme activator activity:leukotriene biosynthetic process:endoplasmic reticulum membrane	U:Intracellular trafficking, secretion, and vesicular transport	ENOG4111T4I(arachidonate 5-lipoxygenase-activating protein)	PF01124.22	MAPEG family
gene-PTPN5	rna-XM_038180766.1	chr5	30069146	30152752	EOA95098.1	Tyrosine-protein phosphatase non-receptor type 5, partial [Anas platyrhynchos]	sp|P54829|PTN5_HUMAN	Tyrosine-protein phosphatase non-receptor type 5 OS=Homo sapiens OX=9606 GN=PTPN5 PE=1 SV=4	ko04010	MAPK signaling pathway	GO:0016311,GO:0004725,GO:0016020	dephosphorylation:protein tyrosine phosphatase activity:membrane	T:Signal transduction mechanisms	COG5599(protein tyrosine phosphatase)	PF00102.31,PF00782.24	Protein-tyrosine phosphatase:Dual specificity phosphatase, catalytic domain
gene-KBTBD2	rna-XM_038175494.1	chr2	102422316	102434885	KAF1402105.1	Kelch repeat and BTB domain-containing protein 2, partial [Spheniscus mendiculus]	sp|Q8IY47|KBTB2_HUMAN	Kelch repeat and BTB domain-containing protein 2 OS=Homo sapiens OX=9606 GN=KBTBD2 PE=1 SV=2	--	--	--	--	S:Function unknown	ENOG410XNX8(kelch-like)	PF00651.35,PF07707.19,PF13964.10,PF01344.29,PF21536.1,PF07646.19,PF13415.10,PF13418.10	BTB/POZ domain:BTB And C-terminal Kelch:Kelch motif:Kelch motif:Kelch-like protein 33-like, BTB/POZ domain:Kelch motif:Galactose oxidase, central domain:Galactose oxidase, central domain
gene-LOC101796986	rna-XM_027446578.2	chrZ	74522232	74533184	XP_027302379.1	SOSS complex subunit C [Anas platyrhynchos]	sp|B5KFM4|SOSSC_TAEGU	SOSS complex subunit C OS=Taeniopygia guttata OX=59729 GN=INIP PE=3 SV=1	--	--	GO:0005654,GO:0010212,GO:0000724,GO:0035861,GO:0005634,GO:0006281,GO:0006974,GO:0044818,GO:0070876	nucleoplasm:response to ionizing radiation:double-strand break repair via homologous recombination:site of double-strand break:nucleus:DNA repair:cellular response to DNA damage stimulus:mitotic G2/M transition checkpoint:SOSS complex	S:Function unknown	ENOG4111QHU(INTS3 and NABP interacting protein)	PF15925.9	SOSS complex subunit C
gene-NAALADL2	rna-XM_038183552.1	chr9	6170917	6587046	XP_027319680.1	inactive N-acetylated-alpha-linked acidic dipeptidase-like protein 2 isoform X2 [Anas platyrhynchos]	sp|Q58DX5|NADL2_HUMAN	Inactive N-acetylated-alpha-linked acidic dipeptidase-like protein 2 OS=Homo sapiens OX=9606 GN=NAALADL2 PE=1 SV=3	--	--	--	--	S:Function unknown	COG2234(peptidase m28)	PF04389.21,PF04253.19	Peptidase family M28:Transferrin receptor-like dimerisation domain
gene-EFNA5	rna-XM_027446186.2	chrZ	59835035	60009617	XP_027301984.1	ephrin-A5 isoform X1 [Anas platyrhynchos]	sp|P52804|EFNA5_CHICK	Ephrin-A5 OS=Gallus gallus OX=9031 GN=EFNA5 PE=2 SV=1	ko05206,ko04015,ko04014,ko04010,ko04360,ko04151	MicroRNAs in cancer:Rap1 signaling pathway:Ras signaling pathway:MAPK signaling pathway:Axon guidance:PI3K-Akt signaling pathway	--	--	S:Function unknown	ENOG4111FMJ(ligand for Eph receptors, a family of receptor tyrosine kinases which are crucial for migration, repulsion and adhesion during neuronal, vascular and epithelial development. Binds promiscuously Eph receptors residing on adjacent cells, leading to contact-dependent bidirectional signaling into neighboring cells)	PF00812.21	Ephrin
gene-LOC110351667	rna-XR_002399363.3	chr1	13098197	13107146	XP_013035905.2	N-acyl-phosphatidylethanolamine-hydrolyzing phospholipase D isoform X3 [Anser cygnoides]	--	--	ko04723	Retrograde endocannabinoid signaling	--	--	--	--	--	--
gene-BBX	rna-XM_027449494.2	chr1	91826839	91958304	XP_027305294.1	HMG box transcription factor BBX isoform X10 [Anas platyrhynchos]	sp|Q8WY36|BBX_HUMAN	HMG box transcription factor BBX OS=Homo sapiens OX=9606 GN=BBX PE=1 SV=1	--	--	--	--	B:Chromatin structure and dynamics,S:Function unknown	ENOG410Y941(Bobby sox homolog (Drosophila)):ENOG410YJCA(capicua homolog (Drosophila))	PF09667.14,PF00505.23,PF09011.14	Domain of unknown function (DUF2028):HMG (high mobility group) box:HMG-box domain
gene-PAX2	rna-XM_038181173.1	chr6	17264305	17344222	XP_038037101.1	paired box protein Pax-2 isoform X3 [Anas platyrhynchos]	sp|O57685|PAX2A_XENLA	Paired box protein Pax-2-A OS=Xenopus laevis OX=8355 GN=pax2-a PE=2 SV=2	--	--	--	--	K:Transcription	ENOG410ZT0S(Paired box)	PF00292.22,PF12403.12,PF13384.10,PF13565.10	'Paired box' domain:Paired-box protein 2 C terminal:Homeodomain-like domain:Homeodomain-like domain
gene-ITGA2	rna-XM_038170903.1	chrZ	17683931	17751306	XP_032061477.1	integrin alpha-2 [Aythya fuligula]	sp|P17301|ITA2_HUMAN	Integrin alpha-2 OS=Homo sapiens OX=9606 GN=ITGA2 PE=1 SV=2	ko04640,ko05205,ko05165,ko04510,ko04810,ko04512,ko05200,ko04151,ko04611,ko04145,ko05412,ko05414,ko05410,ko05222	Hematopoietic cell lineage:Proteoglycans in cancer:Human papillomavirus infection:Focal adhesion:Regulation of actin cytoskeleton:ECM-receptor interaction:Pathways in cancer:PI3K-Akt signaling pathway:Platelet activation:Phagosome:Arrhythmogenic right ventricular cardiomyopathy:Dilated cardiomyopathy:Hypertrophic cardiomyopathy:Small cell lung cancer	--	--	U:Intracellular trafficking, secretion, and vesicular transport,U:Intracellular trafficking, secretion, and vesicular transport	ENOG410XPVZ(Integrin, alpha):ENOG4110534(integrin, alpha 2 (CD49B, alpha 2 subunit of VLA-2 receptor))	PF00092.32,PF20805.1,PF01839.27,PF20806.1,PF13519.10,PF14312.10,PF00357.24,PF13517.10	von Willebrand factor type A domain:Integrin alpha Ig-like domain 2:FG-GAP repeat:Integrin alpha Ig-like domain 3:von Willebrand factor type A domain:FG-GAP repeat:Integrin alpha cytoplasmic region:FG-GAP-like repeat
gene-TET1	rna-XM_005009109.5	chr6	4041527	4126172	XP_005009166.3	methylcytosine dioxygenase TET1 isoform X1 [Anas platyrhynchos]	sp|Q8NFU7|TET1_HUMAN	Methylcytosine dioxygenase TET1 OS=Homo sapiens OX=9606 GN=TET1 PE=1 SV=2	--	--	GO:0080111,GO:0005694,GO:0005634,GO:0006211,GO:0008270,GO:0003677,GO:0070579,GO:0010468	DNA demethylation:chromosome:nucleus:5-methylcytosine catabolic process:zinc ion binding:DNA binding:methylcytosine dioxygenase activity:regulation of gene expression	S:Function unknown	ENOG410XPWW(tet methylcytosine dioxygenase)	PF12851.11,PF02008.24	Oxygenase domain of the 2OGFeDO superfamily:CXXC zinc finger domain
gene-LOC101803599	rna-XM_038179410.1	chr1	80275309	80422261	XP_035169038.1	TRPM8 channel-associated factor 2 isoform X1 [Oxyura jamaicensis]	sp|A6QLU7|TCAF2_BOVIN	TRPM8 channel-associated factor 2 OS=Bos taurus OX=9913 GN=TCAF2 PE=2 SV=1	--	--	--	--	S:Function unknown	ENOG410YE3A(Family with sequence similarity 115, member)	PF13402.10,PF17291.6,PF17385.6	Peptidase M60, enhancin and enhancin-like:N-terminal domain of M60-like peptidases:Lacto-N-biose phosphorylase central domain
gene-CLTCL1	rna-XM_027469924.2	chr16	9841131	9878059	XP_027325725.1	clathrin heavy chain 2 isoform X2 [Anas platyrhynchos]	sp|Q68FD5|CLH1_MOUSE	Clathrin heavy chain 1 OS=Mus musculus OX=10090 GN=Cltc PE=1 SV=3	ko04961,ko05016,ko04144,ko05100,ko04142,ko04721	Endocrine and other factor-regulated calcium reabsorption:Huntington disease:Endocytosis:Bacterial invasion of epithelial cells:Lysosome:Synaptic vesicle cycle	GO:0016192,GO:0006886,GO:0032051,GO:0071439,GO:0005198,GO:0030130,GO:0030132	vesicle-mediated transport:intracellular protein transport:clathrin light chain binding:clathrin complex:structural molecule activity:clathrin coat of trans-Golgi network vesicle:clathrin coat of coated pit	U:Intracellular trafficking, secretion, and vesicular transport	ENOG410XPH1(clathrin heavy chain)	PF00637.24,PF01394.24,PF13838.10,PF09268.14,PF04053.18	Region in Clathrin and VPS:Clathrin propeller repeat:Clathrin-H-link:Clathrin, heavy-chain linker:Coatomer WD associated region
gene-C2CD5	rna-XM_038186055.1	chr1	75928016	75997305	XP_038041983.1	C2 domain-containing protein 5 isoform X6 [Anas platyrhynchos]	sp|Q86YS7|C2CD5_HUMAN	C2 domain-containing protein 5 OS=Homo sapiens OX=9606 GN=C2CD5 PE=1 SV=1	--	--	--	--	S:Function unknown	ENOG410XQDE(kiaa0528)	PF00168.34,PF01906.21	C2 domain:Putative heavy-metal-binding
gene-DST	rna-XM_038176502.1	chr3	93261353	93558760	XP_038032430.1	dystonin isoform X17 [Anas platyrhynchos]	sp|Q03001|DYST_HUMAN	Dystonin OS=Homo sapiens OX=9606 GN=DST PE=1 SV=4	--	--	--	--	Z:Cytoskeleton	COG5069(Microtubule associated monoxygenase, calponin and LIM domain containing)	PF00435.25,PF00681.24,PF21097.1,PF00307.35,PF02187.21,PF18373.5,PF21019.1,PF17902.5,PF21020.1,PF00036.36,PF13405.10,PF13499.10,PF13202.10,PF13833.10	Spectrin repeat:Plectin repeat:Spectrin repeat:Calponin homology (CH) domain:Growth-Arrest-Specific Protein 2 Domain:Spectrin like domain:Spectrin-like repeat:SH3 domain:Spectrin-like repeat:EF hand:EF-hand domain:EF-hand domain pair:EF hand:EF-hand domain pair
gene-TTLL5	rna-XM_038180219.1	chr5	24364216	24490173	XP_038036147.1	tubulin polyglutamylase TTLL5 isoform X3 [Anas platyrhynchos]	sp|Q6EEF3|TTLL5_CHLAE	Tubulin polyglutamylase TTLL5 OS=Chlorocebus aethiops OX=9534 GN=TTLL5 PE=2 SV=2	--	--	GO:0036211	protein modification process	S:Function unknown	ENOG410XQDM(Tubulin tyrosine ligase-like family, member)	PF03133.19,PF14398.10	Tubulin-tyrosine ligase family:YheC/D like ATP-grasp
gene-GBF1	rna-XM_038181163.1	chr6	17015719	17094139	XP_038037091.1	Golgi-specific brefeldin A-resistance guanine nucleotide exchange factor 1 isoform X3 [Anas platyrhynchos]	sp|Q92538|GBF1_HUMAN	Golgi-specific brefeldin A-resistance guanine nucleotide exchange factor 1 OS=Homo sapiens OX=9606 GN=GBF1 PE=1 SV=2	ko04144	Endocytosis	GO:0015031,GO:0005794,GO:0032012,GO:0016020,GO:0005085	protein transport:Golgi apparatus:regulation of ARF protein signal transduction:membrane:guanyl-nucleotide exchange factor activity	S:Function unknown	COG5307(and Sec7 domain)	PF01369.24,PF12783.11	Sec7 domain:Mon2/Sec7/BIG1-like, HUS domain
gene-MAP7D2	rna-XM_038172902.1	chr1	126044653	126120126	XP_038028830.1	MAP7 domain-containing protein 2 isoform X5 [Anas platyrhynchos]	sp|A2AG50|MA7D2_MOUSE	MAP7 domain-containing protein 2 OS=Mus musculus OX=10090 GN=Map7d2 PE=1 SV=1	--	--	--	--	S:Function unknown	ENOG410Z7KP(MAP7 domain containing 2)	PF05672.15	MAP7 (E-MAP-115) family
gene-MYO9B	rna-XM_027472352.2	chr29	2014984	2060309	XP_027328153.2	unconventional myosin-IXb isoform X5 [Anas platyrhynchos]	sp|Q13459|MYO9B_HUMAN	Unconventional myosin-IXb OS=Homo sapiens OX=9606 GN=MYO9B PE=1 SV=3	ko04814	Motor proteins	--	--	Z:Cytoskeleton	COG5022(myosin heavy chain)	PF00063.25,PF00620.31,PF00788.27,PF00612.31,PF00130.26	Myosin head (motor domain):RhoGAP domain:Ras association (RalGDS/AF-6) domain:IQ calmodulin-binding motif:Phorbol esters/diacylglycerol binding domain (C1 domain)
gene-PHACTR1	rna-XM_038174413.1	chr2	99251959	99578151	XP_038030339.1	phosphatase and actin regulator 1 isoform X1 [Anas platyrhynchos]	sp|Q801X6|PHAR1_CHICK	Phosphatase and actin regulator 1 OS=Gallus gallus OX=9031 GN=PHACTR1 PE=2 SV=1	--	--	--	--	--	--	PF02755.19	RPEL repeat
gene-ELAVL2	rna-XM_038170849.1	chrZ	72921586	73010854	XP_040397152.1	ELAV-like protein 2 isoform X13 [Cygnus olor]	sp|Q28GD4|ELAV2_XENTR	ELAV-like protein 2 OS=Xenopus tropicalis OX=8364 GN=elavl2 PE=2 SV=2	--	--	--	--	S:Function unknown	ENOG410XP7S(ELAV (embryonic lethal, abnormal vision, Drosophila)-like)	PF00076.26,PF13893.10,PF16367.9,PF07576.16,PF16842.9,PF08777.15	RNA recognition motif:RNA recognition motif. (a.k.a. RRM, RBD, or RNP domain):RNA recognition motif:BRCA1-associated protein 2:Occluded RNA-recognition motif:RNA binding motif
gene-PTPRN2	rna-XM_027450443.2	chr2	154349231	154994650	XP_027306244.2	receptor-type tyrosine-protein phosphatase N2 isoform X1 [Anas platyrhynchos]	sp|Q63475|PTPR2_RAT	Receptor-type tyrosine-protein phosphatase N2 OS=Rattus norvegicus OX=10116 GN=Ptprn2 PE=1 SV=1	ko04940	Type I diabetes mellitus	--	--	T:Signal transduction mechanisms	COG5599(protein tyrosine phosphatase)	PF00102.31,PF11548.12,PF14948.10,PF00782.24	Protein-tyrosine phosphatase:Protein-tyrosine phosphatase receptor IA-2:RESP18 domain:Dual specificity phosphatase, catalytic domain
gene-MORC3	rna-XM_027449132.2	chr1	111935073	111964443	XP_027304933.1	MORC family CW-type zinc finger protein 3 [Anas platyrhynchos]	sp|Q14149|MORC3_HUMAN	MORC family CW-type zinc finger protein 3 OS=Homo sapiens OX=9606 GN=MORC3 PE=1 SV=3	--	--	--	--	S:Function unknown	ENOG411033B(MORC family CW-type zinc finger)	PF17942.5,PF07496.19,PF13589.10,PF02518.30	Morc6 ribosomal protein S5 domain 2-like:CW-type Zinc Finger:Histidine kinase-, DNA gyrase B-, and HSP90-like ATPase:Histidine kinase-, DNA gyrase B-, and HSP90-like ATPase
gene-LOC119713292	rna-XR_005260386.1	chr20	11541777	11543896	KQK73325.1	E3 ubiquitin-protein ligase TRIM50 [Amazona aestiva]	sp|Q865W2|TRI50_PIG	E3 ubiquitin-protein ligase TRIM50 OS=Sus scrofa OX=9823 GN=TRIM50 PE=2 SV=1	--	--	GO:0046872,GO:0008270	metal ion binding:zinc ion binding	S:Function unknown,S:Function unknown,O:Posttranslational modification, protein turnover, chaperones	ENOG410ZSES(B-box zinc finger):ENOG410ZHQW(B-box zinc finger):ENOG410XWXM(tripartite motif containing)	--	--
gene-NIPBL	rna-XM_038170866.1	chrZ	13032213	13194701	XP_038026794.1	nipped-B-like protein isoform X2 [Anas platyrhynchos]	sp|Q6KC79|NIPBL_HUMAN	Nipped-B-like protein OS=Homo sapiens OX=9606 GN=NIPBL PE=1 SV=2	ko04110	Cell cycle	--	--	S:Function unknown	ENOG410XP32(Nipped-B homolog (Drosophila))	PF12830.11,PF12765.11,PF13513.10,PF02985.26	Sister chromatid cohesion C-terminus:HEAT repeat associated with sister chromatid cohesion:HEAT-like repeat:HEAT repeat
gene-LOC119714380	rna-XR_005261518.1	chrZ	11834756	11836069	--	--	--	--	--	--	--	--	--	--	--	--
gene-HSD17B12	rna-XM_027459191.2	chr5	52784131	52857342	XP_027314992.2	very-long-chain 3-oxoacyl-CoA reductase [Anas platyrhynchos]	sp|O57314|DHB12_ANAPL	Very-long-chain 3-oxoacyl-CoA reductase OS=Anas platyrhynchos OX=8839 GN=HSD17B12 PE=2 SV=1	ko00140,ko01040,ko00062	Steroid hormone biosynthesis:Biosynthesis of unsaturated fatty acids:Fatty acid elongation	GO:0006703,GO:0006633,GO:0004303,GO:0141040,GO:0005789	estrogen biosynthetic process:fatty acid biosynthetic process:estradiol 17-beta-dehydrogenase activity:old GO:endoplasmic reticulum membrane	S:Function unknown	COG0300(Dehydrogenase)	PF00106.29,PF13561.10,PF08659.14,PF01370.25	short chain dehydrogenase:Enoyl-(Acyl carrier protein) reductase:KR domain:NAD dependent epimerase/dehydratase family
gene-SEL1L3	rna-XM_027457292.2	chr4	57305324	57343663	XP_027313093.2	protein sel-1 homolog 3 isoform X2 [Anas platyrhynchos]	sp|Q68CR1|SE1L3_HUMAN	Protein sel-1 homolog 3 OS=Homo sapiens OX=9606 GN=SEL1L3 PE=1 SV=2	--	--	GO:0016020	membrane	S:Function unknown	COG0790(Sel1 domain protein repeat-containing protein)	PF08238.16	Sel1 repeat
gene-LOC101793459	rna-XR_005269102.1	chr13	6966124	7038235	EOB04432.1	hypothetical protein Anapl_17936 [Anas platyrhynchos]	--	--	--	--	--	--	--	--	--	--
gene-LOC110352151	rna-XR_005264488.1	chr3	61009994	61136481	EOB08648.1	hypothetical protein Anapl_01826 [Anas platyrhynchos]	--	--	--	--	--	--	--	--	--	--
gene-PARP8	rna-XM_038170728.1	chrZ	16626213	16721492	XP_038026656.1	protein mono-ADP-ribosyltransferase PARP8 isoform X5 [Anas platyrhynchos]	sp|Q8N3A8|PARP8_HUMAN	Protein mono-ADP-ribosyltransferase PARP8 OS=Homo sapiens OX=9606 GN=PARP8 PE=1 SV=1	--	--	--	--	S:Function unknown	ENOG410ZI9J(Poly (ADP-ribose) polymerase family, member)	PF00644.24,PF18084.5	Poly(ADP-ribose) polymerase catalytic domain:ARTD15 N-terminal domain
gene-ABLIM3	rna-XM_013094330.4	chr14	20656939	20698558	XP_012949784.1	actin-binding LIM protein 3 isoform X19 [Anas platyrhynchos]	sp|O94929|ABLM3_HUMAN	Actin-binding LIM protein 3 OS=Homo sapiens OX=9606 GN=ABLIM3 PE=1 SV=3	ko04360	Axon guidance	--	--	S:Function unknown	ENOG410XRPY(Actin binding LIM protein)	PF16182.9,PF00412.26,PF02209.23	Putative adherens-junction anchoring region of AbLIM:LIM domain:Villin headpiece domain
gene-CHRNB3	rna-XM_038170712.1	chrZ	54086952	54098904	XP_038026639.1	neuronal acetylcholine receptor subunit beta-3 isoform X1 [Anas platyrhynchos]	sp|P43679|ACHB3_CHICK	Neuronal acetylcholine receptor subunit beta-3 OS=Gallus gallus OX=9031 GN=CHRNB3 PE=2 SV=2	ko04080	Neuroactive ligand-receptor interaction	--	--	U:Intracellular trafficking, secretion, and vesicular transport	ENOG410XQGR(cholinergic receptor, nicotinic)	PF02931.27,PF02932.20	Neurotransmitter-gated ion-channel ligand binding domain:Neurotransmitter-gated ion-channel transmembrane region
gene-JADE1	rna-XM_038179065.1	chr4	40613896	40721341	XP_038034991.1	protein Jade-1 isoform X2 [Anas platyrhynchos]	sp|Q6IE81|JADE1_HUMAN	Protein Jade-1 OS=Homo sapiens OX=9606 GN=JADE1 PE=1 SV=1	--	--	--	--	S:Function unknown	COG5141(phd finger)	PF13832.10,PF13771.10,PF13831.10,PF00628.33,PF10513.13	PHD-zinc-finger like domain:PHD-like zinc-binding domain:PHD-finger:PHD-finger:Enhancer of polycomb-like
gene-RYR2	rna-XM_027453782.2	chr3	26008388	26414761	XP_027309583.1	ryanodine receptor 2 isoform X7 [Anas platyrhynchos]	sp|Q92736|RYR2_HUMAN	Ryanodine receptor 2 OS=Homo sapiens OX=9606 GN=RYR2 PE=1 SV=3	ko04024,ko04972,ko04260,ko04261,ko04921,ko04713,ko04020,ko04371,ko04911,ko05414,ko05415,ko05412,ko05022,ko05410,ko05020	cAMP signaling pathway:Pancreatic secretion:Cardiac muscle contraction:Adrenergic signaling in cardiomyocytes:Oxytocin signaling pathway:Circadian entrainment:Calcium signaling pathway:Apelin signaling pathway:Insulin secretion:Dilated cardiomyopathy:Diabetic cardiomyopathy:Arrhythmogenic right ventricular cardiomyopathy:Pathways of neurodegeneration - multiple diseases:Hypertrophic cardiomyopath…	--	--	U:Intracellular trafficking, secretion, and vesicular transport	ENOG410YCNW(ryanodine receptor)	PF21119.1,PF01365.25,PF02026.20,PF06459.16,PF00622.32,PF02815.23,PF08709.15,PF08454.15,PF00520.35,PF13499.10,PF00036.36	Ryanodine receptor junctional solenoid repeat:RIH domain:RyR domain:Ryanodine Receptor TM 4-6:SPRY domain:MIR domain:Inositol 1,4,5-trisphosphate/ryanodine receptor:RyR and IP3R Homology associated:Ion transport protein:EF-hand domain pair:EF hand
gene-METTL11B	rna-XR_005267571.1	chr8	9897318	9946054	XP_021124061.1	alpha N-terminal protein methyltransferase 1B [Anas platyrhynchos]	sp|B2RXM4|NTM1B_MOUSE	N-terminal Xaa-Pro-Lys N-methyltransferase 2 OS=Mus musculus OX=10090 GN=Ntmt2 PE=2 SV=1	--	--	--	--	S:Function unknown	ENOG410XS7T(o-methyltransferase)	--	--
gene-LOC101792439	rna-XM_038181779.1	chr7	14224068	14260039	XP_038037706.1	uncharacterized protein LOC101792439 isoform X1 [Anas platyrhynchos]	sp|Q9TW28|MYOM_DICDI	Myosin-M heavy chain OS=Dictyostelium discoideum OX=44689 GN=myoM PE=1 SV=1	--	--	GO:0005085	guanyl-nucleotide exchange factor activity	T:Signal transduction mechanisms	COG5422(guanine nucleotide exchange factor)	PF00621.24	RhoGEF domain
gene-LOC106015647	rna-XR_005265087.1	chr3	39743537	40169955	--	--	--	--	--	--	--	--	--	--	--	--
gene-NAALADL2	rna-XM_027463881.2	chr9	6155211	6587046	XP_027319680.1	inactive N-acetylated-alpha-linked acidic dipeptidase-like protein 2 isoform X2 [Anas platyrhynchos]	sp|Q58DX5|NADL2_HUMAN	Inactive N-acetylated-alpha-linked acidic dipeptidase-like protein 2 OS=Homo sapiens OX=9606 GN=NAALADL2 PE=1 SV=3	--	--	--	--	S:Function unknown	COG2234(peptidase m28)	PF04389.21,PF04253.19	Peptidase family M28:Transferrin receptor-like dimerisation domain
gene-ATMIN	rna-XR_003499978.2	chr12	5239156	5254087	XP_027322569.1	ATM interactor [Anas platyrhynchos]	sp|O43313|ATMIN_HUMAN	ATM interactor OS=Homo sapiens OX=9606 GN=ATMIN PE=1 SV=2	--	--	--	--	S:Function unknown	COG5048(Zinc finger protein)	--	--
gene-AP4S1	rna-XM_038180315.1	chr5	44780241	44802977	XP_054053912.1	LOW QUALITY PROTEIN: AP-4 complex subunit sigma-1 [Rissa tridactyla]	sp|Q9Y587|AP4S1_HUMAN	AP-4 complex subunit sigma-1 OS=Homo sapiens OX=9606 GN=AP4S1 PE=1 SV=1	ko04142	Lysosome	GO:0015031,GO:0006886,GO:0016020	protein transport:intracellular protein transport:membrane	U:Intracellular trafficking, secretion, and vesicular transport	COG5030(Adaptor-related protein complex)	PF01217.24	Clathrin adaptor complex small chain
gene-NR3C2	rna-XM_027456674.2	chr4	33628094	33827469	XP_021124656.1	mineralocorticoid receptor isoform X1 [Anas platyrhynchos]	sp|Q3YC04|MCR_AOTNA	Mineralocorticoid receptor OS=Aotus nancymaae OX=37293 GN=NR3C2 PE=2 SV=1	ko04960	Aldosterone-regulated sodium reabsorption	--	--	K:Transcription	ENOG410XRZC(receptor)	PF00105.22,PF00104.34	Zinc finger, C4 type (two domains):Ligand-binding domain of nuclear hormone receptor
gene-ARNT2	rna-XM_038184701.1	chr11	13743567	13815921	XP_053933526.1	aryl hydrocarbon receptor nuclear translocator 2 isoform X4 [Cuculus canorus]	sp|Q9HBZ2|ARNT2_HUMAN	Aryl hydrocarbon receptor nuclear translocator 2 OS=Homo sapiens OX=9606 GN=ARNT2 PE=1 SV=2	ko05202,ko05211,ko05200	Transcriptional misregulation in cancer:Renal cell carcinoma:Pathways in cancer	GO:0005737,GO:0003700,GO:0005634,GO:0048511,GO:0009410,GO:0005667,GO:0003677,GO:0034751,GO:0046982,GO:0014070	cytoplasm:transcription factor activity, sequence-specific DNA binding:nucleus:rhythmic process:response to xenobiotic stimulus:transcription factor complex:DNA binding:aryl hydrocarbon receptor complex:protein heterodimerization activity:response to organic cyclic compound	K:Transcription	ENOG410XS5S(aryl-hydrocarbon receptor nuclear translocator 2)	PF08447.16,PF00989.29,PF14598.10,PF13426.11,PF00010.30,PF08448.14,PF21353.1	PAS fold:PAS fold:PAS domain:PAS domain:Helix-loop-helix DNA-binding domain:PAS fold:Period circadian protein homolog 3-like, PAS-A domain
gene-DPY19L1	rna-XM_038174630.1	chr2	101626344	101677594	XP_038030558.1	probable C-mannosyltransferase DPY19L1 isoform X2 [Anas platyrhynchos]	sp|Q2PZI1|D19L1_HUMAN	Probable C-mannosyltransferase DPY19L1 OS=Homo sapiens OX=9606 GN=DPY19L1 PE=2 SV=1	--	--	--	--	U:Intracellular trafficking, secretion, and vesicular transport	ENOG410XRWN(C. elegans)	PF10034.13	Q-cell neuroblast polarisation
gene-LOC106015797	rna-XR_005266726.1	chr6	14966638	15005124	XP_040419557.1	dual specificity protein phosphatase 26-like isoform X1 [Cygnus olor]	sp|Q6B8I1|DS13A_HUMAN	Dual specificity protein phosphatase 13A OS=Homo sapiens OX=9606 GN=DUSP13A PE=1 SV=1	--	--	GO:0016311,GO:0017018,GO:0004725,GO:0008138	dephosphorylation:myosin phosphatase activity:protein tyrosine phosphatase activity:protein tyrosine/serine/threonine phosphatase activity	T:Signal transduction mechanisms	COG2453(dual specificity phosphatase)	--	--
gene-ROBO2	rna-XM_038185621.1	chr1	101774997	102706161	XP_038041549.1	roundabout homolog 2 isoform X12 [Anas platyrhynchos]	sp|Q7TPD3|ROBO2_MOUSE	Roundabout homolog 2 OS=Mus musculus OX=10090 GN=Robo2 PE=1 SV=2	ko04361,ko04360	Axon regeneration:Axon guidance	--	--	S:Function unknown	ENOG410XPQS(Roundabout, axon guidance receptor, homolog)	PF07679.20,PF13927.10,PF00047.29,PF13895.10,PF00041.25,PF07686.21,PF08205.16,PF16656.9,PF18452.5,PF16681.9	Immunoglobulin I-set domain:Immunoglobulin domain:Immunoglobulin domain:Immunoglobulin domain:Fibronectin type III domain:Immunoglobulin V-set domain:CD80-like C2-set immunoglobulin domain:Purple acid Phosphatase, N-terminal domain:Immunoglobulin domain:Ig-like domain on T-cell surface glycoprotein CD3 epsilon chain
gene-NRXN1	rna-XM_021267227.2	chr3	15343780	16043724	XP_021122902.1	neurexin-1 isoform X15 [Anas platyrhynchos]	sp|Q9CS84|NRX1A_MOUSE	Neurexin-1 OS=Mus musculus OX=10090 GN=Nrxn1 PE=1 SV=3	ko04514	Cell adhesion molecules	--	--	S:Function unknown	ENOG410XNU6(Neurexin)	PF02210.28,PF00054.27,PF13385.10,PF00008.31,PF01034.24,PF06439.15	Laminin G domain:Laminin G domain:Concanavalin A-like lectin/glucanases superfamily:EGF-like domain:Syndecan domain:3-keto-disaccharide hydrolase
gene-LOC113845389	rna-XM_038172477.1	sca_024010063.1	33034	38647	XP_038028405.1	serine/threonine-protein phosphatase 5-like, partial [Anas platyrhynchos]	sp|Q60676|PPP5_MOUSE	Serine/threonine-protein phosphatase 5 OS=Mus musculus OX=10090 GN=Ppp5c PE=1 SV=3	ko04010	MAPK signaling pathway	GO:0005737,GO:0017018	cytoplasm:myosin phosphatase activity	T:Signal transduction mechanisms	COG0639(serine threonine-protein phosphatase)	PF00149.32,PF08321.16	Calcineurin-like phosphoesterase:PPP5 TPR repeat region
gene-RFX3	rna-XM_038170242.1	chrZ	29103018	29231756	XP_038026168.1	transcription factor RFX3 isoform X1 [Anas platyrhynchos]	sp|Q4R3I8|RFX3_MACFA	Transcription factor RFX3 OS=Macaca fascicularis OX=9541 GN=RFX3 PE=2 SV=1	--	--	GO:0000978,GO:0006357,GO:0005634,GO:0000981	RNA polymerase II core promoter proximal region sequence-specific DNA binding:regulation of transcription from RNA polymerase II promoter:nucleus:RNA polymerase II transcription factor activity, sequence-specific DNA binding	K:Transcription	ENOG410XSHE(influences HLA class II expression)	PF04589.17,PF02257.19	RFX1 transcription activation region:RFX DNA-binding domain
gene-RXYLT1	rna-XM_005020967.5	chr1	35435725	35446413	EOB00273.1	Transmembrane protein 5, partial [Anas platyrhynchos]	sp|Q9Y2B1|RXLT1_HUMAN	Ribitol-5-phosphate xylosyltransferase 1 OS=Homo sapiens OX=9606 GN=RXYLT1 PE=1 SV=1	ko00515	Mannose type O-glycan biosynthesis	--	--	S:Function unknown	ENOG410YH22(Transmembrane protein 5)	--	--
gene-COMMD10	rna-XM_027446584.2	chrZ	67835412	67988028	XP_027302385.1	COMM domain-containing protein 10 isoform X1 [Anas platyrhynchos]	sp|Q8JZY2|COMDA_MOUSE	COMM domain-containing protein 10 OS=Mus musculus OX=10090 GN=Commd10 PE=1 SV=1	--	--	--	--	S:Function unknown	ENOG4111JX3(COMM domain containing 10)	PF21672.1,PF07258.18	COMMD protein HN domain:COMM domain
gene-LRCH2	rna-XM_027464937.2	chr10	13151407	13197067	XP_027320738.1	leucine-rich repeat and calponin homology domain-containing protein 2 isoform X4 [Anas platyrhynchos]	sp|Q5VUJ6|LRCH2_HUMAN	Leucine-rich repeat and calponin homology domain-containing protein 2 OS=Homo sapiens OX=9606 GN=LRCH2 PE=1 SV=2	--	--	--	--	S:Function unknown	COG4886(leucine Rich Repeat)	PF13855.10,PF12799.11,PF00560.37,PF00307.35	Leucine rich repeat:Leucine Rich repeats (2 copies):Leucine Rich Repeat:Calponin homology (CH) domain
gene-ELMO1	rna-XM_027451448.2	chr2	100639066	100949551	XP_009635498.1	engulfment and cell motility protein 1 [Egretta garzetta]	sp|Q92556|ELMO1_HUMAN	Engulfment and cell motility protein 1 OS=Homo sapiens OX=9606 GN=ELMO1 PE=1 SV=2	ko05135,ko05100,ko04062,ko05131,ko05132	Yersinia infection:Bacterial invasion of epithelial cells:Chemokine signaling pathway:Shigellosis:Salmonella infection	GO:0005737,GO:0006915,GO:0006909,GO:0017124	cytoplasm:apoptotic process:phagocytosis:SH3 domain binding	S:Function unknown	ENOG410XPKN(Engulfment and cell motility)	PF11841.12,PF04727.17,PF16457.9	ELMO, armadillo-like helical domain:ELMO/CED-12 family:Pleckstrin homology domain
gene-LOC101799091	rna-XM_038183436.1	chr9	24304558	24352155	XP_027320593.1	U2 snRNP-associated SURP motif-containing protein isoform X1 [Anas platyrhynchos]	sp|O15042|SR140_HUMAN	U2 snRNP-associated SURP motif-containing protein OS=Homo sapiens OX=9606 GN=U2SURP PE=1 SV=2	ko03040	Spliceosome	GO:0005634,GO:0003723,GO:0006396	nucleus:RNA binding:RNA processing	S:Function unknown	ENOG410XSUI(U2 snRNP-associated SURP domain containing)	PF01805.24,PF00076.26,PF08312.16,PF04818.17,PF12243.12	Surp module:RNA recognition motif:cwf21 domain:CID domain:CTD kinase subunit gamma CTK3
gene-LOC106015467	rna-XR_002399796.3	chr12	15181241	15216096	KAG6936204.1	hypothetical protein G0U57_013212, partial [Chelydra serpentina]	--	--	--	--	GO:0016020	membrane	--	--	--	--
gene-ENPP1	rna-XM_038176886.1	chr3	61169487	61225374	XP_038032814.1	ectonucleotide pyrophosphatase/phosphodiesterase family member 1 isoform X1 [Anas platyrhynchos]	sp|P22413|ENPP1_HUMAN	Ectonucleotide pyrophosphatase/phosphodiesterase family member 1 OS=Homo sapiens OX=9606 GN=ENPP1 PE=1 SV=2	ko00770,ko00230,ko00760,ko01232,ko00240,ko00500,ko00740	Pantothenate and CoA biosynthesis:Purine metabolism:Nicotinate and nicotinamide metabolism:Nucleotide metabolism:Pyrimidine metabolism:Starch and sucrose metabolism:Riboflavin metabolism	--	--	S:Function unknown	COG1524(type i phosphodiesterase nucleotide pyrophosphatase)	PF01663.26,PF01033.21,PF01223.27	Type I phosphodiesterase / nucleotide pyrophosphatase:Somatomedin B domain:DNA/RNA non-specific endonuclease
gene-LOC113841274	rna-XM_038171986.1	sca_024009739.1	100991	131070	XP_038024207.1	LOW QUALITY PROTEIN: zinc finger CCCH domain-containing protein 11A-like [Anas platyrhynchos]	sp|Q5ZJJ1|ZC11A_CHICK	Zinc finger CCCH domain-containing protein 11A OS=Gallus gallus OX=9031 GN=ZC3H11A PE=2 SV=1	--	--	--	--	S:Function unknown,S:Function unknown	ENOG4111TYB(zinc finger CCCH domain-containing protein):ENOG41101ZI(chromosome 12 open reading frame 50)	PF15663.9	Zinc-finger containing family
gene-MTHFD2L	rna-XM_027457009.2	chr4	46552084	46588724	XP_027312810.1	probable bifunctional methylenetetrahydrofolate dehydrogenase/cyclohydrolase 2 isoform X4 [Anas platyrhynchos]	sp|Q9H903|MTD2L_HUMAN	Bifunctional methylenetetrahydrofolate dehydrogenase/cyclohydrolase 2, mitochondrial OS=Homo sapiens OX=9606 GN=MTHFD2L PE=1 SV=3	ko00670,ko01240	One carbon pool by folate:Biosynthesis of cofactors	--	--	H:Coenzyme transport and metabolism	COG0190(Catalyzes the oxidation of 5,10- methylenetetrahydrofolate to 5,10-methenyltetrahydrofolate and then the hydrolysis of 5,10-methenyltetrahydrofolate to 10- formyltetrahydrofolate (By similarity))	PF02882.23,PF00763.27	Tetrahydrofolate dehydrogenase/cyclohydrolase, NAD(P)-binding domain:Tetrahydrofolate dehydrogenase/cyclohydrolase, catalytic domain
gene-LOC119716083	rna-XR_005263766.1	chr2	42434927	42439065	XP_009891092.1	PREDICTED: 40S ribosomal protein S20 [Charadrius vociferus]	--	--	ko03010,ko05171	Ribosome:Coronavirus disease - COVID-19	--	--	--	--	--	--
gene-TMC2	rna-XM_038174097.1	chr2	98314636	98350204	XP_038030025.1	transmembrane channel-like protein 2 [Anas platyrhynchos]	sp|Q8TDI7|TMC2_HUMAN	Transmembrane channel-like protein 2 OS=Homo sapiens OX=9606 GN=TMC2 PE=2 SV=3	--	--	GO:0005886	plasma membrane	U:Intracellular trafficking, secretion, and vesicular transport	ENOG410XTGF(Transmembrane channel-like)	PF07810.17	TMC domain
gene-METAP1D	rna-XM_027461858.2	chr7	21040509	21089300	XP_027317659.1	methionine aminopeptidase 1D, mitochondrial isoform X1 [Anas platyrhynchos]	sp|Q6UB28|MAP12_HUMAN	Methionine aminopeptidase 1D, mitochondrial OS=Homo sapiens OX=9606 GN=METAP1D PE=1 SV=1	--	--	--	--	J:Translation, ribosomal structure and biogenesis	COG0024(Removes the N-terminal methionine from nascent proteins (By similarity))	PF00557.28	Metallopeptidase family M24
gene-LOC101805135	rna-XM_027450327.2	chr2	160567648	160704254	XP_027306128.1	pituitary adenylate cyclase-activating polypeptide type I receptor isoform X1 [Anas platyrhynchos]	sp|P32215|PACR_RAT	Pituitary adenylate cyclase-activating polypeptide type I receptor OS=Rattus norvegicus OX=10116 GN=Adcyap1r1 PE=2 SV=2	ko04024,ko04713,ko04080,ko04924,ko04911	cAMP signaling pathway:Circadian entrainment:Neuroactive ligand-receptor interaction:Renin secretion:Insulin secretion	--	--	U:Intracellular trafficking, secretion, and vesicular transport	ENOG410XRS2(Receptor)	PF00002.28,PF02793.26	7 transmembrane receptor (Secretin family):Hormone receptor domain
gene-BEGAIN	rna-XM_038180103.1	chr5	12720771	12835891	XP_035183835.1	brain-enriched guanylate kinase-associated protein isoform X4 [Oxyura jamaicensis]	sp|Q9BUH8|BEGIN_HUMAN	Brain-enriched guanylate kinase-associated protein OS=Homo sapiens OX=9606 GN=BEGAIN PE=1 SV=1	--	--	--	--	S:Function unknown	ENOG410ZCUQ(-)	--	--
gene-SENP7	rna-XM_013098014.4	chr1	89874569	89919016	XP_012953468.3	sentrin-specific protease 7 isoform X3 [Anas platyrhynchos]	sp|Q9BQF6|SENP7_HUMAN	Sentrin-specific protease 7 OS=Homo sapiens OX=9606 GN=SENP7 PE=1 SV=4	--	--	--	--	O:Posttranslational modification, protein turnover, chaperones	COG5160(SUMO1 sentrin specific peptidase)	PF02902.23	Ulp1 protease family, C-terminal catalytic domain
gene-KYAT3	rna-XM_027463031.2	chr8	15912573	15933727	XP_047915022.1	kynurenine--oxoglutarate transaminase 3 isoform X2 [Anser cygnoides]	sp|Q6YP21|KAT3_HUMAN	Kynurenine--oxoglutarate transaminase 3 OS=Homo sapiens OX=9606 GN=KYAT3 PE=1 SV=1	ko00450,ko00380,ko00270	Selenocompound metabolism:Tryptophan metabolism:Cysteine and methionine metabolism	GO:0009058,GO:0030170,GO:0097053	biosynthetic process:pyridoxal phosphate binding:L-kynurenine catabolic process	E:Amino acid transport and metabolism	COG0436(aminotransferase)	PF00155.25,PF01053.24	Aminotransferase class I and II:Cys/Met metabolism PLP-dependent enzyme
gene-CACNA1C	rna-XM_027463295.2	chr1	64364345	64841717	XP_027319096.2	voltage-dependent L-type calcium channel subunit alpha-1C isoform X36 [Anas platyrhynchos]	sp|P15381|CAC1C_RABIT	Voltage-dependent L-type calcium channel subunit alpha-1C OS=Oryctolagus cuniculus OX=9986 GN=CACNA1C PE=1 SV=1	ko04010,ko04921,ko05010,ko04925,ko04924,ko04927,ko04728,ko04727,ko04726,ko04725,ko04724,ko04723,ko05031,ko04720,ko05207,ko04260,ko04261,ko04270,ko04024,ko04929,ko04020,ko04022,ko05414,ko05412,ko04934,ko05410,ko04742,ko04713,ko04911,ko04912,ko04935,ko05022,ko04930,ko05020	MAPK signaling pathway:Oxytocin signaling pathway:Alzheimer disease:Aldosterone synthesis and secretion:Renin secretion:Cortisol synthesis and secretion:Dopaminergic synapse:GABAergic synapse:Serotonergic synapse:Cholinergic synapse:Glutamatergic synapse:Retrograde endocannabinoid signaling:Amphetamine addiction:Long-term potentiation:Chemical carcinogenesis - receptor activation:Cardiac muscle c…	--	--	--	--	PF00520.35,PF08763.15,PF16905.9,PF16885.9,PF08016.16	Ion transport protein:Voltage gated calcium channel IQ domain:Voltage-dependent L-type calcium channel, IQ-associated:Voltage-gated calcium channel subunit alpha, C-term:Polycystin cation channel
gene-CACNA1C	rna-XM_038187269.1	chr1	64364344	64841717	XP_038043197.1	voltage-dependent L-type calcium channel subunit alpha-1C isoform X5 [Anas platyrhynchos]	sp|P15381|CAC1C_RABIT	Voltage-dependent L-type calcium channel subunit alpha-1C OS=Oryctolagus cuniculus OX=9986 GN=CACNA1C PE=1 SV=1	ko04010,ko04921,ko05010,ko04925,ko04924,ko04927,ko04728,ko04727,ko04726,ko04725,ko04724,ko04723,ko05031,ko04720,ko05207,ko04260,ko04261,ko04270,ko04024,ko04929,ko04020,ko04022,ko05414,ko05412,ko04934,ko05410,ko04742,ko04713,ko04911,ko04912,ko04935,ko05022,ko04930,ko05020	MAPK signaling pathway:Oxytocin signaling pathway:Alzheimer disease:Aldosterone synthesis and secretion:Renin secretion:Cortisol synthesis and secretion:Dopaminergic synapse:GABAergic synapse:Serotonergic synapse:Cholinergic synapse:Glutamatergic synapse:Retrograde endocannabinoid signaling:Amphetamine addiction:Long-term potentiation:Chemical carcinogenesis - receptor activation:Cardiac muscle c…	--	--	--	--	PF00520.35,PF08763.15,PF16905.9,PF16885.9,PF08016.16	Ion transport protein:Voltage gated calcium channel IQ domain:Voltage-dependent L-type calcium channel, IQ-associated:Voltage-gated calcium channel subunit alpha, C-term:Polycystin cation channel
gene-LOC106019176	rna-XR_003497880.2	chr6	8910380	8923544	XP_052523082.1	uncharacterized protein LOC128072890 [Tympanuchus pallidicinctus]	--	--	--	--	--	--	S:Function unknown,S:Function unknown	ENOG410Y65V(Retrotransposon protein):ENOG410XSFY(Reverse transcriptase (RNA-dependent DNA polymerase))	--	--
gene-MTA3	rna-XM_027454126.2	chr3	40269315	40406926	XP_027309927.1	metastasis-associated protein MTA3 isoform X2 [Anas platyrhynchos]	sp|Q9BTC8|MTA3_HUMAN	Metastasis-associated protein MTA3 OS=Homo sapiens OX=9606 GN=MTA3 PE=1 SV=2	ko03082	ATP-dependent chromatin remodeling	GO:0046872,GO:0005634,GO:0003682,GO:0006355,GO:0043565	metal ion binding:nucleus:chromatin binding:regulation of transcription, DNA-templated:sequence-specific DNA binding	K:Transcription	ENOG410XSAJ(Metastasis associated 1)	PF17226.6,PF01426.22,PF01448.28,PF00320.31,PF00249.35	MTA R1 domain:BAH domain:ELM2 domain:GATA zinc finger:Myb-like DNA-binding domain
gene-RECQL	rna-XM_013102915.4	chr1	77159281	77177362	XP_012958369.1	ATP-dependent DNA helicase Q1 [Anas platyrhynchos]	sp|Q9Z129|RECQ1_MOUSE	ATP-dependent DNA helicase Q1 OS=Mus musculus OX=10090 GN=Recql PE=1 SV=2	--	--	GO:0006310,GO:0032392,GO:0016887,GO:0016787,GO:0005634,GO:0004386,GO:0003676,GO:0005524	DNA recombination:DNA geometric change:ATPase activity:hydrolase activity:nucleus:helicase activity:nucleic acid binding:ATP binding	L:Replication, recombination and repair	COG0514(atp-dependent dna helicase)	PF00270.33,PF00271.35,PF16124.9,PF04851.19,PF09382.14	DEAD/DEAH box helicase:Helicase conserved C-terminal domain:RecQ zinc-binding:Type III restriction enzyme, res subunit:RQC domain
gene-LOC106019051	rna-XR_005267171.1	chr7	33861669	34208076	XP_038039857.1	lipoma-preferred partner isoform X2 [Anas platyrhynchos]	--	--	--	--	--	--	--	--	--	--
gene-LOC106015329	rna-XR_005263330.1	chr2	101317909	101339835	XP_040401595.1	uncharacterized protein LOC121064349 isoform X1 [Cygnus olor]	--	--	--	--	--	--	--	--	--	--
gene-NRXN1	rna-XM_013092619.3	chr3	15343780	16043724	XP_012948073.1	neurexin-1 isoform X14 [Anas platyrhynchos]	sp|Q9CS84|NRX1A_MOUSE	Neurexin-1 OS=Mus musculus OX=10090 GN=Nrxn1 PE=1 SV=3	ko04514	Cell adhesion molecules	--	--	S:Function unknown	ENOG410XNU6(Neurexin)	PF02210.28,PF00054.27,PF13385.10,PF00008.31,PF06439.15,PF01034.24	Laminin G domain:Laminin G domain:Concanavalin A-like lectin/glucanases superfamily:EGF-like domain:3-keto-disaccharide hydrolase:Syndecan domain
gene-KCNMA1	rna-XM_021269712.3	chr6	13339556	13808436	XP_021125387.2	calcium-activated potassium channel subunit alpha-1 isoform X15 [Anas platyrhynchos]	sp|Q8AYS8|KCMA1_CHICK	Calcium-activated potassium channel subunit alpha-1 OS=Gallus gallus OX=9031 GN=KCNMA1 PE=1 SV=2	ko04972,ko04970,ko04270,ko04924,ko04022,ko04911	Pancreatic secretion:Salivary secretion:Vascular smooth muscle contraction:Renin secretion:cGMP-PKG signaling pathway:Insulin secretion	GO:0006813,GO:0005216,GO:0016020	potassium ion transport:ion channel activity:membrane	--	--	PF21014.1,PF03493.22,PF00520.35,PF07885.20,PF02254.22	Ca2+-activated K+ channel Slowpoke, TrkA_C like domain:Calcium-activated BK potassium channel alpha subunit:Ion transport protein:Ion channel:TrkA-N domain
gene-SLIT2	rna-XM_038178331.1	chr4	59020481	59276145	XP_038034259.1	slit homolog 2 protein isoform X7 [Anas platyrhynchos]	sp|O94813|SLIT2_HUMAN	Slit homolog 2 protein OS=Homo sapiens OX=9606 GN=SLIT2 PE=1 SV=1	ko04361,ko04360	Axon regeneration:Axon guidance	--	--	--	--	PF13855.10,PF12799.11,PF13306.10,PF00008.31,PF01462.22,PF00054.27,PF02210.28,PF14580.10,PF01463.28,PF00560.37,PF12661.11,PF21700.1	Leucine rich repeat:Leucine Rich repeats (2 copies):BspA type Leucine rich repeat region (6 copies):EGF-like domain:Leucine rich repeat N-terminal domain:Laminin G domain:Laminin G domain:Leucine-rich repeat:Leucine rich repeat C-terminal domain:Leucine Rich Repeat:Human growth factor-like EGF:Delta-like/Jagged, EGF-like domain
gene-HSD3B1	rna-XM_027449704.2	chr1	83036523	83054740	XP_027305503.1	3 beta-hydroxysteroid dehydrogenase/Delta 5-->4-isomerase type 1 isoform X1 [Anas platyrhynchos]	sp|Q5IFP1|3BHS_CANLF	3 beta-hydroxysteroid dehydrogenase/Delta 5-->4-isomerase OS=Canis lupus familiaris OX=9615 GN=HSD3B PE=2 SV=3	ko00140,ko04934,ko04913,ko04925,ko04927	Steroid hormone biosynthesis:Cushing syndrome:Ovarian steroidogenesis:Aldosterone synthesis and secretion:Cortisol synthesis and secretion	GO:0003854,GO:0016020,GO:0006694	3-beta-hydroxy-delta5-steroid dehydrogenase activity:membrane:steroid biosynthetic process	M:Cell wall/membrane/envelope biogenesis	COG0451(Nad-dependent epimerase dehydratase)	PF01073.23,PF01370.25,PF07993.16,PF16363.9,PF02719.19,PF13460.10,PF04321.21,PF05368.17	3-beta hydroxysteroid dehydrogenase/isomerase family:NAD dependent epimerase/dehydratase family:Male sterility protein:GDP-mannose 4,6 dehydratase:Polysaccharide biosynthesis protein:NAD(P)H-binding:RmlD substrate binding domain:NmrA-like family
gene-PTPRF	rna-XM_038183350.1	chr8	20953068	21315981	XP_038039278.1	receptor-type tyrosine-protein phosphatase F isoform X4 [Anas platyrhynchos]	sp|A7MBJ4|PTPRF_BOVIN	Receptor-type tyrosine-protein phosphatase F OS=Bos taurus OX=9913 GN=PTPRF PE=2 SV=1	ko04514,ko04910,ko04520,ko04931	Cell adhesion molecules:Insulin signaling pathway:Adherens junction:Insulin resistance	--	--	T:Signal transduction mechanisms	COG5599(protein tyrosine phosphatase)	PF00102.31,PF00041.25,PF07679.20,PF13927.10,PF16656.9,PF13895.10,PF00047.29,PF16893.9,PF09294.14,PF00782.24,PF08205.16,PF13350.10,PF07686.21,PF14566.10,PF17736.5	Protein-tyrosine phosphatase:Fibronectin type III domain:Immunoglobulin I-set domain:Immunoglobulin domain:Purple acid Phosphatase, N-terminal domain:Immunoglobulin domain:Immunoglobulin domain:Fibronectin type III domain:Interferon-alpha/beta receptor, fibronectin type III:Dual specificity phosphatase, catalytic domain:CD80-like C2-set immunoglobulin domain:Tyrosine phosphatase family:Immunoglob…
gene-TMX3	rna-XM_027451915.2	chr2	61202507	61228183	XP_027307716.1	protein disulfide-isomerase TMX3 isoform X1 [Anas platyrhynchos]	sp|Q96JJ7|TMX3_HUMAN	Protein disulfide-isomerase TMX3 OS=Homo sapiens OX=9606 GN=TMX3 PE=1 SV=2	--	--	--	--	O:Posttranslational modification, protein turnover, chaperones	COG0526(Thioredoxin)	PF13848.10,PF00085.24,PF13098.10	Thioredoxin-like domain:Thioredoxin:Thioredoxin-like domain
gene-LOC106015246	rna-XR_002399470.3	chr5	21923862	21958193	PKU39422.1	pol- hypothetical protein [Limosa lapponica baueri]	--	--	ko03008	Ribosome biogenesis in eukaryotes	GO:0003964,GO:0006751,GO:0016740,GO:0016020,GO:0036374	RNA-directed DNA polymerase activity:glutathione catabolic process:transferase activity:membrane:glutathione hydrolase activity	S:Function unknown,S:Function unknown,S:Function unknown	ENOG410YZ94(-):ENOG410Y65V(Retrotransposon protein):ENOG410XSFY(Reverse transcriptase (RNA-dependent DNA polymerase))	--	--
gene-LOC106015797	rna-XR_005266721.1	chr6	14966638	15005124	XP_040419557.1	dual specificity protein phosphatase 26-like isoform X1 [Cygnus olor]	sp|Q6B8I1|DS13A_HUMAN	Dual specificity protein phosphatase 13A OS=Homo sapiens OX=9606 GN=DUSP13A PE=1 SV=1	--	--	GO:0016311,GO:0017018,GO:0004725,GO:0008138	dephosphorylation:myosin phosphatase activity:protein tyrosine phosphatase activity:protein tyrosine/serine/threonine phosphatase activity	T:Signal transduction mechanisms	COG2453(dual specificity phosphatase)	--	--
gene-KYAT3	rna-XM_005029267.5	chr8	15899449	15933727	XP_047915022.1	kynurenine--oxoglutarate transaminase 3 isoform X2 [Anser cygnoides]	sp|Q6YP21|KAT3_HUMAN	Kynurenine--oxoglutarate transaminase 3 OS=Homo sapiens OX=9606 GN=KYAT3 PE=1 SV=1	ko00450,ko00380,ko00270	Selenocompound metabolism:Tryptophan metabolism:Cysteine and methionine metabolism	GO:0016212,GO:0097053,GO:0009058,GO:0047804,GO:0030170,GO:0047315	kynurenine-oxoglutarate transaminase activity:L-kynurenine catabolic process:biosynthetic process:cysteine-S-conjugate beta-lyase activity:pyridoxal phosphate binding:kynurenine-glyoxylate transaminase activity	E:Amino acid transport and metabolism	COG0436(aminotransferase)	PF00155.25,PF01053.24	Aminotransferase class I and II:Cys/Met metabolism PLP-dependent enzyme
gene-LOC119717327	rna-XR_005266660.1	chr1	27905279	27933920	--	--	--	--	--	--	--	--	--	--	--	--
gene-GPAM	rna-XM_038181453.1	chr6	27847945	27878361	XP_038037381.1	glycerol-3-phosphate acyltransferase 1, mitochondrial isoform X2 [Anas platyrhynchos]	sp|F1S5L4|GPAT1_PIG	Glycerol-3-phosphate acyltransferase 1, mitochondrial OS=Sus scrofa OX=9823 GN=GPAM PE=2 SV=3	ko00564,ko00561	Glycerophospholipid metabolism:Glycerolipid metabolism	GO:0004366,GO:0005886,GO:0008654	glycerol-3-phosphate O-acyltransferase activity:plasma membrane:phospholipid biosynthetic process	I:Lipid transport and metabolism	COG2937(glycerol3phosphate acyltransferase)	PF19277.3,PF01553.25	Glycerol-3-phosphate acyltransferase C-terminal region:Acyltransferase
gene-FAM13C	rna-XM_027463257.2	chr6	7050192	7183583	XP_027319058.1	protein FAM13C isoform X9 [Anas platyrhynchos]	sp|Q9DBR2|FA13C_MOUSE	Protein FAM13C OS=Mus musculus OX=10090 GN=Fam13c PE=1 SV=2	--	--	--	--	S:Function unknown	ENOG410YAKN(Family with sequence similarity 13, member C)	PF00620.31	RhoGAP domain
gene-ROBO1	rna-XM_038185526.1	chr1	100739855	101476981	XP_038041454.1	roundabout homolog 1 isoform X6 [Anas platyrhynchos]	sp|Q9Y6N7|ROBO1_HUMAN	Roundabout homolog 1 OS=Homo sapiens OX=9606 GN=ROBO1 PE=1 SV=1	ko04360	Axon guidance	--	--	U:Intracellular trafficking, secretion, and vesicular transport,S:Function unknown	ENOG4111GVJ(roundabout, axon guidance receptor, homolog 1 (Drosophila)):ENOG410XPQS(Roundabout, axon guidance receptor, homolog)	PF07679.20,PF13927.10,PF00047.29,PF13895.10,PF00041.25,PF07686.21,PF08205.16,PF16656.9,PF16681.9	Immunoglobulin I-set domain:Immunoglobulin domain:Immunoglobulin domain:Immunoglobulin domain:Fibronectin type III domain:Immunoglobulin V-set domain:CD80-like C2-set immunoglobulin domain:Purple acid Phosphatase, N-terminal domain:Ig-like domain on T-cell surface glycoprotein CD3 epsilon chain
gene-BBX	rna-XM_027449505.2	chr1	91826468	91958304	XP_027305291.1	HMG box transcription factor BBX isoform X7 [Anas platyrhynchos]	sp|Q8WY36|BBX_HUMAN	HMG box transcription factor BBX OS=Homo sapiens OX=9606 GN=BBX PE=1 SV=1	--	--	--	--	B:Chromatin structure and dynamics,S:Function unknown	ENOG410Y941(Bobby sox homolog (Drosophila)):ENOG410YJCA(capicua homolog (Drosophila))	PF09667.14,PF00505.23,PF09011.14	Domain of unknown function (DUF2028):HMG (high mobility group) box:HMG-box domain
gene-PHF21A	rna-XM_038180697.1	chr5	33116362	33252663	XP_010578401.1	PREDICTED: PHD finger protein 21A isoform X2 [Haliaeetus leucocephalus]	sp|Q96BD5|PF21A_HUMAN	PHD finger protein 21A OS=Homo sapiens OX=9606 GN=PHF21A PE=1 SV=1	--	--	--	--	S:Function unknown	ENOG41112YM(PHD finger protein 21A)	PF00628.33	PHD-finger
gene-BACH1	rna-XM_027449236.2	chr1	109343090	109369518	XP_005017906.1	transcription regulator protein BACH1 [Anas platyrhynchos]	sp|O14867|BACH1_HUMAN	Transcription regulator protein BACH1 OS=Homo sapiens OX=9606 GN=BACH1 PE=1 SV=2	--	--	GO:0003700,GO:0005634,GO:0003677	transcription factor activity, sequence-specific DNA binding:nucleus:DNA binding	K:Transcription	ENOG410Z743(BTB and CNC homology 1, basic leucine zipper transcription factor 1)	PF00651.35,PF03131.21,PF00170.25,PF07716.19	BTB/POZ domain:bZIP Maf transcription factor:bZIP transcription factor:Basic region leucine zipper
gene-SLC35F3	rna-XM_027452985.2	chr3	24817806	24976824	XP_027308786.1	putative thiamine transporter SLC35F3 isoform X1 [Anas platyrhynchos]	sp|Q8IY50|S35F3_HUMAN	Solute carrier family 35 member F3 OS=Homo sapiens OX=9606 GN=SLC35F3 PE=2 SV=2	--	--	GO:0016020	membrane	S:Function unknown	ENOG4110PN8(solute carrier family 35 member)	PF00892.24,PF06027.16	EamA-like transporter family:Solute carrier family 35
gene-LOC119714312	rna-XM_038169612.1	chrW	291141	345959	XP_038025540.1	protein mono-ADP-ribosyltransferase PARP8-like isoform X1 [Anas platyrhynchos]	sp|Q8N3A8|PARP8_HUMAN	Protein mono-ADP-ribosyltransferase PARP8 OS=Homo sapiens OX=9606 GN=PARP8 PE=1 SV=1	--	--	GO:0003950	NAD+ ADP-ribosyltransferase activity	S:Function unknown	ENOG410ZI9J(Poly (ADP-ribose) polymerase family, member)	--	--
gene-SLC35F5	rna-XM_038181964.1	chr7	9591747	9627044	XP_038037892.1	solute carrier family 35 member F5 [Anas platyrhynchos]	sp|A6QL92|S35F5_BOVIN	Solute carrier family 35 member F5 OS=Bos taurus OX=9913 GN=SLC35F5 PE=2 SV=1	--	--	GO:0016020	membrane	E:Amino acid transport and metabolism,G:Carbohydrate transport and metabolism	COG0697(membrane):COG0697(membrane)	PF00892.24	EamA-like transporter family
gene-PAM	rna-XM_038171368.1	chrZ	57782220	57924257	XP_038027295.1	peptidyl-glycine alpha-amidating monooxygenase isoform X1 [Anas platyrhynchos]	sp|P10731|AMD_BOVIN	Peptidyl-glycine alpha-amidating monooxygenase OS=Bos taurus OX=9913 GN=PAM PE=1 SV=2	--	--	--	--	S:Function unknown	ENOG410XS0X(peptidyl-glycine alpha-amidating monooxygenase)	PF03712.19,PF01082.24,PF01436.25	Copper type II ascorbate-dependent monooxygenase, C-terminal domain:Copper type II ascorbate-dependent monooxygenase, N-terminal domain:NHL repeat
gene-MYCBP2	rna-XM_038182604.1	chr1	162715777	162912287	XP_038038532.1	E3 ubiquitin-protein ligase MYCBP2 isoform X7 [Anas platyrhynchos]	sp|Q7TPH6|MYCB2_MOUSE	E3 ubiquitin-protein ligase MYCBP2 OS=Mus musculus OX=10090 GN=Mycbp2 PE=1 SV=3	ko04361	Axon regeneration	--	--	O:Posttranslational modification, protein turnover, chaperones	ENOG410XP1T(MYC binding protein 2, E3 ubiquitin protein ligase)	PF08005.16,PF13540.10,PF00415.22,PF08239.15,PF00630.23,PF03256.20,PF13639.10,PF21240.1	PHR domain:Regulator of chromosome condensation (RCC1) repeat:Regulator of chromosome condensation (RCC1) repeat:Bacterial SH3 domain:Filamin/ABP280 repeat:Anaphase-promoting complex, subunit 10 (APC10):Ring finger domain:Nup98, Gle2-binding sequence
gene-LOC101791220	rna-XR_005264891.1	chr3	102726973	102784600	EOB01992.1	hypothetical protein Anapl_14390 [Anas platyrhynchos]	--	--	--	--	--	--	--	--	--	--
gene-LCORL	rna-XM_038177994.1	chr4	60027387	60079974	XP_035424873.1	ligand-dependent nuclear receptor corepressor-like protein isoform X3 [Cygnus atratus]	sp|Q5ZJK5|LCORL_CHICK	Ligand-dependent nuclear receptor corepressor-like protein OS=Gallus gallus OX=9031 GN=LCORL PE=2 SV=2	--	--	--	--	K:Transcription	ENOG4111GCI(Ligand dependent nuclear receptor)	PF05225.20	helix-turn-helix, Psq domain
gene-LOC106016981	rna-XR_005265707.1	chr4	13359974	13595693	--	--	--	--	--	--	--	--	--	--	--	--
gene-LOC106015329	rna-XR_003495382.2	chr2	101317909	101339835	XP_040401595.1	uncharacterized protein LOC121064349 isoform X1 [Cygnus olor]	--	--	--	--	--	--	--	--	--	--
gene-LOC119715690	rna-XR_005263031.1	chr2	86946830	86956376	--	--	--	--	--	--	--	--	--	--	--	--
gene-LOC106015647	rna-XR_005265088.1	chr3	39743537	40169955	--	--	--	--	--	--	--	--	--	--	--	--
gene-KLHL3	rna-XM_027468401.2	chr14	4366510	4411505	XP_027324202.2	LOW QUALITY PROTEIN: kelch-like protein 3 [Anas platyrhynchos]	sp|Q9UH77|KLHL3_HUMAN	Kelch-like protein 3 OS=Homo sapiens OX=9606 GN=KLHL3 PE=1 SV=2	--	--	--	--	S:Function unknown	ENOG410XNX8(kelch-like)	PF01344.29,PF13964.10,PF07707.19,PF13415.10,PF07646.19,PF00651.35,PF13418.10	Kelch motif:Kelch motif:BTB And C-terminal Kelch:Galactose oxidase, central domain:Kelch motif:BTB/POZ domain:Galactose oxidase, central domain
gene-FBRSL1	rna-XM_027469940.2	chr16	11702362	12217811	XP_027325741.1	fibrosin-1-like protein isoform X7 [Anas platyrhynchos]	sp|Q9HCM7|FBSL_HUMAN	Fibrosin-1-like protein OS=Homo sapiens OX=9606 GN=FBRSL1 PE=1 SV=4	ko03083	Polycomb repressive complex	--	--	S:Function unknown	ENOG4111MEB(Autism susceptibility candidate 2)	PF15336.10	Autism susceptibility gene 2 protein
gene-ARMT1	rna-XM_027454370.2	chr3	52259611	52268390	XP_027310171.1	damage-control phosphatase ARMT1 isoform X1 [Anas platyrhynchos]	sp|Q4R526|ARMT1_MACFA	Damage-control phosphatase ARMT1 OS=Macaca fascicularis OX=9541 GN=ARMT1 PE=2 SV=2	--	--	GO:0103026,GO:0046872,GO:0008983,GO:0032259,GO:0097023	fructose-1-phosphatase activity:metal ion binding:protein-glutamate O-methyltransferase activity:methylation:fructose 6-phosphate aldolase activity	S:Function unknown	ENOG410XPAF(Chromosome 6 open reading frame 211)	PF01937.23	Damage-control phosphatase ARMT1-like domain
gene-LOC110354263	rna-XR_002405940.3	chr14	12649201	12654248	--	--	--	--	--	--	--	--	--	--	--	--
gene-UNKL	rna-XM_038187110.1	chr15	17752257	17803845	XP_038043038.1	putative E3 ubiquitin-protein ligase UNKL isoform X7 [Anas platyrhynchos]	sp|Q5FWH2|UNKL_MOUSE	Putative E3 ubiquitin-protein ligase UNKL OS=Mus musculus OX=10090 GN=Unkl PE=2 SV=2	--	--	--	--	S:Function unknown	ENOG410XR0Z(zinc finger CCCH domain-containing protein)	PF13920.10,PF00642.28,PF00038.25,PF05308.15	Zinc finger, C3HC4 type (RING finger):Zinc finger C-x8-C-x5-C-x3-H type (and similar):Intermediate filament protein:Mitochondrial fission regulator
gene-HOOK3	rna-XM_038170796.1	chrZ	53930136	54016897	XP_032062615.1	protein Hook homolog 3 isoform X4 [Aythya fuligula]	sp|Q8BUK6|HOOK3_MOUSE	Protein Hook homolog 3 OS=Mus musculus OX=10090 GN=Hook3 PE=1 SV=2	ko04814	Motor proteins	--	--	Z:Cytoskeleton	ENOG410XQ3G(Hook homolog)	PF05622.16,PF19047.4	HOOK protein coiled-coil region:HOOK domain
gene-ITGB6	rna-XM_038182353.1	chr7	16850278	16891169	XP_038038281.1	integrin beta-6 isoform X2 [Anas platyrhynchos]	sp|Q1RPR6|ITB6_PIG	Integrin beta-6 OS=Sus scrofa OX=9823 GN=ITGB6 PE=2 SV=1	ko05165,ko04510,ko04810,ko04512,ko05414,ko05412,ko04151,ko05410	Human papillomavirus infection:Focal adhesion:Regulation of actin cytoskeleton:ECM-receptor interaction:Dilated cardiomyopathy:Arrhythmogenic right ventricular cardiomyopathy:PI3K-Akt signaling pathway:Hypertrophic cardiomyopathy	GO:0007155,GO:0007229,GO:0005886	cell adhesion:integrin-mediated signaling pathway:plasma membrane	U:Intracellular trafficking, secretion, and vesicular transport	ENOG410XP60(integrin, beta)	PF00362.22,PF17205.7,PF18372.5,PF07974.17	Integrin beta chain VWA domain:Integrin plexin domain:Integrin beta epidermal growth factor like domain 1:EGF-like domain
gene-LOC119716953	rna-XR_005265814.1	chr4	44241112	44243892	XP_038034952.1	synaptopodin-2 isoform X3 [Anas platyrhynchos]	--	--	--	--	--	--	O:Posttranslational modification, protein turnover, chaperones	ENOG410ZJ02(synaptopodin)	--	--
gene-GLIS3	rna-XM_038170687.1	chrZ	29295194	29480883	XP_038026612.1	zinc finger protein GLIS3 isoform X1 [Anas platyrhynchos]	sp|Q8NEA6|GLIS3_HUMAN	Zinc finger protein GLIS3 OS=Homo sapiens OX=9606 GN=GLIS3 PE=1 SV=5	--	--	--	--	S:Function unknown	COG5048(Zinc finger protein)	PF00096.30,PF13465.10,PF16159.9,PF13894.10,PF21816.1	Zinc finger, C2H2 type:Zinc-finger double domain:FOXP coiled-coil domain:C2H2-type zinc finger:Zap1, C2H2 zinc finger 1
gene-LOC101800449	rna-XM_027449935.2	chr1	77357092	77361610	XP_047902751.1	zinc finger protein 572-like isoform X1 [Anser cygnoides]	--	--	ko05168	Herpes simplex virus 1 infection	--	--	--	--	PF13465.10,PF00096.30,PF13894.10,PF18439.5,PF09723.14,PF12171.12,PF08790.15,PF16622.9,PF00130.26,PF17283.6,PF13912.10,PF07754.15,PF12874.11	Zinc-finger double domain:Zinc finger, C2H2 type:C2H2-type zinc finger:Ubiquitin-Binding Zinc Finger:Zinc ribbon domain:Zinc-finger double-stranded RNA-binding:LYAR-type C2HC zinc finger:zinc-finger C2H2-type:Phorbol esters/diacylglycerol binding domain (C1 domain):SprT-like zinc ribbon domain:C2H2-type zinc finger:Small zinc finger protein HVO_2753-like, Zn-binding pocket:Zinc-finger of C2H2 type
gene-POLG2	rna-XM_027471655.2	chr19	6618426	6624706	XP_027327456.1	DNA polymerase subunit gamma-2, mitochondrial isoform X3 [Anas platyrhynchos]	sp|Q9UHN1|DPOG2_HUMAN	DNA polymerase subunit gamma-2, mitochondrial OS=Homo sapiens OX=9606 GN=POLG2 PE=1 SV=1	ko03410	Base excision repair	--	--	J:Translation, ribosomal structure and biogenesis	COG0423(Catalyzes the attachment of glycine to tRNA(Gly) (By similarity))	--	--
gene-LOC110352151	rna-XR_005264490.1	chr3	61009994	61136481	EOB08648.1	hypothetical protein Anapl_01826 [Anas platyrhynchos]	--	--	--	--	--	--	--	--	--	--
gene-IL6ST	rna-XM_038170053.1	chrZ	18882978	18915443	XP_038025981.1	interleukin-6 receptor subunit beta [Anas platyrhynchos]	sp|P40189|IL6RB_HUMAN	Interleukin-6 receptor subunit beta OS=Homo sapiens OX=9606 GN=IL6ST PE=1 SV=2	ko05167,ko05203,ko05200,ko04550,ko04659,ko04060,ko04630,ko05171,ko04061	Kaposi sarcoma-associated herpesvirus infection:Viral carcinogenesis:Pathways in cancer:Signaling pathways regulating pluripotency of stem cells:Th17 cell differentiation:Cytokine-cytokine receptor interaction:JAK-STAT signaling pathway:Coronavirus disease - COVID-19:Viral protein interaction with cytokine and cytokine receptor	GO:0016020,GO:0004896	membrane:cytokine receptor activity	U:Intracellular trafficking, secretion, and vesicular transport	ENOG410YNQ4(interleukin 6 signal transducer (gp130, oncostatin M receptor))	PF00041.25,PF06328.15,PF16893.9,PF09240.14,PF09067.14	Fibronectin type III domain:Ig-like C2-type domain:Fibronectin type III domain:Interleukin-6 receptor alpha chain, binding:Erythropoietin receptor, ligand binding
gene-WDFY4	rna-XM_013102123.3	chr6	18755926	18875409	XP_021129955.1	WD repeat- and FYVE domain-containing protein 4 isoform X1 [Anas platyrhynchos]	sp|Q6ZS81|WDFY4_HUMAN	WD repeat- and FYVE domain-containing protein 4 OS=Homo sapiens OX=9606 GN=WDFY4 PE=1 SV=3	--	--	--	--	S:Function unknown	ENOG410XNQC(beige BEACH domain containing protein)	PF02138.22,PF00400.36,PF14844.10,PF20426.2,PF15787.9	Beige/BEACH domain:WD domain, G-beta repeat:PH domain associated with Beige/BEACH:Neurobeachin beta propeller domain:Neurobeachin/BDCP, DUF4704 alpha solenoid region
gene-KIAA0825	rna-XM_038169774.1	chrZ	82679239	82933581	XP_038025697.1	uncharacterized protein KIAA0825 homolog isoform X1 [Anas platyrhynchos]	sp|Q8IV33|K0825_HUMAN	Uncharacterized protein KIAA0825 OS=Homo sapiens OX=9606 GN=KIAA0825 PE=1 SV=3	--	--	--	--	S:Function unknown	ENOG410XR3I(kiaa0825)	PF14906.10	Domain of unknown function (DUF4495)
gene-LOC106015446	rna-XR_005265395.1	chr4	32110126	32330537	KFW00555.1	F-box/WD repeat-containing protein 7, partial [Fulmarus glacialis]	sp|Q93794|SEL10_CAEEL	F-box/WD repeat-containing protein sel-10 OS=Caenorhabditis elegans OX=6239 GN=sel-10 PE=1 SV=3	ko04120	Ubiquitin mediated proteolysis	--	--	S:Function unknown,D:Cell cycle control, cell division, chromosome partitioning,S:Function unknown	ENOG410XRWX(F-box and WD repeat domain containing 7, E3 ubiquitin protein ligase):ENOG410YCH7(Involved in mitochondrial fission. Acts as an adapter protein required to form mitochondrial fission complexes. Formation of these complexes is required to promote constriction and fission of the mitochondrial compartment at a late step in mitochondrial division (By similarity)):ENOG410XS67(Phospholipase…	--	--
gene-CACNA1C	rna-XM_038187259.1	chr1	64364344	64841717	XP_038043187.1	voltage-dependent L-type calcium channel subunit alpha-1C isoform X3 [Anas platyrhynchos]	sp|P15381|CAC1C_RABIT	Voltage-dependent L-type calcium channel subunit alpha-1C OS=Oryctolagus cuniculus OX=9986 GN=CACNA1C PE=1 SV=1	ko04010,ko04921,ko05010,ko04925,ko04924,ko04927,ko04728,ko04727,ko04726,ko04725,ko04724,ko04723,ko05031,ko04720,ko05207,ko04260,ko04261,ko04270,ko04024,ko04929,ko04020,ko04022,ko05414,ko05412,ko04934,ko05410,ko04742,ko04713,ko04911,ko04912,ko04935,ko05022,ko04930,ko05020	MAPK signaling pathway:Oxytocin signaling pathway:Alzheimer disease:Aldosterone synthesis and secretion:Renin secretion:Cortisol synthesis and secretion:Dopaminergic synapse:GABAergic synapse:Serotonergic synapse:Cholinergic synapse:Glutamatergic synapse:Retrograde endocannabinoid signaling:Amphetamine addiction:Long-term potentiation:Chemical carcinogenesis - receptor activation:Cardiac muscle c…	--	--	--	--	PF00520.35,PF08763.15,PF16905.9,PF16885.9,PF08016.16	Ion transport protein:Voltage gated calcium channel IQ domain:Voltage-dependent L-type calcium channel, IQ-associated:Voltage-gated calcium channel subunit alpha, C-term:Polycystin cation channel
gene-RBM39	rna-XM_027442902.2	chr21	12820068	12850821	OPJ82656.1	RNA-binding protein 39 isoform A [Patagioenas fasciata monilis]	sp|Q5RC80|RBM39_PONAB	RNA-binding protein 39 OS=Pongo abelii OX=9601 GN=RBM39 PE=2 SV=1	--	--	GO:0005634,GO:0003723,GO:0006397	nucleus:RNA binding:mRNA processing	S:Function unknown	ENOG410XP20(RNA binding motif protein)	PF00076.26,PF15519.10,PF16842.9	RNA recognition motif:linker between RRM2 and RRM3 domains in RBM39 protein:Occluded RNA-recognition motif
gene-LIMCH1	rna-XM_038177872.1	chr4	51744830	51915038	XP_038033800.1	LIM and calponin homology domains-containing protein 1 isoform X4 [Anas platyrhynchos]	sp|Q9UPQ0|LIMC1_HUMAN	LIM and calponin homology domains-containing protein 1 OS=Homo sapiens OX=9606 GN=LIMCH1 PE=1 SV=4	--	--	--	--	Z:Cytoskeleton,S:Function unknown,Z:Cytoskeleton	ENOG4111HMN(LIM and calponin homology domains 1):ENOG410XP0W(Prickle homolog):ENOG410XQB9(LIM and calponin homology domains 1)	PF15949.9,PF00307.35,PF00412.26	Domain of unknown function (DUF4757):Calponin homology (CH) domain:LIM domain
gene-NFATC1	rna-XM_038173989.1	chr2	116520086	116639409	XP_038029917.1	nuclear factor of activated T-cells, cytoplasmic 1 isoform X3 [Anas platyrhynchos]	sp|O95644|NFAC1_HUMAN	Nuclear factor of activated T-cells, cytoplasmic 1 OS=Homo sapiens OX=9606 GN=NFATC1 PE=1 SV=3	ko05166,ko05167,ko04650,ko05163,ko05161,ko04659,ko04658,ko04010,ko04218,ko04310,ko04921,ko05135,ko04625,ko05170,ko04662,ko04660,ko05321,ko04024,ko04020,ko04022,ko04380,ko05417,ko04933,ko05235	Human T-cell leukemia virus 1 infection:Kaposi sarcoma-associated herpesvirus infection:Natural killer cell mediated cytotoxicity:Human cytomegalovirus infection:Hepatitis B:Th17 cell differentiation:Th1 and Th2 cell differentiation:MAPK signaling pathway:Cellular senescence:Wnt signaling pathway:Oxytocin signaling pathway:Yersinia infection:C-type lectin receptor signaling pathway:Human immunode…	GO:0003700,GO:0005737,GO:0003677	transcription factor activity, sequence-specific DNA binding:cytoplasm:DNA binding	K:Transcription	ENOG41105U2(Nuclear factor of activated T-cells, cytoplasmic, calcineurin-dependent)	PF16179.9,PF00554.26	Rel homology dimerisation domain:Rel homology DNA-binding domain
gene-IQGAP2	rna-XM_038171484.1	chrZ	25645044	25772488	XP_038027412.1	ras GTPase-activating-like protein IQGAP2 isoform X2 [Anas platyrhynchos]	sp|Q13576|IQGA2_HUMAN	Ras GTPase-activating-like protein IQGAP2 OS=Homo sapiens OX=9606 GN=IQGAP2 PE=1 SV=4	ko04810	Regulation of actin cytoskeleton	--	--	Z:Cytoskeleton	COG5261(IQ motif containing GTPase activating protein)	PF00616.23,PF03836.19,PF00612.31,PF00307.35	GTPase-activator protein for Ras-like GTPase:RasGAP C-terminus:IQ calmodulin-binding motif:Calponin homology (CH) domain
gene-ZBTB20	rna-XM_027462815.2	chr1	86896260	87375128	OPJ66633.1	zinc finger and BTB domain-containing protein 20 [Patagioenas fasciata monilis]	sp|Q9HC78|ZBT20_HUMAN	Zinc finger and BTB domain-containing protein 20 OS=Homo sapiens OX=9606 GN=ZBTB20 PE=1 SV=3	--	--	--	--	S:Function unknown	COG5048(Zinc finger protein)	PF00096.30,PF00651.35,PF13465.10,PF13894.10,PF13913.10,PF13912.10,PF21536.1,PF12874.11,PF12171.12	Zinc finger, C2H2 type:BTB/POZ domain:Zinc-finger double domain:C2H2-type zinc finger:zinc-finger of a C2HC-type:C2H2-type zinc finger:Kelch-like protein 33-like, BTB/POZ domain:Zinc-finger of C2H2 type:Zinc-finger double-stranded RNA-binding
gene-LOC106016236	rna-XR_005265658.1	chr4	39507201	39563666	KAF1501108.1	hypothetical protein FQV17_0014956, partial [Megadyptes antipodes antipodes]	--	--	--	--	GO:0003824	catalytic activity	S:Function unknown,S:Function unknown	ENOG411285K(-):ENOG410Y65V(Retrotransposon protein)	--	--
gene-ITGB6	rna-XM_038182351.1	chr7	16835273	16869420	XP_012961737.1	integrin beta-6 isoform X1 [Anas platyrhynchos]	sp|P18564|ITB6_HUMAN	Integrin beta-6 OS=Homo sapiens OX=9606 GN=ITGB6 PE=1 SV=2	ko05165,ko04510,ko04810,ko04512,ko05414,ko05412,ko04151,ko05410	Human papillomavirus infection:Focal adhesion:Regulation of actin cytoskeleton:ECM-receptor interaction:Dilated cardiomyopathy:Arrhythmogenic right ventricular cardiomyopathy:PI3K-Akt signaling pathway:Hypertrophic cardiomyopathy	GO:0007155,GO:0007229,GO:0005886	cell adhesion:integrin-mediated signaling pathway:plasma membrane	U:Intracellular trafficking, secretion, and vesicular transport	ENOG410XP60(integrin, beta)	PF00362.22,PF08725.15,PF07965.16,PF17205.7,PF18372.5,PF07974.17	Integrin beta chain VWA domain:Integrin beta cytoplasmic domain:Integrin beta tail domain:Integrin plexin domain:Integrin beta epidermal growth factor like domain 1:EGF-like domain
gene-LOC106020298	rna-XR_002406683.3	chr3	114397441	114403430	EOA93709.1	hypothetical protein Anapl_11404 [Anas platyrhynchos]	--	--	--	--	--	--	--	--	--	--
gene-ENOX1	rna-XM_038173131.1	chr1	176076475	176428750	XP_023791842.1	ecto-NOX disulfide-thiol exchanger 1 isoform X1 [Cyanistes caeruleus]	sp|Q8TC92|ENOX1_HUMAN	Ecto-NOX disulfide-thiol exchanger 1 OS=Homo sapiens OX=9606 GN=ENOX1 PE=1 SV=1	--	--	GO:0009897,GO:0007624,GO:0003723,GO:0016491	external side of plasma membrane:ultradian rhythm:RNA binding:oxidoreductase activity	S:Function unknown	ENOG410XVWG(ecto-NOX disulfide-thiol exchanger)	PF00076.26,PF05172.17	RNA recognition motif:Nup53/35/40-type RNA recognition motif
gene-EXD3	rna-XM_038188027.1	chr18	838191	1134532	XP_038043954.1	exonuclease mut-7 homolog isoform X1 [Anas platyrhynchos]	sp|Q8N9H8|MUT7_HUMAN	Exonuclease mut-7 homolog OS=Homo sapiens OX=9606 GN=EXD3 PE=1 SV=3	--	--	--	--	S:Function unknown	ENOG410YV3M(exonuclease 3'-5' domain containing 3)	PF01927.20,PF01612.24	Mut7-C RNAse domain:3'-5' exonuclease
gene-LOC119714347	rna-XR_005261455.1	chrZ	13811515	13830980	--	--	--	--	--	--	--	--	--	--	--	--
gene-UNKL	rna-XM_027469107.2	chr15	17751950	17803845	XP_027324908.1	putative E3 ubiquitin-protein ligase UNKL isoform X8 [Anas platyrhynchos]	sp|Q5FWH2|UNKL_MOUSE	Putative E3 ubiquitin-protein ligase UNKL OS=Mus musculus OX=10090 GN=Unkl PE=2 SV=2	--	--	--	--	S:Function unknown	ENOG410XR0Z(zinc finger CCCH domain-containing protein)	PF18384.5,PF13920.10,PF15013.10,PF00642.28,PF00038.25	Unkempt Zinc finger domain 1 (Znf1):Zinc finger, C3HC4 type (RING finger):CCSMST1 family:Zinc finger C-x8-C-x5-C-x3-H type (and similar):Intermediate filament protein
gene-VRK1	rna-XM_027458515.2	chr5	14961881	14994293	XP_027314315.1	serine/threonine-protein kinase VRK1 [Anas platyrhynchos]	sp|Q32PI1|VRK1_BOVIN	Serine/threonine-protein kinase VRK1 OS=Bos taurus OX=9913 GN=VRK1 PE=2 SV=1	--	--	GO:0004674,GO:0005524,GO:0016310	protein serine/threonine kinase activity:ATP binding:phosphorylation	T:Signal transduction mechanisms	ENOG410XPGP(Casein Kinase)	PF00069.29,PF07714.21,PF03109.20	Protein kinase domain:Protein tyrosine and serine/threonine kinase:ABC1 atypical kinase-like domain
gene-LOC106015647	rna-XR_005265083.1	chr3	39743537	40169955	--	--	--	--	--	--	--	--	--	--	--	--
gene-ABLIM3	rna-XM_027465099.2	chr14	20656939	20698561	XP_027320900.1	actin-binding LIM protein 3 isoform X3 [Anas platyrhynchos]	sp|O94929|ABLM3_HUMAN	Actin-binding LIM protein 3 OS=Homo sapiens OX=9606 GN=ABLIM3 PE=1 SV=3	ko04360	Axon guidance	--	--	S:Function unknown	ENOG410XRPY(Actin binding LIM protein)	PF16182.9,PF00412.26,PF02209.23	Putative adherens-junction anchoring region of AbLIM:LIM domain:Villin headpiece domain
gene-ABLIM2	rna-XM_038177913.1	chr4	65264215	65403330	XP_038033841.1	actin-binding LIM protein 2 isoform X12 [Anas platyrhynchos]	sp|Q6H8Q1|ABLM2_HUMAN	Actin-binding LIM protein 2 OS=Homo sapiens OX=9606 GN=ABLIM2 PE=1 SV=2	ko04360	Axon guidance	--	--	S:Function unknown	ENOG410XRPY(Actin binding LIM protein)	PF16182.9,PF00412.26,PF02209.23	Putative adherens-junction anchoring region of AbLIM:LIM domain:Villin headpiece domain
gene-A4GNT	rna-XM_013099345.4	chr9	15707506	15716283	XP_005019444.1	alpha-1,4-N-acetylglucosaminyltransferase [Anas platyrhynchos]	sp|Q14BT6|A4GCT_MOUSE	Alpha-1,4-N-acetylglucosaminyltransferase OS=Mus musculus OX=10090 GN=A4gnt PE=2 SV=1	--	--	GO:0050680,GO:0050673,GO:0008375,GO:0016758,GO:0000139,GO:0009101	negative regulation of epithelial cell proliferation:epithelial cell proliferation:acetylglucosaminyltransferase activity:transferase activity, transferring hexosyl groups:Golgi membrane:glycoprotein biosynthetic process	S:Function unknown	ENOG4111PD8(lactosylceramide)	PF04572.16,PF04488.19	Alpha 1,4-glycosyltransferase conserved region:Glycosyltransferase sugar-binding region containing DXD motif
gene-RAB13	rna-XM_038167931.1	chr26	2231332	2234030	XP_038023859.1	ras-related protein Rab-13 [Anas platyrhynchos]	sp|P51153|RAB13_HUMAN	Ras-related protein Rab-13 OS=Homo sapiens OX=9606 GN=RAB13 PE=1 SV=1	ko04530	Tight junction	GO:0003924,GO:0005525	GTPase activity:GTP binding	S:Function unknown	ENOG410XPUI(member RAS oncogene family)	PF00071.26,PF08477.17,PF00025.25,PF00009.31,PF04670.16,PF03193.20,PF09439.14,PF01926.27,PF10662.13	Ras family:Ras of Complex, Roc, domain of DAPkinase:ADP-ribosylation factor family:Elongation factor Tu GTP binding domain:Gtr1/RagA G protein conserved region:RsgA GTPase:Signal recognition particle receptor beta subunit:50S ribosome-binding GTPase:Ethanolamine utilisation - propanediol utilisation
gene-COL13A1	rna-XM_038181529.1	chr6	3684869	3770211	XP_038037457.1	collagen alpha-1(XIII) chain isoform X18 [Anas platyrhynchos]	sp|Q9R1N9|CODA1_MOUSE	Collagen alpha-1(XIII) chain OS=Mus musculus OX=10090 GN=Col13a1 PE=2 SV=1	ko04974	Protein digestion and absorption	--	--	S:Function unknown,S:Function unknown,O:Posttranslational modification, protein turnover, chaperones	ENOG410YG0R(Collagen triple helix repeat (20 copies)):ENOG410XNMM(collagen, type):ENOG410YPXK(Collagen, type XIII, alpha 1)	PF01391.22	Collagen triple helix repeat (20 copies)
gene-MAP1B	rna-XM_038169916.1	chrZ	27692590	27761011	XP_038025844.1	microtubule-associated protein 1B [Anas platyrhynchos]	sp|P46821|MAP1B_HUMAN	Microtubule-associated protein 1B OS=Homo sapiens OX=9606 GN=MAP1B PE=1 SV=2	ko03250	Viral life cycle - HIV-1	GO:0005874,GO:0008017,GO:0000226	microtubule:microtubule binding:microtubule cytoskeleton organization	S:Function unknown	ENOG410XRYM(Microtubule-associated protein)	PF00414.21	Neuraxin and MAP1B repeat
gene-FBRSL1	rna-XM_027469943.2	chr16	11702362	12217810	XP_027325744.1	fibrosin-1-like protein isoform X9 [Anas platyrhynchos]	sp|Q9HCM7|FBSL_HUMAN	Fibrosin-1-like protein OS=Homo sapiens OX=9606 GN=FBRSL1 PE=1 SV=4	ko03083	Polycomb repressive complex	--	--	S:Function unknown	ENOG4111MEB(Autism susceptibility candidate 2)	PF15336.10	Autism susceptibility gene 2 protein
gene-FUT8	rna-XM_013099244.4	chr5	53895702	54008176	XP_005019299.1	alpha-(1,6)-fucosyltransferase isoform X1 [Anas platyrhynchos]	sp|Q9BYC5|FUT8_HUMAN	Alpha-(1,6)-fucosyltransferase OS=Homo sapiens OX=9606 GN=FUT8 PE=1 SV=2	ko00510,ko00513,ko05202,ko00533	N-Glycan biosynthesis:Various types of N-glycan biosynthesis:Transcriptional misregulation in cancer:Glycosaminoglycan biosynthesis - keratan sulfate	GO:0008424,GO:0032580,GO:0017124,GO:0046368	glycoprotein 6-alpha-L-fucosyltransferase activity:Golgi cisterna membrane:SH3 domain binding:GDP-L-fucose metabolic process	S:Function unknown	ENOG410YHM8(Catalyzes the addition of fucose in alpha 1-6 linkage to the first GlcNAc residue, next to the peptide chains in N-glycans (By similarity))	PF19745.3,PF14604.10,PF00018.32	Alpha-(1,6)-fucosyltransferase N- and catalytic domains:Variant SH3 domain:SH3 domain
gene-C1H12orf4	rna-XM_038183840.1	chr1	78938648	78960873	XP_047935930.1	protein C12orf4 homolog isoform X2 [Anser cygnoides]	sp|Q5RD58|CL004_PONAB	Protein C12orf4 homolog OS=Pongo abelii OX=9601 PE=2 SV=1	--	--	--	--	S:Function unknown	ENOG410XS4V(chromosome 12 open reading frame 4)	PF10154.13	Uncharacterised conserved protein (DUF2362)
gene-CPLANE1	rna-XM_038170871.1	chrZ	13208525	13265996	XP_038026799.1	ciliogenesis and planar polarity effector 1 isoform X1 [Anas platyrhynchos]	sp|Q9H799|CPLN1_HUMAN	Ciliogenesis and planar polarity effector 1 OS=Homo sapiens OX=9606 GN=CPLANE1 PE=1 SV=4	--	--	--	--	S:Function unknown,S:Function unknown	ENOG410ZVTH(chromosome 5 open reading frame 42):ENOG410XTEK(chromosome 5 open reading frame 42)	PF15392.10	Joubert syndrome-associated
gene-ZBTB20	rna-XM_038182018.1	chr1	86896260	87375128	OPJ66633.1	zinc finger and BTB domain-containing protein 20 [Patagioenas fasciata monilis]	sp|Q9HC78|ZBT20_HUMAN	Zinc finger and BTB domain-containing protein 20 OS=Homo sapiens OX=9606 GN=ZBTB20 PE=1 SV=3	--	--	--	--	S:Function unknown	COG5048(Zinc finger protein)	PF00096.30,PF00651.35,PF13465.10,PF13894.10,PF13913.10,PF13912.10,PF21536.1,PF12874.11,PF12171.12	Zinc finger, C2H2 type:BTB/POZ domain:Zinc-finger double domain:C2H2-type zinc finger:zinc-finger of a C2HC-type:C2H2-type zinc finger:Kelch-like protein 33-like, BTB/POZ domain:Zinc-finger of C2H2 type:Zinc-finger double-stranded RNA-binding
gene-MITF	rna-XM_027467278.2	chr13	5178923	5282691	XP_027323079.1	microphthalmia-associated transcription factor isoform X4 [Anas platyrhynchos]	sp|O75030|MITF_HUMAN	Microphthalmia-associated transcription factor OS=Homo sapiens OX=9606 GN=MITF PE=1 SV=2	ko04137,ko05202,ko05200,ko05218,ko04380,ko04916	Mitophagy - animal:Transcriptional misregulation in cancer:Pathways in cancer:Melanoma:Osteoclast differentiation:Melanogenesis	--	--	K:Transcription	ENOG4110SME(Transcription factor)	PF15951.9,PF11851.12,PF00010.30	MITF/TFEB/TFEC/TFE3 N-terminus:Domain of unknown function (DUF3371):Helix-loop-helix DNA-binding domain
gene-NRXN1	rna-XM_021267233.2	chr3	15343780	16043724	XP_021122908.1	neurexin-1 isoform X24 [Anas platyrhynchos]	sp|Q9CS84|NRX1A_MOUSE	Neurexin-1 OS=Mus musculus OX=10090 GN=Nrxn1 PE=1 SV=3	ko04514	Cell adhesion molecules	--	--	S:Function unknown	ENOG410XNU6(Neurexin)	PF02210.28,PF00054.27,PF13385.10,PF00008.31,PF01034.24,PF06439.15	Laminin G domain:Laminin G domain:Concanavalin A-like lectin/glucanases superfamily:EGF-like domain:Syndecan domain:3-keto-disaccharide hydrolase
gene-GLI2	rna-XM_027461185.2	chr7	13749422	13907818	XP_027316986.1	zinc finger protein GLI2 isoform X1 [Anas platyrhynchos]	sp|P10070|GLI2_HUMAN	Zinc finger protein GLI2 OS=Homo sapiens OX=9606 GN=GLI2 PE=1 SV=4	ko05217,ko04340,ko04390,ko05200	Basal cell carcinoma:Hedgehog signaling pathway:Hippo signaling pathway:Pathways in cancer	GO:0005634,GO:0006357,GO:0000977	nucleus:regulation of transcription from RNA polymerase II promoter:RNA polymerase II regulatory region sequence-specific DNA binding	S:Function unknown	COG5048(Zinc finger protein)	PF00096.30,PF13465.10,PF16159.9,PF21816.1,PF13894.10	Zinc finger, C2H2 type:Zinc-finger double domain:FOXP coiled-coil domain:Zap1, C2H2 zinc finger 1:C2H2-type zinc finger
gene-ADCY7	rna-XM_013101432.4	chr12	17718948	17778497	XP_005021640.2	adenylate cyclase type 7 [Anas platyrhynchos]	sp|P51828|ADCY7_HUMAN	Adenylate cyclase type 7 OS=Homo sapiens OX=9606 GN=ADCY7 PE=1 SV=1	ko05166,ko04114,ko05163,ko04750,ko04015,ko04540,ko04270,ko04371,ko04213,ko04072,ko04211,ko05414,ko00230,ko04921,ko04923,ko04925,ko04927,ko04926,ko04727,ko04928,ko04725,ko04724,ko04723,ko05032,ko05207,ko05200,ko04261,ko04024,ko04020,ko04022,ko04062,ko04934,ko04935,ko04972,ko04970,ko04971,ko04976,ko04918,ko04713,ko04611,ko04714,ko01522,ko04911,ko04912,ko04913,ko04914,ko04915,ko04916	Human T-cell leukemia virus 1 infection:Oocyte meiosis:Human cytomegalovirus infection:Inflammatory mediator regulation of TRP channels:Rap1 signaling pathway:Gap junction:Vascular smooth muscle contraction:Apelin signaling pathway:Longevity regulating pathway - multiple species:Phospholipase D signaling pathway:Longevity regulating pathway:Dilated cardiomyopathy:Purine metabolism:Oxytocin signal…	GO:0004016,GO:0005886,GO:0035556,GO:0046872,GO:0006171,GO:0005524	adenylate cyclase activity:plasma membrane:intracellular signal transduction:metal ion binding:cAMP biosynthetic process:ATP binding	T:Signal transduction mechanisms	COG2114(Guanylate Cyclase)	PF00211.24,PF16214.9,PF06327.18	Adenylate and Guanylate cyclase catalytic domain:Adenylyl cyclase N-terminal extracellular and transmembrane region:Adenylate cyclase, conserved domain
gene-SMOC2	rna-XM_038177090.1	chr3	44526578	44675722	XP_038033018.1	SPARC-related modular calcium-binding protein 2 isoform X4 [Anas platyrhynchos]	sp|Q9H3U7|SMOC2_HUMAN	SPARC-related modular calcium-binding protein 2 OS=Homo sapiens OX=9606 GN=SMOC2 PE=1 SV=2	--	--	--	--	S:Function unknown	ENOG410YP7C(SPARC related modular calcium binding)	PF00086.22,PF16597.9,PF10591.13,PF07648.19,PF13499.10,PF00036.36,PF13405.10	Thyroglobulin type-1 repeat:Thyroglobulin_1 repeat associated disordered domain:Secreted protein acidic and rich in cysteine Ca binding region:Kazal-type serine protease inhibitor domain:EF-hand domain pair:EF hand:EF-hand domain
gene-RNF135	rna-XM_027471415.2	chr19	6320994	6328136	XP_027327216.2	E3 ubiquitin-protein ligase RNF135 [Anas platyrhynchos]	sp|Q9CWS1|RN135_MOUSE	E3 ubiquitin-protein ligase RNF135 OS=Mus musculus OX=10090 GN=Rnf135 PE=2 SV=1	--	--	--	--	S:Function unknown,O:Posttranslational modification, protein turnover, chaperones	ENOG4111G04(tripartite motif containing):ENOG410Z2NG(ring finger protein 135)	PF00622.32,PF13445.10,PF00097.29,PF13765.10,PF14835.10,PF13639.10,PF13923.10,PF11789.12,PF15227.10,PF14634.10	SPRY domain:RING-type zinc-finger:Zinc finger, C3HC4 type (RING finger):SPRY-associated domain:zf-RING of BARD1-type protein:Ring finger domain:Zinc finger, C3HC4 type (RING finger):Zinc-finger of the MIZ type in Nse subunit:zinc finger of C3HC4-type, RING:zinc-RING finger domain
gene-NRXN1	rna-XM_038175985.1	chr3	15339382	16046813	XP_035176105.1	neurexin-1 isoform X36 [Oxyura jamaicensis]	sp|Q9CS84|NRX1A_MOUSE	Neurexin-1 OS=Mus musculus OX=10090 GN=Nrxn1 PE=1 SV=3	ko04514	Cell adhesion molecules	--	--	S:Function unknown	ENOG410XNU6(Neurexin)	PF02210.28,PF00054.27,PF13385.10,PF00008.31,PF01034.24,PF06439.15	Laminin G domain:Laminin G domain:Concanavalin A-like lectin/glucanases superfamily:EGF-like domain:Syndecan domain:3-keto-disaccharide hydrolase
gene-TBC1D30	rna-XM_038188056.1	chr1	35875693	35924922	XP_038043984.1	TBC1 domain family member 30 isoform X1 [Anas platyrhynchos]	sp|Q9Y2I9|TBC30_HUMAN	TBC1 domain family member 30 OS=Homo sapiens OX=9606 GN=TBC1D30 PE=1 SV=2	--	--	--	--	S:Function unknown	COG5210(TBC1 domain family member)	PF15733.9,PF00566.22	Domain of unknown function (DUF4682):Rab-GTPase-TBC domain
gene-LOC119718526	rna-XR_005269669.1	chr16	9281313	9286416	--	--	--	--	--	--	--	--	--	--	--	--
gene-LOC101799801	rna-XM_005023031.5	chr1	77281958	77302367	XP_005023088.1	solute carrier organic anion transporter family member 1C1 isoform X3 [Anas platyrhynchos]	sp|Q9NYB5|SO1C1_HUMAN	Solute carrier organic anion transporter family member 1C1 OS=Homo sapiens OX=9606 GN=SLCO1C1 PE=1 SV=1	ko04919	Thyroid hormone signaling pathway	GO:0022857,GO:0005576,GO:0006811,GO:0005886	transmembrane transporter activity:extracellular region:ion transport:plasma membrane	P:Inorganic ion transport and metabolism	ENOG410XRSF(transporter activity)	PF03137.24,PF07690.20,PF07648.19	Organic Anion Transporter Polypeptide (OATP) family:Major Facilitator Superfamily:Kazal-type serine protease inhibitor domain
gene-LOC106016452	rna-XR_005268503.1	chr1	97612400	97663012	--	--	--	--	--	--	--	--	--	--	--	--
gene-TPM1	rna-XM_027466563.2	chr11	7923488	7934082	XP_015494013.1	tropomyosin alpha-1 chain isoform X1 [Parus major]	sp|P04268|TPM1_CHICK	Tropomyosin alpha-1 chain OS=Gallus gallus OX=9031 GN=TPM1 PE=1 SV=2	ko04814,ko05206,ko04260,ko04261,ko05414,ko05410	Motor proteins:MicroRNAs in cancer:Cardiac muscle contraction:Adrenergic signaling in cardiomyocytes:Dilated cardiomyopathy:Hypertrophic cardiomyopathy	GO:0003779,GO:0005856	actin binding:cytoskeleton	Z:Cytoskeleton	ENOG410XR5K(Tropomyosin)	PF00261.24,PF06009.16,PF19220.4	Tropomyosin:Laminin Domain II:Crescentin protein
gene-SLC13A5	rna-XM_027471856.2	chr20	253218	276425	XP_027327657.1	solute carrier family 13 member 5 isoform X1 [Anas platyrhynchos]	sp|Q86YT5|S13A5_HUMAN	Na(+)/citrate cotransporter OS=Homo sapiens OX=9606 GN=SLC13A5 PE=1 SV=1	--	--	--	--	P:Inorganic ion transport and metabolism	COG0471(Transporter)	PF00939.23,PF03600.20	Sodium:sulfate symporter transmembrane region:Citrate transporter
gene-LCP1	rna-XM_005024805.5	chr1	177382039	177411605	XP_005024862.1	plastin-2 [Anas platyrhynchos]	sp|P13796|PLSL_HUMAN	Plastin-2 OS=Homo sapiens OX=9606 GN=LCP1 PE=1 SV=6	--	--	GO:0051017,GO:0005509,GO:0051015	actin filament bundle assembly:calcium ion binding:actin filament binding	Z:Cytoskeleton	COG5069(Microtubule associated monoxygenase, calponin and LIM domain containing)	PF00307.35,PF13499.10,PF13405.10,PF00036.36,PF11971.12	Calponin homology (CH) domain:EF-hand domain pair:EF-hand domain:EF hand:CAMSAP CH domain
gene-ABCC4	rna-XM_038173476.1	chr1	153430593	153513028	XP_038029404.1	multidrug resistance-associated protein 4 isoform X4 [Anas platyrhynchos]	sp|O15439|MRP4_HUMAN	ATP-binding cassette sub-family C member 4 OS=Homo sapiens OX=9606 GN=ABCC4 PE=1 SV=3	ko04024,ko01523,ko02010,ko04976	cAMP signaling pathway:Antifolate resistance:ABC transporters:Bile secretion	--	--	V:Defense mechanisms	COG1132((ABC) transporter)	PF00664.27,PF00005.31,PF02463.23,PF13191.10	ABC transporter transmembrane region:ABC transporter:RecF/RecN/SMC N terminal domain:AAA ATPase domain
gene-SYT14	rna-XM_021278143.3	chr3	24397027	24459479	XP_021133818.2	synaptotagmin-14 isoform X1 [Anas platyrhynchos]	sp|Q8NB59|SYT14_HUMAN	Synaptotagmin-14 OS=Homo sapiens OX=9606 GN=SYT14 PE=1 SV=2	--	--	--	--	S:Function unknown	ENOG41117JG(Synaptotagmin XIV)	PF00168.34	C2 domain
gene-DTYMK	rna-XM_038183444.1	chr9	14922070	14928802	XP_038039372.1	thymidylate kinase isoform X1 [Anas platyrhynchos]	sp|P23919|KTHY_HUMAN	Thymidylate kinase OS=Homo sapiens OX=9606 GN=DTYMK PE=1 SV=4	ko00240,ko01232	Pyrimidine metabolism:Nucleotide metabolism	--	--	F:Nucleotide transport and metabolism	COG0125(Phosphorylation of dTMP to form dTDP in both de novo and salvage pathways of dTTP synthesis (By similarity))	PF02223.21	Thymidylate kinase
gene-TMEM273	rna-XM_013102120.4	chr6	18938730	18959184	XP_012957574.1	transmembrane protein 273 isoform X2 [Anas platyrhynchos]	--	--	--	--	--	--	--	--	PF14986.10	Domain of unknown function (DUF4514)
gene-KIAA0825	rna-XM_038169777.1	chrZ	82679239	82933581	XP_038025697.1	uncharacterized protein KIAA0825 homolog isoform X1 [Anas platyrhynchos]	sp|Q8IV33|K0825_HUMAN	Uncharacterized protein KIAA0825 OS=Homo sapiens OX=9606 GN=KIAA0825 PE=1 SV=3	--	--	--	--	S:Function unknown	ENOG410XR3I(kiaa0825)	PF14906.10	Domain of unknown function (DUF4495)
gene-KLF10	rna-XM_027452560.2	chr2	23098568	23102408	XP_027308361.2	Krueppel-like factor 10 isoform X1 [Anas platyrhynchos]	sp|Q13118|KLF10_HUMAN	Krueppel-like factor 10 OS=Homo sapiens OX=9606 GN=KLF10 PE=1 SV=1	--	--	--	--	S:Function unknown	COG5048(Zinc finger protein)	PF00096.30,PF13465.10,PF13894.10	Zinc finger, C2H2 type:Zinc-finger double domain:C2H2-type zinc finger
gene-TPM1	rna-XM_027466573.2	chr11	7920065	7934249	XP_027322374.1	tropomyosin alpha-1 chain isoform X8 [Anas platyrhynchos]	sp|P04268|TPM1_CHICK	Tropomyosin alpha-1 chain OS=Gallus gallus OX=9031 GN=TPM1 PE=1 SV=2	ko04814,ko05206,ko04260,ko04261,ko05414,ko05410	Motor proteins:MicroRNAs in cancer:Cardiac muscle contraction:Adrenergic signaling in cardiomyocytes:Dilated cardiomyopathy:Hypertrophic cardiomyopathy	--	--	Z:Cytoskeleton	ENOG410XR5K(Tropomyosin)	PF00261.24,PF16526.9,PF06009.16,PF19220.4	Tropomyosin:C-terminal leucine zipper domain of cyclic nucleotide-gated channels:Laminin Domain II:Crescentin protein
gene-GPAM	rna-XM_038181452.1	chr6	27847945	27878037	XP_038037381.1	glycerol-3-phosphate acyltransferase 1, mitochondrial isoform X2 [Anas platyrhynchos]	sp|F1S5L4|GPAT1_PIG	Glycerol-3-phosphate acyltransferase 1, mitochondrial OS=Sus scrofa OX=9823 GN=GPAM PE=2 SV=3	ko00564,ko00561	Glycerophospholipid metabolism:Glycerolipid metabolism	GO:0004366,GO:0005886,GO:0008654	glycerol-3-phosphate O-acyltransferase activity:plasma membrane:phospholipid biosynthetic process	I:Lipid transport and metabolism	COG2937(glycerol3phosphate acyltransferase)	PF19277.3,PF01553.25	Glycerol-3-phosphate acyltransferase C-terminal region:Acyltransferase
gene-RNF144A	rna-XM_038176770.1	chr3	102446302	102482984	KAI6071650.1	putative E3 ubiquitin-protein ligase RNF144A isoform X1 [Aix galericulata]	sp|Q925F3|R144A_MOUSE	E3 ubiquitin-protein ligase RNF144A OS=Mus musculus OX=10090 GN=Rnf144a PE=1 SV=1	--	--	GO:0016567,GO:0016020,GO:0004842,GO:0008270	protein ubiquitination:membrane:ubiquitin-protein transferase activity:zinc ion binding	O:Posttranslational modification, protein turnover, chaperones	ENOG410XP9Y(RING finger) protein)	PF01485.25	IBR domain, a half RING-finger domain
gene-LOC110352479	rna-XR_005264432.1	chr3	86913486	86984925	--	--	--	--	--	--	--	--	--	--	--	--
gene-AZIN1	rna-XM_005010599.5	chr2	23074345	23087401	NP_001278507.1	antizyme inhibitor 1 [Anas platyrhynchos]	sp|O35484|AZIN1_MOUSE	Antizyme inhibitor 1 OS=Mus musculus OX=10090 GN=Azin1 PE=1 SV=1	--	--	GO:0005634,GO:0006596,GO:1902269,GO:0003824,GO:0042177,GO:0042978	nucleus:polyamine biosynthetic process:positive regulation of polyamine transmembrane transport:catalytic activity:negative regulation of protein catabolic process:ornithine decarboxylase activator activity	E:Amino acid transport and metabolism	COG0019(Specifically catalyzes the decarboxylation of meso- diaminopimelate (meso-DAP) to L-lysine (By similarity))	PF02784.20,PF00278.26	Pyridoxal-dependent decarboxylase, pyridoxal binding domain:Pyridoxal-dependent decarboxylase, C-terminal sheet domain
gene-ITGB6	rna-XM_038182352.1	chr7	16835273	16869463	XP_012961737.1	integrin beta-6 isoform X1 [Anas platyrhynchos]	sp|P18564|ITB6_HUMAN	Integrin beta-6 OS=Homo sapiens OX=9606 GN=ITGB6 PE=1 SV=2	ko05165,ko04510,ko04810,ko04512,ko05414,ko05412,ko04151,ko05410	Human papillomavirus infection:Focal adhesion:Regulation of actin cytoskeleton:ECM-receptor interaction:Dilated cardiomyopathy:Arrhythmogenic right ventricular cardiomyopathy:PI3K-Akt signaling pathway:Hypertrophic cardiomyopathy	GO:0007155,GO:0007229,GO:0005886	cell adhesion:integrin-mediated signaling pathway:plasma membrane	U:Intracellular trafficking, secretion, and vesicular transport	ENOG410XP60(integrin, beta)	PF00362.22,PF08725.15,PF07965.16,PF17205.7,PF18372.5,PF07974.17	Integrin beta chain VWA domain:Integrin beta cytoplasmic domain:Integrin beta tail domain:Integrin plexin domain:Integrin beta epidermal growth factor like domain 1:EGF-like domain
gene-LOC101801552	rna-XM_027449872.2	chr1	79476470	79516268	XP_027305673.1	alpha-2-macroglobulin isoform X2 [Anas platyrhynchos]	sp|Q7SIH1|A2MG_BOVIN	Alpha-2-macroglobulin OS=Bos taurus OX=9913 GN=A2M PE=1 SV=2	ko04610	Complement and coagulation cascades	--	--	S:Function unknown	ENOG410XRED(Complement component)	PF07678.18,PF00207.26,PF07703.18,PF07677.18,PF17791.5,PF01835.23,PF17789.5,PF05326.15	A-macroglobulin TED domain:Alpha-2-macroglobulin family:Alpha-2-macroglobulin bait region domain:A-macroglobulin receptor binding domain:Macroglobulin domain MG3:MG2 domain:Macroglobulin domain MG4:Seminal vesicle autoantigen (SVA)
gene-LOC101794982	rna-XM_021266813.3	chr1	63337385	63358652	XP_021122488.2	sodium- and chloride-dependent GABA transporter 1 [Anas platyrhynchos]	sp|P30531|SC6A1_HUMAN	Sodium- and chloride-dependent GABA transporter 1 OS=Homo sapiens OX=9606 GN=SLC6A1 PE=1 SV=2	ko04727,ko04721	GABAergic synapse:Synaptic vesicle cycle	GO:0005332,GO:0005886,GO:0006836	gamma-aminobutyric acid:sodium symporter activity:plasma membrane:neurotransmitter transport	P:Inorganic ion transport and metabolism	COG0733(Transporter)	PF00209.22	Sodium:neurotransmitter symporter family
gene-EFCAB14	rna-XM_027463517.2	chr8	23207930	23224908	XP_027319318.2	EF-hand calcium-binding domain-containing protein 14 isoform X7 [Anas platyrhynchos]	sp|O75071|EFC14_HUMAN	EF-hand calcium-binding domain-containing protein 14 OS=Homo sapiens OX=9606 GN=EFCAB14 PE=1 SV=1	--	--	GO:0016020,GO:0005509	membrane:calcium ion binding	S:Function unknown	ENOG4110MGQ(kiaa0494)	PF00036.36,PF13405.10,PF13499.10,PF13202.10	EF hand:EF-hand domain:EF-hand domain pair:EF hand
gene-DIS3L2	rna-XM_027464182.2	chr9	9693421	9881524	XP_027319982.2	DIS3-like exonuclease 2 isoform X1 [Anas platyrhynchos]	sp|Q8IYB7|DI3L2_HUMAN	DIS3-like exonuclease 2 OS=Homo sapiens OX=9606 GN=DIS3L2 PE=1 SV=4	--	--	--	--	K:Transcription	COG0557(3'-5' exoribonuclease that releases 5'-nucleoside monophosphates and is involved in maturation of structured RNAs (By similarity))	PF00773.23,PF17849.5,PF17877.5,PF17216.7,PF17876.5	RNB domain:Dis3-like cold-shock domain 2 (CSD2):DIS3-like exonuclease 2 C terminal:Rrp44-like cold shock domain:Cold shock domain
gene-LOC119716810	rna-XR_005265497.1	chr4	13948823	13985755	EOB01679.1	hypothetical protein Anapl_17880 [Anas platyrhynchos]	--	--	--	--	--	--	--	--	--	--
gene-SDK1	rna-XM_038186855.1	chr15	13304955	13698507	XP_038042783.1	protein sidekick-1 isoform X2 [Anas platyrhynchos]	sp|Q8AV58|SDK1_CHICK	Protein sidekick-1 OS=Gallus gallus OX=9031 GN=SDK1 PE=1 SV=1	--	--	--	--	U:Intracellular trafficking, secretion, and vesicular transport,U:Intracellular trafficking, secretion, and vesicular transport	ENOG410YMNG(sidekick cell adhesion molecule 2):ENOG410ZHW1(sidekick cell adhesion molecule 1)	PF00041.25,PF13927.10,PF07679.20,PF16656.9,PF13895.10,PF00047.29,PF07686.21,PF08205.16,PF01108.21,PF16681.9	Fibronectin type III domain:Immunoglobulin domain:Immunoglobulin I-set domain:Purple acid Phosphatase, N-terminal domain:Immunoglobulin domain:Immunoglobulin domain:Immunoglobulin V-set domain:CD80-like C2-set immunoglobulin domain:Tissue factor:Ig-like domain on T-cell surface glycoprotein CD3 epsilon chain
gene-CIB2	rna-XM_013107255.4	chr11	8351317	8394014	XP_012962707.1	calcium and integrin-binding family member 2 isoform X3 [Anas platyrhynchos]	sp|Q9Z309|CIB2_MOUSE	Calcium and integrin-binding family member 2 OS=Mus musculus OX=10090 GN=Cib2 PE=1 SV=1	--	--	GO:0007229,GO:0005509	integrin-mediated signaling pathway:calcium ion binding	D:Cell cycle control, cell division, chromosome partitioning,T:Signal transduction mechanisms,Z:Cytoskeleton	COG5126(Calcium-binding protein):COG5126(Calcium-binding protein):COG5126(Calcium-binding protein)	PF13499.10,PF00036.36,PF13405.10,PF13833.10,PF13202.10	EF-hand domain pair:EF hand:EF-hand domain:EF-hand domain pair:EF hand
gene-MAP7D2	rna-XM_038172898.1	chr1	126044653	126120126	XP_038028826.1	MAP7 domain-containing protein 2 isoform X2 [Anas platyrhynchos]	sp|A2AG50|MA7D2_MOUSE	MAP7 domain-containing protein 2 OS=Mus musculus OX=10090 GN=Map7d2 PE=1 SV=1	--	--	--	--	S:Function unknown	ENOG410Z7KP(MAP7 domain containing 2)	PF05672.15	MAP7 (E-MAP-115) family
gene-CYLD	rna-XM_027467204.2	chr12	17318429	17344269	XP_027323005.2	ubiquitin carboxyl-terminal hydrolase CYLD isoform X3 [Anas platyrhynchos]	sp|Q9NQC7|CYLD_HUMAN	Ubiquitin carboxyl-terminal hydrolase CYLD OS=Homo sapiens OX=9606 GN=CYLD PE=1 SV=1	ko04217,ko04013,ko04622,ko04668,ko04625,ko04380,ko04064	Necroptosis:MAPK signaling pathway - fly:RIG-I-like receptor signaling pathway:TNF signaling pathway:C-type lectin receptor signaling pathway:Osteoclast differentiation:NF-kappa B signaling pathway	--	--	O:Posttranslational modification, protein turnover, chaperones	ENOG410XP6I(cylindromatosis (turban tumor syndrome))	PF16607.9,PF01302.29,PF00443.33	Phosphorylation region of CYLD, unstructured:CAP-Gly domain:Ubiquitin carboxyl-terminal hydrolase
gene-LAMA2	rna-XM_038176077.1	chr3	62191124	62572086	XP_038032005.1	laminin subunit alpha-2 isoform X7 [Anas platyrhynchos]	sp|Q60675|LAMA2_MOUSE	Laminin subunit alpha-2 OS=Mus musculus OX=10090 GN=Lama2 PE=1 SV=2	ko05165,ko04510,ko05145,ko04512,ko05200,ko05146,ko05416,ko05414,ko05412,ko04151,ko05410,ko05222	Human papillomavirus infection:Focal adhesion:Toxoplasmosis:ECM-receptor interaction:Pathways in cancer:Amoebiasis:Viral myocarditis:Dilated cardiomyopathy:Arrhythmogenic right ventricular cardiomyopathy:PI3K-Akt signaling pathway:Hypertrophic cardiomyopathy:Small cell lung cancer	GO:0030334,GO:0030155,GO:0005604,GO:0045995,GO:0007155,GO:0005102,GO:0005576	regulation of cell migration:regulation of cell adhesion:basement membrane:regulation of embryonic development:cell adhesion:receptor binding:extracellular region	S:Function unknown,S:Function unknown,L:Replication, recombination and repair	ENOG410XRDC(Laminin, alpha):ENOG410ZVV8(Laminin alpha):COG0419(Involved in DNA double-strand break repair (DSBR). The Rad50 Mre11 complex possesses single-strand endonuclease activity and ATP-dependent double-strand-specific 3'-5' exonuclease activity. Rad50 provides an ATP-dependent control of Mre11 by unwinding and or repositioning DNA ends into the Mre11 active site (By similarity))	PF00054.27,PF00053.28,PF02210.28,PF00052.22,PF00055.21,PF06008.18,PF06009.16,PF13385.10	Laminin G domain:Laminin EGF domain:Laminin G domain:Laminin B (Domain IV):Laminin N-terminal (Domain VI):Laminin Domain I:Laminin Domain II:Concanavalin A-like lectin/glucanases superfamily
gene-LOC106016269	rna-XR_001188848.4	chr4	38471924	38576948	--	--	--	--	--	--	--	--	--	--	--	--
gene-PRLR	rna-XM_038169719.1	chrZ	12296763	12466412	XP_038025645.1	prolactin receptor isoform X1 [Anas platyrhynchos]	sp|Q04594|PRLR_CHICK	Prolactin receptor OS=Gallus gallus OX=9031 GN=PRLR PE=2 SV=1	ko04060,ko04080,ko04917,ko04630,ko04151	Cytokine-cytokine receptor interaction:Neuroactive ligand-receptor interaction:Prolactin signaling pathway:JAK-STAT signaling pathway:PI3K-Akt signaling pathway	GO:0016020,GO:0046872,GO:0004896	membrane:metal ion binding:cytokine receptor activity	U:Intracellular trafficking, secretion, and vesicular transport	ENOG410XRJS(Prolactin receptor)	PF09067.14,PF00041.25,PF09240.14,PF21604.1	Erythropoietin receptor, ligand binding:Fibronectin type III domain:Interleukin-6 receptor alpha chain, binding:Cytokine receptor-like factor 2-like, D1 domain
gene-PLEKHG1	rna-XM_038176599.1	chr3	51936399	51992230	XP_038032519.1	pleckstrin homology domain-containing family G member 1 isoform X1 [Anas platyrhynchos]	sp|Q9ULL1|PKHG1_HUMAN	Pleckstrin homology domain-containing family G member 1 OS=Homo sapiens OX=9606 GN=PLEKHG1 PE=1 SV=2	--	--	--	--	T:Signal transduction mechanisms	ENOG410XR81(pleckstrin homology domain containing, family G (with RhoGef domain) member)	PF00621.24,PF00169.33	RhoGEF domain:PH domain
gene-CACNA1C	rna-XM_038187280.1	chr1	64364344	64841717	XP_038043208.1	voltage-dependent L-type calcium channel subunit alpha-1C isoform X9 [Anas platyrhynchos]	sp|P15381|CAC1C_RABIT	Voltage-dependent L-type calcium channel subunit alpha-1C OS=Oryctolagus cuniculus OX=9986 GN=CACNA1C PE=1 SV=1	ko04010,ko04921,ko05010,ko04925,ko04924,ko04927,ko04728,ko04727,ko04726,ko04725,ko04724,ko04723,ko05031,ko04720,ko05207,ko04260,ko04261,ko04270,ko04024,ko04929,ko04020,ko04022,ko05414,ko05412,ko04934,ko05410,ko04742,ko04713,ko04911,ko04912,ko04935,ko05022,ko04930,ko05020	MAPK signaling pathway:Oxytocin signaling pathway:Alzheimer disease:Aldosterone synthesis and secretion:Renin secretion:Cortisol synthesis and secretion:Dopaminergic synapse:GABAergic synapse:Serotonergic synapse:Cholinergic synapse:Glutamatergic synapse:Retrograde endocannabinoid signaling:Amphetamine addiction:Long-term potentiation:Chemical carcinogenesis - receptor activation:Cardiac muscle c…	--	--	--	--	PF00520.35,PF08763.15,PF16905.9,PF16885.9,PF08016.16	Ion transport protein:Voltage gated calcium channel IQ domain:Voltage-dependent L-type calcium channel, IQ-associated:Voltage-gated calcium channel subunit alpha, C-term:Polycystin cation channel
gene-LOC101800597	rna-XM_038169630.1	chrW	7799867	7878358	XP_038025549.1	protein FAM214B isoform X1 [Anas platyrhynchos]	sp|Q5PQM8|ATOSB_RAT	Atos homolog protein B OS=Rattus norvegicus OX=10116 GN=Atosb PE=2 SV=1	--	--	--	--	S:Function unknown,S:Function unknown	ENOG4110Q7J(-):ENOG41115V6(family with sequence similarity 214, member)	PF13889.10,PF13915.10	Chromosome segregation during meiosis:Domain of unknown function (DUF4210)
gene-HMGCS1	rna-XM_027447018.2	chrZ	15457245	15464973	XP_027302819.2	hydroxymethylglutaryl-CoA synthase, cytoplasmic isoform X1 [Anas platyrhynchos]	sp|P23228|HMCS1_CHICK	Hydroxymethylglutaryl-CoA synthase, cytoplasmic OS=Gallus gallus OX=9031 GN=HMGCS1 PE=1 SV=1	ko00900,ko00280,ko03320,ko00650	Terpenoid backbone biosynthesis:Valine, leucine and isoleucine degradation:PPAR signaling pathway:Butanoate metabolism	GO:0006084,GO:0004421,GO:0010142,GO:0006695	acetyl-CoA metabolic process:hydroxymethylglutaryl-CoA synthase activity:farnesyl diphosphate biosynthetic process, mevalonate pathway:cholesterol biosynthetic process	I:Lipid transport and metabolism	COG3425(hydroxymethylglutaryl-CoA synthase activity)	PF08540.14,PF01154.21	Hydroxymethylglutaryl-coenzyme A synthase C terminal:Hydroxymethylglutaryl-coenzyme A synthase N terminal
gene-SUGCT	rna-XM_027451349.2	chr2	104446759	104770514	XP_027307150.2	succinate--hydroxymethylglutarate CoA-transferase isoform X13 [Anas platyrhynchos]	sp|Q9HAC7|SUCHY_HUMAN	Succinate--hydroxymethylglutarate CoA-transferase OS=Homo sapiens OX=9606 GN=SUGCT PE=1 SV=2	--	--	--	--	C:Energy production and conversion	COG1804(l-carnitine dehydratase bile acid-inducible protein F)	PF02515.21	CoA-transferase family III
gene-LOC101794906	rna-XM_027465046.2	chr10	5263744	5293327	XP_027320847.2	ubiquitin carboxyl-terminal hydrolase 12 isoform X4 [Anas platyrhynchos]	sp|A5D9H7|UBP12_BOVIN	Ubiquitin carboxyl-terminal hydrolase 12 OS=Bos taurus OX=9913 GN=USP12 PE=2 SV=1	--	--	GO:0004843	thiol-dependent ubiquitin-specific protease activity	O:Posttranslational modification, protein turnover, chaperones	ENOG410XQ81(ubiquitin carboxyl-terminal hydrolase)	PF00443.33,PF13423.10	Ubiquitin carboxyl-terminal hydrolase:Ubiquitin carboxyl-terminal hydrolase
gene-ARHGAP18	rna-XM_038177097.1	chr3	62074997	62165748	XP_038033025.1	rho GTPase-activating protein 18 isoform X2 [Anas platyrhynchos]	sp|Q8N392|RHG18_HUMAN	Rho GTPase-activating protein 18 OS=Homo sapiens OX=9606 GN=ARHGAP18 PE=1 SV=3	--	--	GO:0007165	signal transduction	U:Intracellular trafficking, secretion, and vesicular transport	ENOG410XQ10(rho GTPase activating protein)	PF00620.31	RhoGAP domain
gene-MOCOS	rna-XM_038174387.1	chr2	71377814	71647424	XP_038030315.1	molybdenum cofactor sulfurase isoform X5 [Anas platyrhynchos]	sp|Q96EN8|MOCOS_HUMAN	Molybdenum cofactor sulfurase OS=Homo sapiens OX=9606 GN=MOCOS PE=1 SV=2	ko00790	Folate biosynthesis	--	--	S:Function unknown	COG3217(MOSC domain-containing protein)	PF00266.23,PF03476.20,PF03473.21	Aminotransferase class-V:MOSC N-terminal beta barrel domain:MOSC domain
gene-ARFIP1	rna-XM_027456657.2	chr4	31871732	31914351	XP_005020984.4	arfaptin-1 isoform X3 [Anas platyrhynchos]	sp|P53367|ARFP1_HUMAN	Arfaptin-1 OS=Homo sapiens OX=9606 GN=ARFIP1 PE=1 SV=2	--	--	--	--	A:RNA processing and modification	ENOG410YJUM(adp-ribosylation factor interacting protein)	PF06456.17	Arfaptin-like domain
gene-EYA4	rna-XM_038176300.1	chr3	60335145	60492792	XP_038032228.1	eyes absent homolog 4 isoform X14 [Anas platyrhynchos]	sp|O95677|EYA4_HUMAN	Eyes absent homolog 4 OS=Homo sapiens OX=9606 GN=EYA4 PE=1 SV=2	--	--	--	--	S:Function unknown	ENOG410XT12(eyes absent homolog)	PF00702.30	haloacid dehalogenase-like hydrolase
gene-DNAL1	rna-XM_027457782.2	chr5	35711815	35728753	XP_027313583.2	dynein light chain 1, axonemal isoform X1 [Anas platyrhynchos]	sp|A0A096MJZ0|DNAL1_RAT	Dynein axonemal light chain 1 OS=Rattus norvegicus OX=10116 GN=Dnal1 PE=1 SV=1	ko04814,ko05016,ko05022,ko05014	Motor proteins:Huntington disease:Pathways of neurodegeneration - multiple diseases:Amyotrophic lateral sclerosis	--	--	S:Function unknown	COG4886(leucine Rich Repeat)	PF12799.11,PF14580.10,PF13855.10	Leucine Rich repeats (2 copies):Leucine-rich repeat:Leucine rich repeat
gene-TRAPPC6B	rna-XM_021273647.3	chr5	25224497	25229854	XP_012956776.2	trafficking protein particle complex subunit 6B [Anas platyrhynchos]	sp|Q32L78|TPC6B_BOVIN	Trafficking protein particle complex subunit 6B OS=Bos taurus OX=9913 GN=TRAPPC6B PE=2 SV=1	--	--	GO:0005794,GO:0006888,GO:0005783,GO:0048193,GO:0005801,GO:0005802,GO:0030008	Golgi apparatus:ER to Golgi vesicle-mediated transport:endoplasmic reticulum:Golgi vesicle transport:cis-Golgi network:trans-Golgi network:TRAPP complex	U:Intracellular trafficking, secretion, and vesicular transport	ENOG410YUYH(trafficking protein particle complex)	PF04051.20	Transport protein particle (TRAPP) component
gene-LOC106017637	rna-XR_002402959.3	chr5	20907501	20922637	--	--	--	--	--	--	--	--	--	--	--	--
gene-CD44	rna-XM_027457553.2	chr5	49892591	49952336	XP_027313354.2	CD44 antigen isoform X15 [Anas platyrhynchos]	sp|P15379|CD44_MOUSE	CD44 antigen OS=Mus musculus OX=10090 GN=Cd44 PE=1 SV=3	ko04640,ko05206,ko05205,ko04512,ko05169,ko05131	Hematopoietic cell lineage:MicroRNAs in cancer:Proteoglycans in cancer:ECM-receptor interaction:Epstein-Barr virus infection:Shigellosis	--	--	U:Intracellular trafficking, secretion, and vesicular transport	ENOG4111S6T(CD44 molecule (Indian blood group))	PF00193.21	Extracellular link domain
gene-LOC101803599	rna-XM_038179404.1	chr1	80275309	80422261	XP_038035332.1	TRPM8 channel-associated factor 2 [Anas platyrhynchos]	sp|A6QLU7|TCAF2_BOVIN	TRPM8 channel-associated factor 2 OS=Bos taurus OX=9913 GN=TCAF2 PE=2 SV=1	--	--	--	--	S:Function unknown	ENOG410YE3A(Family with sequence similarity 115, member)	PF13402.10,PF17291.6,PF17385.6	Peptidase M60, enhancin and enhancin-like:N-terminal domain of M60-like peptidases:Lacto-N-biose phosphorylase central domain
gene-TTLL7	rna-XR_003498850.2	chr8	17658944	17729051	XP_035393861.1	tubulin polyglutamylase TTLL7 isoform X2 [Cygnus atratus]	sp|Q6ZT98|TTLL7_HUMAN	Tubulin polyglutamylase TTLL7 OS=Homo sapiens OX=9606 GN=TTLL7 PE=1 SV=2	--	--	GO:0043014,GO:0048487,GO:0070740,GO:0036211	alpha-tubulin binding:beta-tubulin binding:tubulin-glutamic acid ligase activity:protein modification process	S:Function unknown	ENOG410XNWC(Tubulin tyrosine ligase-like family, member)	--	--
gene-FBRSL1	rna-XM_027469938.2	chr16	11702362	12217810	XP_027325739.1	fibrosin-1-like protein isoform X5 [Anas platyrhynchos]	sp|A0A087WPF7|AUTS2_MOUSE	Autism susceptibility gene 2 protein homolog OS=Mus musculus OX=10090 GN=Auts2 PE=1 SV=2	ko03083	Polycomb repressive complex	--	--	S:Function unknown	ENOG4111MEB(Autism susceptibility candidate 2)	PF15336.10	Autism susceptibility gene 2 protein
gene-DLG2	rna-XM_027462519.2	chr1	199794218	200670775	XP_013042805.1	disks large homolog 2 isoform X25 [Anser cygnoides]	sp|Q15700|DLG2_HUMAN	Disks large homolog 2 OS=Homo sapiens OX=9606 GN=DLG2 PE=1 SV=3	ko04530,ko05165,ko04390	Tight junction:Human papillomavirus infection:Hippo signaling pathway	--	--	F:Nucleotide transport and metabolism	COG0194(Essential for recycling GMP and indirectly, cGMP (By similarity))	PF00595.28,PF00625.25,PF10608.13,PF17820.5,PF10600.13,PF13180.10,PF00018.32,PF07653.21	PDZ domain:Guanylate kinase:Polyubiquitination (PEST) N-terminal domain of MAGUK:PDZ domain:PDZ-associated domain of NMDA receptors:PDZ domain:SH3 domain:Variant SH3 domain
gene-LOC106019855	rna-XR_005261837.1	chrZ	63834568	63909622	EOA94898.1	hypothetical protein Anapl_18581 [Anas platyrhynchos]	--	--	--	--	--	--	--	--	--	--
gene-LOC119715690	rna-XR_005263029.1	chr2	86946830	86956396	--	--	--	--	--	--	--	--	--	--	--	--
gene-GCN1	rna-XM_027469902.2	chr16	7869970	7912998	XP_027325703.2	eIF-2-alpha kinase activator GCN1 isoform X2 [Anas platyrhynchos]	sp|Q92616|GCN1_HUMAN	Stalled ribosome sensor GCN1 OS=Homo sapiens OX=9606 GN=GCN1 PE=1 SV=7	--	--	--	--	U:Intracellular trafficking, secretion, and vesicular transport	ENOG410XPSD(GCN1 general control of amino-acid synthesis 1-like 1 (Yeast))	PF02985.26,PF13513.10,PF13646.10,PF12348.12,PF12755.11,PF12717.11,PF08064.17,PF20926.1,PF20416.2,PF10274.13,PF21041.1	HEAT repeat:HEAT-like repeat:HEAT repeats:CLASP N terminal:Vacuolar 14 Fab1-binding region:non-SMC mitotic condensation complex subunit 1:UME (NUC010) domain:Huntingtin, N-terminal HEAT 1:U3 small nucleolar RNA-associated protein 20, C-terminal:Parkin co-regulated protein:XMAP215/Dis1/CLASP, TOG domain
gene-PLAG1	rna-XM_027452254.2	chr2	42365819	42416431	NP_001385307.1	zinc finger protein PLAG1 isoform b [Gallus gallus]	sp|Q58NQ5|PLAG1_CHICK	Zinc finger protein PLAG1 OS=Gallus gallus OX=9031 GN=PLAG1 PE=2 SV=1	--	--	--	--	S:Function unknown	COG5048(Zinc finger protein)	PF13894.10,PF00096.30,PF13465.10,PF13912.10	C2H2-type zinc finger:Zinc finger, C2H2 type:Zinc-finger double domain:C2H2-type zinc finger
gene-FSTL5	rna-XM_013096663.4	chr4	28268168	28588902	XP_012952117.1	follistatin-related protein 5 isoform X5 [Anas platyrhynchos]	sp|Q8N475|FSTL5_HUMAN	Follistatin-related protein 5 OS=Homo sapiens OX=9606 GN=FSTL5 PE=2 SV=2	--	--	--	--	S:Function unknown	ENOG410YBHC(Follistatin-like)	PF13927.10,PF07679.20,PF00047.29,PF13895.10,PF07648.19,PF07686.21,PF13499.10,PF00036.36,PF13405.10,PF00050.25	Immunoglobulin domain:Immunoglobulin I-set domain:Immunoglobulin domain:Immunoglobulin domain:Kazal-type serine protease inhibitor domain:Immunoglobulin V-set domain:EF-hand domain pair:EF hand:EF-hand domain:Kazal-type serine protease inhibitor domain
gene-ABLIM3	rna-XR_003499465.2	chr14	20659289	20698563	XP_040460589.1	actin-binding LIM protein 3 isoform X12 [Falco naumanni]	sp|O94929|ABLM3_HUMAN	Actin-binding LIM protein 3 OS=Homo sapiens OX=9606 GN=ABLIM3 PE=1 SV=3	ko04360	Axon guidance	--	--	S:Function unknown	ENOG410XRPY(Actin binding LIM protein)	--	--
gene-TRMT9B	rna-XM_021267658.3	chr4	47507624	47624236	XP_027312848.1	probable tRNA methyltransferase 9B isoform X1 [Anas platyrhynchos]	sp|Q08DH3|TRM9B_BOVIN	Probable tRNA methyltransferase 9B OS=Bos taurus OX=9913 GN=TRMT9B PE=2 SV=1	--	--	GO:0008757,GO:0032259	S-adenosylmethionine-dependent methyltransferase activity:methylation	Q:Secondary metabolites biosynthesis, transport and catabolism,S:Function unknown	COG0500(Methyltransferase):ENOG410ZRJJ(Hypothetical methyltransferase)	PF08241.16,PF13649.10,PF13847.10,PF08242.16,PF13489.10,PF01209.22,PF05148.19,PF02353.24	Methyltransferase domain:Methyltransferase domain:Methyltransferase domain:Methyltransferase domain:Methyltransferase domain:ubiE/COQ5 methyltransferase family:Hypothetical methyltransferase:Mycolic acid cyclopropane synthetase
gene-AFAP1L1	rna-XM_027464871.2	chr14	20634509	20654796	XP_027320672.1	actin filament-associated protein 1-like 1 isoform X1 [Anas platyrhynchos]	sp|Q8TED9|AF1L1_HUMAN	Actin filament-associated protein 1-like 1 OS=Homo sapiens OX=9606 GN=AFAP1L1 PE=1 SV=2	--	--	--	--	Z:Cytoskeleton	ENOG4111CMN(actin filament associated protein)	PF00169.33	PH domain
gene-AKAP13	rna-XM_038185211.1	chr11	15429362	15646890	XP_038041139.1	A-kinase anchor protein 13 isoform X2 [Anas platyrhynchos]	sp|Q12802|AKP13_HUMAN	A-kinase anchor protein 13 OS=Homo sapiens OX=9606 GN=AKAP13 PE=1 SV=2	ko04928,ko05163	Parathyroid hormone synthesis, secretion and action:Human cytomegalovirus infection	--	--	T:Signal transduction mechanisms,T:Signal transduction mechanisms	COG5422(guanine nucleotide exchange factor):ENOG410XT68(guanine nucleotide exchange factor (GEF))	PF17838.5,PF00621.24,PF00130.26,PF00169.33	PH domain:RhoGEF domain:Phorbol esters/diacylglycerol binding domain (C1 domain):PH domain
gene-S1PR3	rna-XM_038170596.1	chrZ	47218987	47228507	XP_027302145.2	sphingosine 1-phosphate receptor 3 [Anas platyrhynchos]	sp|Q99500|S1PR3_HUMAN	Sphingosine 1-phosphate receptor 3 OS=Homo sapiens OX=9606 GN=S1PR3 PE=1 SV=2	ko04071,ko04080	Sphingolipid signaling pathway:Neuroactive ligand-receptor interaction	GO:0038036,GO:0005886	sphingosine-1-phosphate receptor activity:plasma membrane	U:Intracellular trafficking, secretion, and vesicular transport	ENOG410XQD3(Sphingosine-1-phosphate receptor)	PF00001.25,PF10320.13	7 transmembrane receptor (rhodopsin family):Serpentine type 7TM GPCR chemoreceptor Srsx
gene-PITPNM3	rna-XM_038165811.1	chr20	122722	202977	XP_038021739.1	membrane-associated phosphatidylinositol transfer protein 3 isoform X5 [Anas platyrhynchos]	sp|Q9BZ71|PITM3_HUMAN	Membrane-associated phosphatidylinositol transfer protein 3 OS=Homo sapiens OX=9606 GN=PITPNM3 PE=1 SV=2	--	--	GO:0005548,GO:0046872,GO:0110165	phospholipid transporter activity:metal ion binding:cellular anatomical entity	S:Function unknown	COG5083(phosphatidylinositol transfer protein)	PF02862.21	DDHD domain
gene-LOC110354567	rna-XR_005268063.1	chr9	3146028	3249825	--	--	--	--	--	--	--	--	--	--	--	--
gene-HIVEP1	rna-XR_005263008.1	chr2	98966990	99084047	XP_021131155.1	zinc finger protein 40 isoform X1 [Anas platyrhynchos]	sp|P15822|ZEP1_HUMAN	Zinc finger protein 40 OS=Homo sapiens OX=9606 GN=HIVEP1 PE=1 SV=4	--	--	--	--	S:Function unknown	COG5048(Zinc finger protein)	--	--
gene-CCDC85C	rna-XM_038180239.1	chr5	13414968	13478337	XP_038036167.1	coiled-coil domain-containing protein 85C isoform X3 [Anas platyrhynchos]	sp|Q0V989|CC85C_XENTR	Coiled-coil domain-containing protein 85C OS=Xenopus tropicalis OX=8364 GN=ccdc85c PE=2 SV=1	--	--	GO:0005912	adherens junction	S:Function unknown	ENOG410YXPD(coiledcoil domain containing)	PF10226.13	CCDC85 family
gene-LOC110352479	rna-XR_005264431.1	chr3	86913486	86984929	--	--	--	--	--	--	--	--	--	--	--	--
gene-ELMO1	rna-XM_027451441.2	chr2	100639066	100949551	KFP14625.1	Engulfment and cell motility protein 1, partial [Egretta garzetta]	sp|Q92556|ELMO1_HUMAN	Engulfment and cell motility protein 1 OS=Homo sapiens OX=9606 GN=ELMO1 PE=1 SV=2	ko05135,ko05100,ko04062,ko05131,ko05132	Yersinia infection:Bacterial invasion of epithelial cells:Chemokine signaling pathway:Shigellosis:Salmonella infection	GO:0005737,GO:0006915,GO:0006909,GO:0017124	cytoplasm:apoptotic process:phagocytosis:SH3 domain binding	S:Function unknown	ENOG410XPKN(Engulfment and cell motility)	PF11841.12,PF04727.17,PF16457.9	ELMO, armadillo-like helical domain:ELMO/CED-12 family:Pleckstrin homology domain
gene-DNAH3	rna-XM_038186972.1	chr15	9728432	9792347	XP_038042900.1	dynein heavy chain 3, axonemal isoform X1 [Anas platyrhynchos]	sp|Q8TD57|DYH3_HUMAN	Dynein axonemal heavy chain 3 OS=Homo sapiens OX=9606 GN=DNAH3 PE=2 SV=1	ko04814,ko05016,ko05022,ko05014	Motor proteins:Huntington disease:Pathways of neurodegeneration - multiple diseases:Amyotrophic lateral sclerosis	GO:0008569,GO:0007018,GO:0045505,GO:0051959,GO:0016887,GO:0030286,GO:0005874,GO:0005930,GO:0005524	ATP-dependent microtubule motor activity, minus-end-directed:microtubule-based movement:dynein intermediate chain binding:dynein light intermediate chain binding:ATPase activity:dynein complex:microtubule:axoneme:ATP binding	Z:Cytoskeleton	COG5245(heavy chain)	PF12774.11,PF08393.17,PF18199.5,PF12780.11,PF12781.11,PF12775.11,PF18198.5,PF03028.19,PF12777.11,PF17852.5,PF07728.18,PF17857.5,PF13401.10,PF00910.26,PF00004.33	Hydrolytic ATP binding site of dynein motor region:Dynein heavy chain, N-terminal region 2:Dynein heavy chain C-terminal domain:P-loop containing dynein motor region D4:ATP-binding dynein motor region:P-loop containing dynein motor region:Dynein heavy chain AAA lid domain:Dynein heavy chain region D6 P-loop domain:Microtubule-binding stalk of dynein motor:Dynein heavy chain AAA lid domain:AAA dom…
gene-LOC106016400	rna-XR_005268528.1	chr1	6234132	6275034	--	--	--	--	--	--	--	--	--	--	--	--
gene-CHN1	rna-XM_005019697.4	chr7	22206947	22292043	XP_005019754.1	N-chimaerin isoform X1 [Anas platyrhynchos]	sp|P15882|CHIN_HUMAN	N-chimaerin OS=Homo sapiens OX=9606 GN=CHN1 PE=1 SV=3	--	--	GO:0051056,GO:0046872,GO:0005096,GO:0007165,GO:0110165	regulation of small GTPase mediated signal transduction:metal ion binding:GTPase activator activity:signal transduction:cellular anatomical entity	S:Function unknown	ENOG410YM3I(rho GTPase activating protein)	PF00620.31,PF00130.26,PF00017.28	RhoGAP domain:Phorbol esters/diacylglycerol binding domain (C1 domain):SH2 domain
gene-KIF1B	rna-XM_038166750.1	chr22	4367330	4462814	XP_038022678.1	kinesin-like protein KIF1B isoform X4 [Anas platyrhynchos]	sp|O60333|KIF1B_HUMAN	Kinesin-like protein KIF1B OS=Homo sapiens OX=9606 GN=KIF1B PE=1 SV=5	ko04814	Motor proteins	--	--	Z:Cytoskeleton	COG5059(Kinesin family member)	PF00225.27,PF16183.9,PF12473.12,PF16796.9,PF12423.12,PF00169.33,PF00498.30	Kinesin motor domain:Kinesin-associated:Kinesin protein:Microtubule binding:Kinesin protein 1B:PH domain:FHA domain
gene-ARL15	rna-XM_038170198.1	chrZ	18017669	18239698	XP_038026125.1	ADP-ribosylation factor-like protein 15 isoform X1 [Anas platyrhynchos]	sp|Q8BGR6|ARL15_MOUSE	ADP-ribosylation factor-like protein 15 OS=Mus musculus OX=10090 GN=Arl15 PE=1 SV=1	--	--	GO:0003924,GO:0005525	GTPase activity:GTP binding	S:Function unknown	ENOG410XP1U(small GTPase mediated signal transduction)	PF00025.25,PF08477.17,PF09439.14,PF00071.26,PF04670.16,PF00503.24	ADP-ribosylation factor family:Ras of Complex, Roc, domain of DAPkinase:Signal recognition particle receptor beta subunit:Ras family:Gtr1/RagA G protein conserved region:G-protein alpha subunit
gene-TUSC3	rna-XR_005265533.1	chr4	16913867	17022618	XP_054681370.1	tumor suppressor candidate 3 isoform X2 [Grus americana]	sp|Q13454|TUSC3_HUMAN	Tumor suppressor candidate 3 OS=Homo sapiens OX=9606 GN=TUSC3 PE=1 SV=1	ko00510,ko00513,ko04141	N-Glycan biosynthesis:Various types of N-glycan biosynthesis:Protein processing in endoplasmic reticulum	--	--	U:Intracellular trafficking, secretion, and vesicular transport	ENOG410XR1F(tumor suppressor candidate 3)	--	--
gene-CDC42EP3	rna-XM_027453915.2	chr3	32174077	32201265	XP_005030342.1	cdc42 effector protein 3 [Anas platyrhynchos]	sp|Q9UKI2|BORG2_HUMAN	Cdc42 effector protein 3 OS=Homo sapiens OX=9606 GN=CDC42EP3 PE=1 SV=1	--	--	GO:0012505	endomembrane system	S:Function unknown	ENOG410Y5G0(cdc42 effector protein (Rho GTPase binding) 3)	PF14957.10,PF00786.32	Cdc42 effector:P21-Rho-binding domain
gene-LOC119713009	rna-XR_005265494.1	chr4	13610718	13907930	--	--	--	--	--	--	--	--	--	--	--	--
gene-EYA1	rna-XM_038174192.1	chr2	36271432	36435100	XP_035174115.1	eyes absent homolog 1 isoform X1 [Oxyura jamaicensis]	sp|Q99502|EYA1_HUMAN	Eyes absent homolog 1 OS=Homo sapiens OX=9606 GN=EYA1 PE=1 SV=2	ko05202	Transcriptional misregulation in cancer	GO:0004725,GO:0046872,GO:0005634	protein tyrosine phosphatase activity:metal ion binding:nucleus	S:Function unknown	ENOG410XT12(eyes absent homolog)	PF00702.30	haloacid dehalogenase-like hydrolase
gene-ROBO2	rna-XM_027449320.2	chr1	101774997	102706166	XP_027305121.1	roundabout homolog 2 isoform X20 [Anas platyrhynchos]	sp|Q9HCK4|ROBO2_HUMAN	Roundabout homolog 2 OS=Homo sapiens OX=9606 GN=ROBO2 PE=1 SV=2	ko04361,ko04360	Axon regeneration:Axon guidance	--	--	S:Function unknown	ENOG410XPQS(Roundabout, axon guidance receptor, homolog)	PF07679.20,PF13927.10,PF00047.29,PF13895.10,PF00041.25,PF07686.21,PF08205.16,PF16656.9,PF18452.5	Immunoglobulin I-set domain:Immunoglobulin domain:Immunoglobulin domain:Immunoglobulin domain:Fibronectin type III domain:Immunoglobulin V-set domain:CD80-like C2-set immunoglobulin domain:Purple acid Phosphatase, N-terminal domain:Immunoglobulin domain
gene-LOC113841684	rna-XM_038169479.1	chrW	15536749	15795616	XP_038025407.1	homer protein homolog 1-like isoform X1 [Anas platyrhynchos]	sp|Q86YM7|HOME1_HUMAN	Homer protein homolog 1 OS=Homo sapiens OX=9606 GN=HOMER1 PE=1 SV=2	ko04068,ko04724	FoxO signaling pathway:Glutamatergic synapse	GO:0005737,GO:0014069,GO:0007216,GO:0035256	cytoplasm:postsynaptic density:G-protein coupled glutamate receptor signaling pathway:G-protein coupled glutamate receptor binding	Z:Cytoskeleton	ENOG410XQWT(Homer homolog)	PF00568.27,PF19443.3,PF15905.9	WH1 domain:DAHL domain:Hyaluronan mediated motility receptor N-terminal
gene-PTPRO	rna-XM_027461926.2	chr1	66005346	66164261	XP_027317727.1	receptor-type tyrosine-protein phosphatase O isoform X2 [Anas platyrhynchos]	sp|Q16827|PTPRO_HUMAN	Receptor-type tyrosine-protein phosphatase O OS=Homo sapiens OX=9606 GN=PTPRO PE=1 SV=2	--	--	GO:0016311,GO:0004725,GO:0016020	dephosphorylation:protein tyrosine phosphatase activity:membrane	T:Signal transduction mechanisms	COG5599(protein tyrosine phosphatase)	PF00102.31,PF00041.25,PF16656.9,PF00782.24,PF13350.10,PF14566.10	Protein-tyrosine phosphatase:Fibronectin type III domain:Purple acid Phosphatase, N-terminal domain:Dual specificity phosphatase, catalytic domain:Tyrosine phosphatase family:Inositol hexakisphosphate
gene-LOC113843839	rna-XR_005265868.1	chr5	1075751	1098004	--	--	--	--	--	--	--	--	--	--	--	--
gene-SLC35F1	rna-XM_038177344.1	chr3	67384325	67628968	XP_038033272.1	solute carrier family 35 member F1 isoform X2 [Anas platyrhynchos]	sp|Q5T1Q4|S35F1_HUMAN	Solute carrier family 35 member F1 OS=Homo sapiens OX=9606 GN=SLC35F1 PE=1 SV=2	--	--	GO:0022857,GO:0016020	transmembrane transporter activity:membrane	E:Amino acid transport and metabolism,G:Carbohydrate transport and metabolism	COG0697(membrane):COG0697(membrane)	PF06027.16,PF00892.24,PF08627.14	Solute carrier family 35:EamA-like transporter family:CRT-like, chloroquine-resistance transporter-like
gene-MRPS6	rna-XM_038166148.1	chr1	110942646	110989217	XP_038022076.1	28S ribosomal protein S6, mitochondrial [Anas platyrhynchos]	sp|Q5ZIJ2|RT06_CHICK	Small ribosomal subunit protein bS6m OS=Gallus gallus OX=9031 GN=MRPS6 PE=2 SV=3	ko03010	Ribosome	GO:0003735,GO:0005840,GO:0006412,GO:0019843	structural constituent of ribosome:ribosome:translation:rRNA binding	J:Translation, ribosomal structure and biogenesis	COG0360(Binds together with S18 to 16S ribosomal RNA (By similarity))	PF01250.21	Ribosomal protein S6
gene-KCNMA1	rna-XM_021269723.3	chr6	13339556	13796687	XP_021125398.2	calcium-activated potassium channel subunit alpha-1 isoform X30 [Anas platyrhynchos]	sp|Q8AYS8|KCMA1_CHICK	Calcium-activated potassium channel subunit alpha-1 OS=Gallus gallus OX=9031 GN=KCNMA1 PE=1 SV=2	ko04972,ko04970,ko04270,ko04924,ko04022,ko04911	Pancreatic secretion:Salivary secretion:Vascular smooth muscle contraction:Renin secretion:cGMP-PKG signaling pathway:Insulin secretion	GO:0006813,GO:0005216,GO:0016020	potassium ion transport:ion channel activity:membrane	--	--	PF21014.1,PF03493.22,PF00520.35,PF07885.20,PF02254.22	Ca2+-activated K+ channel Slowpoke, TrkA_C like domain:Calcium-activated BK potassium channel alpha subunit:Ion transport protein:Ion channel:TrkA-N domain
gene-FUT11	rna-XM_027460218.2	chr6	16040663	16051356	XP_027316017.1	alpha-(1,3)-fucosyltransferase 11 [Anas platyrhynchos]	sp|Q8AWC7|FUT11_CHICK	Alpha-(1,3)-fucosyltransferase 11 OS=Gallus gallus OX=9031 GN=FUT11 PE=2 SV=1	--	--	GO:0032580,GO:0046920,GO:0000139	Golgi cisterna membrane:alpha-(1->3)-fucosyltransferase activity:Golgi membrane	S:Function unknown	ENOG410ZIMX((Alpha (1,3) fucosyltransferase)	PF00852.23,PF17039.9	Glycosyltransferase family 10 (fucosyltransferase) C-term:Fucosyltransferase, N-terminal
gene-DMD	rna-XM_038175527.1	chr1	118803109	120029857	XP_038031455.1	LOW QUALITY PROTEIN: dystrophin [Anas platyrhynchos]	sp|P11533|DMD_CHICK	Dystrophin OS=Gallus gallus OX=9031 GN=DMD PE=2 SV=1	ko05416,ko05414,ko05412,ko05410	Viral myocarditis:Dilated cardiomyopathy:Arrhythmogenic right ventricular cardiomyopathy:Hypertrophic cardiomyopathy	--	--	Z:Cytoskeleton,Z:Cytoskeleton	ENOG410XQUI(dystrophin related protein 2):COG5069(Microtubule associated monoxygenase, calponin and LIM domain containing)	PF00435.25,PF00307.35,PF09068.15,PF09069.15,PF00569.21,PF00397.30	Spectrin repeat:Calponin homology (CH) domain:EF hand:EF-hand:Zinc finger, ZZ type:WW domain
gene-IL1RAPL1	rna-XM_027449029.2	chr1	117609201	118357268	XP_035171948.1	interleukin-1 receptor accessory protein-like 1 isoform X1 [Oxyura jamaicensis]	sp|Q9NZN1|IRPL1_HUMAN	Interleukin-1 receptor accessory protein-like 1 OS=Homo sapiens OX=9606 GN=IL1RAPL1 PE=1 SV=2	--	--	--	--	U:Intracellular trafficking, secretion, and vesicular transport	ENOG4110Z8K(Interleukin 1 receptor accessory protein-like)	PF01582.24,PF13927.10,PF07679.20,PF00047.29,PF13895.10,PF18452.5,PF07686.21,PF13676.10	TIR domain:Immunoglobulin domain:Immunoglobulin I-set domain:Immunoglobulin domain:Immunoglobulin domain:Immunoglobulin domain:Immunoglobulin V-set domain:TIR domain
gene-BIRC6	rna-XM_027453924.2	chr3	32304834	32478438	XP_027309725.1	baculoviral IAP repeat-containing protein 6 isoform X7 [Anas platyrhynchos]	sp|Q9NR09|BIRC6_HUMAN	Baculoviral IAP repeat-containing protein 6 OS=Homo sapiens OX=9606 GN=BIRC6 PE=1 SV=3	ko04120,ko04214,ko04215,ko04140	Ubiquitin mediated proteolysis:Apoptosis - fly:Apoptosis - multiple species:Autophagy - animal	--	--	O:Posttranslational modification, protein turnover, chaperones	ENOG410XP8C(ubiquitin-conjugating enzyme)	PF12356.12,PF00179.30,PF00653.25,PF05743.17	Baculoviral IAP repeat-containing protein 6:Ubiquitin-conjugating enzyme:Inhibitor of Apoptosis domain:UEV domain
gene-TRNAI-AAU	rna-TRNAI-AAU	chr1	29049501	29049574	--	--	--	--	--	--	--	--	--	--	--	--
gene-HAO2	rna-XM_005026308.5	chr1	83054900	83065966	KAI6078888.1	Hydroxyacid oxidase 2 isoform X1 [Aix galericulata]	sp|Q3ZBW2|HAOX2_BOVIN	2-Hydroxyacid oxidase 2 OS=Bos taurus OX=9913 GN=HAO2 PE=2 SV=1	ko00630,ko04146	Glyoxylate and dicarboxylate metabolism:Peroxisome	--	--	C:Energy production and conversion	COG1304(Catalyzes the 1,3-allylic rearrangement of the homoallylic substrate isopentenyl (IPP) to its allylic isomer, dimethylallyl diphosphate (DMAPP) (By similarity))	PF01070.22,PF00478.29,PF01645.21,PF00977.25	FMN-dependent dehydrogenase:IMP dehydrogenase / GMP reductase domain:Conserved region in glutamate synthase:Histidine biosynthesis protein
gene-ADGRA1	rna-XM_038181087.1	chr6	22465936	22743525	XP_027316606.1	adhesion G protein-coupled receptor A1 isoform X1 [Anas platyrhynchos]	sp|Q8IWK6|AGRA3_HUMAN	Adhesion G protein-coupled receptor A3 OS=Homo sapiens OX=9606 GN=ADGRA3 PE=1 SV=2	--	--	GO:0004930,GO:0016020,GO:0007166	G-protein coupled receptor activity:membrane:cell surface receptor signaling pathway	S:Function unknown	COG4886(leucine Rich Repeat)	PF00002.28,PF01825.25,PF07679.20,PF02793.26,PF13927.10	7 transmembrane receptor (Secretin family):GPCR proteolysis site, GPS, motif:Immunoglobulin I-set domain:Hormone receptor domain:Immunoglobulin domain
gene-ABLIM3	rna-XM_027465102.2	chr14	20656939	20698559	XP_027320903.1	actin-binding LIM protein 3 isoform X8 [Anas platyrhynchos]	sp|O94929|ABLM3_HUMAN	Actin-binding LIM protein 3 OS=Homo sapiens OX=9606 GN=ABLIM3 PE=1 SV=3	ko04360	Axon guidance	--	--	S:Function unknown	ENOG410XRPY(Actin binding LIM protein)	PF16182.9,PF00412.26,PF02209.23	Putative adherens-junction anchoring region of AbLIM:LIM domain:Villin headpiece domain
gene-AVL9	rna-XM_027451392.2	chr2	102438734	102480553	XP_027307193.1	late secretory pathway protein AVL9 homolog isoform X3 [Anas platyrhynchos]	sp|Q8NBF6|AVL9_HUMAN	Late secretory pathway protein AVL9 homolog OS=Homo sapiens OX=9606 GN=AVL9 PE=1 SV=1	--	--	GO:0055037	recycling endosome	S:Function unknown	ENOG410YCF2(AVL9 homolog (S. cerevisiase))	PF09794.13,PF09804.13,PF08616.14,PF07792.16,PF02141.25	Transport protein Avl9:DENN domain-containing protein 11:Stabilization of polarity axis:Docking domain of Afi1 for Arf3 in vesicle trafficking:DENN (AEX-3) domain
gene-LOC106020524	rna-XR_005260155.1	chr19	12271953	12420688	XP_013813070.1	PREDICTED: myosin heavy chain, skeletal muscle, adult-like [Apteryx mantelli mantelli]	sp|Q9BE40|MYH1_BOVIN	Myosin-1 OS=Bos taurus OX=9913 GN=MYH1 PE=2 SV=2	ko04814	Motor proteins	GO:0003779,GO:0016459,GO:0005524,GO:0051015,GO:0003774	actin binding:myosin complex:ATP binding:actin filament binding:motor activity	Z:Cytoskeleton	COG5022(myosin heavy chain)	--	--
gene-LOC110352151	rna-XR_005264504.1	chr3	61009992	61136484	EOB08648.1	hypothetical protein Anapl_01826 [Anas platyrhynchos]	--	--	--	--	--	--	--	--	--	--
gene-BCL9	rna-XM_038184593.1	chr1	97082610	97111096	XP_038040512.1	B-cell CLL/lymphoma 9 protein isoform X1 [Anas platyrhynchos]	sp|O00512|BCL9_HUMAN	B-cell CLL/lymphoma 9 protein OS=Homo sapiens OX=9606 GN=BCL9 PE=1 SV=4	--	--	GO:0060070,GO:0005634,GO:0016020,GO:0003713,GO:0008013	canonical Wnt signaling pathway:nucleus:membrane:transcription coactivator activity:beta-catenin binding	K:Transcription	ENOG410XRMX(B-cell CLL lymphoma)	PF11502.12	B-cell lymphoma 9 protein
gene-LOC119715113	rna-XR_005262314.1	sca_024009873.1	13156	16442	XP_032062976.1	DNA polymerase beta-like isoform X4 [Aythya fuligula]	--	--	--	--	--	--	--	--	--	--
gene-TUSC3	rna-XM_038178700.1	chr4	16913867	17033432	XP_038034628.1	tumor suppressor candidate 3 isoform X3 [Anas platyrhynchos]	sp|Q13454|TUSC3_HUMAN	Tumor suppressor candidate 3 OS=Homo sapiens OX=9606 GN=TUSC3 PE=1 SV=1	ko00510,ko00513,ko04141	N-Glycan biosynthesis:Various types of N-glycan biosynthesis:Protein processing in endoplasmic reticulum	--	--	U:Intracellular trafficking, secretion, and vesicular transport	ENOG410XR1F(tumor suppressor candidate 3)	PF04756.17,PF00085.24	OST3 / OST6 family, transporter family:Thioredoxin
gene-PLCB4	rna-XM_013108930.4	chr3	5792721	5912097	XP_012964384.1	1-phosphatidylinositol 4,5-bisphosphate phosphodiesterase beta-4 isoform X2 [Anas platyrhynchos]	sp|Q15147|PLCB4_HUMAN	1-phosphatidylinositol 4,5-bisphosphate phosphodiesterase beta-4 OS=Homo sapiens OX=9606 GN=PLCB4 PE=1 SV=3	ko05142,ko05143,ko05163,ko05146,ko04015,ko04540,ko04270,ko04371,ko05016,ko04022,ko04072,ko04071,ko04070,ko04613,ko04310,ko04621,ko04750,ko04919,ko05200,ko04961,ko04925,ko04921,ko05017,ko05010,ko04922,ko05131,ko04924,ko04927,ko04926,ko04929,ko04726,ko04725,ko04742,ko04745,ko04720,ko04261,ko00562,ko04728,ko04020,ko04361,ko04928,ko05417,ko04062,ko05415,ko04912,ko04724,ko04972,ko04723,ko04970,ko04971…	Chagas disease:African trypanosomiasis:Human cytomegalovirus infection:Amoebiasis:Rap1 signaling pathway:Gap junction:Vascular smooth muscle contraction:Apelin signaling pathway:Huntington disease:cGMP-PKG signaling pathway:Phospholipase D signaling pathway:Sphingolipid signaling pathway:Phosphatidylinositol signaling system:Neutrophil extracellular trap formation:Wnt signaling pathway:NOD-like r…	--	--	S:Function unknown	ENOG410XPSW(phospholipase c)	PF00388.23,PF17787.5,PF00387.23,PF06631.15,PF09279.15,PF00168.34	Phosphatidylinositol-specific phospholipase C, X domain:PH domain:Phosphatidylinositol-specific phospholipase C, Y domain:Protein of unknown function (DUF1154):Phosphoinositide-specific phospholipase C, efhand-like:C2 domain
gene-EPC1	rna-XR_005263169.1	chr2	149207681	149252219	XP_027306338.2	enhancer of polycomb homolog 1 isoform X1 [Anas platyrhynchos]	sp|Q9H2F5|EPC1_HUMAN	Enhancer of polycomb homolog 1 OS=Homo sapiens OX=9606 GN=EPC1 PE=1 SV=1	ko03082	ATP-dependent chromatin remodeling	--	--	K:Transcription	ENOG410XSSX(enhancer of polycomb homolog)	--	--
gene-PEPD	rna-XM_027466968.2	chr12	10597982	10732228	XP_035193067.1	xaa-Pro dipeptidase isoform X1 [Oxyura jamaicensis]	sp|P12955|PEPD_HUMAN	Xaa-Pro dipeptidase OS=Homo sapiens OX=9606 GN=PEPD PE=1 SV=3	--	--	GO:0030145,GO:0070006	manganese ion binding:metalloaminopeptidase activity	E:Amino acid transport and metabolism	COG0006(peptidase M24)	PF00557.28,PF05195.20	Metallopeptidase family M24:Aminopeptidase P, N-terminal domain
gene-CNST	rna-XM_027453860.2	chr3	29871037	29925417	XP_038032692.1	consortin isoform X1 [Anas platyrhynchos]	sp|Q6PJW8|CNST_HUMAN	Consortin OS=Homo sapiens OX=9606 GN=CNST PE=1 SV=3	--	--	--	--	U:Intracellular trafficking, secretion, and vesicular transport	ENOG411023R(consortin, connexin sorting protein)	PF15281.10	Consortin C-terminus
gene-LOC101794246	rna-XR_005267827.1	chr9	15940002	16034662	XP_027319782.1	uncharacterized protein LOC101794246 isoform X3 [Anas platyrhynchos]	--	--	--	--	--	--	--	--	--	--
gene-SOX5	rna-XM_038179239.1	chr1	76327908	76618360	XP_032060766.1	transcription factor SOX-5 isoform X6 [Aythya fuligula]	sp|P35711|SOX5_HUMAN	Transcription factor SOX-5 OS=Homo sapiens OX=9606 GN=SOX5 PE=1 SV=3	--	--	GO:0005634,GO:0003677	nucleus:DNA binding	B:Chromatin structure and dynamics	ENOG410YZNG(SRY (Sex determining region Y)-box)	PF00505.23,PF09011.14	HMG (high mobility group) box:HMG-box domain
gene-GPR20	rna-XM_021270341.3	chr2	3608086	3619657	XP_031446773.1	G-protein coupled receptor 20 [Phasianus colchicus]	sp|Q8BYC4|GPR20_MOUSE	G-protein coupled receptor 20 OS=Mus musculus OX=10090 GN=Gpr20 PE=2 SV=1	--	--	--	--	U:Intracellular trafficking, secretion, and vesicular transport	ENOG410ZKM2(G protein-coupled receptor 20)	PF00001.25	7 transmembrane receptor (rhodopsin family)
gene-GBF1	rna-XM_027460430.2	chr6	16991911	17094139	XP_027316231.1	Golgi-specific brefeldin A-resistance guanine nucleotide exchange factor 1 isoform X6 [Anas platyrhynchos]	sp|Q92538|GBF1_HUMAN	Golgi-specific brefeldin A-resistance guanine nucleotide exchange factor 1 OS=Homo sapiens OX=9606 GN=GBF1 PE=1 SV=2	ko04144	Endocytosis	GO:0015031,GO:0005794,GO:0032012,GO:0016020,GO:0005085	protein transport:Golgi apparatus:regulation of ARF protein signal transduction:membrane:guanyl-nucleotide exchange factor activity	S:Function unknown	COG5307(and Sec7 domain)	PF01369.24,PF12783.11	Sec7 domain:Mon2/Sec7/BIG1-like, HUS domain
gene-CRISPLD2	rna-XM_005016536.5	chr12	3498031	3527584	XP_005016593.1	cysteine-rich secretory protein LCCL domain-containing 2 [Anas platyrhynchos]	sp|Q9H0B8|CRLD2_HUMAN	Cysteine-rich secretory protein LCCL domain-containing 2 OS=Homo sapiens OX=9606 GN=CRISPLD2 PE=2 SV=1	--	--	GO:0005576	extracellular region	S:Function unknown	COG2340(Scp-like extracellular)	PF03815.23,PF00188.30,PF08642.14	LCCL domain:Cysteine-rich secretory protein family:Histone deacetylation protein Rxt3
gene-CDC42BPA	rna-XM_038176114.1	chr3	17962445	18112095	XP_038032042.1	serine/threonine-protein kinase MRCK alpha isoform X8 [Anas platyrhynchos]	sp|Q5VT25|MRCKA_HUMAN	Serine/threonine-protein kinase MRCK alpha OS=Homo sapiens OX=9606 GN=CDC42BPA PE=1 SV=1	--	--	--	--	T:Signal transduction mechanisms	ENOG410XR1Q(CDC42 binding protein kinase)	PF00780.26,PF00069.29,PF15796.9,PF07714.21,PF08826.14,PF00130.26,PF00433.28,PF14531.10	CNH domain:Protein kinase domain:KELK-motif containing domain of MRCK Ser/Thr protein kinase:Protein tyrosine and serine/threonine kinase:DMPK coiled coil domain like:Phorbol esters/diacylglycerol binding domain (C1 domain):Protein kinase C terminal domain:Kinase-like
gene-LOC110352313	rna-XR_002401102.3	chr7	11670289	11681069	--	--	--	--	--	--	--	--	--	--	--	--
gene-LOC106015246	rna-XR_001187140.4	chr5	21923952	21958193	--	--	--	--	--	--	--	--	--	--	--	--
gene-LOC110354175	rna-XR_005265339.1	chr4	62332850	62366463	XP_035170527.1	inositol 1,4,5-trisphosphate receptor-interacting protein-like 1, partial [Oxyura jamaicensis]	sp|Q66H52|IPIL1_RAT	Inositol 1,4,5-trisphosphate receptor-interacting protein-like 1 OS=Rattus norvegicus OX=10116 GN=Itpripl1 PE=2 SV=1	--	--	--	--	U:Intracellular trafficking, secretion, and vesicular transport	ENOG4111BJ6(Inositol 1,4,5-trisphosphate receptor interacting protein-like 1)	--	--
gene-CAMK2G	rna-XM_038181253.1	chr6	15726308	15792413	XP_038037181.1	calcium/calmodulin-dependent protein kinase type II subunit gamma isoform X14 [Anas platyrhynchos]	sp|Q13555|KCC2G_HUMAN	Calcium/calmodulin-dependent protein kinase type II subunit gamma OS=Homo sapiens OX=9606 GN=CAMK2G PE=1 SV=4	ko05214,ko04114,ko04750,ko04012,ko04217,ko04310,ko05012,ko04921,ko04922,ko04925,ko04728,ko04740,ko04725,ko04745,ko04722,ko04720,ko05152,ko05205,ko05200,ko04261,ko04024,ko04020,ko04360,ko05417,ko05415,ko04912,ko04066,ko04971,ko05031,ko04713,ko04911,ko04934,ko05022,ko04916	Glioma:Oocyte meiosis:Inflammatory mediator regulation of TRP channels:ErbB signaling pathway:Necroptosis:Wnt signaling pathway:Parkinson disease:Oxytocin signaling pathway:Glucagon signaling pathway:Aldosterone synthesis and secretion:Dopaminergic synapse:Olfactory transduction:Cholinergic synapse:Phototransduction - fly:Neurotrophin signaling pathway:Long-term potentiation:Tuberculosis:Proteogl…	--	--	T:Signal transduction mechanisms	ENOG410XNRX(calcium calmodulin-dependent protein kinase)	PF00069.29,PF08332.14,PF07714.21,PF14534.10,PF13474.10,PF12680.11	Protein kinase domain:Calcium/calmodulin dependent protein kinase II association domain:Protein tyrosine and serine/threonine kinase:Domain of unknown function (DUF4440):SnoaL-like domain:SnoaL-like domain
gene-ADARB2	rna-XM_021269585.3	chr2	152918109	153229912	XP_021125260.2	double-stranded RNA-specific editase B2 isoform X1 [Anas platyrhynchos]	sp|Q9JI20|RED2_MOUSE	Double-stranded RNA-specific editase B2 OS=Mus musculus OX=10090 GN=Adarb2 PE=2 SV=2	--	--	GO:0004000,GO:0003723,GO:0006396	adenosine deaminase activity:RNA binding:RNA processing	S:Function unknown	ENOG410XT0Z(adenosine deaminase)	PF02137.22,PF00035.30,PF20932.1	Adenosine-deaminase (editase) domain:Double-stranded RNA binding motif:Dicer, dsRNA-binding domain
gene-PNPLA4	rna-XM_005018714.4	chr1	132352189	132376443	XP_005018771.3	patatin-like phospholipase domain-containing protein 4 isoform X4 [Anas platyrhynchos]	sp|P41247|PLPL4_HUMAN	Patatin-like phospholipase domain-containing protein 4 OS=Homo sapiens OX=9606 GN=PNPLA4 PE=1 SV=3	ko00830	Retinol metabolism	GO:0004806,GO:0051264,GO:0051265,GO:0016020,GO:0005739,GO:0016042,GO:0004623,GO:0050253	triglyceride lipase activity:mono-olein transacylation activity:diolein transacylation activity:membrane:mitochondrion:lipid catabolic process:phospholipase A2 activity:retinyl-palmitate esterase activity	S:Function unknown	ENOG410XSQS(Patatin-like phospholipase domain containing)	PF01734.26	Patatin-like phospholipase
gene-LRRC4C	rna-XM_038180179.1	chr5	51605347	52118591	XP_009893888.1	PREDICTED: leucine-rich repeat-containing protein 4C [Charadrius vociferus]	sp|Q9HCJ2|LRC4C_HUMAN	Leucine-rich repeat-containing protein 4C OS=Homo sapiens OX=9606 GN=LRRC4C PE=1 SV=1	ko04514,ko04360	Cell adhesion molecules:Axon guidance	GO:0099560,GO:0050770,GO:0098632,GO:0016020,GO:0050804,GO:0098978,GO:0098685,GO:0098839	synaptic membrane adhesion:regulation of axonogenesis:protein binding involved in cell-cell adhesion:membrane:modulation of synaptic transmission:glutamatergic synapse:Schaffer collateral - CA1 synapse:postsynaptic density membrane	S:Function unknown	COG4886(leucine Rich Repeat)	PF13855.10,PF13306.10,PF12799.11,PF07679.20,PF00047.29,PF13927.10,PF00560.37,PF07686.21,PF14580.10,PF13895.10	Leucine rich repeat:BspA type Leucine rich repeat region (6 copies):Leucine Rich repeats (2 copies):Immunoglobulin I-set domain:Immunoglobulin domain:Immunoglobulin domain:Leucine Rich Repeat:Immunoglobulin V-set domain:Leucine-rich repeat:Immunoglobulin domain
gene-THRB	rna-XM_038174583.1	chr2	124161152	124271186	KYO26924.1	hypothetical protein Y1Q_0019346 [Alligator mississippiensis]	sp|P68305|THB_CAIMO	Thyroid hormone receptor beta OS=Cairina moschata OX=8855 GN=THRB PE=2 SV=1	ko04919,ko04080	Thyroid hormone signaling pathway:Neuroactive ligand-receptor interaction	GO:0043565,GO:0005634,GO:0008270,GO:0004879,GO:0006351	sequence-specific DNA binding:nucleus:zinc ion binding:RNA polymerase II transcription factor activity, ligand-activated sequence-specific DNA binding:transcription, DNA-templated	K:Transcription	ENOG410XRZC(receptor)	PF00105.22,PF00104.34	Zinc finger, C4 type (two domains):Ligand-binding domain of nuclear hormone receptor
gene-APBB2	rna-XM_038177979.1	chr4	52013855	52111871	XP_038033907.1	amyloid-beta A4 precursor protein-binding family B member 2 isoform X3 [Anas platyrhynchos]	sp|Q92870|APBB2_HUMAN	Amyloid beta precursor protein binding family B member 2 OS=Homo sapiens OX=9606 GN=APBB2 PE=1 SV=3	--	--	--	--	O:Posttranslational modification, protein turnover, chaperones	ENOG410YEVS(amyloid beta (A4) precursor protein-binding, family B, member)	PF00640.27,PF00397.30,PF08416.17	Phosphotyrosine interaction domain (PTB/PID):WW domain:Phosphotyrosine-binding domain
gene-LOC101805061	rna-XM_013096102.4	chr20	11378688	11394043	XP_012951556.3	myeloperoxidase isoform X2 [Anas platyrhynchos]	sp|P05164|PERM_HUMAN	Myeloperoxidase OS=Homo sapiens OX=9606 GN=MPO PE=1 SV=1	ko05221,ko04145,ko00983,ko05202,ko04613	Acute myeloid leukemia:Phagosome:Drug metabolism - other enzymes:Transcriptional misregulation in cancer:Neutrophil extracellular trap formation	GO:0046872,GO:0004601,GO:0020037,GO:0006979	metal ion binding:peroxidase activity:heme binding:response to oxidative stress	S:Function unknown	ENOG410XPZ3(prostaglandin G H synthase and cyclooxygenase)	PF03098.19	Animal haem peroxidase
gene-NPY5R	rna-XM_027456493.2	chr4	27980653	27989092	XP_027312294.1	neuropeptide Y receptor type 5 [Anas platyrhynchos]	sp|O62729|NPY5R_CANLF	Neuropeptide Y receptor type 5 OS=Canis lupus familiaris OX=9615 GN=NPY5R PE=2 SV=1	ko04080	Neuroactive ligand-receptor interaction	GO:0003151,GO:0099538,GO:0003214,GO:0005886,GO:0004983,GO:0098793,GO:0043005,GO:0007268,GO:0001602,GO:0001601,GO:0098982	outflow tract morphogenesis:synaptic signaling via neuropeptide:cardiac left ventricle morphogenesis:plasma membrane:neuropeptide Y receptor activity:presynapse:neuron projection:chemical synaptic transmission:pancreatic polypeptide receptor activity:peptide YY receptor activity:GABA-ergic synapse	U:Intracellular trafficking, secretion, and vesicular transport	ENOG410XRW9(Receptor)	PF00001.25,PF10320.13	7 transmembrane receptor (rhodopsin family):Serpentine type 7TM GPCR chemoreceptor Srsx
gene-UNKL	rna-XM_027469102.2	chr15	17754082	17803845	XP_027324903.1	putative E3 ubiquitin-protein ligase UNKL isoform X4 [Anas platyrhynchos]	sp|Q5FWH2|UNKL_MOUSE	Putative E3 ubiquitin-protein ligase UNKL OS=Mus musculus OX=10090 GN=Unkl PE=2 SV=2	--	--	--	--	S:Function unknown	ENOG410XR0Z(zinc finger CCCH domain-containing protein)	PF18384.5,PF13920.10,PF00642.28,PF00038.25,PF05308.15	Unkempt Zinc finger domain 1 (Znf1):Zinc finger, C3HC4 type (RING finger):Zinc finger C-x8-C-x5-C-x3-H type (and similar):Intermediate filament protein:Mitochondrial fission regulator
gene-LOC106020193	rna-XR_005263415.1	chr2	103566987	103579760	--	--	--	--	--	--	--	--	--	--	--	--
gene-LOC101797051	rna-XR_005266554.1	chr6	11249010	11480196	XP_052646855.1	uncharacterized protein LOC128143559 [Harpia harpyja]	--	--	--	--	--	--	--	--	--	--
gene-LOC119718177	rna-XR_005268948.1	chr12	8120594	8210038	--	--	--	--	--	--	--	--	--	--	--	--
gene-PLXNB2	rna-XM_038173388.1	chr1	21383869	21640731	XP_038029315.1	plexin-B2 [Anas platyrhynchos]	sp|B2RXS4|PLXB2_MOUSE	Plexin-B2 OS=Mus musculus OX=10090 GN=Plxnb2 PE=1 SV=1	ko04360	Axon guidance	GO:0017154,GO:0005886	semaphorin receptor activity:plasma membrane	U:Intracellular trafficking, secretion, and vesicular transport	ENOG411131Q(Plexin B2)	PF08337.16,PF20170.2,PF01833.28,PF01403.23,PF17960.5,PF01437.29,PF00616.23	Plexin cytoplasmic RasGAP domain:Plexin cytoplasmic RhoGTPase-binding domain:IPT/TIG domain:Sema domain:TIG domain:Plexin repeat:GTPase-activator protein for Ras-like GTPase
gene-CNOT4	rna-XM_027452762.2	chr1	44419837	44492252	XP_014819706.1	PREDICTED: CCR4-NOT transcription complex subunit 4 isoform X6 [Calidris pugnax]	sp|O95628|CNOT4_HUMAN	CCR4-NOT transcription complex subunit 4 OS=Homo sapiens OX=9606 GN=CNOT4 PE=1 SV=3	ko03018	RNA degradation	--	--	K:Transcription	COG5175(CCR4-NOT transcription complex subunit 4)	PF14570.10,PF00076.26	RING/Ubox like zinc-binding domain:RNA recognition motif
gene-AGBL1	rna-XM_038185147.1	chr11	15054045	15339149	XP_027321924.2	cytosolic carboxypeptidase 4 isoform X1 [Anas platyrhynchos]	sp|Q96MI9|CBPC4_HUMAN	Cytosolic carboxypeptidase 4 OS=Homo sapiens OX=9606 GN=AGBL1 PE=1 SV=3	--	--	--	--	E:Amino acid transport and metabolism	COG2866(metallocarboxypeptidase activity)	PF00246.28,PF18027.5	Zinc carboxypeptidase:Cytosolic carboxypeptidase N-terminal domain
gene-AGPAT3	rna-XM_038172305.1	chr1	124450853	124505445	XP_005012527.1	1-acyl-sn-glycerol-3-phosphate acyltransferase gamma [Anas platyrhynchos]	sp|Q9NRZ7|PLCC_HUMAN	1-acyl-sn-glycerol-3-phosphate acyltransferase gamma OS=Homo sapiens OX=9606 GN=AGPAT3 PE=1 SV=1	ko00564,ko00561,ko04072	Glycerophospholipid metabolism:Glycerolipid metabolism:Phospholipase D signaling pathway	GO:0016020,GO:0005783,GO:0005635,GO:0005789,GO:0003841,GO:0016746,GO:0012505	membrane:endoplasmic reticulum:nuclear envelope:endoplasmic reticulum membrane:1-acylglycerol-3-phosphate O-acyltransferase activity:transferase activity, transferring acyl groups:endomembrane system	I:Lipid transport and metabolism	COG0204(Acyltransferase)	PF16076.9,PF01553.25	Acyltransferase C-terminus:Acyltransferase
gene-DCAF6	rna-XM_027449391.2	chr1	96105886	96187352	XP_027305192.1	DDB1- and CUL4-associated factor 6 isoform X3 [Anas platyrhynchos]	sp|Q5R9B8|DCAF6_PONAB	DDB1- and CUL4-associated factor 6 OS=Pongo abelii OX=9601 GN=DCAF6 PE=2 SV=2	--	--	--	--	S:Function unknown	ENOG410XQZP(ddb1 and cul4 associated factor)	PF00400.36,PF12894.11	WD domain, G-beta repeat:Anaphase-promoting complex subunit 4 WD40 domain
gene-MAD1L1	rna-XM_038187038.1	chr15	12448083	12795212	XP_040430648.1	LOW QUALITY PROTEIN: mitotic spindle assembly checkpoint protein MAD1 [Cygnus olor]	sp|Q9WTX8|MD1L1_MOUSE	Mitotic spindle assembly checkpoint protein MAD1 OS=Mus musculus OX=10090 GN=Mad1l1 PE=1 SV=1	--	--	GO:0007094,GO:0005634	mitotic spindle assembly checkpoint:nucleus	S:Function unknown	ENOG410ZCEV(Mitotic spindle assembly checkpoint protein)	PF05557.17,PF01166.22	Mitotic checkpoint protein:TSC-22/dip/bun family
gene-GRIP1	rna-XM_038185244.1	chr1	36542386	36860367	XP_038041172.1	glutamate receptor-interacting protein 1 isoform X9 [Anas platyrhynchos]	sp|Q9Y3R0|GRIP1_HUMAN	Glutamate receptor-interacting protein 1 OS=Homo sapiens OX=9606 GN=GRIP1 PE=1 SV=3	--	--	--	--	O:Posttranslational modification, protein turnover, chaperones	ENOG410XSUX(Glutamate receptor interacting protein)	PF00595.28,PF17820.5,PF13180.10,PF14685.10,PF19805.3	PDZ domain:PDZ domain:PDZ domain:Tricorn protease PDZ domain:Family of unknown function (DUF6288)
gene-LOC110354263	rna-XR_002405939.3	chr14	12649207	12654248	--	--	--	--	--	--	--	--	--	--	--	--
gene-RMI1	rna-XM_038169857.1	chrZ	42837820	42841042	XP_038025784.1	recQ-mediated genome instability protein 1 [Anas platyrhynchos]	sp|Q5ZHV8|RMI1_CHICK	RecQ-mediated genome instability protein 1 OS=Gallus gallus OX=9031 GN=RMI1 PE=2 SV=1	ko03460	Fanconi anemia pathway	GO:0005634,GO:0006260,GO:0000166	nucleus:DNA replication:nucleotide binding	S:Function unknown	ENOG410Z65I(RMI1, RecQ mediated genome instability 1, homolog (S. cerevisiae))	PF16099.9,PF08585.16,PF21000.1	Recq-mediated genome instability protein 1, C-terminal OB-fold:RMI1, N-terminal OB-fold domain:RMI1, N-terminal helical domain
gene-DNM3	rna-XM_038183203.1	chr8	9465588	9646843	XP_038039131.1	dynamin-3 isoform X6 [Anas platyrhynchos]	sp|Q8BZ98|DYN3_MOUSE	Dynamin-3 OS=Mus musculus OX=10090 GN=Dnm3 PE=1 SV=1	ko04072,ko04144,ko04961,ko05100,ko04721	Phospholipase D signaling pathway:Endocytosis:Endocrine and other factor-regulated calcium reabsorption:Bacterial invasion of epithelial cells:Synaptic vesicle cycle	--	--	S:Function unknown	COG0699(Dynamin family)	PF01031.24,PF00350.27,PF02212.22,PF00169.33	Dynamin central region:Dynamin family:Dynamin GTPase effector domain:PH domain
gene-TRPC4	rna-XM_005018338.5	chr1	181137848	181301289	EOB02122.1	Short transient receptor potential channel 4, partial [Anas platyrhynchos]	sp|Q9UBN4|TRPC4_HUMAN	Short transient receptor potential channel 4 OS=Homo sapiens OX=9606 GN=TRPC4 PE=1 SV=1	ko04929,ko04745,ko04360	GnRH secretion:Phototransduction - fly:Axon guidance	GO:0016020,GO:0005262	membrane:calcium channel activity	U:Intracellular trafficking, secretion, and vesicular transport	ENOG410XQ0Y(Transient receptor potential cation channel subfamily C member)	PF00520.35,PF08344.15,PF12796.11,PF13637.10,PF00023.34,PF08016.16,PF13606.10,PF13857.10	Ion transport protein:Transient receptor ion channel II:Ankyrin repeats (3 copies):Ankyrin repeats (many copies):Ankyrin repeat:Polycystin cation channel:Ankyrin repeat:Ankyrin repeats (many copies)
gene-DOCK9	rna-XM_027443490.2	chr1	152002044	152129032	XP_027299291.2	dedicator of cytokinesis protein 9 isoform X13 [Anas platyrhynchos]	sp|Q9BZ29|DOCK9_HUMAN	Dedicator of cytokinesis protein 9 OS=Homo sapiens OX=9606 GN=DOCK9 PE=1 SV=2	--	--	--	--	S:Function unknown	ENOG410XNVY(Dedicator of cytokinesis)	PF06920.17,PF14429.10,PF11878.12,PF20421.2,PF20422.2,PF00169.33,PF15410.10	DHR-2, Lobe A:C2 domain in Dock180 and Zizimin proteins:Dedicator of cytokinesis C/D, N terminal:DHR-2, Lobe C:DHR-2, Lobe B:PH domain:Pleckstrin homology domain
gene-DMGDH	rna-XM_038170074.1	chrZ	24579400	24626415	XP_038026002.1	dimethylglycine dehydrogenase, mitochondrial isoform X2 [Anas platyrhynchos]	sp|Q9UI17|M2GD_HUMAN	Dimethylglycine dehydrogenase, mitochondrial OS=Homo sapiens OX=9606 GN=DMGDH PE=1 SV=2	ko00260	Glycine, serine and threonine metabolism	GO:0016491	oxidoreductase activity	E:Amino acid transport and metabolism	COG0404(The glycine cleavage system catalyzes the degradation of glycine (By similarity))	PF01266.28,PF01571.25,PF08669.15,PF16350.9,PF13738.10,PF00890.28,PF13450.10,PF01946.21	FAD dependent oxidoreductase:Aminomethyltransferase folate-binding domain:Glycine cleavage T-protein C-terminal barrel domain:FAD dependent oxidoreductase central domain:Pyridine nucleotide-disulphide oxidoreductase:FAD binding domain:NAD(P)-binding Rossmann-like domain:Thi4 family
gene-EIPR1	rna-XM_038177552.1	chr3	100765134	100839949	XP_013028032.2	EARP and GARP complex-interacting protein 1 isoform X1 [Anser cygnoides]	sp|Q6DUZ9|EIPR1_GEKJA	EARP-interacting protein homolog OS=Gekko japonicus OX=146911 GN=eipr1 PE=2 SV=1	--	--	--	--	S:Function unknown	ENOG410XRIE(tumor suppressing subtransferable candidate 1)	PF00400.36	WD domain, G-beta repeat
gene-LOC101791401	rna-XM_013096003.4	chr6	14968993	14995483	KAI6066561.1	Dual specificity protein phosphatase 13-like isoform X2 [Aix galericulata]	sp|Q9UII6|DS13B_HUMAN	Dual specificity protein phosphatase 13B OS=Homo sapiens OX=9606 GN=DUSP13B PE=1 SV=3	--	--	GO:0016311,GO:0017018,GO:0004725,GO:0008138	dephosphorylation:myosin phosphatase activity:protein tyrosine phosphatase activity:protein tyrosine/serine/threonine phosphatase activity	T:Signal transduction mechanisms	COG2453(dual specificity phosphatase)	PF00782.24	Dual specificity phosphatase, catalytic domain
gene-VCL	rna-XM_027459791.2	chr6	15499979	15558182	XP_027315592.2	vinculin isoform X5 [Anas platyrhynchos]	sp|P12003|VINC_CHICK	Vinculin OS=Gallus gallus OX=9031 GN=VCL PE=1 SV=4	ko04510,ko04810,ko05146,ko05131,ko04670,ko05100,ko04520	Focal adhesion:Regulation of actin cytoskeleton:Amoebiasis:Shigellosis:Leukocyte transendothelial migration:Bacterial invasion of epithelial cells:Adherens junction	--	--	S:Function unknown	ENOG410XSRU(Catenin (Cadherin-associated protein))	PF01044.23	Vinculin family
gene-DPT	rna-XM_005029553.4	chr1	88233170	88260359	XP_005029610.1	dermatopontin [Anas platyrhynchos]	sp|Q07507|DERM_HUMAN	Dermatopontin OS=Homo sapiens OX=9606 GN=DPT PE=1 SV=2	--	--	GO:0008285,GO:0005201,GO:0005576,GO:0030199	negative regulation of cell proliferation:extracellular matrix structural constituent:extracellular region:collagen fibril organization	S:Function unknown	ENOG4111HSK(Dermatopontin)	PF14704.10	Dermatopontin
gene-EVL	rna-XM_027457503.2	chr5	13037767	13128243	XP_027313304.1	ena/VASP-like protein isoform X2 [Anas platyrhynchos]	sp|Q5R896|EVL_PONAB	Ena/VASP-like protein OS=Pongo abelii OX=9601 GN=EVL PE=2 SV=1	ko04015,ko04361	Rap1 signaling pathway:Axon regeneration	--	--	U:Intracellular trafficking, secretion, and vesicular transport	ENOG410YM7V(Enah Vasp-like)	PF00568.27,PF08776.15	WH1 domain:VASP tetramerisation domain
gene-FRYL	rna-XM_027457111.2	chr4	49330651	49476189	XP_027312912.2	protein furry homolog-like isoform X4 [Anas platyrhynchos]	sp|O94915|FRYL_HUMAN	Protein furry homolog-like OS=Homo sapiens OX=9606 GN=FRYL PE=1 SV=2	--	--	--	--	S:Function unknown	ENOG410XSZS(furry homolog (Drosophila))	PF19421.3,PF14222.10,PF14225.10,PF14228.10	Furry protein C-terminal:Cell morphogenesis N-terminal:Cell morphogenesis C-terminal:Cell morphogenesis central region
gene-LOC101791401	rna-XM_027459777.2	chr6	14968937	14995483	XP_027315578.2	uncharacterized protein LOC101791401 isoform X2 [Anas platyrhynchos]	sp|Q6B8I1|DS13A_HUMAN	Dual specificity protein phosphatase 13A OS=Homo sapiens OX=9606 GN=DUSP13A PE=1 SV=1	--	--	GO:0016311,GO:0017018,GO:0008138	dephosphorylation:myosin phosphatase activity:protein tyrosine/serine/threonine phosphatase activity	T:Signal transduction mechanisms	COG2453(dual specificity phosphatase)	PF00782.24	Dual specificity phosphatase, catalytic domain
gene-LOC106015647	rna-XR_005265107.1	chr3	39743537	40169955	--	--	--	--	--	--	--	--	--	--	--	--
gene-MYOM1	rna-XM_027451992.2	chr2	55195573	55271316	XP_027307793.1	myomesin-1 isoform X1 [Anas platyrhynchos]	sp|P52179|MYOM1_HUMAN	Myomesin-1 OS=Homo sapiens OX=9606 GN=MYOM1 PE=1 SV=2	--	--	--	--	S:Function unknown,S:Function unknown	ENOG410ZSRR(myomesin):ENOG411180Q(myomesin 1)	PF07679.20,PF00041.25,PF13927.10,PF13895.10,PF00047.29,PF07686.21,PF16656.9,PF08205.16,PF01108.21	Immunoglobulin I-set domain:Fibronectin type III domain:Immunoglobulin domain:Immunoglobulin domain:Immunoglobulin domain:Immunoglobulin V-set domain:Purple acid Phosphatase, N-terminal domain:CD80-like C2-set immunoglobulin domain:Tissue factor
gene-ST3GAL6	rna-XM_038182404.1	chr1	88526053	88569683	XP_038038332.1	type 2 lactosamine alpha-2,3-sialyltransferase isoform X2 [Anas platyrhynchos]	sp|Q6H8M7|SIA10_BOVIN	Type 2 lactosamine alpha-2,3-sialyltransferase OS=Bos taurus OX=9913 GN=ST3GAL6 PE=2 SV=1	ko00601	Glycosphingolipid biosynthesis - lacto and neolacto series	GO:0005794,GO:0016020,GO:0008373	Golgi apparatus:membrane:sialyltransferase activity	S:Function unknown	ENOG410XT8P(ST3 beta-galactoside alpha-2,3-sialyltransferase)	PF00777.22	Glycosyltransferase family 29 (sialyltransferase)
gene-LOC101793459	rna-XR_005269110.1	chr13	6966124	7038235	EOB04432.1	hypothetical protein Anapl_17936 [Anas platyrhynchos]	--	--	--	--	--	--	--	--	--	--
gene-LOC106016269	rna-XR_005265654.1	chr4	38471923	38576948	--	--	--	--	--	--	--	--	--	--	--	--
gene-LOC119715191	rna-XR_005262384.1	sca_024009989.1	6550	7592	--	--	--	--	--	--	--	--	--	--	--	--
gene-CAMK2G	rna-XM_038181254.1	chr6	15683671	15792413	XP_038037182.1	calcium/calmodulin-dependent protein kinase type II subunit gamma isoform X15 [Anas platyrhynchos]	sp|Q923T9|KCC2G_MOUSE	Calcium/calmodulin-dependent protein kinase type II subunit gamma OS=Mus musculus OX=10090 GN=Camk2g PE=1 SV=1	ko05214,ko04114,ko04750,ko04012,ko04217,ko04310,ko05012,ko04921,ko04922,ko04925,ko04728,ko04740,ko04725,ko04745,ko04722,ko04720,ko05152,ko05205,ko05200,ko04261,ko04024,ko04020,ko04360,ko05417,ko05415,ko04912,ko04066,ko04971,ko05031,ko04713,ko04911,ko04934,ko05022,ko04916	Glioma:Oocyte meiosis:Inflammatory mediator regulation of TRP channels:ErbB signaling pathway:Necroptosis:Wnt signaling pathway:Parkinson disease:Oxytocin signaling pathway:Glucagon signaling pathway:Aldosterone synthesis and secretion:Dopaminergic synapse:Olfactory transduction:Cholinergic synapse:Phototransduction - fly:Neurotrophin signaling pathway:Long-term potentiation:Tuberculosis:Proteogl…	--	--	T:Signal transduction mechanisms	ENOG410XNRX(calcium calmodulin-dependent protein kinase)	PF00069.29,PF08332.14,PF07714.21,PF14534.10,PF13474.10,PF12680.11	Protein kinase domain:Calcium/calmodulin dependent protein kinase II association domain:Protein tyrosine and serine/threonine kinase:Domain of unknown function (DUF4440):SnoaL-like domain:SnoaL-like domain
gene-ZFHX4	rna-XM_027452368.2	chr2	33345992	33492379	XP_005026375.2	zinc finger homeobox protein 4 isoform X1 [Anas platyrhynchos]	sp|O73590|ZFHX4_CHICK	Zinc finger homeobox protein 4 OS=Gallus gallus OX=9031 GN=ZFHX4 PE=2 SV=2	--	--	GO:0005634,GO:0008270,GO:0000981,GO:0003677	nucleus:zinc ion binding:RNA polymerase II transcription factor activity, sequence-specific DNA binding:DNA binding	S:Function unknown	ENOG410XYHC(Zinc finger homeobox)	PF00046.33,PF00096.30,PF05920.15,PF13894.10,PF12171.12,PF12874.11	Homeodomain:Zinc finger, C2H2 type:Homeobox KN domain:C2H2-type zinc finger:Zinc-finger double-stranded RNA-binding:Zinc-finger of C2H2 type
gene-LOC101800195	rna-XM_038173858.1	chr2	42642608	42660427	XP_038029785.1	transmembrane protein 68 isoform X2 [Anas platyrhynchos]	sp|Q5ZJD8|TMM68_CHICK	Transmembrane protein 68 OS=Gallus gallus OX=9031 GN=TMEM68 PE=2 SV=1	--	--	GO:0016020,GO:0016746	membrane:transferase activity, transferring acyl groups	I:Lipid transport and metabolism	COG0204(Acyltransferase)	PF01553.25	Acyltransferase
gene-C2CD5	rna-XM_038186277.1	chr1	75928016	75997306	XP_038042205.1	C2 domain-containing protein 5 isoform X13 [Anas platyrhynchos]	sp|Q86YS7|C2CD5_HUMAN	C2 domain-containing protein 5 OS=Homo sapiens OX=9606 GN=C2CD5 PE=1 SV=1	--	--	--	--	S:Function unknown	ENOG410XQDE(kiaa0528)	PF00168.34,PF01906.21	C2 domain:Putative heavy-metal-binding
gene-CREG1	rna-XM_027449385.2	chr1	96278649	96285402	XP_027305186.2	LOW QUALITY PROTEIN: protein CREG1 [Anas platyrhynchos]	sp|Q5ZJ73|CREG1_CHICK	Protein CREG1 OS=Gallus gallus OX=9031 GN=CREG1 PE=2 SV=1	--	--	GO:0005576,GO:0005615	extracellular region:extracellular space	S:Function unknown	ENOG4111WS9(Cellular Repressor of E1A-stimulated Genes)	PF13883.10	Pyridoxamine 5'-phosphate oxidase
gene-PLAG1	rna-XM_013092639.4	chr2	42366884	42416431	OXB66740.1	hypothetical protein ASZ78_005715 [Callipepla squamata]	sp|Q58NQ5|PLAG1_CHICK	Zinc finger protein PLAG1 OS=Gallus gallus OX=9031 GN=PLAG1 PE=2 SV=1	--	--	GO:0016607,GO:0005813,GO:0005829,GO:0001228,GO:0060252,GO:0060736,GO:0006355,GO:0010629,GO:0010628,GO:0035264,GO:0022612,GO:0000978,GO:0046872,GO:0000981	nuclear speck:centrosome:cytosol:transcriptional activator activity, RNA polymerase II transcription regulatory region sequence-specific binding:positive regulation of glial cell proliferation:prostate gland growth:regulation of transcription, DNA-templated:negative regulation of gene expression:positive regulation of gene expression:multicellular organism growth:gland morphogenesis:RNA polymeras…	S:Function unknown	COG5048(Zinc finger protein)	PF13465.10,PF13894.10,PF00096.30,PF13912.10	Zinc-finger double domain:C2H2-type zinc finger:Zinc finger, C2H2 type:C2H2-type zinc finger
gene-LRRC8C	rna-XM_027462826.2	chr8	15841325	15861636	XP_027318627.1	volume-regulated anion channel subunit LRRC8C [Anas platyrhynchos]	sp|Q498T9|LRC8C_RAT	Volume-regulated anion channel subunit LRRC8C OS=Rattus norvegicus OX=10116 GN=Lrrc8c PE=1 SV=1	--	--	GO:0006811,GO:0055085,GO:0005886	ion transport:transmembrane transport:plasma membrane	S:Function unknown	COG4886(leucine Rich Repeat)	PF12534.12,PF13855.10,PF12799.11,PF00560.37,PF13306.10	Pannexin-like TM region of LRRC8:Leucine rich repeat:Leucine Rich repeats (2 copies):Leucine Rich Repeat:BspA type Leucine rich repeat region (6 copies)
gene-SCN5A	rna-XM_038174751.1	chr2	158460160	158654957	XP_038030677.1	sodium channel protein type 5 subunit alpha isoform X1 [Anas platyrhynchos]	sp|P15389|SCN5A_RAT	Sodium channel protein type 5 subunit alpha OS=Rattus norvegicus OX=10116 GN=Scn5a PE=1 SV=1	ko04261	Adrenergic signaling in cardiomyocytes	--	--	U:Intracellular trafficking, secretion, and vesicular transport	ENOG410XNP6(Calcium channel)	PF00520.35,PF06512.17,PF11933.12,PF08016.16,PF16905.9	Ion transport protein:Sodium ion transport-associated:Cytoplasmic domain of voltage-gated Na+ ion channel:Polycystin cation channel:Voltage-dependent L-type calcium channel, IQ-associated
gene-TRNAS-UGA-3	rna-TRNAS-UGA-3	chr20	11404090	11404171	KRX67825.1	hypothetical protein T09_6422 [Trichinella sp. T9]	--	--	--	--	GO:0008168,GO:0046872,GO:0016791,GO:0032259	methyltransferase activity:metal ion binding:phosphatase activity:methylation	--	--	--	--
gene-ATP6V1C1	rna-XM_038175051.1	chr2	23016574	23033919	XP_014821041.1	PREDICTED: V-type proton ATPase subunit C 1 isoform X3 [Calidris pugnax]	sp|P21282|VATC1_BOVIN	V-type proton ATPase subunit C 1 OS=Bos taurus OX=9913 GN=ATP6V1C1 PE=1 SV=3	ko05165,ko00190,ko04966,ko05120,ko04721,ko04145,ko04150,ko05323,ko05110	Human papillomavirus infection:Oxidative phosphorylation:Collecting duct acid secretion:Epithelial cell signaling in Helicobacter pylori infection:Synaptic vesicle cycle:Phagosome:mTOR signaling pathway:Rheumatoid arthritis:Vibrio cholerae infection	GO:1902495,GO:0097401,GO:0033180,GO:0098793,GO:0046961,GO:0005886	transmembrane transporter complex:synaptic vesicle lumen acidification:proton-transporting V-type ATPase, V1 domain:presynapse:proton-transporting ATPase activity, rotational mechanism:plasma membrane	C:Energy production and conversion	COG5127(ATP hydrolysis coupled proton transport)	PF03223.19	V-ATPase subunit C
gene-AGMO	rna-XM_038173734.1	chr2	133945756	134144325	XP_038029662.1	alkylglycerol monooxygenase isoform X1 [Anas platyrhynchos]	sp|A0JPQ8|ALKMO_RAT	Alkylglycerol monooxygenase OS=Rattus norvegicus OX=10116 GN=Agmo PE=2 SV=1	--	--	--	--	I:Lipid transport and metabolism	COG3000(fatty acid hydroxylase)	PF04116.17	Fatty acid hydroxylase
gene-LOC101805135	rna-XM_021274924.3	chr2	160567648	160704254	XP_021130599.2	pituitary adenylate cyclase-activating polypeptide type I receptor isoform X4 [Anas platyrhynchos]	sp|Q29627|PACR_BOVIN	Pituitary adenylate cyclase-activating polypeptide type I receptor OS=Bos taurus OX=9913 GN=ADCYAP1R1 PE=2 SV=1	ko04024,ko04713,ko04080,ko04924,ko04911	cAMP signaling pathway:Circadian entrainment:Neuroactive ligand-receptor interaction:Renin secretion:Insulin secretion	--	--	U:Intracellular trafficking, secretion, and vesicular transport	ENOG410XRS2(Receptor)	PF00002.28,PF02793.26	7 transmembrane receptor (Secretin family):Hormone receptor domain
gene-SLC24A2	rna-XM_038170476.1	chrZ	36458740	36577116	XP_038026404.1	sodium/potassium/calcium exchanger 2 isoform X1 [Anas platyrhynchos]	sp|Q9IAL7|NCKX2_CHICK	Sodium/potassium/calcium exchanger 2 OS=Gallus gallus OX=9031 GN=SLC24A2 PE=2 SV=1	--	--	GO:0015297,GO:0016020,GO:0006816	antiporter activity:membrane:calcium ion transport	P:Inorganic ion transport and metabolism	ENOG410Y9YY(Solute carrier family 24 (Sodium potassium calcium exchanger), member)	PF01699.28	Sodium/calcium exchanger protein
gene-GPAM	rna-XM_038181455.1	chr6	27847945	27897655	XP_038037381.1	glycerol-3-phosphate acyltransferase 1, mitochondrial isoform X2 [Anas platyrhynchos]	sp|F1S5L4|GPAT1_PIG	Glycerol-3-phosphate acyltransferase 1, mitochondrial OS=Sus scrofa OX=9823 GN=GPAM PE=2 SV=3	ko00564,ko00561	Glycerophospholipid metabolism:Glycerolipid metabolism	GO:0004366,GO:0005886,GO:0008654	glycerol-3-phosphate O-acyltransferase activity:plasma membrane:phospholipid biosynthetic process	I:Lipid transport and metabolism	COG2937(glycerol3phosphate acyltransferase)	PF19277.3,PF01553.25	Glycerol-3-phosphate acyltransferase C-terminal region:Acyltransferase
gene-LOC101794576	rna-XR_002399181.3	chr3	94572576	94576852	XP_038031853.1	uncharacterized protein LOC101794576 isoform X2 [Anas platyrhynchos]	--	--	--	--	--	--	--	--	--	--
gene-ACSBG1	rna-XM_038184760.1	chr11	8405950	8439414	XP_038040688.1	long-chain-fatty-acid--CoA ligase ACSBG1 isoform X3 [Anas platyrhynchos]	sp|Q96GR2|ACBG1_HUMAN	Long-chain-fatty-acid--CoA ligase ACSBG1 OS=Homo sapiens OX=9606 GN=ACSBG1 PE=1 SV=2	ko04920,ko00071,ko00061,ko03320	Adipocytokine signaling pathway:Fatty acid degradation:Fatty acid biosynthesis:PPAR signaling pathway	GO:0006629	lipid metabolic process	I:Lipid transport and metabolism	COG1022(Amp-dependent synthetase and ligase)	PF00501.32	AMP-binding enzyme
gene-AHCY	rna-XM_027473032.2	chr21	2294864	2321397	XP_027328833.1	adenosylhomocysteinase [Anas platyrhynchos]	sp|P51893|SAHHA_XENLA	Adenosylhomocysteinase A OS=Xenopus laevis OX=8355 GN=ahcy-a PE=2 SV=1	ko00270	Cysteine and methionine metabolism	GO:0004013,GO:0006730	adenosylhomocysteinase activity:one-carbon metabolic process	H:Coenzyme transport and metabolism	COG0499(May play a key role in the regulation of the intracellular concentration of adenosylhomocysteine (By similarity))	PF05221.21,PF00670.25,PF02826.23,PF07991.16	S-adenosyl-L-homocysteine hydrolase:S-adenosyl-L-homocysteine hydrolase, NAD binding domain:D-isomer specific 2-hydroxyacid dehydrogenase, NAD binding domain:Acetohydroxy acid isomeroreductase, NADPH-binding domain
gene-UNKL	rna-XM_027469105.2	chr15	17752257	17803845	XP_027324906.1	putative E3 ubiquitin-protein ligase UNKL isoform X6 [Anas platyrhynchos]	sp|Q5FWH2|UNKL_MOUSE	Putative E3 ubiquitin-protein ligase UNKL OS=Mus musculus OX=10090 GN=Unkl PE=2 SV=2	--	--	--	--	S:Function unknown	ENOG410XR0Z(zinc finger CCCH domain-containing protein)	PF13920.10,PF00642.28,PF00038.25	Zinc finger, C3HC4 type (RING finger):Zinc finger C-x8-C-x5-C-x3-H type (and similar):Intermediate filament protein
gene-GTSE1	rna-XM_021275486.3	chr1	16053021	16064449	XP_012959278.2	G2 and S phase-expressed protein 1 isoform X1 [Anas platyrhynchos]	sp|Q9NYZ3|GTSE1_HUMAN	G2 and S phase-expressed protein 1 OS=Homo sapiens OX=9606 GN=GTSE1 PE=1 SV=3	ko04115	p53 signaling pathway	--	--	S:Function unknown	ENOG410ZUTK(G-2 and S-phase expressed 1)	PF15259.10	G-2 and S-phase expressed 1
gene-BBX	rna-XM_027449500.2	chr1	91826463	91958304	XP_027305294.1	HMG box transcription factor BBX isoform X10 [Anas platyrhynchos]	sp|Q8WY36|BBX_HUMAN	HMG box transcription factor BBX OS=Homo sapiens OX=9606 GN=BBX PE=1 SV=1	--	--	--	--	B:Chromatin structure and dynamics,S:Function unknown	ENOG410Y941(Bobby sox homolog (Drosophila)):ENOG410YJCA(capicua homolog (Drosophila))	PF09667.14,PF00505.23,PF09011.14	Domain of unknown function (DUF2028):HMG (high mobility group) box:HMG-box domain
gene-NSD2	rna-XM_027455676.2	chr4	67960342	68041445	XP_012951817.2	histone-lysine N-methyltransferase NSD2 [Anas platyrhynchos]	sp|O96028|NSD2_HUMAN	Histone-lysine N-methyltransferase NSD2 OS=Homo sapiens OX=9606 GN=NSD2 PE=1 SV=1	ko00310,ko05202	Lysine degradation:Transcriptional misregulation in cancer	GO:0032259,GO:0005634,GO:0016279,GO:0140938,GO:0003677,GO:0046872	methylation:nucleus:protein-lysine N-methyltransferase activity:old GO:DNA binding:metal ion binding	S:Function unknown	COG2940(Histone-lysine N-methyltransferase)	PF00855.21,PF00856.32,PF17982.5,PF17907.5,PF00628.33,PF00505.23,PF13771.10,PF09011.14	PWWP domain:SET domain:NSD Cys-His rich domain:AWS domain:PHD-finger:HMG (high mobility group) box:PHD-like zinc-binding domain:HMG-box domain
gene-COL13A1	rna-XM_038181520.1	chr6	3684869	3773052	XP_038037449.1	collagen alpha-1(XIII) chain isoform X10 [Anas platyrhynchos]	sp|Q9R1N9|CODA1_MOUSE	Collagen alpha-1(XIII) chain OS=Mus musculus OX=10090 GN=Col13a1 PE=2 SV=1	ko04974	Protein digestion and absorption	--	--	S:Function unknown,S:Function unknown,O:Posttranslational modification, protein turnover, chaperones	ENOG410YG0R(Collagen triple helix repeat (20 copies)):ENOG410XNMM(collagen, type):ENOG410YPXK(Collagen, type XIII, alpha 1)	PF01391.22	Collagen triple helix repeat (20 copies)
gene-TXK	rna-XM_005028099.5	chr4	49599161	49619757	XP_005028155.1	tyrosine-protein kinase TXK isoform X1 [Anas platyrhynchos]	sp|P42681|TXK_HUMAN	Tyrosine-protein kinase TXK OS=Homo sapiens OX=9606 GN=TXK PE=1 SV=3	ko04670	Leukocyte transendothelial migration	GO:0016310,GO:0004715,GO:0004713,GO:0005524,GO:0110165	phosphorylation:non-membrane spanning protein tyrosine kinase activity:protein tyrosine kinase activity:ATP binding:cellular anatomical entity	T:Signal transduction mechanisms	COG0515(Serine Threonine protein kinase)	PF07714.21,PF00069.29,PF00017.28,PF00018.32,PF14604.10,PF17902.5	Protein tyrosine and serine/threonine kinase:Protein kinase domain:SH2 domain:SH3 domain:Variant SH3 domain:SH3 domain
gene-LOC110354175	rna-XR_005265312.1	chr4	62332850	62366463	XP_035170527.1	inositol 1,4,5-trisphosphate receptor-interacting protein-like 1, partial [Oxyura jamaicensis]	sp|Q66H52|IPIL1_RAT	Inositol 1,4,5-trisphosphate receptor-interacting protein-like 1 OS=Rattus norvegicus OX=10116 GN=Itpripl1 PE=2 SV=1	--	--	--	--	U:Intracellular trafficking, secretion, and vesicular transport	ENOG4111BJ6(Inositol 1,4,5-trisphosphate receptor interacting protein-like 1)	--	--
gene-LOC101800597	rna-XM_038169622.1	chrW	7799867	7878358	XP_038025549.1	protein FAM214B isoform X1 [Anas platyrhynchos]	sp|Q5PQM8|ATOSB_RAT	Atos homolog protein B OS=Rattus norvegicus OX=10116 GN=Atosb PE=2 SV=1	--	--	--	--	S:Function unknown,S:Function unknown	ENOG4110Q7J(-):ENOG41115V6(family with sequence similarity 214, member)	PF13889.10,PF13915.10	Chromosome segregation during meiosis:Domain of unknown function (DUF4210)
gene-LOC110354175	rna-XR_005265328.1	chr4	62332850	62366463	XP_035170527.1	inositol 1,4,5-trisphosphate receptor-interacting protein-like 1, partial [Oxyura jamaicensis]	sp|Q66H52|IPIL1_RAT	Inositol 1,4,5-trisphosphate receptor-interacting protein-like 1 OS=Rattus norvegicus OX=10116 GN=Itpripl1 PE=2 SV=1	--	--	--	--	U:Intracellular trafficking, secretion, and vesicular transport	ENOG4111BJ6(Inositol 1,4,5-trisphosphate receptor interacting protein-like 1)	--	--
gene-XPC	rna-XM_027467996.2	chr13	10842864	10854401	XP_027323797.2	DNA repair protein complementing XP-C cells isoform X1 [Anas platyrhynchos]	sp|Q01831|XPC_HUMAN	DNA repair protein complementing XP-C cells OS=Homo sapiens OX=9606 GN=XPC PE=1 SV=4	ko03420	Nucleotide excision repair	GO:0005634,GO:0003684,GO:0006289	nucleus:damaged DNA binding:nucleotide-excision repair	L:Replication, recombination and repair	COG5535(nucleotide-excision repair)	PF10405.13,PF03835.19,PF10403.13,PF10404.13	Rad4 beta-hairpin domain 3:Rad4 transglutaminase-like domain:Rad4 beta-hairpin domain 1:Rad4 beta-hairpin domain 2
gene-SLC24A2	rna-XM_038170478.1	chrZ	36455031	36577117	XP_038026406.1	sodium/potassium/calcium exchanger 2 isoform X2 [Anas platyrhynchos]	sp|Q9IAL7|NCKX2_CHICK	Sodium/potassium/calcium exchanger 2 OS=Gallus gallus OX=9031 GN=SLC24A2 PE=2 SV=1	--	--	GO:0015297,GO:0016020,GO:0006816	antiporter activity:membrane:calcium ion transport	P:Inorganic ion transport and metabolism	ENOG410Y9YY(Solute carrier family 24 (Sodium potassium calcium exchanger), member)	PF01699.28	Sodium/calcium exchanger protein
gene-LOC110352479	rna-XR_005264449.1	chr3	86820869	86984946	--	--	--	--	--	--	--	--	--	--	--	--
gene-DNAL1	rna-XM_038180551.1	chr5	35711815	35728753	XP_038036479.1	dynein light chain 1, axonemal isoform X3 [Anas platyrhynchos]	sp|A0A096MJZ0|DNAL1_RAT	Dynein axonemal light chain 1 OS=Rattus norvegicus OX=10116 GN=Dnal1 PE=1 SV=1	ko04814,ko05016,ko05022,ko05014	Motor proteins:Huntington disease:Pathways of neurodegeneration - multiple diseases:Amyotrophic lateral sclerosis	--	--	S:Function unknown	COG4886(leucine Rich Repeat)	PF12799.11,PF13855.10,PF14580.10	Leucine Rich repeats (2 copies):Leucine rich repeat:Leucine-rich repeat
gene-LOC110352479	rna-XR_005264455.1	chr3	86933467	86984944	--	--	--	--	--	--	--	--	--	--	--	--
gene-HMGCLL1	rna-XM_038177061.1	chr3	93926468	94005371	XP_038032989.1	3-hydroxymethyl-3-methylglutaryl-CoA lyase, cytoplasmic isoform X5 [Anas platyrhynchos]	sp|Q8TB92|HMGC2_HUMAN	3-hydroxy-3-methylglutaryl-CoA lyase, cytoplasmic OS=Homo sapiens OX=9606 GN=HMGCLL1 PE=1 SV=3	ko04146,ko00280,ko00650	Peroxisome:Valine, leucine and isoleucine degradation:Butanoate metabolism	GO:0004419	hydroxymethylglutaryl-CoA lyase activity	E:Amino acid transport and metabolism	COG0119(Catalyzes the condensation of the acetyl group of acetyl-CoA with 3-methyl-2-oxobutanoate (2-oxoisovalerate) to form 3-carboxy-3-hydroxy-4-methylpentanoate (2-isopropylmalate) (By similarity))	PF00682.23	HMGL-like
gene-NBEA	rna-XM_038174546.1	chr1	182401833	182910368	XP_038030474.1	neurobeachin isoform X3 [Anas platyrhynchos]	sp|Q8NFP9|NBEA_HUMAN	Neurobeachin OS=Homo sapiens OX=9606 GN=NBEA PE=1 SV=3	--	--	--	--	S:Function unknown	ENOG410XNQC(beige BEACH domain containing protein)	PF15787.9,PF02138.22,PF06469.15,PF20426.2,PF14844.10,PF13385.10,PF20425.2,PF00400.36	Neurobeachin/BDCP, DUF4704 alpha solenoid region:Beige/BEACH domain:Neurobeachin-like, DUF1088:Neurobeachin beta propeller domain:PH domain associated with Beige/BEACH:Concanavalin A-like lectin/glucanases superfamily:Neurobeachin alpha solenoid region:WD domain, G-beta repeat
gene-MTHFD2L	rna-XM_027457012.2	chr4	46552084	46588729	XP_027312813.1	probable bifunctional methylenetetrahydrofolate dehydrogenase/cyclohydrolase 2 isoform X5 [Anas platyrhynchos]	sp|Q9H903|MTD2L_HUMAN	Bifunctional methylenetetrahydrofolate dehydrogenase/cyclohydrolase 2, mitochondrial OS=Homo sapiens OX=9606 GN=MTHFD2L PE=1 SV=3	ko00670,ko01240	One carbon pool by folate:Biosynthesis of cofactors	--	--	H:Coenzyme transport and metabolism	COG0190(Catalyzes the oxidation of 5,10- methylenetetrahydrofolate to 5,10-methenyltetrahydrofolate and then the hydrolysis of 5,10-methenyltetrahydrofolate to 10- formyltetrahydrofolate (By similarity))	PF00763.27,PF02882.23	Tetrahydrofolate dehydrogenase/cyclohydrolase, catalytic domain:Tetrahydrofolate dehydrogenase/cyclohydrolase, NAD(P)-binding domain
gene-CACNA1C	rna-XM_038187256.1	chr1	64364344	64841717	XP_038043184.1	voltage-dependent L-type calcium channel subunit alpha-1C isoform X1 [Anas platyrhynchos]	sp|P15381|CAC1C_RABIT	Voltage-dependent L-type calcium channel subunit alpha-1C OS=Oryctolagus cuniculus OX=9986 GN=CACNA1C PE=1 SV=1	ko04010,ko04921,ko05010,ko04925,ko04924,ko04927,ko04728,ko04727,ko04726,ko04725,ko04724,ko04723,ko05031,ko04720,ko05207,ko04260,ko04261,ko04270,ko04024,ko04929,ko04020,ko04022,ko05414,ko05412,ko04934,ko05410,ko04742,ko04713,ko04911,ko04912,ko04935,ko05022,ko04930,ko05020	MAPK signaling pathway:Oxytocin signaling pathway:Alzheimer disease:Aldosterone synthesis and secretion:Renin secretion:Cortisol synthesis and secretion:Dopaminergic synapse:GABAergic synapse:Serotonergic synapse:Cholinergic synapse:Glutamatergic synapse:Retrograde endocannabinoid signaling:Amphetamine addiction:Long-term potentiation:Chemical carcinogenesis - receptor activation:Cardiac muscle c…	--	--	--	--	PF00520.35,PF08763.15,PF16905.9,PF16885.9,PF08016.16	Ion transport protein:Voltage gated calcium channel IQ domain:Voltage-dependent L-type calcium channel, IQ-associated:Voltage-gated calcium channel subunit alpha, C-term:Polycystin cation channel
gene-GRM1	rna-XM_027454316.2	chr3	49917334	50099305	XP_027310117.1	metabotropic glutamate receptor 1 isoform X2 [Anas platyrhynchos]	sp|P23385|GRM1_RAT	Metabotropic glutamate receptor 1 OS=Rattus norvegicus OX=10116 GN=Grm1 PE=1 SV=1	ko04742,ko04730,ko04540,ko04915,ko04068,ko04080,ko04020,ko05017,ko04072,ko04724,ko04723,ko05022,ko04720	Taste transduction:Long-term depression:Gap junction:Estrogen signaling pathway:FoxO signaling pathway:Neuroactive ligand-receptor interaction:Calcium signaling pathway:Spinocerebellar ataxia:Phospholipase D signaling pathway:Glutamatergic synapse:Retrograde endocannabinoid signaling:Pathways of neurodegeneration - multiple diseases:Long-term potentiation	--	--	U:Intracellular trafficking, secretion, and vesicular transport	ENOG410XR6W(receptor)	PF01094.32,PF00003.26,PF07562.18	Receptor family ligand binding region:7 transmembrane sweet-taste receptor of 3 GCPR:Nine Cysteines Domain of family 3 GPCR
gene-GTDC1	rna-XM_038181851.1	chr7	3976616	4153727	XP_027315010.2	glycosyltransferase-like domain-containing protein 1 isoform X8 [Anas platyrhynchos]	sp|Q5ZI40|GTDC1_CHICK	Glycosyltransferase-like domain-containing protein 1 OS=Gallus gallus OX=9031 GN=GTDC1 PE=2 SV=1	--	--	--	--	S:Function unknown	ENOG410ZWWX(glycosyltransferase-like domain containing 1)	PF12038.12	Domain of unknown function (DUF3524)
gene-LOC119715459	rna-XM_038172763.1	sca_024010339.1	603479	669551	XP_038028691.1	uncharacterized protein LOC119715459 [Anas platyrhynchos]	--	--	--	--	--	--	--	--	PF13895.10	Immunoglobulin domain
gene-PUSL1	rna-XM_005008821.5	chr22	3493283	3517274	XP_013050231.2	tRNA pseudouridine synthase-like 1 isoform X2 [Anser cygnoides]	sp|Q6GQ53|PUSL1_XENLA	tRNA pseudouridine synthase-like 1 OS=Xenopus laevis OX=8355 GN=pusl1 PE=2 SV=1	--	--	--	--	J:Translation, ribosomal structure and biogenesis	COG0101(Formation of pseudouridine at positions 38, 39 and 40 in the anticodon stem and loop of transfer RNAs (By similarity))	PF01416.24	tRNA pseudouridine synthase
gene-RBFOX1	rna-XM_038186822.1	chr15	2748763	3443286	XP_038042730.1	RNA binding protein fox-1 homolog 1 isoform X5 [Anas platyrhynchos]	sp|Q9NWB1|RFOX1_HUMAN	RNA binding protein fox-1 homolog 1 OS=Homo sapiens OX=9606 GN=RBFOX1 PE=1 SV=2	--	--	GO:0000381,GO:0007399,GO:0005634,GO:0003723,GO:0008380,GO:0006397	regulation of alternative mRNA splicing, via spliceosome:nervous system development:nucleus:RNA binding:RNA splicing:mRNA processing	A:RNA processing and modification	ENOG4111WJT(RNA binding protein, fox-1 homolog (C. elegans))	PF12414.12,PF00076.26	Calcitonin gene-related peptide regulator C terminal:RNA recognition motif
gene-GTDC1	rna-XM_027459222.2	chr7	3986611	4155819	XP_021122727.2	glycosyltransferase-like domain-containing protein 1 isoform X12 [Anas platyrhynchos]	sp|Q4AE62|GTDC1_HUMAN	Glycosyltransferase-like domain-containing protein 1 OS=Homo sapiens OX=9606 GN=GTDC1 PE=2 SV=1	--	--	--	--	S:Function unknown	ENOG410ZWWX(glycosyltransferase-like domain containing 1)	PF12038.12,PF00534.24	Domain of unknown function (DUF3524):Glycosyl transferases group 1
gene-LOC119716228	rna-XR_005264000.1	chr2	86018755	86038832	--	--	--	--	--	--	--	--	--	--	--	--
gene-CTBP1	rna-XM_005016132.5	chr4	69527766	69570453	XP_005016189.1	C-terminal-binding protein 1 isoform X6 [Anas platyrhynchos]	sp|Q9Z2F5|CTBP1_RAT	C-terminal-binding protein 1 OS=Rattus norvegicus OX=10116 GN=Ctbp1 PE=1 SV=3	ko04330,ko05220,ko04310,ko05200	Notch signaling pathway:Chronic myeloid leukemia:Wnt signaling pathway:Pathways in cancer	GO:0051287,GO:0005634,GO:0003714,GO:0016616	NAD binding:nucleus:transcription corepressor activity:oxidoreductase activity, acting on the CH-OH group of donors, NAD or NADP as acceptor	E:Amino acid transport and metabolism	COG0111(Dehydrogenase)	PF02826.23,PF00389.34,PF03446.19	D-isomer specific 2-hydroxyacid dehydrogenase, NAD binding domain:D-isomer specific 2-hydroxyacid dehydrogenase, catalytic domain:NAD binding domain of 6-phosphogluconate dehydrogenase
gene-APBB2	rna-XM_021269423.3	chr4	52013820	52111871	XP_038033907.1	amyloid-beta A4 precursor protein-binding family B member 2 isoform X3 [Anas platyrhynchos]	sp|Q92870|APBB2_HUMAN	Amyloid beta precursor protein binding family B member 2 OS=Homo sapiens OX=9606 GN=APBB2 PE=1 SV=3	--	--	--	--	O:Posttranslational modification, protein turnover, chaperones	ENOG410YEVS(amyloid beta (A4) precursor protein-binding, family B, member)	PF00640.27,PF00397.30,PF08416.17	Phosphotyrosine interaction domain (PTB/PID):WW domain:Phosphotyrosine-binding domain
gene-HACL1	rna-XM_027450994.2	chr2	127656452	127675976	XP_027306795.1	2-hydroxyacyl-CoA lyase 1 isoform X1 [Anas platyrhynchos]	sp|Q9QXE0|HACL1_MOUSE	2-hydroxyacyl-CoA lyase 1 OS=Mus musculus OX=10090 GN=Hacl1 PE=1 SV=2	ko04146	Peroxisome	GO:0016020,GO:0016829,GO:0000287,GO:0030976	membrane:lyase activity:magnesium ion binding:thiamine pyrophosphate binding	E:Amino acid transport and metabolism	COG0028(acetolactate synthase)	PF00205.26,PF02776.22,PF02775.25	Thiamine pyrophosphate enzyme, central domain:Thiamine pyrophosphate enzyme, N-terminal TPP binding domain:Thiamine pyrophosphate enzyme, C-terminal TPP binding domain
gene-RARB	rna-XM_038175539.1	chr2	123688051	123999780	XP_009286889.1	PREDICTED: retinoic acid receptor beta isoform X1 [Aptenodytes forsteri]	sp|P22448|RARB_CHICK	Retinoic acid receptor beta OS=Gallus gallus OX=9031 GN=RARB PE=2 SV=2	ko05226,ko05222,ko05223,ko05200	Gastric cancer:Small cell lung cancer:Non-small cell lung cancer:Pathways in cancer	GO:0009755,GO:0043565,GO:0032526,GO:0035108,GO:0071729,GO:0000122,GO:0005634,GO:0030154,GO:0070660,GO:0045944,GO:0008270,GO:0000978,GO:0048384,GO:0004879,GO:0048471	hormone-mediated signaling pathway:sequence-specific DNA binding:response to retinoic acid:limb morphogenesis:beak morphogenesis:negative regulation of transcription from RNA polymerase II promoter:nucleus:cell differentiation:inner ear receptor cell differentiation involved in inner ear sensory epithelium regeneration:positive regulation of transcription from RNA polymerase II promoter:zinc ion …	K:Transcription	ENOG410XRZC(receptor)	PF00105.22,PF00104.34	Zinc finger, C4 type (two domains):Ligand-binding domain of nuclear hormone receptor
gene-LOC110354386	rna-XR_005267704.1	chr8	16133809	16520998	TRZ24581.1	hypothetical protein HGM15179_002528 [Zosterops borbonicus]	--	--	--	--	GO:0016020,GO:0008270	membrane:zinc ion binding	--	--	--	--
gene-GRIP1	rna-XM_027456120.2	chr1	36542386	36762050	XP_027311921.1	glutamate receptor-interacting protein 1 isoform X4 [Anas platyrhynchos]	sp|Q9Y3R0|GRIP1_HUMAN	Glutamate receptor-interacting protein 1 OS=Homo sapiens OX=9606 GN=GRIP1 PE=1 SV=3	--	--	--	--	O:Posttranslational modification, protein turnover, chaperones	ENOG410XSUX(Glutamate receptor interacting protein)	PF00595.28,PF17820.5,PF13180.10,PF14685.10,PF19805.3	PDZ domain:PDZ domain:PDZ domain:Tricorn protease PDZ domain:Family of unknown function (DUF6288)
gene-RBFOX2	rna-XR_005262601.1	chr1	54863373	54936265	XP_038028909.1	RNA binding protein fox-1 homolog 2 isoform X2 [Anas platyrhynchos]	sp|Q8BP71|RFOX2_MOUSE	RNA binding protein fox-1 homolog 2 OS=Mus musculus OX=10090 GN=Rbfox2 PE=1 SV=2	--	--	--	--	A:RNA processing and modification	ENOG4111WJT(RNA binding protein, fox-1 homolog (C. elegans))	--	--
gene-RASGEF1B	rna-XM_021267702.3	chr4	45373338	45434186	XP_021123377.3	ras-GEF domain-containing family member 1B isoform X2 [Anas platyrhynchos]	sp|Q5RC04|RGF1B_PONAB	Ras-GEF domain-containing family member 1B OS=Pongo abelii OX=9601 GN=RASGEF1B PE=2 SV=2	--	--	--	--	S:Function unknown	ENOG410XRE3(guanyl-nucleotide exchange factor activity)	PF00617.23,PF00618.24	RasGEF domain:RasGEF N-terminal motif
gene-LOC119716530	rna-XM_038177445.1	chr3	118993116	118999116	XP_027311284.2	nuclear GTPase SLIP-GC-like isoform X1 [Anas platyrhynchos]	sp|Q68CJ6|SLIP_HUMAN	Nuclear GTPase SLIP-GC OS=Homo sapiens OX=9606 GN=NUGGC PE=2 SV=3	--	--	--	--	S:Function unknown	ENOG411207A(nuclear GTPase, germinal center associated)	--	--
gene-FMN1	rna-XM_038179744.1	chr5	40254934	40455962	XP_038035672.1	formin-1 isoform X2 [Anas platyrhynchos]	sp|Q05858|FMN_CHICK	Formin OS=Gallus gallus OX=9031 GN=LD PE=2 SV=1	--	--	GO:0008017,GO:0005884,GO:0045010	microtubule binding:actin filament:actin nucleation	Z:Cytoskeleton	ENOG41100T3(FH2)	PF02181.27	Formin Homology 2 Domain
gene-STXBP5	rna-XM_027454329.2	chr3	50428010	50539284	XP_027310130.1	syntaxin-binding protein 5 isoform X5 [Anas platyrhynchos]	sp|Q5T5C0|STXB5_HUMAN	Syntaxin-binding protein 5 OS=Homo sapiens OX=9606 GN=STXBP5 PE=1 SV=1	--	--	--	--	S:Function unknown	ENOG410XTER(syntaxin binding protein)	PF08366.17,PF12894.11,PF00400.36,PF08596.14,PF17005.9	LLGL2:Anaphase-promoting complex subunit 4 WD40 domain:WD domain, G-beta repeat:Lethal giant larvae(Lgl) like, C-terminal:WD40-like domain
gene-LOC119714477	rna-XR_005261727.1	chrZ	56232210	56239970	--	--	--	--	--	--	--	--	--	--	--	--
gene-ADGRL2	rna-XM_027463167.2	chr8	18381780	18539479	XP_027318968.1	adhesion G protein-coupled receptor L2 isoform X7 [Anas platyrhynchos]	sp|O95490|AGRL2_HUMAN	Adhesion G protein-coupled receptor L2 OS=Homo sapiens OX=9606 GN=ADGRL2 PE=1 SV=2	--	--	GO:0004930,GO:0016020,GO:0030246,GO:0007166	G-protein coupled receptor activity:membrane:carbohydrate binding:cell surface receptor signaling pathway	S:Function unknown	ENOG410XSD2(G- protein-coupled receptor)	PF02354.20,PF02191.20,PF00002.28,PF16489.9,PF02140.22,PF01825.25,PF02793.26	Latrophilin Cytoplasmic C-terminal region:Olfactomedin-like domain:7 transmembrane receptor (Secretin family):GPCR-Autoproteolysis INducing (GAIN) domain:Galactose binding lectin domain:GPCR proteolysis site, GPS, motif:Hormone receptor domain
gene-NUDT12	rna-XM_038171009.1	chrZ	58116432	58130013	XP_027302419.2	NAD-capped RNA hydrolase NUDT12 [Anas platyrhynchos]	sp|Q9DCN1|NUD12_MOUSE	NAD-capped RNA hydrolase NUDT12 OS=Mus musculus OX=10090 GN=Nudt12 PE=1 SV=1	ko04146,ko00760	Peroxisome:Nicotinate and nicotinamide metabolism	GO:0035529,GO:0016787,GO:0000210,GO:0046872,GO:0005777	NADH pyrophosphatase activity:hydrolase activity:NAD+ diphosphatase activity:metal ion binding:peroxisome	L:Replication, recombination and repair	COG2816(NADH pyrophosphatase)	PF00293.32,PF12796.11,PF00023.34,PF13857.10,PF13637.10,PF09297.15,PF09296.15,PF13606.10	NUDIX domain:Ankyrin repeats (3 copies):Ankyrin repeat:Ankyrin repeats (many copies):Ankyrin repeats (many copies):NADH pyrophosphatase zinc ribbon domain:NADH pyrophosphatase-like rudimentary NUDIX domain:Ankyrin repeat
gene-LOC113842921	rna-XR_003495837.2	chr2	12798609	12809048	XP_050826999.1	uncharacterized protein LOC115484793 [Serinus canaria]	--	--	--	--	--	--	--	--	--	--
gene-AOAH	rna-XM_027451438.2	chr2	100967909	101041523	XP_032036962.1	LOW QUALITY PROTEIN: acyloxyacyl hydrolase [Aythya fuligula]	sp|P28039|AOAH_HUMAN	Acyloxyacyl hydrolase OS=Homo sapiens OX=9606 GN=AOAH PE=1 SV=1	--	--	--	--	G:Carbohydrate transport and metabolism	ENOG410XTCS(acyloxyacyl hydrolase (neutrophil))	PF20825.1,PF00657.26,PF03489.21	Saposin-like domain:GDSL-like Lipase/Acylhydrolase:Saposin-like type B, region 2
gene-LOC106019628	rna-XR_005263171.1	chr2	149250641	149267998	--	--	--	--	--	--	--	--	--	--	--	--
gene-MYOM1	rna-XM_038174636.1	chr2	55199258	55273725	XP_027307793.1	myomesin-1 isoform X1 [Anas platyrhynchos]	sp|P52179|MYOM1_HUMAN	Myomesin-1 OS=Homo sapiens OX=9606 GN=MYOM1 PE=1 SV=2	--	--	--	--	S:Function unknown,S:Function unknown	ENOG410ZSRR(myomesin):ENOG411180Q(myomesin 1)	PF07679.20,PF00041.25,PF13927.10,PF13895.10,PF00047.29,PF07686.21,PF16656.9,PF08205.16,PF01108.21	Immunoglobulin I-set domain:Fibronectin type III domain:Immunoglobulin domain:Immunoglobulin domain:Immunoglobulin domain:Immunoglobulin V-set domain:Purple acid Phosphatase, N-terminal domain:CD80-like C2-set immunoglobulin domain:Tissue factor
gene-ARNT2	rna-XM_021277347.3	chr11	13743567	13831474	XP_054024941.1	aryl hydrocarbon receptor nuclear translocator 2 isoform X1 [Dryobates pubescens]	sp|Q9HBZ2|ARNT2_HUMAN	Aryl hydrocarbon receptor nuclear translocator 2 OS=Homo sapiens OX=9606 GN=ARNT2 PE=1 SV=2	ko05202,ko05211,ko05200	Transcriptional misregulation in cancer:Renal cell carcinoma:Pathways in cancer	--	--	K:Transcription	ENOG410XS5S(aryl-hydrocarbon receptor nuclear translocator 2)	PF08447.16,PF00989.29,PF14598.10,PF00010.30,PF13426.11,PF08448.14,PF21353.1	PAS fold:PAS fold:PAS domain:Helix-loop-helix DNA-binding domain:PAS domain:PAS fold:Period circadian protein homolog 3-like, PAS-A domain
gene-LOC119714479	rna-XR_005261729.1	chrZ	55810520	55811475	--	--	--	--	--	--	--	--	--	--	--	--
gene-FNDC1	rna-XM_038176665.1	chr3	49017562	49082524	XP_038032593.1	fibronectin type III domain-containing protein 1 isoform X1 [Anas platyrhynchos]	sp|Q4ZHG4|FNDC1_HUMAN	Fibronectin type III domain-containing protein 1 OS=Homo sapiens OX=9606 GN=FNDC1 PE=2 SV=4	--	--	--	--	S:Function unknown	ENOG410Z913(immunoglobulin superfamily DCC subclass member)	PF21731.1,PF00041.25,PF16656.9,PF09294.14,PF21605.1	Target of Nesh-SH3 C-terminal domain:Fibronectin type III domain:Purple acid Phosphatase, N-terminal domain:Interferon-alpha/beta receptor, fibronectin type III:Cytokine receptor-like factor 2-like, D2 domain
gene-APBB2	rna-XM_021269428.3	chr4	52053850	52111871	XP_021125103.2	amyloid-beta A4 precursor protein-binding family B member 2 isoform X13 [Anas platyrhynchos]	sp|Q9DBR4|APBB2_MOUSE	Amyloid beta precursor protein binding family B member 2 OS=Mus musculus OX=10090 GN=Apbb2 PE=1 SV=2	--	--	--	--	O:Posttranslational modification, protein turnover, chaperones	ENOG410YEVS(amyloid beta (A4) precursor protein-binding, family B, member)	PF00640.27,PF08416.17	Phosphotyrosine interaction domain (PTB/PID):Phosphotyrosine-binding domain
gene-LOC110352479	rna-XR_005264430.1	chr3	86913486	86984937	--	--	--	--	--	--	--	--	--	--	--	--
gene-ZDHHC14	rna-XM_027454404.2	chr3	55211964	55318641	XP_027310205.1	palmitoyltransferase ZDHHC14 isoform X4 [Anas platyrhynchos]	sp|Q8IZN3|ZDH14_HUMAN	Palmitoyltransferase ZDHHC14 OS=Homo sapiens OX=9606 GN=ZDHHC14 PE=1 SV=1	ko04391	Hippo signaling pathway - fly	--	--	S:Function unknown	COG5273(Zinc finger, DHHC-type containing)	PF01529.24	DHHC palmitoyltransferase
gene-TDRD7	rna-XM_038170816.1	chrZ	69216731	69254853	XP_027302140.2	tudor domain-containing protein 7 isoform X1 [Anas platyrhynchos]	sp|E1C3S7|TDRD7_CHICK	Tudor domain-containing protein 7 OS=Gallus gallus OX=9031 GN=TDRD7 PE=2 SV=1	--	--	--	--	L:Replication, recombination and repair,J:Translation, ribosomal structure and biogenesis,S:Function unknown	COG1525(nuclease):ENOG410XST4(Tudor domain containing 7):ENOG41104YI(tudor domain-containing protein)	PF00567.28,PF12872.11	Tudor domain:OST-HTH/LOTUS domain
gene-LOC106016970	rna-XR_003492189.2	chr21	3417006	3420680	--	--	--	--	--	--	--	--	--	--	--	--
gene-ARNT2	rna-XM_013106565.4	chr11	13743567	13857680	XP_027321703.1	aryl hydrocarbon receptor nuclear translocator 2 isoform X3 [Anas platyrhynchos]	sp|Q9HBZ2|ARNT2_HUMAN	Aryl hydrocarbon receptor nuclear translocator 2 OS=Homo sapiens OX=9606 GN=ARNT2 PE=1 SV=2	ko05202,ko05211,ko05200	Transcriptional misregulation in cancer:Renal cell carcinoma:Pathways in cancer	--	--	K:Transcription	ENOG410XS5S(aryl-hydrocarbon receptor nuclear translocator 2)	PF08447.16,PF00989.29,PF14598.10,PF00010.30,PF13426.11,PF08448.14,PF21353.1	PAS fold:PAS fold:PAS domain:Helix-loop-helix DNA-binding domain:PAS domain:PAS fold:Period circadian protein homolog 3-like, PAS-A domain
gene-ANTXRL	rna-XM_038181134.1	chr6	18203474	18254030	XP_038037062.1	anthrax toxin receptor-like isoform X2 [Anas platyrhynchos]	sp|Q9CZ52|ANTR1_MOUSE	Anthrax toxin receptor 1 OS=Mus musculus OX=10090 GN=Antxr1 PE=1 SV=2	ko04621	NOD-like receptor signaling pathway	GO:0016020,GO:0038023	membrane:signaling receptor activity	U:Intracellular trafficking, secretion, and vesicular transport	ENOG410YC57(substrate adhesion-dependent cell spreading)	PF05587.17,PF05586.15,PF00092.32,PF13519.10,PF05762.18	Anthrax receptor extracellular domain:Anthrax receptor C-terminus region:von Willebrand factor type A domain:von Willebrand factor type A domain:VWA domain containing CoxE-like protein
gene-DIAPH2	rna-XR_005268352.1	chr10	16523003	16777840	XP_038040575.1	protein diaphanous homolog 2 isoform X6 [Anas platyrhynchos]	sp|O60879|DIAP2_HUMAN	Protein diaphanous homolog 2 OS=Homo sapiens OX=9606 GN=DIAPH2 PE=1 SV=1	ko04810	Regulation of actin cytoskeleton	--	--	S:Function unknown	ENOG410Y29H(Diaphanous homolog)	--	--
gene-CDKAL1	rna-XM_021269013.3	chr2	113549857	114023483	XP_027307013.1	threonylcarbamoyladenosine tRNA methylthiotransferase isoform X1 [Anas platyrhynchos]	sp|Q91WE6|CDKAL_MOUSE	Threonylcarbamoyladenosine tRNA methylthiotransferase OS=Mus musculus OX=10090 GN=Cdkal1 PE=1 SV=1	--	--	GO:0051539,GO:0005634,GO:0016020,GO:0005789,GO:0006355,GO:0005667,GO:0003677,GO:0035598,GO:0046983,GO:0046872,GO:0061712	4 iron, 4 sulfur cluster binding:nucleus:membrane:endoplasmic reticulum membrane:regulation of transcription, DNA-templated:transcription factor complex:DNA binding:N6-threonylcarbomyladenosine methylthiotransferase activity:protein dimerization activity:metal ion binding:tRNA (N(6)-L-threonylcarbamoyladenosine(37)-C(2))-methylthiotransferase	J:Translation, ribosomal structure and biogenesis	COG0621(Catalyzes the methylthiolation of N6- (dimethylallyl)adenosine (i(6)A), leading to the formation of 2- methylthio-N6-(dimethylallyl)adenosine (ms(2)i(6)A) at position 37 in tRNAs that read codons beginning with uridine (By similarity))	PF04055.25,PF00919.24,PF01938.24	Radical SAM superfamily:Uncharacterized protein family UPF0004:TRAM domain
gene-RBFOX2	rna-XM_038172984.1	chr1	54863374	54943410	XP_038028912.1	RNA binding protein fox-1 homolog 2 isoform X5 [Anas platyrhynchos]	sp|Q8BP71|RFOX2_MOUSE	RNA binding protein fox-1 homolog 2 OS=Mus musculus OX=10090 GN=Rbfox2 PE=1 SV=2	--	--	--	--	A:RNA processing and modification	ENOG4111WJT(RNA binding protein, fox-1 homolog (C. elegans))	PF12414.12,PF00076.26	Calcitonin gene-related peptide regulator C terminal:RNA recognition motif
gene-LOC101800419	rna-XM_038177262.1	chr3	112171143	112180565	XP_038033189.1	WD repeat and coiled-coil-containing protein [Anas platyrhynchos]	sp|Q5ZKI7|WDCP_CHICK	WD repeat and coiled-coil-containing protein OS=Gallus gallus OX=9031 GN=WDCP PE=2 SV=1	--	--	--	--	S:Function unknown	ENOG410YM0Q(Chromosome 2 open reading frame 44)	PF15390.10	WD repeat and coiled-coil-containing protein family
gene-LOC119714385	rna-XR_005261541.1	chrZ	63178863	63190737	XP_038025938.1	E3 ubiquitin-protein ligase TRIM36-like isoform X4 [Anas platyrhynchos]	sp|Q9NQ86|TRI36_HUMAN	E3 ubiquitin-protein ligase TRIM36 OS=Homo sapiens OX=9606 GN=TRIM36 PE=1 SV=2	ko04814	Motor proteins	--	--	Z:Cytoskeleton,O:Posttranslational modification, protein turnover, chaperones	COG5059(Kinesin family member):ENOG410Z6W7(tripartite motif containing 36)	--	--
gene-PNPLA4	rna-XR_005262659.1	chr1	132352185	132402903	XP_032063743.1	patatin-like phospholipase domain-containing protein 4 isoform X3 [Aythya fuligula]	sp|P41247|PLPL4_HUMAN	Patatin-like phospholipase domain-containing protein 4 OS=Homo sapiens OX=9606 GN=PNPLA4 PE=1 SV=3	ko00830	Retinol metabolism	--	--	S:Function unknown	ENOG410XSQS(Patatin-like phospholipase domain containing)	--	--
gene-LOC106018110	rna-XR_005268052.1	chr9	26014675	26174889	XP_032049081.1	uncharacterized protein LOC116492437 isoform X2 [Aythya fuligula]	--	--	--	--	--	--	--	--	--	--
gene-PTPRT	rna-XM_027442953.2	chr21	4204356	4653080	XP_027298754.1	receptor-type tyrosine-protein phosphatase T isoform X1 [Anas platyrhynchos]	sp|O14522|PTPRT_HUMAN	Receptor-type tyrosine-protein phosphatase T OS=Homo sapiens OX=9606 GN=PTPRT PE=1 SV=6	--	--	--	--	T:Signal transduction mechanisms	COG5599(protein tyrosine phosphatase)	PF00102.31,PF00629.27,PF00041.25,PF00782.24,PF14566.10,PF13350.10,PF16656.9	Protein-tyrosine phosphatase:MAM domain, meprin/A5/mu:Fibronectin type III domain:Dual specificity phosphatase, catalytic domain:Inositol hexakisphosphate:Tyrosine phosphatase family:Purple acid Phosphatase, N-terminal domain
gene-ADGRL2	rna-XM_038183318.1	chr8	18381780	18539479	XP_038039246.1	adhesion G protein-coupled receptor L2 isoform X3 [Anas platyrhynchos]	sp|O95490|AGRL2_HUMAN	Adhesion G protein-coupled receptor L2 OS=Homo sapiens OX=9606 GN=ADGRL2 PE=1 SV=2	--	--	GO:0004930,GO:0016020,GO:0030246,GO:0007166	G-protein coupled receptor activity:membrane:carbohydrate binding:cell surface receptor signaling pathway	S:Function unknown	ENOG410XSD2(G- protein-coupled receptor)	PF02354.20,PF02191.20,PF00002.28,PF16489.9,PF02140.22,PF01825.25,PF02793.26	Latrophilin Cytoplasmic C-terminal region:Olfactomedin-like domain:7 transmembrane receptor (Secretin family):GPCR-Autoproteolysis INducing (GAIN) domain:Galactose binding lectin domain:GPCR proteolysis site, GPS, motif:Hormone receptor domain
gene-MARCHF1	rna-XM_013096670.4	chr4	27694097	27934722	XP_012952124.1	E3 ubiquitin-protein ligase MARCHF1 isoform X2 [Anas platyrhynchos]	sp|Q8TCQ1|MARH1_HUMAN	E3 ubiquitin-protein ligase MARCHF1 OS=Homo sapiens OX=9606 GN=MARCHF1 PE=1 SV=1	--	--	--	--	O:Posttranslational modification, protein turnover, chaperones	COG5183((Membrane-Associated Ring finger (C3HC4)))	PF12906.11	RING-variant domain
gene-RALGPS2	rna-XM_038182706.1	chr8	11526081	11668004	XP_055671089.1	ras-specific guanine nucleotide-releasing factor RalGPS2 isoform X1 [Falco peregrinus]	sp|Q5ZJK0|RGPS1_CHICK	Ras-specific guanine nucleotide-releasing factor RalGPS1 OS=Gallus gallus OX=9031 GN=RALGPS1 PE=2 SV=1	--	--	--	--	T:Signal transduction mechanisms	ENOG410YV9P(Ral GEF with PH domain and SH3 binding motif)	PF00617.23,PF00169.33	RasGEF domain:PH domain
gene-ACOX3	rna-XM_038178269.1	chr4	65558877	65596021	XP_038034197.1	peroxisomal acyl-coenzyme A oxidase 3 isoform X2 [Anas platyrhynchos]	sp|Q5RAU0|ACOX3_PONAB	Peroxisomal acyl-coenzyme A oxidase 3 OS=Pongo abelii OX=9601 GN=ACOX3 PE=2 SV=1	ko00640,ko00592,ko03320,ko04024,ko01040,ko00071,ko04936,ko04146,ko00410	Propanoate metabolism:alpha-Linolenic acid metabolism:PPAR signaling pathway:cAMP signaling pathway:Biosynthesis of unsaturated fatty acids:Fatty acid degradation:Alcoholic liver disease:Peroxisome:beta-Alanine metabolism	GO:0005504,GO:0033540,GO:0003997,GO:0005777,GO:0071949	fatty acid binding:fatty acid beta-oxidation using acyl-CoA oxidase:acyl-CoA oxidase activity:peroxisome:FAD binding	I:Lipid transport and metabolism	COG1960(acyl-CoA dehydrogenase)	PF01756.23,PF02770.23,PF00441.28	Acyl-CoA oxidase:Acyl-CoA dehydrogenase, middle domain:Acyl-CoA dehydrogenase, C-terminal domain
gene-PPP1R17	rna-XM_005014030.5	chr2	102904464	102923517	OPJ71411.1	protein phosphatase 1 regulatory subunit 17 [Patagioenas fasciata monilis]	sp|O96001|PPR17_HUMAN	Protein phosphatase 1 regulatory subunit 17 OS=Homo sapiens OX=9606 GN=PPP1R17 PE=1 SV=2	ko04730	Long-term depression	GO:0016020,GO:0004864	membrane:protein phosphatase inhibitor activity	T:Signal transduction mechanisms	ENOG410Y65X(protein serine/threonine phosphatase inhibitor activity)	--	--
gene-MKNK1	rna-XM_005027370.5	chr8	23146169	23168467	XP_005027427.2	MAP kinase-interacting serine/threonine-protein kinase 1 isoform X1 [Anas platyrhynchos]	sp|O08605|MKNK1_MOUSE	MAP kinase-interacting serine/threonine-protein kinase 1 OS=Mus musculus OX=10090 GN=Mknk1 PE=1 SV=2	ko04910,ko04010,ko04066	Insulin signaling pathway:MAPK signaling pathway:HIF-1 signaling pathway	GO:0004674,GO:0005524	protein serine/threonine kinase activity:ATP binding	T:Signal transduction mechanisms	ENOG410XQA9(protein kinase activity)	PF00069.29,PF07714.21,PF06293.18,PF11781.12	Protein kinase domain:Protein tyrosine and serine/threonine kinase:Lipopolysaccharide kinase (Kdo/WaaP) family:Zinc-finger of RNA-polymerase I-specific TFIIB, Rrn7
gene-SCAF8	rna-XM_038177626.1	chr3	53903662	53994443	XP_038033552.1	SR-related and CTD-associated factor 8 isoform X1 [Anas platyrhynchos]	sp|Q9UPN6|SCAF8_HUMAN	SR-related and CTD-associated factor 8 OS=Homo sapiens OX=9606 GN=SCAF8 PE=1 SV=1	--	--	--	--	S:Function unknown	ENOG410XT48(mRNA processing)	PF04818.17,PF00076.26	CID domain:RNA recognition motif
gene-MYCBP2	rna-XM_038182522.1	chr1	162715777	162912287	XP_038038450.1	E3 ubiquitin-protein ligase MYCBP2 isoform X4 [Anas platyrhynchos]	sp|Q7TPH6|MYCB2_MOUSE	E3 ubiquitin-protein ligase MYCBP2 OS=Mus musculus OX=10090 GN=Mycbp2 PE=1 SV=3	ko04361	Axon regeneration	--	--	O:Posttranslational modification, protein turnover, chaperones	ENOG410XP1T(MYC binding protein 2, E3 ubiquitin protein ligase)	PF08005.16,PF13540.10,PF00415.22,PF08239.15,PF00630.23,PF03256.20,PF13639.10,PF21240.1	PHR domain:Regulator of chromosome condensation (RCC1) repeat:Regulator of chromosome condensation (RCC1) repeat:Bacterial SH3 domain:Filamin/ABP280 repeat:Anaphase-promoting complex, subunit 10 (APC10):Ring finger domain:Nup98, Gle2-binding sequence
gene-LOC119717412	rna-XR_005266882.1	chr6	1222844	1223706	--	--	--	--	--	--	--	--	--	--	--	--
gene-CPNE3	rna-XM_038175337.1	chr2	29359008	29390404	XP_038031265.1	copine-3 isoform X1 [Anas platyrhynchos]	sp|O75131|CPNE3_HUMAN	Copine-3 OS=Homo sapiens OX=9606 GN=CPNE3 PE=1 SV=1	--	--	GO:0005544	calcium-dependent phospholipid binding	S:Function unknown	ENOG410XPC8(copine family)	PF07002.20,PF00168.34,PF10138.13	Copine:C2 domain:vWA found in TerF C terminus
gene-DNAL1	rna-XM_005021660.5	chr5	35711815	35728257	KAI6068266.1	Dynein light chain 1, axonemal [Aix galericulata]	sp|A0A096MJZ0|DNAL1_RAT	Dynein axonemal light chain 1 OS=Rattus norvegicus OX=10116 GN=Dnal1 PE=1 SV=1	ko04814,ko05016,ko05022,ko05014	Motor proteins:Huntington disease:Pathways of neurodegeneration - multiple diseases:Amyotrophic lateral sclerosis	--	--	S:Function unknown	COG4886(leucine Rich Repeat)	PF12799.11,PF13855.10,PF14580.10	Leucine Rich repeats (2 copies):Leucine rich repeat:Leucine-rich repeat
gene-LOC110352479	rna-XR_005264422.1	chr3	86913486	86984945	--	--	--	--	--	--	--	--	--	--	--	--
gene-LOC101792280	rna-XM_038170916.1	chrZ	56155975	56215756	XP_027301943.2	leucyl-cystinyl aminopeptidase isoform X2 [Anas platyrhynchos]	sp|Q8C129|LCAP_MOUSE	Leucyl-cystinyl aminopeptidase OS=Mus musculus OX=10090 GN=Lnpep PE=1 SV=1	ko04614	Renin-angiotensin system	--	--	E:Amino acid transport and metabolism	COG0308(aminopeptidase)	PF01433.24,PF11838.12,PF17900.5	Peptidase family M1 domain:ERAP1-like C-terminal domain:Peptidase M1 N-terminal domain
gene-NRP2	rna-XM_038182064.1	chr7	26589408	26673310	XP_038037992.1	neuropilin-2 isoform X5 [Anas platyrhynchos]	sp|O60462|NRP2_HUMAN	Neuropilin-2 OS=Homo sapiens OX=9606 GN=NRP2 PE=1 SV=3	--	--	--	--	U:Intracellular trafficking, secretion, and vesicular transport	ENOG410ZPIE(neuropilin 2)	PF00431.24,PF00754.29,PF11980.12,PF00629.27	CUB domain:F5/8 type C domain:C-terminal domain of neuropilin glycoprotein:MAM domain, meprin/A5/mu
gene-RHBDL3	rna-XM_021267324.3	chr19	6379891	6428036	XP_012948226.1	rhomboid-related protein 3 isoform X4 [Anas platyrhynchos]	sp|P58873|RHBL3_MOUSE	Rhomboid-related protein 3 OS=Mus musculus OX=10090 GN=Rhbdl3 PE=2 SV=1	--	--	GO:0004252,GO:0016020,GO:0005509,GO:0006508	serine-type endopeptidase activity:membrane:calcium ion binding:proteolysis	S:Function unknown	COG0705(rhomboid family)	PF01694.26,PF13499.10,PF00036.36,PF13405.10,PF20742.1,PF08976.15	Rhomboid family:EF-hand domain pair:EF hand:EF-hand domain:Family of unknown function (DUF5580) middle domain:EF-hand domain
gene-SETBP1	rna-XM_038169753.1	chrZ	3914677	4163180	XP_038025680.1	SET-binding protein isoform X1 [Anas platyrhynchos]	sp|Q9Y6X0|SETBP_HUMAN	SET-binding protein OS=Homo sapiens OX=9606 GN=SETBP1 PE=1 SV=3	--	--	--	--	S:Function unknown,S:Function unknown	COG2940(Histone-lysine N-methyltransferase):ENOG410ZICX(SET binding protein 1)	--	--
gene-LOC101791638	rna-XM_027452243.2	chr2	42443743	42468444	XP_027308044.2	LOW QUALITY PROTEIN: kinesin-like protein KIF20A [Anas platyrhynchos]	sp|P97329|KI20A_MOUSE	Kinesin-like protein KIF20A OS=Mus musculus OX=10090 GN=Kif20a PE=1 SV=1	ko04814	Motor proteins	--	--	Z:Cytoskeleton	COG5059(Kinesin family member)	PF00225.27,PF16796.9	Kinesin motor domain:Microtubule binding
gene-ITSN2	rna-XM_038177371.1	chr3	112292918	112371582	XP_038033299.1	LOW QUALITY PROTEIN: intersectin-2 [Anas platyrhynchos]	sp|Q9NZM3|ITSN2_HUMAN	Intersectin-2 OS=Homo sapiens OX=9606 GN=ITSN2 PE=1 SV=3	--	--	GO:0006897,GO:0005085,GO:0005509	endocytosis:guanyl-nucleotide exchange factor activity:calcium ion binding	T:Signal transduction mechanisms	COG5422(guanine nucleotide exchange factor)	PF16652.9,PF00018.32,PF14604.10,PF07653.21,PF00621.24,PF12763.11,PF00168.34,PF00036.36,PF13499.10,PF13405.10,PF00169.33	Pleckstrin homology domain:SH3 domain:Variant SH3 domain:Variant SH3 domain:RhoGEF domain:Cytoskeletal-regulatory complex EF hand:C2 domain:EF hand:EF-hand domain pair:EF-hand domain:PH domain
gene-PRKAR2B	rna-XM_013103601.3	chr1	14686284	14769596	XP_012959055.2	cAMP-dependent protein kinase type II-beta regulatory subunit isoform X2 [Anas platyrhynchos]	sp|P12369|KAP3_RAT	cAMP-dependent protein kinase type II-beta regulatory subunit OS=Rattus norvegicus OX=10116 GN=Prkar2b PE=1 SV=3	ko04910	Insulin signaling pathway	--	--	T:Signal transduction mechanisms	COG0664(transcriptional regulator, crp fnr family)	PF00027.33,PF02197.21	Cyclic nucleotide-binding domain:Regulatory subunit of type II PKA R-subunit
gene-GTF2B	rna-XM_005029265.4	chr8	15938707	15957877	XP_005029322.1	transcription initiation factor IIB isoform X2 [Anas platyrhynchos]	sp|P62915|TF2B_MOUSE	Transcription initiation factor IIB OS=Mus musculus OX=10090 GN=Gtf2b PE=1 SV=1	ko03022,ko05203,ko05017	Basal transcription factors:Viral carcinogenesis:Spinocerebellar ataxia	GO:0017025,GO:0016746,GO:0004402,GO:0070897,GO:0003743	TBP-class protein binding:transferase activity, transferring acyl groups:histone acetyltransferase activity:DNA-templated transcriptional preinitiation complex assembly:translation initiation factor activity	K:Transcription	COG1405(Stabilizes TBP binding to an archaeal box-A promoter. Also responsible for recruiting RNA polymerase II to the pre- initiation complex (DNA-TBP-TFIIB) (By similarity))	PF00382.23,PF08271.16,PF00134.27	Transcription factor TFIIB repeat:TFIIB zinc-binding:Cyclin, N-terminal domain
gene-ST8SIA5	rna-XM_027446983.2	chrZ	3079588	3156529	XP_027302783.1	alpha-2,8-sialyltransferase 8E isoform X1 [Anas platyrhynchos]	sp|P61646|SIA8E_PANTR	Alpha-2,8-sialyltransferase 8E OS=Pan troglodytes OX=9598 GN=ST8SIA5 PE=2 SV=1	ko00604	Glycosphingolipid biosynthesis - ganglio series	--	--	S:Function unknown	ENOG410XT8P(ST3 beta-galactoside alpha-2,3-sialyltransferase)	PF00777.22	Glycosyltransferase family 29 (sialyltransferase)
gene-ST3GAL6	rna-XM_005010104.5	chr1	88526265	88569683	XP_005010161.2	type 2 lactosamine alpha-2,3-sialyltransferase isoform X1 [Anas platyrhynchos]	sp|Q6H8M7|SIA10_BOVIN	Type 2 lactosamine alpha-2,3-sialyltransferase OS=Bos taurus OX=9913 GN=ST3GAL6 PE=2 SV=1	ko00601	Glycosphingolipid biosynthesis - lacto and neolacto series	GO:0005794,GO:0016020,GO:0008373	Golgi apparatus:membrane:sialyltransferase activity	S:Function unknown	ENOG410XT8P(ST3 beta-galactoside alpha-2,3-sialyltransferase)	PF00777.22	Glycosyltransferase family 29 (sialyltransferase)
gene-LOC106015246	rna-XR_002399468.3	chr5	21923862	21958193	PKU39422.1	pol- hypothetical protein [Limosa lapponica baueri]	--	--	ko03008	Ribosome biogenesis in eukaryotes	GO:0003964,GO:0006751,GO:0016740,GO:0016020,GO:0036374	RNA-directed DNA polymerase activity:glutathione catabolic process:transferase activity:membrane:glutathione hydrolase activity	S:Function unknown,S:Function unknown,S:Function unknown	ENOG410YZ94(-):ENOG410Y65V(Retrotransposon protein):ENOG410XSFY(Reverse transcriptase (RNA-dependent DNA polymerase))	--	--
gene-PAPLN	rna-XM_027459175.2	chr5	35858356	35908904	XP_027314976.2	papilin isoform X4 [Anas platyrhynchos]	sp|O95428|PPN_HUMAN	Papilin OS=Homo sapiens OX=9606 GN=PAPLN PE=2 SV=4	--	--	--	--	O:Posttranslational modification, protein turnover, chaperones	ENOG410XQNP(serine peptidase inhibitor, Kunitz type)	PF19030.4,PF05986.18,PF07679.20,PF13927.10,PF00090.23,PF00047.29,PF13895.10,PF00014.27,PF07686.21,PF19028.4,PF08686.15,PF19236.3,PF16681.9,PF19035.4,PF08204.15	Thrombospondin type 1 domain:ADAM-TS Spacer 1:Immunoglobulin I-set domain:Immunoglobulin domain:Thrombospondin type 1 domain:Immunoglobulin domain:Immunoglobulin domain:Kunitz/Bovine pancreatic trypsin inhibitor domain:Immunoglobulin V-set domain:Spondin-like TSP1 domain:PLAC (protease and lacunin) domain:ADAMTS cysteine-rich domain:Ig-like domain on T-cell surface glycoprotein CD3 epsilon chain:…
gene-TCF12	rna-XM_038184785.1	chr11	4278665	4437410	XP_032050418.1	transcription factor 12 isoform X1 [Aythya fuligula]	sp|P51514|HTF4_RAT	Transcription factor 12 OS=Rattus norvegicus OX=10116 GN=Tcf12 PE=1 SV=1	--	--	GO:0046983	protein dimerization activity	K:Transcription	ENOG410XYUA(Transcription factor)	PF00010.30	Helix-loop-helix DNA-binding domain
gene-NRXN1	rna-XM_027453592.2	chr3	15766615	16046813	XP_014817945.1	PREDICTED: neurexin-1-beta isoform X2 [Calidris pugnax]	sp|D0PRN2|NRX1B_CHICK	Neurexin-1-beta OS=Gallus gallus OX=9031 GN=NRXN1 PE=1 SV=1	ko04514	Cell adhesion molecules	GO:0007155,GO:0016020,GO:0001525	cell adhesion:membrane:angiogenesis	S:Function unknown	ENOG410XNU6(Neurexin)	PF02210.28,PF00054.27,PF01034.24	Laminin G domain:Laminin G domain:Syndecan domain
gene-NFX1	rna-XM_038175555.1	chr2	110354169	110411925	XP_038031483.1	transcriptional repressor NF-X1 isoform X1 [Anas platyrhynchos]	sp|A6QLA0|NFX1_BOVIN	Transcriptional repressor NF-X1 OS=Bos taurus OX=9913 GN=NFX1 PE=2 SV=1	ko05165	Human papillomavirus infection	GO:0003700,GO:0005634,GO:0008270,GO:0003676	transcription factor activity, sequence-specific DNA binding:nucleus:zinc ion binding:nucleic acid binding	K:Transcription	ENOG410XR02(Nuclear transcription factor, X-box)	PF01424.26,PF01422.21	R3H domain:NF-X1 type zinc finger
gene-LOC119716800	rna-XR_005265471.1	chr4	16472494	16507011	--	--	--	--	--	--	--	--	--	--	--	--
gene-PUM1	rna-XM_027444086.2	chr24	5536590	5605975	XP_027299887.1	pumilio homolog 1 isoform X2 [Anas platyrhynchos]	sp|Q2VB19|PUM1_CHICK	Pumilio homolog 1 OS=Gallus gallus OX=9031 GN=PUM1 PE=2 SV=1	ko05017	Spinocerebellar ataxia	--	--	J:Translation, ribosomal structure and biogenesis	COG5099(pumilio homolog)	PF00806.23	Pumilio-family RNA binding repeat
gene-LOC106015647	rna-XR_005265103.1	chr3	39743537	40169955	--	--	--	--	--	--	--	--	--	--	--	--
gene-LOC101800581	rna-XM_038170384.1	chrZ	10874852	10899181	XP_038026312.1	unconventional myosin-VIIa isoform X2 [Anas platyrhynchos]	sp|Q1EG27|MYO3B_MOUSE	Myosin-IIIb OS=Mus musculus OX=10090 GN=Myo3b PE=1 SV=2	--	--	--	--	Z:Cytoskeleton	COG5022(myosin heavy chain)	PF00063.25,PF00017.28,PF00612.31	Myosin head (motor domain):SH2 domain:IQ calmodulin-binding motif
gene-LOC101802945	rna-XM_027454165.2	chr3	42814215	42827969	XP_027309966.1	centriole, cilia and spindle-associated protein [Anas platyrhynchos]	sp|Q8QZT2|CCSAP_MOUSE	Centriole, cilia and spindle-associated protein OS=Mus musculus OX=10090 GN=Ccsap PE=1 SV=1	--	--	--	--	S:Function unknown	ENOG410Y5JR(centriole, cilia and spindle-associated protein)	PF15748.9	Centriole, cilia and spindle-associated
gene-ARL15	rna-XM_038170205.1	chrZ	18034910	18239693	XP_038026133.1	ADP-ribosylation factor-like protein 15 isoform X6 [Anas platyrhynchos]	sp|Q8BGR6|ARL15_MOUSE	ADP-ribosylation factor-like protein 15 OS=Mus musculus OX=10090 GN=Arl15 PE=1 SV=1	--	--	GO:0003924,GO:0005525	GTPase activity:GTP binding	S:Function unknown	ENOG410XP1U(small GTPase mediated signal transduction)	PF00025.25,PF08477.17,PF09439.14,PF00071.26,PF00503.24,PF04670.16	ADP-ribosylation factor family:Ras of Complex, Roc, domain of DAPkinase:Signal recognition particle receptor beta subunit:Ras family:G-protein alpha subunit:Gtr1/RagA G protein conserved region
gene-C2CD5	rna-XM_027449987.2	chr1	75928016	75997304	XP_027305788.1	C2 domain-containing protein 5 isoform X16 [Anas platyrhynchos]	sp|Q86YS7|C2CD5_HUMAN	C2 domain-containing protein 5 OS=Homo sapiens OX=9606 GN=C2CD5 PE=1 SV=1	--	--	--	--	S:Function unknown	ENOG410XQDE(kiaa0528)	PF00168.34,PF01906.21	C2 domain:Putative heavy-metal-binding
gene-CD44	rna-XM_038179798.1	chr5	49892590	49952336	XP_038035726.1	CD44 antigen isoform X8 [Anas platyrhynchos]	sp|P14745|CD44_PAPHA	CD44 antigen OS=Papio hamadryas OX=9557 GN=CD44 PE=1 SV=1	ko04640,ko05206,ko05205,ko04512,ko05169,ko05131	Hematopoietic cell lineage:MicroRNAs in cancer:Proteoglycans in cancer:ECM-receptor interaction:Epstein-Barr virus infection:Shigellosis	--	--	U:Intracellular trafficking, secretion, and vesicular transport	ENOG4111S6T(CD44 molecule (Indian blood group))	PF00193.21	Extracellular link domain
gene-LOC101790603	rna-XR_005265875.1	chr5	56711190	57094663	EOA98796.1	hypothetical protein Anapl_15677 [Anas platyrhynchos]	--	--	--	--	GO:0016020	membrane	--	--	--	--
gene-HMGCLL1	rna-XM_027455088.2	chr3	93926465	94005371	XP_027310889.1	3-hydroxymethyl-3-methylglutaryl-CoA lyase, cytoplasmic isoform X7 [Anas platyrhynchos]	sp|Q8TB92|HMGC2_HUMAN	3-hydroxy-3-methylglutaryl-CoA lyase, cytoplasmic OS=Homo sapiens OX=9606 GN=HMGCLL1 PE=1 SV=3	ko04146,ko00280,ko00650	Peroxisome:Valine, leucine and isoleucine degradation:Butanoate metabolism	GO:0004419	hydroxymethylglutaryl-CoA lyase activity	E:Amino acid transport and metabolism	COG0119(Catalyzes the condensation of the acetyl group of acetyl-CoA with 3-methyl-2-oxobutanoate (2-oxoisovalerate) to form 3-carboxy-3-hydroxy-4-methylpentanoate (2-isopropylmalate) (By similarity))	PF00682.23	HMGL-like
gene-EPS8	rna-XM_021270618.3	chr1	66166523	66280041	XP_005017140.1	epidermal growth factor receptor kinase substrate 8 isoform X1 [Anas platyrhynchos]	sp|Q12929|EPS8_HUMAN	Epidermal growth factor receptor kinase substrate 8 OS=Homo sapiens OX=9606 GN=EPS8 PE=1 SV=1	--	--	GO:0005737	cytoplasm	T:Signal transduction mechanisms	ENOG410XT9R(epidermal growth factor receptor)	PF08416.17,PF18016.5,PF00018.32,PF00640.27,PF07653.21,PF14604.10	Phosphotyrosine-binding domain:SAM domain (Sterile alpha motif):SH3 domain:Phosphotyrosine interaction domain (PTB/PID):Variant SH3 domain:Variant SH3 domain
gene-LOC119716795	rna-XR_005265464.1	chr4	45758200	45760406	--	--	--	--	--	--	--	--	--	--	--	--
gene-ZBTB20	rna-XM_027462833.2	chr1	86896189	87375128	OPJ66633.1	zinc finger and BTB domain-containing protein 20 [Patagioenas fasciata monilis]	sp|Q9HC78|ZBT20_HUMAN	Zinc finger and BTB domain-containing protein 20 OS=Homo sapiens OX=9606 GN=ZBTB20 PE=1 SV=3	--	--	--	--	S:Function unknown	COG5048(Zinc finger protein)	PF00096.30,PF00651.35,PF13465.10,PF13894.10,PF13913.10,PF13912.10,PF21536.1,PF12874.11,PF12171.12	Zinc finger, C2H2 type:BTB/POZ domain:Zinc-finger double domain:C2H2-type zinc finger:zinc-finger of a C2HC-type:C2H2-type zinc finger:Kelch-like protein 33-like, BTB/POZ domain:Zinc-finger of C2H2 type:Zinc-finger double-stranded RNA-binding
gene-CD44	rna-XM_038179816.1	chr5	49892596	49933472	XP_038035744.1	CD44 antigen isoform X31 [Anas platyrhynchos]	sp|P14745|CD44_PAPHA	CD44 antigen OS=Papio hamadryas OX=9557 GN=CD44 PE=1 SV=1	ko04640,ko05206,ko05205,ko04512,ko05169,ko05131	Hematopoietic cell lineage:MicroRNAs in cancer:Proteoglycans in cancer:ECM-receptor interaction:Epstein-Barr virus infection:Shigellosis	--	--	U:Intracellular trafficking, secretion, and vesicular transport	ENOG4111S6T(CD44 molecule (Indian blood group))	PF00193.21	Extracellular link domain
gene-ZBTB20	rna-XM_021273019.3	chr1	87165628	87375128	OPJ66633.1	zinc finger and BTB domain-containing protein 20 [Patagioenas fasciata monilis]	sp|Q9HC78|ZBT20_HUMAN	Zinc finger and BTB domain-containing protein 20 OS=Homo sapiens OX=9606 GN=ZBTB20 PE=1 SV=3	--	--	--	--	S:Function unknown	COG5048(Zinc finger protein)	PF00096.30,PF00651.35,PF13465.10,PF13894.10,PF13913.10,PF13912.10,PF21536.1,PF12874.11,PF12171.12	Zinc finger, C2H2 type:BTB/POZ domain:Zinc-finger double domain:C2H2-type zinc finger:zinc-finger of a C2HC-type:C2H2-type zinc finger:Kelch-like protein 33-like, BTB/POZ domain:Zinc-finger of C2H2 type:Zinc-finger double-stranded RNA-binding
gene-SCN5A	rna-XM_038174755.1	chr2	158460160	158666992	XP_038030683.1	sodium channel protein type 5 subunit alpha isoform X6 [Anas platyrhynchos]	sp|P15389|SCN5A_RAT	Sodium channel protein type 5 subunit alpha OS=Rattus norvegicus OX=10116 GN=Scn5a PE=1 SV=1	ko04261	Adrenergic signaling in cardiomyocytes	--	--	U:Intracellular trafficking, secretion, and vesicular transport	ENOG410XNP6(Calcium channel)	PF00520.35,PF06512.17,PF08016.16,PF16905.9	Ion transport protein:Sodium ion transport-associated:Polycystin cation channel:Voltage-dependent L-type calcium channel, IQ-associated
gene-LOC113840465	rna-XR_005261724.1	chrZ	56282723	56290060	--	--	--	--	--	--	--	--	--	--	--	--
gene-BBX	rna-XM_027449492.2	chr1	91828393	91958304	XP_027305289.1	HMG box transcription factor BBX isoform X6 [Anas platyrhynchos]	sp|Q8WY36|BBX_HUMAN	HMG box transcription factor BBX OS=Homo sapiens OX=9606 GN=BBX PE=1 SV=1	--	--	--	--	B:Chromatin structure and dynamics,S:Function unknown	ENOG410Y941(Bobby sox homolog (Drosophila)):ENOG410YJCA(capicua homolog (Drosophila))	PF09667.14	Domain of unknown function (DUF2028)
gene-PTPRT	rna-XM_027442960.2	chr21	4204356	4653080	XP_027298761.1	receptor-type tyrosine-protein phosphatase T isoform X10 [Anas platyrhynchos]	sp|O14522|PTPRT_HUMAN	Receptor-type tyrosine-protein phosphatase T OS=Homo sapiens OX=9606 GN=PTPRT PE=1 SV=6	--	--	--	--	T:Signal transduction mechanisms	COG5599(protein tyrosine phosphatase)	PF00102.31,PF00629.27,PF00041.25,PF00782.24,PF14566.10,PF13350.10	Protein-tyrosine phosphatase:MAM domain, meprin/A5/mu:Fibronectin type III domain:Dual specificity phosphatase, catalytic domain:Inositol hexakisphosphate:Tyrosine phosphatase family
gene-LOC113841691	rna-XR_005260446.1	chr21	14025176	14027673	--	--	--	--	--	--	--	--	--	--	--	--
gene-LOC101792280	rna-XM_038170915.1	chrZ	56160472	56215756	XP_027301943.2	leucyl-cystinyl aminopeptidase isoform X2 [Anas platyrhynchos]	sp|Q8C129|LCAP_MOUSE	Leucyl-cystinyl aminopeptidase OS=Mus musculus OX=10090 GN=Lnpep PE=1 SV=1	ko04614	Renin-angiotensin system	--	--	E:Amino acid transport and metabolism	COG0308(aminopeptidase)	PF01433.24,PF11838.12,PF17900.5	Peptidase family M1 domain:ERAP1-like C-terminal domain:Peptidase M1 N-terminal domain
gene-LOC106015179	rna-XR_002399365.3	chr1	12802262	12806371	XP_019466677.1	gamma-secretase-activating protein-like [Meleagris gallopavo]	--	--	--	--	--	--	--	--	--	--
gene-DST	rna-XM_038176504.1	chr3	93294665	93558760	XP_038032432.1	dystonin isoform X19 [Anas platyrhynchos]	sp|Q03001|DYST_HUMAN	Dystonin OS=Homo sapiens OX=9606 GN=DST PE=1 SV=4	--	--	--	--	Z:Cytoskeleton	COG5069(Microtubule associated monoxygenase, calponin and LIM domain containing)	PF00435.25,PF21097.1,PF00307.35,PF02187.21,PF18373.5,PF21019.1,PF17902.5,PF21020.1,PF00036.36,PF13405.10,PF13499.10,PF13202.10,PF13833.10,PF11971.12	Spectrin repeat:Spectrin repeat:Calponin homology (CH) domain:Growth-Arrest-Specific Protein 2 Domain:Spectrin like domain:Spectrin-like repeat:SH3 domain:Spectrin-like repeat:EF hand:EF-hand domain:EF-hand domain pair:EF hand:EF-hand domain pair:CAMSAP CH domain
gene-PAX2	rna-XM_038181171.1	chr6	17264305	17344222	XP_047924996.1	paired box protein Pax-2 isoform X1 [Anser cygnoides]	sp|O57685|PAX2A_XENLA	Paired box protein Pax-2-A OS=Xenopus laevis OX=8355 GN=pax2-a PE=2 SV=2	--	--	--	--	K:Transcription	ENOG410ZT0S(Paired box)	PF00292.22,PF12403.12,PF13384.10,PF13565.10	'Paired box' domain:Paired-box protein 2 C terminal:Homeodomain-like domain:Homeodomain-like domain
gene-MAP7D2	rna-XM_038172904.1	chr1	126083177	126120126	XP_038028832.1	MAP7 domain-containing protein 2 isoform X7 [Anas platyrhynchos]	sp|A2AG50|MA7D2_MOUSE	MAP7 domain-containing protein 2 OS=Mus musculus OX=10090 GN=Map7d2 PE=1 SV=1	--	--	GO:0015630,GO:0000226	microtubule cytoskeleton:microtubule cytoskeleton organization	S:Function unknown	ENOG410Z7KP(MAP7 domain containing 2)	PF05672.15	MAP7 (E-MAP-115) family
gene-DCUN1D3	rna-XM_038186988.1	chr15	9686106	9712235	XP_021127324.1	DCN1-like protein 3 [Anas platyrhynchos]	sp|Q8IWE4|DCNL3_HUMAN	DCN1-like protein 3 OS=Homo sapiens OX=9606 GN=DCUN1D3 PE=1 SV=1	--	--	--	--	S:Function unknown	ENOG410XTIJ(DCN1, defective in cullin neddylation 1, domain containing)	PF03556.19	Cullin binding
gene-RPS27L	rna-XM_027466058.2	chr11	7963483	7966858	XP_008635003.2	PREDICTED: 40S ribosomal protein S27-like [Corvus brachyrhynchos]	sp|Q71UM5|RS27L_HUMAN	Ribosomal protein eS27-like OS=Homo sapiens OX=9606 GN=RPS27L PE=1 SV=3	ko03010,ko05171	Ribosome:Coronavirus disease - COVID-19	GO:0008656,GO:0031571,GO:0005634,GO:1990904,GO:0003735,GO:0005840,GO:0008494,GO:0046872,GO:0006978,GO:0006412,GO:0042771	cysteine-type endopeptidase activator activity involved in apoptotic process:mitotic G1 DNA damage checkpoint:nucleus:ribonucleoprotein complex:structural constituent of ribosome:ribosome:translation activator activity:metal ion binding:DNA damage response, signal transduction by p53 class mediator resulting in transcription of p21 class mediator:translation:intrinsic apoptotic signaling pathway …	J:Translation, ribosomal structure and biogenesis	COG2051(40s ribosomal protein S27)	PF01667.21	Ribosomal protein S27
gene-WAPL	rna-XM_038181038.1	chr6	8823766	8972385	EOA96545.1	hypothetical protein Anapl_04317, partial [Anas platyrhynchos]	sp|Q7Z5K2|WAPL_HUMAN	Wings apart-like protein homolog OS=Homo sapiens OX=9606 GN=WAPL PE=1 SV=1	ko04110	Cell cycle	--	--	S:Function unknown	ENOG410XSDS(wings apart-like homolog (Drosophila))	PF07814.17	Wings apart-like protein regulation of heterochromatin
gene-PRPS2	rna-XM_038173006.1	chr1	129613775	129640522	XP_038028934.1	ribose-phosphate pyrophosphokinase 2 isoform X2 [Anas platyrhynchos]	sp|Q5ZI49|PRPS2_CHICK	Ribose-phosphate pyrophosphokinase 2 OS=Gallus gallus OX=9031 GN=PRPS2 PE=2 SV=1	ko00030,ko00230	Pentose phosphate pathway:Purine metabolism	--	--	F:Nucleotide transport and metabolism	COG0462(Phosphoribosyl pyrophosphate synthase)	PF13793.10,PF14572.10,PF00156.31,PF14681.10	N-terminal domain of ribose phosphate pyrophosphokinase:Phosphoribosyl synthetase-associated domain:Phosphoribosyl transferase domain:Uracil phosphoribosyltransferase
gene-PHACTR1	rna-XM_038174415.1	chr2	99267404	99578151	XP_038030343.1	phosphatase and actin regulator 1 isoform X3 [Anas platyrhynchos]	sp|Q801X6|PHAR1_CHICK	Phosphatase and actin regulator 1 OS=Gallus gallus OX=9031 GN=PHACTR1 PE=2 SV=1	--	--	--	--	--	--	PF02755.19	RPEL repeat
gene-FAM228B	rna-XM_038177376.1	chr3	112282615	112292441	XP_038033304.1	protein FAM228B isoform X8 [Anas platyrhynchos]	sp|A6QQ68|F228B_BOVIN	Protein FAM228B OS=Bos taurus OX=9913 GN=FAM228B PE=2 SV=1	--	--	--	--	S:Function unknown	ENOG4111UDW(family with sequence similarity 228, member)	--	--
gene-TRNAP-CGG-4	rna-TRNAP-CGG-4	chr7	28311130	28311201	RXN36044.1	Serum response factor-binding 1 [Labeo rohita]	--	--	ko03060	Protein export	--	--	--	--	--	--
gene-DNM3	rna-XM_038183214.1	chr8	9465588	9646814	XP_038039142.1	dynamin-3 isoform X17 [Anas platyrhynchos]	sp|Q9UQ16|DYN3_HUMAN	Dynamin-3 OS=Homo sapiens OX=9606 GN=DNM3 PE=1 SV=4	ko04072,ko04144,ko04961,ko05100,ko04721	Phospholipase D signaling pathway:Endocytosis:Endocrine and other factor-regulated calcium reabsorption:Bacterial invasion of epithelial cells:Synaptic vesicle cycle	--	--	S:Function unknown	COG0699(Dynamin family)	PF01031.24,PF00350.27,PF02212.22,PF00169.33	Dynamin central region:Dynamin family:Dynamin GTPase effector domain:PH domain
gene-GTDC1	rna-XM_038181849.1	chr7	3976620	4153698	XP_038037777.1	glycosyltransferase-like domain-containing protein 1 isoform X4 [Anas platyrhynchos]	sp|Q4AE62|GTDC1_HUMAN	Glycosyltransferase-like domain-containing protein 1 OS=Homo sapiens OX=9606 GN=GTDC1 PE=2 SV=1	--	--	--	--	S:Function unknown	ENOG410ZWWX(glycosyltransferase-like domain containing 1)	PF12038.12,PF00534.24	Domain of unknown function (DUF3524):Glycosyl transferases group 1
gene-TMEM43	rna-XM_027468000.2	chr13	10855178	10867494	XP_027323801.1	transmembrane protein 43 [Anas platyrhynchos]	sp|Q9DBS1|TMM43_MOUSE	Transmembrane protein 43 OS=Mus musculus OX=10090 GN=Tmem43 PE=1 SV=1	--	--	GO:0016020	membrane	S:Function unknown	ENOG410Z3TK(Transmembrane protein 43)	PF07787.16	Transmembrane protein 43
gene-RBM26	rna-XM_027442930.2	chr1	161624661	161676809	XP_027298731.1	RNA-binding protein 26 isoform X1 [Anas platyrhynchos]	sp|Q5T8P6|RBM26_HUMAN	RNA-binding protein 26 OS=Homo sapiens OX=9606 GN=RBM26 PE=1 SV=3	--	--	GO:0005634,GO:0046872,GO:0003723,GO:0006397	nucleus:metal ion binding:RNA binding:mRNA processing	S:Function unknown,S:Function unknown	ENOG41119BA(negative regulation of phosphatase activity):ENOG410Y2TW(RNA binding motif protein)	PF00076.26,PF01480.21,PF14605.10,PF05172.17	RNA recognition motif:PWI domain:Nup53/35/40-type RNA recognition motif:Nup53/35/40-type RNA recognition motif
gene-ATG4B	rna-XM_027464851.2	chr9	14902178	14920688	XP_035400417.1	cysteine protease ATG4B [Cygnus atratus]	sp|Q6PZ02|ATG4B_CHICK	Cysteine protease ATG4B OS=Gallus gallus OX=9031 GN=ATG4B PE=2 SV=1	ko04136,ko04140	Autophagy - other:Autophagy - animal	--	--	O:Posttranslational modification, protein turnover, chaperones	ENOG410XPQ0(Cysteine peptidase)	PF03416.23,PF20166.2	Peptidase family C54:ATG4, F-type LIR motif
gene-ROBO2	rna-XM_027449306.2	chr1	101774997	102706169	XP_027305107.1	roundabout homolog 2 isoform X3 [Anas platyrhynchos]	sp|Q7TPD3|ROBO2_MOUSE	Roundabout homolog 2 OS=Mus musculus OX=10090 GN=Robo2 PE=1 SV=2	ko04361,ko04360	Axon regeneration:Axon guidance	--	--	S:Function unknown	ENOG410XPQS(Roundabout, axon guidance receptor, homolog)	PF07679.20,PF13927.10,PF00047.29,PF13895.10,PF00041.25,PF07686.21,PF08205.16,PF16656.9,PF18452.5,PF16681.9	Immunoglobulin I-set domain:Immunoglobulin domain:Immunoglobulin domain:Immunoglobulin domain:Fibronectin type III domain:Immunoglobulin V-set domain:CD80-like C2-set immunoglobulin domain:Purple acid Phosphatase, N-terminal domain:Immunoglobulin domain:Ig-like domain on T-cell surface glycoprotein CD3 epsilon chain
gene-PTBP3	rna-XM_027446150.2	chrZ	74324695	74391852	XP_027301945.1	polypyrimidine tract-binding protein 3 isoform X2 [Anas platyrhynchos]	sp|O95758|PTBP3_HUMAN	Polypyrimidine tract-binding protein 3 OS=Homo sapiens OX=9606 GN=PTBP3 PE=1 SV=2	--	--	GO:0005634,GO:0016020,GO:0003723,GO:0006397	nucleus:membrane:RNA binding:mRNA processing	S:Function unknown	ENOG410XPMZ(polypyrimidine tract binding protein)	PF13893.10,PF00076.26,PF11835.12,PF16842.9	RNA recognition motif. (a.k.a. RRM, RBD, or RNP domain):RNA recognition motif:RRM-like domain:Occluded RNA-recognition motif
gene-RGS7	rna-XM_038177291.1	chr3	27565794	27723629	XP_038033219.1	regulator of G-protein signaling 7 isoform X6 [Anas platyrhynchos]	sp|O54829|RGS7_MOUSE	Regulator of G-protein signaling 7 OS=Mus musculus OX=10090 GN=Rgs7 PE=1 SV=2	--	--	GO:0035556,GO:0007186,GO:0008277,GO:0009968	intracellular signal transduction:G-protein coupled receptor signaling pathway:regulation of G-protein coupled receptor protein signaling pathway:negative regulation of signal transduction	K:Transcription	ENOG410YMJD(Regulator of G-protein signaling)	PF18148.5,PF00615.23,PF00610.25,PF00631.26	Regulator of G-protein signalling DHEX domain:Regulator of G protein signaling domain:Domain found in Dishevelled, Egl-10, and Pleckstrin (DEP):GGL domain
gene-PLAG1	rna-XM_038175435.1	chr2	42365819	42416431	OXB66740.1	hypothetical protein ASZ78_005715 [Callipepla squamata]	sp|Q58NQ5|PLAG1_CHICK	Zinc finger protein PLAG1 OS=Gallus gallus OX=9031 GN=PLAG1 PE=2 SV=1	--	--	GO:0016607,GO:0005813,GO:0005829,GO:0001228,GO:0060252,GO:0060736,GO:0006355,GO:0010629,GO:0010628,GO:0035264,GO:0022612,GO:0000978,GO:0046872,GO:0000981	nuclear speck:centrosome:cytosol:transcriptional activator activity, RNA polymerase II transcription regulatory region sequence-specific binding:positive regulation of glial cell proliferation:prostate gland growth:regulation of transcription, DNA-templated:negative regulation of gene expression:positive regulation of gene expression:multicellular organism growth:gland morphogenesis:RNA polymeras…	S:Function unknown	COG5048(Zinc finger protein)	PF13465.10,PF13894.10,PF00096.30,PF13912.10	Zinc-finger double domain:C2H2-type zinc finger:Zinc finger, C2H2 type:C2H2-type zinc finger
gene-LRRC70	rna-XM_038170406.1	chrZ	21598285	21611693	XP_038026334.1	leucine-rich repeat-containing protein 70 [Anas platyrhynchos]	sp|Q7Z2Q7|LRR70_HUMAN	Leucine-rich repeat-containing protein 70 OS=Homo sapiens OX=9606 GN=LRRC70 PE=2 SV=1	--	--	--	--	--	--	PF13855.10,PF13306.10,PF12799.11,PF00560.37,PF14580.10,PF01462.22	Leucine rich repeat:BspA type Leucine rich repeat region (6 copies):Leucine Rich repeats (2 copies):Leucine Rich Repeat:Leucine-rich repeat:Leucine rich repeat N-terminal domain
gene-ROBO1	rna-XM_038185510.1	chr1	100739856	101476981	XP_038041438.1	roundabout homolog 1 isoform X3 [Anas platyrhynchos]	sp|Q9Y6N7|ROBO1_HUMAN	Roundabout homolog 1 OS=Homo sapiens OX=9606 GN=ROBO1 PE=1 SV=1	ko04360	Axon guidance	--	--	U:Intracellular trafficking, secretion, and vesicular transport,S:Function unknown	ENOG4111GVJ(roundabout, axon guidance receptor, homolog 1 (Drosophila)):ENOG410XPQS(Roundabout, axon guidance receptor, homolog)	PF07679.20,PF13927.10,PF00047.29,PF13895.10,PF00041.25,PF07686.21,PF08205.16,PF16656.9	Immunoglobulin I-set domain:Immunoglobulin domain:Immunoglobulin domain:Immunoglobulin domain:Fibronectin type III domain:Immunoglobulin V-set domain:CD80-like C2-set immunoglobulin domain:Purple acid Phosphatase, N-terminal domain
gene-CLASP1	rna-XM_027462164.2	chr7	14051465	14199825	XP_027317965.1	CLIP-associating protein 1 isoform X17 [Anas platyrhynchos]	sp|Q7Z460|CLAP1_HUMAN	CLIP-associating protein 1 OS=Homo sapiens OX=9606 GN=CLASP1 PE=1 SV=1	--	--	--	--	U:Intracellular trafficking, secretion, and vesicular transport	ENOG410ZMY0(cytoplasmic linker associated protein)	PF12348.12,PF21040.1,PF21041.1,PF02985.26,PF13513.10,PF13646.10,PF12717.11,PF12783.11,PF01602.24,PF10363.13,PF20168.2,PF20416.2,PF04118.18	CLASP N terminal:Centrosomal protein CEP104-like, TOG domain:XMAP215/Dis1/CLASP, TOG domain:HEAT repeat:HEAT-like repeat:HEAT repeats:non-SMC mitotic condensation complex subunit 1:Mon2/Sec7/BIG1-like, HUS domain:Adaptin N terminal region:Required for nuclear transport of RNA pol II C-terminus 1:Sister chromatid cohesion protein PDS5 protein:U3 small nucleolar RNA-associated protein 20, C-termina…
gene-RALGPS2	rna-XM_027462917.2	chr8	11526081	11637369	XP_055671089.1	ras-specific guanine nucleotide-releasing factor RalGPS2 isoform X1 [Falco peregrinus]	sp|Q5ZJK0|RGPS1_CHICK	Ras-specific guanine nucleotide-releasing factor RalGPS1 OS=Gallus gallus OX=9031 GN=RALGPS1 PE=2 SV=1	--	--	--	--	T:Signal transduction mechanisms	ENOG410YV9P(Ral GEF with PH domain and SH3 binding motif)	PF00617.23,PF00169.33	RasGEF domain:PH domain
gene-FMN1	rna-XM_038179745.1	chr5	40255234	40455962	XP_038035673.1	formin-1 isoform X3 [Anas platyrhynchos]	sp|Q05858|FMN_CHICK	Formin OS=Gallus gallus OX=9031 GN=LD PE=2 SV=1	--	--	GO:0008017,GO:0005884,GO:0045010	microtubule binding:actin filament:actin nucleation	Z:Cytoskeleton	ENOG41100T3(FH2)	PF02181.27	Formin Homology 2 Domain
gene-BNC2	rna-XM_038171278.1	chrZ	34940729	35279572	XP_038027206.1	zinc finger protein basonuclin-2 isoform X7 [Anas platyrhynchos]	sp|Q6ZN30|BNC2_HUMAN	Zinc finger protein basonuclin-2 OS=Homo sapiens OX=9606 GN=BNC2 PE=1 SV=1	--	--	--	--	S:Function unknown	ENOG410YN2D(Basonuclin)	PF12874.11,PF00096.30,PF12171.12	Zinc-finger of C2H2 type:Zinc finger, C2H2 type:Zinc-finger double-stranded RNA-binding
gene-SCLT1	rna-XM_038179069.1	chr4	40570386	40618381	XP_038034996.1	sodium channel and clathrin linker 1 isoform X1 [Anas platyrhynchos]	sp|Q96NL6|SCLT1_HUMAN	Sodium channel and clathrin linker 1 OS=Homo sapiens OX=9606 GN=SCLT1 PE=1 SV=2	--	--	--	--	Z:Cytoskeleton	ENOG4111QZJ(Sodium channel and clathrin linker 1)	--	--
gene-MICAL3	rna-XR_005269408.1	chr1	65137967	65256572	XP_042745506.1	F-actin-monooxygenase MICAL3 isoform X10 [Lagopus leucura]	sp|Q7RTP6|MICA3_HUMAN	[F-actin]-monooxygenase MICAL3 OS=Homo sapiens OX=9606 GN=MICAL3 PE=1 SV=2	--	--	--	--	Z:Cytoskeleton	COG5069(Microtubule associated monoxygenase, calponin and LIM domain containing)	--	--
gene-ELAVL2	rna-XM_038170860.1	chrZ	72921342	73010854	XP_038026769.1	ELAV-like protein 2 isoform X4 [Anas platyrhynchos]	sp|Q60899|ELAV2_MOUSE	ELAV-like protein 2 OS=Mus musculus OX=10090 GN=Elavl2 PE=1 SV=1	--	--	--	--	S:Function unknown	ENOG410XP7S(ELAV (embryonic lethal, abnormal vision, Drosophila)-like)	PF00076.26,PF13893.10,PF16367.9,PF07576.16,PF16842.9,PF08777.15	RNA recognition motif:RNA recognition motif. (a.k.a. RRM, RBD, or RNP domain):RNA recognition motif:BRCA1-associated protein 2:Occluded RNA-recognition motif:RNA binding motif
gene-ANLN	rna-XM_027451434.2	chr2	101045048	101073827	XP_027307235.1	anillin isoform X3 [Anas platyrhynchos]	sp|Q9NQW6|ANLN_HUMAN	Anillin OS=Homo sapiens OX=9606 GN=ANLN PE=1 SV=2	--	--	--	--	S:Function unknown	ENOG4110J5Z(Anillin, actin binding protein)	PF08174.15,PF16018.9,PF00169.33	Cell division protein anillin:Anillin N-terminus:PH domain
gene-CLASP1	rna-XM_038181775.1	chr7	14051465	14199825	XP_038037703.1	CLIP-associating protein 1 isoform X12 [Anas platyrhynchos]	sp|Q7Z460|CLAP1_HUMAN	CLIP-associating protein 1 OS=Homo sapiens OX=9606 GN=CLASP1 PE=1 SV=1	--	--	--	--	U:Intracellular trafficking, secretion, and vesicular transport	ENOG410ZMY0(cytoplasmic linker associated protein)	PF12348.12,PF21040.1,PF21041.1,PF02985.26,PF13513.10,PF13646.10,PF12783.11,PF10363.13,PF12717.11,PF01602.24,PF20168.2,PF20416.2,PF04118.18	CLASP N terminal:Centrosomal protein CEP104-like, TOG domain:XMAP215/Dis1/CLASP, TOG domain:HEAT repeat:HEAT-like repeat:HEAT repeats:Mon2/Sec7/BIG1-like, HUS domain:Required for nuclear transport of RNA pol II C-terminus 1:non-SMC mitotic condensation complex subunit 1:Adaptin N terminal region:Sister chromatid cohesion protein PDS5 protein:U3 small nucleolar RNA-associated protein 20, C-termina…
gene-RIPOR2	rna-XM_038173983.1	chr2	65616249	65662243	XP_012958418.3	rho family-interacting cell polarization regulator 2 isoform X1 [Anas platyrhynchos]	sp|A9ZLX4|RIPR2_COTJA	Rho family-interacting cell polarization regulator 2 OS=Coturnix japonica OX=93934 GN=RIPOR2 PE=1 SV=1	--	--	--	--	S:Function unknown	ENOG410XR7R(Family with sequence similarity 65, member B)	PF15903.9,PF13646.10,PF00514.27	Filopodia upregulated, FAM65:HEAT repeats:Armadillo/beta-catenin-like repeat
gene-AGTR1	rna-XM_027468303.2	chr9	26315832	26345714	XP_027324100.1	type-1 angiotensin II receptor [Anas platyrhynchos]	sp|P33396|AGTR1_MELGA	Type-1 angiotensin II receptor OS=Meleagris gallopavo OX=9103 GN=AGTR1 PE=2 SV=1	ko04614,ko04022,ko05200,ko04261,ko04270,ko04080,ko04925,ko04924,ko04927,ko05171,ko04072,ko04934,ko05415,ko04020,ko04933,ko04371	Renin-angiotensin system:cGMP-PKG signaling pathway:Pathways in cancer:Adrenergic signaling in cardiomyocytes:Vascular smooth muscle contraction:Neuroactive ligand-receptor interaction:Aldosterone synthesis and secretion:Renin secretion:Cortisol synthesis and secretion:Coronavirus disease - COVID-19:Phospholipase D signaling pathway:Cushing syndrome:Diabetic cardiomyopathy:Calcium signaling pathw…	GO:0001596,GO:0004945,GO:0002034,GO:0019229,GO:0005886	angiotensin type I receptor activity:angiotensin type II receptor activity:regulation of blood vessel size by renin-angiotensin:regulation of vasoconstriction:plasma membrane	U:Intracellular trafficking, secretion, and vesicular transport	ENOG410XRW9(Receptor)	PF00001.25,PF10320.13	7 transmembrane receptor (rhodopsin family):Serpentine type 7TM GPCR chemoreceptor Srsx
gene-MYO9B	rna-XM_027472346.2	chr29	2014984	2060309	XP_012963607.3	unconventional myosin-IXb isoform X1 [Anas platyrhynchos]	sp|Q13459|MYO9B_HUMAN	Unconventional myosin-IXb OS=Homo sapiens OX=9606 GN=MYO9B PE=1 SV=3	ko04814	Motor proteins	--	--	Z:Cytoskeleton	COG5022(myosin heavy chain)	PF00063.25,PF00620.31,PF00788.27,PF00612.31,PF00130.26	Myosin head (motor domain):RhoGAP domain:Ras association (RalGDS/AF-6) domain:IQ calmodulin-binding motif:Phorbol esters/diacylglycerol binding domain (C1 domain)
gene-BCL9	rna-XM_038184625.1	chr1	97083107	97111096	XP_038040553.1	B-cell CLL/lymphoma 9 protein isoform X2 [Anas platyrhynchos]	sp|O00512|BCL9_HUMAN	B-cell CLL/lymphoma 9 protein OS=Homo sapiens OX=9606 GN=BCL9 PE=1 SV=4	--	--	GO:0060070,GO:0005634,GO:0016020,GO:0003713,GO:0008013	canonical Wnt signaling pathway:nucleus:membrane:transcription coactivator activity:beta-catenin binding	K:Transcription	ENOG410XRMX(B-cell CLL lymphoma)	PF11502.12	B-cell lymphoma 9 protein
gene-SCLT1	rna-XM_038179073.1	chr4	40570386	40618381	XP_038035001.1	sodium channel and clathrin linker 1 isoform X2 [Anas platyrhynchos]	sp|Q96NL6|SCLT1_HUMAN	Sodium channel and clathrin linker 1 OS=Homo sapiens OX=9606 GN=SCLT1 PE=1 SV=2	--	--	--	--	Z:Cytoskeleton	ENOG4111QZJ(Sodium channel and clathrin linker 1)	--	--
gene-CELF1	rna-XM_038179981.1	chr5	54198239	54218888	XP_013049020.2	CUGBP Elav-like family member 1 isoform X10 [Anser cygnoides]	sp|Q5F3T7|CELF1_CHICK	CUGBP Elav-like family member 1 OS=Gallus gallus OX=9031 GN=CELF1 PE=1 SV=2	--	--	--	--	S:Function unknown	ENOG410XNTW(CUGBP, Elav-like family member)	PF00076.26,PF08675.15,PF16367.9,PF13893.10	RNA recognition motif:RNA binding domain:RNA recognition motif:RNA recognition motif. (a.k.a. RRM, RBD, or RNP domain)
gene-BBS5	rna-XM_021272020.3	chr7	20188160	20199242	XP_021127695.2	Bardet-Biedl syndrome 5 protein isoform X4 [Anas platyrhynchos]	sp|Q9CZQ9|BBS5_MOUSE	Bardet-Biedl syndrome 5 protein homolog OS=Mus musculus OX=10090 GN=Bbs5 PE=1 SV=1	--	--	GO:0060170,GO:0005737,GO:0005815,GO:0034464	ciliary membrane:cytoplasm:microtubule organizing center:BBSome	S:Function unknown	ENOG410XUMT(melanosome transport)	PF07289.15,PF02893.24,PF14470.10,PF11605.12	Bardet-Biedl syndrome 5 protein:GRAM domain:Bacterial PH domain:Vacuolar protein sorting protein 36 Vps36
gene-TRPM8	rna-XM_038182421.1	chr7	29587855	29663935	XP_038038349.1	transient receptor potential cation channel subfamily M member 8 isoform X4 [Anas platyrhynchos]	sp|Q7Z2W7|TRPM8_HUMAN	Transient receptor potential cation channel subfamily M member 8 OS=Homo sapiens OX=9606 GN=TRPM8 PE=1 SV=2	ko04750	Inflammatory mediator regulation of TRP channels	--	--	U:Intracellular trafficking, secretion, and vesicular transport	ENOG4110YBY(Transient receptor potential cation channel, subfamily M, member 8)	PF18139.5,PF18171.5,PF00520.35	SLOG in TRPM:SLOG in TRPM, prokaryote:Ion transport protein
gene-TECRL	rna-XM_005019096.5	chr4	13912556	13972499	XP_005019153.1	trans-2,3-enoyl-CoA reductase-like isoform X1 [Anas platyrhynchos]	sp|Q3SZ89|TECRL_BOVIN	Trans-2,3-enoyl-CoA reductase-like OS=Bos taurus OX=9913 GN=TECRL PE=2 SV=1	--	--	GO:0016627,GO:0016020,GO:0006629	oxidoreductase activity, acting on the CH-CH group of donors:membrane:lipid metabolic process	S:Function unknown	ENOG410XR2S(Trans-2,3-enoyl-CoA)	PF21696.1,PF02544.20	TECR, ubiquitin-like domain:3-oxo-5-alpha-steroid 4-dehydrogenase
gene-LOC110354386	rna-XR_005267696.1	chr8	16133818	16520998	TRZ24581.1	hypothetical protein HGM15179_002528 [Zosterops borbonicus]	--	--	--	--	GO:0016020,GO:0008270	membrane:zinc ion binding	--	--	--	--
gene-HMGCLL1	rna-XM_027455086.2	chr3	93926470	93991503	XP_027310886.1	3-hydroxymethyl-3-methylglutaryl-CoA lyase, cytoplasmic isoform X3 [Anas platyrhynchos]	sp|Q8TB92|HMGC2_HUMAN	3-hydroxy-3-methylglutaryl-CoA lyase, cytoplasmic OS=Homo sapiens OX=9606 GN=HMGCLL1 PE=1 SV=3	ko04146,ko00280,ko00650	Peroxisome:Valine, leucine and isoleucine degradation:Butanoate metabolism	GO:0004419	hydroxymethylglutaryl-CoA lyase activity	E:Amino acid transport and metabolism	COG0119(Catalyzes the condensation of the acetyl group of acetyl-CoA with 3-methyl-2-oxobutanoate (2-oxoisovalerate) to form 3-carboxy-3-hydroxy-4-methylpentanoate (2-isopropylmalate) (By similarity))	PF00682.23	HMGL-like
gene-LOC106015647	rna-XR_005265085.1	chr3	39743537	40169755	--	--	--	--	--	--	--	--	--	--	--	--
gene-ST3GAL6	rna-XM_021274362.3	chr1	88525572	88569683	XP_032056090.1	type 2 lactosamine alpha-2,3-sialyltransferase isoform X3 [Aythya fuligula]	sp|Q9Y274|SIA10_HUMAN	Type 2 lactosamine alpha-2,3-sialyltransferase OS=Homo sapiens OX=9606 GN=ST3GAL6 PE=1 SV=1	ko00601	Glycosphingolipid biosynthesis - lacto and neolacto series	GO:0005794,GO:0016020,GO:0008373	Golgi apparatus:membrane:sialyltransferase activity	S:Function unknown	ENOG410XT8P(ST3 beta-galactoside alpha-2,3-sialyltransferase)	PF00777.22	Glycosyltransferase family 29 (sialyltransferase)
gene-LOC101796474	rna-XM_027448696.2	chr19	12391611	12411676	XP_027304497.2	myosin heavy chain, skeletal muscle, adult-like isoform X1 [Anas platyrhynchos]	sp|P13538|MYSS_CHICK	Myosin heavy chain, skeletal muscle, adult OS=Gallus gallus OX=9031 PE=1 SV=4	ko04814	Motor proteins	--	--	Z:Cytoskeleton	COG5022(myosin heavy chain)	PF00063.25,PF01576.23,PF02736.23,PF19220.4	Myosin head (motor domain):Myosin tail:Myosin N-terminal SH3-like domain:Crescentin protein
gene-CEP126	rna-XM_038176082.1	chr1	192795848	192821388	XP_027323702.2	centrosomal protein of 126 kDa isoform X1 [Anas platyrhynchos]	sp|Q9P2H0|CE126_HUMAN	Centrosomal protein of 126 kDa OS=Homo sapiens OX=9606 GN=CEP126 PE=1 SV=4	--	--	--	--	S:Function unknown	ENOG4111KUI(kiaa1377)	PF15352.10	Susceptibility to monomelic amyotrophy
gene-PPIP5K2	rna-XM_038171376.1	chrZ	57945837	57996912	XP_038027301.1	inositol hexakisphosphate and diphosphoinositol-pentakisphosphate kinase 2 isoform X1 [Anas platyrhynchos]	sp|O43314|VIP2_HUMAN	Inositol hexakisphosphate and diphosphoinositol-pentakisphosphate kinase 2 OS=Homo sapiens OX=9606 GN=PPIP5K2 PE=1 SV=3	ko04070	Phosphatidylinositol signaling system	GO:0033857,GO:0000828,GO:0000829,GO:0005829,GO:0016310,GO:0005524	diphosphoinositol-pentakisphosphate kinase activity:inositol hexakisphosphate kinase activity:inositol heptakisphosphate kinase activity:cytosol:phosphorylation:ATP binding	S:Function unknown	ENOG410XNSN(Diphosphoinositol pentakisphosphate kinase)	PF00328.26,PF18086.5	Histidine phosphatase superfamily (branch 2):Diphosphoinositol pentakisphosphate kinase 2 N-terminal domain
gene-NRG3	rna-XM_013105802.4	chr6	10077818	10379110	XP_012961256.2	pro-neuregulin-3, membrane-bound isoform isoform X3 [Anas platyrhynchos]	sp|P56975|NRG3_HUMAN	Pro-neuregulin-3, membrane-bound isoform OS=Homo sapiens OX=9606 GN=NRG3 PE=1 SV=1	ko05014,ko04012	Amyotrophic lateral sclerosis:ErbB signaling pathway	GO:0005102,GO:0016020,GO:0050896,GO:0007399	receptor binding:membrane:response to stimulus:nervous system development	U:Intracellular trafficking, secretion, and vesicular transport	ENOG4111KAZ(neuregulin 3)	--	--
gene-RCSD1	rna-XM_005017604.5	chr1	96237801	96270701	XP_005017661.2	capZ-interacting protein isoform X3 [Anas platyrhynchos]	sp|Q6JBY9|CPZIP_HUMAN	CapZ-interacting protein OS=Homo sapiens OX=9606 GN=RCSD1 PE=1 SV=1	--	--	--	--	S:Function unknown	ENOG410YWC5(RCSD domain containing 1)	PF15255.10	WASH complex subunit CAP-Z interacting, central region
gene-CCDC102B	rna-XM_027451910.2	chr2	61277790	61441242	XP_027307710.1	coiled-coil domain-containing protein 102B isoform X1 [Anas platyrhynchos]	sp|Q68D86|C102B_HUMAN	Coiled-coil domain-containing protein 102B OS=Homo sapiens OX=9606 GN=CCDC102B PE=1 SV=4	--	--	--	--	S:Function unknown	ENOG410XRGB(Coiled-coil domain containing)	--	--
gene-NRXN1	rna-XM_021267235.2	chr3	15343780	16043724	XP_021122910.1	neurexin-1 isoform X26 [Anas platyrhynchos]	sp|Q9ULB1|NRX1A_HUMAN	Neurexin-1 OS=Homo sapiens OX=9606 GN=NRXN1 PE=1 SV=1	ko04514	Cell adhesion molecules	--	--	S:Function unknown	ENOG410XNU6(Neurexin)	PF02210.28,PF00054.27,PF13385.10,PF00008.31,PF06439.15,PF01034.24	Laminin G domain:Laminin G domain:Concanavalin A-like lectin/glucanases superfamily:EGF-like domain:3-keto-disaccharide hydrolase:Syndecan domain
gene-SMOC2	rna-XM_038177088.1	chr3	44526578	44675719	XP_038033016.1	SPARC-related modular calcium-binding protein 2 isoform X1 [Anas platyrhynchos]	sp|Q9H3U7|SMOC2_HUMAN	SPARC-related modular calcium-binding protein 2 OS=Homo sapiens OX=9606 GN=SMOC2 PE=1 SV=2	--	--	--	--	S:Function unknown	ENOG410YP7C(SPARC related modular calcium binding)	PF00086.22,PF16597.9,PF10591.13,PF07648.19,PF13499.10,PF00036.36,PF13405.10	Thyroglobulin type-1 repeat:Thyroglobulin_1 repeat associated disordered domain:Secreted protein acidic and rich in cysteine Ca binding region:Kazal-type serine protease inhibitor domain:EF-hand domain pair:EF hand:EF-hand domain
gene-RBFOX2	rna-XM_038172994.1	chr1	54837613	54943410	XP_038028922.1	RNA binding protein fox-1 homolog 2 isoform X15 [Anas platyrhynchos]	sp|Q8BP71|RFOX2_MOUSE	RNA binding protein fox-1 homolog 2 OS=Mus musculus OX=10090 GN=Rbfox2 PE=1 SV=2	--	--	GO:0000381,GO:0007399,GO:0005634,GO:0003723,GO:0008380,GO:0006397	regulation of alternative mRNA splicing, via spliceosome:nervous system development:nucleus:RNA binding:RNA splicing:mRNA processing	A:RNA processing and modification	ENOG4111WJT(RNA binding protein, fox-1 homolog (C. elegans))	PF12414.12,PF00076.26	Calcitonin gene-related peptide regulator C terminal:RNA recognition motif
gene-LOC101800195	rna-XM_038173851.1	chr2	42642608	42677722	XP_027308037.1	transmembrane protein 68 isoform X1 [Anas platyrhynchos]	sp|Q5ZJD8|TMM68_CHICK	Transmembrane protein 68 OS=Gallus gallus OX=9031 GN=TMEM68 PE=2 SV=1	--	--	GO:0016020,GO:0016746	membrane:transferase activity, transferring acyl groups	I:Lipid transport and metabolism	COG0204(Acyltransferase)	PF01553.25	Acyltransferase
gene-KCNJ6	rna-XM_027449120.2	chr1	112536924	112704368	OPJ66404.1	G protein-activated inward rectifier potassium channel 2 [Patagioenas fasciata monilis]	sp|P48051|KCNJ6_HUMAN	G protein-activated inward rectifier potassium channel 2 OS=Homo sapiens OX=9606 GN=KCNJ6 PE=1 SV=1	ko04921,ko04713,ko04728,ko04929,ko04726,ko04725,ko04727,ko04723,ko04915,ko05032	Oxytocin signaling pathway:Circadian entrainment:Dopaminergic synapse:GnRH secretion:Serotonergic synapse:Cholinergic synapse:GABAergic synapse:Retrograde endocannabinoid signaling:Estrogen signaling pathway:Morphine addiction	GO:0016020,GO:0015467,GO:0005886,GO:0034765,GO:0005242,GO:1990573	membrane:G-protein activated inward rectifier potassium channel activity:plasma membrane:regulation of ion transmembrane transport:inward rectifier potassium channel activity:potassium ion import across plasma membrane	U:Intracellular trafficking, secretion, and vesicular transport	ENOG410XQ62(Potassium inwardly-rectifying channel, subfamily J, member)	PF17655.5,PF01007.24	Inward rectifier potassium channel C-terminal domain:Inward rectifier potassium channel transmembrane domain
gene-DPY19L1	rna-XM_038174632.1	chr2	101617644	101677594	XP_027307223.1	probable C-mannosyltransferase DPY19L1 isoform X1 [Anas platyrhynchos]	sp|Q2PZI1|D19L1_HUMAN	Probable C-mannosyltransferase DPY19L1 OS=Homo sapiens OX=9606 GN=DPY19L1 PE=2 SV=1	--	--	--	--	U:Intracellular trafficking, secretion, and vesicular transport	ENOG410XRWN(C. elegans)	PF10034.13	Q-cell neuroblast polarisation
gene-LOC106015797	rna-XR_005266724.1	chr6	14966638	15005124	XP_040419557.1	dual specificity protein phosphatase 26-like isoform X1 [Cygnus olor]	sp|Q6B8I1|DS13A_HUMAN	Dual specificity protein phosphatase 13A OS=Homo sapiens OX=9606 GN=DUSP13A PE=1 SV=1	--	--	GO:0016311,GO:0017018,GO:0004725,GO:0008138	dephosphorylation:myosin phosphatase activity:protein tyrosine phosphatase activity:protein tyrosine/serine/threonine phosphatase activity	T:Signal transduction mechanisms	COG2453(dual specificity phosphatase)	--	--
gene-NRXN1	rna-XM_021267229.2	chr3	15343780	16043724	XP_021122904.1	neurexin-1 isoform X17 [Anas platyrhynchos]	sp|Q9CS84|NRX1A_MOUSE	Neurexin-1 OS=Mus musculus OX=10090 GN=Nrxn1 PE=1 SV=3	ko04514	Cell adhesion molecules	--	--	S:Function unknown	ENOG410XNU6(Neurexin)	PF02210.28,PF00054.27,PF13385.10,PF00008.31,PF06439.15,PF01034.24	Laminin G domain:Laminin G domain:Concanavalin A-like lectin/glucanases superfamily:EGF-like domain:3-keto-disaccharide hydrolase:Syndecan domain
gene-NAALADL2	rna-XM_038183554.1	chr9	6187651	6587046	XP_027319680.1	inactive N-acetylated-alpha-linked acidic dipeptidase-like protein 2 isoform X2 [Anas platyrhynchos]	sp|Q58DX5|NADL2_HUMAN	Inactive N-acetylated-alpha-linked acidic dipeptidase-like protein 2 OS=Homo sapiens OX=9606 GN=NAALADL2 PE=1 SV=3	--	--	--	--	S:Function unknown	COG2234(peptidase m28)	PF04389.21,PF04253.19	Peptidase family M28:Transferrin receptor-like dimerisation domain
gene-SCNN1B	rna-XM_027469160.2	chr15	17146384	17162263	XP_027324961.2	amiloride-sensitive sodium channel subunit beta [Anas platyrhynchos]	sp|K7FQW8|SCNNB_PELSI	Amiloride-sensitive sodium channel subunit beta OS=Pelodiscus sinensis OX=13735 GN=SCNN1B PE=3 SV=1	ko04742,ko04960	Taste transduction:Aldosterone-regulated sodium reabsorption	GO:0016020,GO:0015280	membrane:ligand-gated sodium channel activity	S:Function unknown	ENOG410ZNFK(acid-sensing (proton-gated) ion channel)	PF00858.28	Amiloride-sensitive sodium channel
gene-LOC119716510	rna-XR_005264648.1	chr3	67657158	67659515	--	--	--	--	--	--	--	--	--	--	--	--
gene-LOC119713070	rna-XR_005263905.1	chr2	150280547	150294539	--	--	--	--	--	--	--	--	--	--	--	--
gene-RGS7	rna-XM_027453802.2	chr3	27525144	27799253	XP_035414012.1	regulator of G-protein signaling 7 [Cygnus atratus]	sp|O54829|RGS7_MOUSE	Regulator of G-protein signaling 7 OS=Mus musculus OX=10090 GN=Rgs7 PE=1 SV=2	--	--	GO:0035556,GO:0007186,GO:0008277,GO:0009968	intracellular signal transduction:G-protein coupled receptor signaling pathway:regulation of G-protein coupled receptor protein signaling pathway:negative regulation of signal transduction	K:Transcription	ENOG410YMJD(Regulator of G-protein signaling)	PF18148.5,PF00615.23,PF00610.25,PF00631.26	Regulator of G-protein signalling DHEX domain:Regulator of G protein signaling domain:Domain found in Dishevelled, Egl-10, and Pleckstrin (DEP):GGL domain
gene-RECQL	rna-XM_021274818.3	chr1	77159281	77180068	XP_012958369.1	ATP-dependent DNA helicase Q1 [Anas platyrhynchos]	sp|Q9Z129|RECQ1_MOUSE	ATP-dependent DNA helicase Q1 OS=Mus musculus OX=10090 GN=Recql PE=1 SV=2	--	--	GO:0006310,GO:0032392,GO:0016887,GO:0016787,GO:0005634,GO:0004386,GO:0003676,GO:0005524	DNA recombination:DNA geometric change:ATPase activity:hydrolase activity:nucleus:helicase activity:nucleic acid binding:ATP binding	L:Replication, recombination and repair	COG0514(atp-dependent dna helicase)	PF00270.33,PF00271.35,PF16124.9,PF04851.19,PF09382.14	DEAD/DEAH box helicase:Helicase conserved C-terminal domain:RecQ zinc-binding:Type III restriction enzyme, res subunit:RQC domain
gene-ECPAS	rna-XM_038170014.1	chrZ	73968119	74029289	XP_038025942.1	proteasome adapter and scaffold protein ECM29 isoform X2 [Anas platyrhynchos]	sp|Q5VYK3|ECM29_HUMAN	Proteasome adapter and scaffold protein ECM29 OS=Homo sapiens OX=9606 GN=ECPAS PE=1 SV=2	--	--	GO:0005737,GO:0000502,GO:0043248,GO:0060090	cytoplasm:proteasome complex:proteasome assembly:binding, bridging	S:Function unknown	ENOG410XPYT(Proteasome-associated protein ECM29 homolog)	PF13001.11,PF13513.10,PF02985.26,PF12755.11,PF21040.1,PF01602.24,PF21041.1	Proteasome stabiliser:HEAT-like repeat:HEAT repeat:Vacuolar 14 Fab1-binding region:Centrosomal protein CEP104-like, TOG domain:Adaptin N terminal region:XMAP215/Dis1/CLASP, TOG domain
gene-GDF2	rna-XM_005022206.5	chr6	18305303	18315416	XP_005022263.1	growth/differentiation factor 2 [Anas platyrhynchos]	sp|P34822|DSL1_CHICK	Dorsalin-1 OS=Gallus gallus OX=9031 GN=DSL1 PE=1 SV=1	ko04060	Cytokine-cytokine receptor interaction	GO:0005576,GO:0008083	extracellular region:growth factor activity	O:Posttranslational modification, protein turnover, chaperones	ENOG410XT8Z(bone morphogenetic protein)	PF00019.24,PF00688.22	Transforming growth factor beta like domain:TGF-beta propeptide
gene-ARNT2	rna-XM_038184698.1	chr11	13743567	13919562	XP_038040626.1	aryl hydrocarbon receptor nuclear translocator 2 isoform X5 [Anas platyrhynchos]	sp|Q9HBZ2|ARNT2_HUMAN	Aryl hydrocarbon receptor nuclear translocator 2 OS=Homo sapiens OX=9606 GN=ARNT2 PE=1 SV=2	ko05202,ko05211,ko05200	Transcriptional misregulation in cancer:Renal cell carcinoma:Pathways in cancer	--	--	K:Transcription	ENOG410XS5S(aryl-hydrocarbon receptor nuclear translocator 2)	PF08447.16,PF00989.29,PF14598.10,PF00010.30,PF13426.11,PF08448.14,PF21353.1	PAS fold:PAS fold:PAS domain:Helix-loop-helix DNA-binding domain:PAS domain:PAS fold:Period circadian protein homolog 3-like, PAS-A domain
gene-SPPL3	rna-XM_038187205.1	chr16	8192356	8262998	XP_038043132.1	signal peptide peptidase-like 3 isoform X3 [Anas platyrhynchos]	sp|Q8TCT6|SPPL3_HUMAN	Signal peptide peptidase-like 3 OS=Homo sapiens OX=9606 GN=SPPL3 PE=1 SV=2	--	--	--	--	U:Intracellular trafficking, secretion, and vesicular transport	ENOG410XTES(signal peptide peptidase)	PF04258.17	Signal peptide peptidase
gene-LRCH2	rna-XM_038184170.1	chr10	13162471	13197070	XP_038040098.1	leucine-rich repeat and calponin homology domain-containing protein 2 isoform X8 [Anas platyrhynchos]	sp|Q5VUJ6|LRCH2_HUMAN	Leucine-rich repeat and calponin homology domain-containing protein 2 OS=Homo sapiens OX=9606 GN=LRCH2 PE=1 SV=2	--	--	--	--	S:Function unknown	COG4886(leucine Rich Repeat)	PF13855.10,PF12799.11,PF00560.37	Leucine rich repeat:Leucine Rich repeats (2 copies):Leucine Rich Repeat
gene-LOC110352479	rna-XR_005264438.1	chr3	86913486	86984927	--	--	--	--	--	--	--	--	--	--	--	--
gene-LOC106020465	rna-XM_038178031.1	chr4	52845411	52862597	XP_027313040.2	toll-like receptor 1 [Anas platyrhynchos]	sp|Q15399|TLR1_HUMAN	Toll-like receptor 1 OS=Homo sapiens OX=9606 GN=TLR1 PE=1 SV=3	ko05152,ko04620	Tuberculosis:Toll-like receptor signaling pathway	GO:0002224,GO:0004888,GO:0016020,GO:0045087,GO:0006954	toll-like receptor signaling pathway:transmembrane signaling receptor activity:membrane:innate immune response:inflammatory response	S:Function unknown	COG4886(leucine Rich Repeat)	PF01582.24,PF13855.10,PF12799.11,PF13676.10,PF00560.37,PF13516.10	TIR domain:Leucine rich repeat:Leucine Rich repeats (2 copies):TIR domain:Leucine Rich Repeat:Leucine Rich repeat
gene-TMPRSS2	rna-XM_027448374.2	chr1	125680966	125702603	XP_021132301.3	transmembrane protease serine 2 [Anas platyrhynchos]	sp|O15393|TMPS2_HUMAN	Transmembrane protease serine 2 OS=Homo sapiens OX=9606 GN=TMPRSS2 PE=1 SV=3	ko05171,ko05215,ko05164,ko05202	Coronavirus disease - COVID-19:Prostate cancer:Influenza A:Transcriptional misregulation in cancer	GO:0004252,GO:0016020,GO:0006508	serine-type endopeptidase activity:membrane:proteolysis	O:Posttranslational modification, protein turnover, chaperones	COG5640(protease)	PF00089.30,PF15494.10,PF09342.15,PF09272.14,PF00057.22	Trypsin:Scavenger receptor cysteine-rich domain:Domain of unknown function (DUF1986):Hepsin, SRCR domain:Low-density lipoprotein receptor domain class A
gene-MICAL3	rna-XR_005269396.1	chr1	65137967	65263901	XP_038042548.1	F-actin-monooxygenase MICAL3 isoform X1 [Anas platyrhynchos]	sp|Q7RTP6|MICA3_HUMAN	[F-actin]-monooxygenase MICAL3 OS=Homo sapiens OX=9606 GN=MICAL3 PE=1 SV=2	--	--	--	--	Z:Cytoskeleton	COG5069(Microtubule associated monoxygenase, calponin and LIM domain containing)	--	--
gene-SLC24A2	rna-XM_038170480.1	chrZ	36458740	36577115	XP_038026408.1	sodium/potassium/calcium exchanger 2 isoform X4 [Anas platyrhynchos]	sp|Q9IAL7|NCKX2_CHICK	Sodium/potassium/calcium exchanger 2 OS=Gallus gallus OX=9031 GN=SLC24A2 PE=2 SV=1	--	--	GO:0015297,GO:0016020,GO:0006816	antiporter activity:membrane:calcium ion transport	P:Inorganic ion transport and metabolism	ENOG410Y9YY(Solute carrier family 24 (Sodium potassium calcium exchanger), member)	PF01699.28	Sodium/calcium exchanger protein
gene-CTNND2	rna-XM_038174032.1	chr2	79530170	79784189	XP_027307532.2	catenin delta-2 isoform X1 [Anas platyrhynchos]	sp|Q9UQB3|CTND2_HUMAN	Catenin delta-2 OS=Homo sapiens OX=9606 GN=CTNND2 PE=1 SV=3	ko04310	Wnt signaling pathway	--	--	U:Intracellular trafficking, secretion, and vesicular transport	ENOG410Y21Q(Plakophilin)	PF00514.27,PF13646.10,PF02985.26	Armadillo/beta-catenin-like repeat:HEAT repeats:HEAT repeat
gene-ARNT2	rna-XM_038184696.1	chr11	13743567	13919563	XP_038040624.1	aryl hydrocarbon receptor nuclear translocator 2 isoform X2 [Anas platyrhynchos]	sp|Q9HBZ2|ARNT2_HUMAN	Aryl hydrocarbon receptor nuclear translocator 2 OS=Homo sapiens OX=9606 GN=ARNT2 PE=1 SV=2	ko05202,ko05211,ko05200	Transcriptional misregulation in cancer:Renal cell carcinoma:Pathways in cancer	--	--	K:Transcription	ENOG410XS5S(aryl-hydrocarbon receptor nuclear translocator 2)	PF08447.16,PF00989.29,PF14598.10,PF00010.30,PF13426.11,PF08448.14,PF21353.1	PAS fold:PAS fold:PAS domain:Helix-loop-helix DNA-binding domain:PAS domain:PAS fold:Period circadian protein homolog 3-like, PAS-A domain
gene-TBC1D7	rna-XM_013103893.4	chr2	99576278	99604435	XP_012959347.1	TBC1 domain family member 7 isoform X1 [Anas platyrhynchos]	sp|Q5E9C4|TBCD7_BOVIN	TBC1 domain family member 7 OS=Bos taurus OX=9913 GN=TBC1D7 PE=2 SV=2	ko04150	mTOR signaling pathway	GO:0031410,GO:0005096	cytoplasmic vesicle:GTPase activator activity	S:Function unknown	ENOG410YME8(TBC1 domain family, member 7)	PF00566.22	Rab-GTPase-TBC domain
gene-KCNQ5	rna-XM_038176081.1	chr3	87251471	87540312	XP_038032009.1	potassium voltage-gated channel subfamily KQT member 5 isoform X1 [Anas platyrhynchos]	sp|Q9JK45|KCNQ5_MOUSE	Potassium voltage-gated channel subfamily KQT member 5 OS=Mus musculus OX=10090 GN=Kcnq5 PE=1 SV=2	ko04725	Cholinergic synapse	--	--	P:Inorganic ion transport and metabolism	COG1226(PotAssium voltage-gated channel)	PF03520.18,PF00520.35,PF07885.20	KCNQ voltage-gated potassium channel:Ion transport protein:Ion channel
gene-EFCC1	rna-XM_027467550.2	chr13	18867131	18922678	XP_027323351.1	EF-hand and coiled-coil domain-containing protein 1 isoform X2 [Anas platyrhynchos]	sp|Q9HA90|EFCC1_HUMAN	EF-hand and coiled-coil domain-containing protein 1 OS=Homo sapiens OX=9606 GN=EFCC1 PE=2 SV=2	--	--	--	--	S:Function unknown	ENOG410Y9W3(Coiled-coil domain containing 48)	PF15799.9	Coiled-coil domain-containing protein 48
gene-RYR2	rna-XM_038176648.1	chr3	26008388	26414761	XP_038032576.1	ryanodine receptor 2 isoform X10 [Anas platyrhynchos]	sp|Q92736|RYR2_HUMAN	Ryanodine receptor 2 OS=Homo sapiens OX=9606 GN=RYR2 PE=1 SV=3	ko04024,ko04972,ko04260,ko04261,ko04921,ko04713,ko04020,ko04371,ko04911,ko05414,ko05415,ko05412,ko05022,ko05410,ko05020	cAMP signaling pathway:Pancreatic secretion:Cardiac muscle contraction:Adrenergic signaling in cardiomyocytes:Oxytocin signaling pathway:Circadian entrainment:Calcium signaling pathway:Apelin signaling pathway:Insulin secretion:Dilated cardiomyopathy:Diabetic cardiomyopathy:Arrhythmogenic right ventricular cardiomyopathy:Pathways of neurodegeneration - multiple diseases:Hypertrophic cardiomyopath…	--	--	U:Intracellular trafficking, secretion, and vesicular transport	ENOG410YCNW(ryanodine receptor)	PF21119.1,PF01365.25,PF02026.20,PF06459.16,PF00622.32,PF02815.23,PF08709.15,PF08454.15,PF00520.35,PF13499.10,PF00036.36	Ryanodine receptor junctional solenoid repeat:RIH domain:RyR domain:Ryanodine Receptor TM 4-6:SPRY domain:MIR domain:Inositol 1,4,5-trisphosphate/ryanodine receptor:RyR and IP3R Homology associated:Ion transport protein:EF-hand domain pair:EF hand
gene-TRHDE	rna-XM_027455444.2	chr1	38783772	38984478	XP_027311245.2	thyrotropin-releasing hormone-degrading ectoenzyme isoform X1 [Anas platyrhynchos]	sp|Q9UKU6|TRHDE_HUMAN	Thyrotropin-releasing hormone-degrading ectoenzyme OS=Homo sapiens OX=9606 GN=TRHDE PE=2 SV=1	--	--	--	--	E:Amino acid transport and metabolism	COG0308(aminopeptidase)	PF01433.24,PF11838.12,PF17900.5	Peptidase family M1 domain:ERAP1-like C-terminal domain:Peptidase M1 N-terminal domain
gene-PREPL	rna-XM_027454094.2	chr3	38748180	38767037	XP_005015331.1	prolyl endopeptidase-like isoform X1 [Anas platyrhynchos]	sp|Q5ZKL5|PPCEL_CHICK	Prolyl endopeptidase-like OS=Gallus gallus OX=9031 GN=PREPL PE=2 SV=1	--	--	--	--	E:Amino acid transport and metabolism	COG1770(Oligopeptidase b)	PF00326.25,PF02897.19	Prolyl oligopeptidase family:Prolyl oligopeptidase, N-terminal beta-propeller domain
gene-LOC119713337	rna-XM_038166189.1	chr21	2666786	2667721	XP_038022117.1	olfactory receptor 14C36-like [Anas platyrhynchos]	sp|Q8NHC7|O14CZ_HUMAN	Olfactory receptor 14C36 OS=Homo sapiens OX=9606 GN=OR14C36 PE=3 SV=1	ko04740	Olfactory transduction	--	--	--	--	PF13853.10,PF00001.25,PF10320.13	Olfactory receptor:7 transmembrane receptor (rhodopsin family):Serpentine type 7TM GPCR chemoreceptor Srsx
gene-PTPRF	rna-XM_038183352.1	chr8	20953068	21315981	XP_038039280.1	receptor-type tyrosine-protein phosphatase F isoform X6 [Anas platyrhynchos]	sp|A7MBJ4|PTPRF_BOVIN	Receptor-type tyrosine-protein phosphatase F OS=Bos taurus OX=9913 GN=PTPRF PE=2 SV=1	ko04514,ko04910,ko04520,ko04931	Cell adhesion molecules:Insulin signaling pathway:Adherens junction:Insulin resistance	--	--	T:Signal transduction mechanisms	COG5599(protein tyrosine phosphatase)	PF00102.31,PF00041.25,PF07679.20,PF13927.10,PF16656.9,PF13895.10,PF00047.29,PF16893.9,PF09294.14,PF00782.24,PF08205.16,PF13350.10,PF07686.21,PF14566.10,PF16681.9	Protein-tyrosine phosphatase:Fibronectin type III domain:Immunoglobulin I-set domain:Immunoglobulin domain:Purple acid Phosphatase, N-terminal domain:Immunoglobulin domain:Immunoglobulin domain:Fibronectin type III domain:Interferon-alpha/beta receptor, fibronectin type III:Dual specificity phosphatase, catalytic domain:CD80-like C2-set immunoglobulin domain:Tyrosine phosphatase family:Immunoglob…
gene-SORCS2	rna-XM_027457436.2	chr4	64576792	65128741	XP_027313237.2	VPS10 domain-containing receptor SorCS2 isoform X2 [Anas platyrhynchos]	sp|Q96PQ0|SORC2_HUMAN	VPS10 domain-containing receptor SorCS2 OS=Homo sapiens OX=9606 GN=SORCS2 PE=1 SV=3	--	--	--	--	U:Intracellular trafficking, secretion, and vesicular transport	ENOG410XNN6(Sortilin-related VPS10 domain containing receptor)	PF15902.9,PF15901.9,PF18911.4,PF00801.24	Sortilin, neurotensin receptor 3,:Sortilin, neurotensin receptor 3, C-terminal:PKD domain:PKD domain
gene-CCDC102B	rna-XM_027451913.2	chr2	61277784	61441242	XP_027307714.1	coiled-coil domain-containing protein 102B isoform X3 [Anas platyrhynchos]	sp|Q68D86|C102B_HUMAN	Coiled-coil domain-containing protein 102B OS=Homo sapiens OX=9606 GN=CCDC102B PE=1 SV=4	--	--	--	--	S:Function unknown	ENOG410XRGB(Coiled-coil domain containing)	--	--
gene-LOC119716920	rna-XR_005265737.1	chr4	38253007	38291792	--	--	--	--	--	--	--	--	--	--	--	--
gene-DOCK9	rna-XM_027443404.2	chr1	152017484	152129032	XP_027299205.2	dedicator of cytokinesis protein 9 isoform X1 [Anas platyrhynchos]	sp|Q8BIK4|DOCK9_MOUSE	Dedicator of cytokinesis protein 9 OS=Mus musculus OX=10090 GN=Dock9 PE=1 SV=2	--	--	--	--	S:Function unknown	ENOG410XNVY(Dedicator of cytokinesis)	PF06920.17,PF14429.10,PF11878.12,PF20421.2,PF20422.2,PF00169.33,PF15410.10	DHR-2, Lobe A:C2 domain in Dock180 and Zizimin proteins:Dedicator of cytokinesis C/D, N terminal:DHR-2, Lobe C:DHR-2, Lobe B:PH domain:Pleckstrin homology domain
gene-BBX	rna-XM_027449507.2	chr1	91826118	91958304	XP_027305289.1	HMG box transcription factor BBX isoform X6 [Anas platyrhynchos]	sp|Q8WY36|BBX_HUMAN	HMG box transcription factor BBX OS=Homo sapiens OX=9606 GN=BBX PE=1 SV=1	--	--	--	--	B:Chromatin structure and dynamics,S:Function unknown	ENOG410Y941(Bobby sox homolog (Drosophila)):ENOG410YJCA(capicua homolog (Drosophila))	PF09667.14,PF00505.23,PF09011.14	Domain of unknown function (DUF2028):HMG (high mobility group) box:HMG-box domain
gene-CTPS2	rna-XM_038172941.1	chr1	127620245	127690034	XP_040388728.1	CTP synthase 2 isoform X1 [Cygnus olor]	sp|Q5F3Z1|PYRG2_CHICK	CTP synthase 2 OS=Gallus gallus OX=9031 GN=CTPS2 PE=2 SV=1	ko00240,ko01232,ko01240	Pyrimidine metabolism:Nucleotide metabolism:Biosynthesis of cofactors	GO:0006541,GO:0044210,GO:0003883,GO:0005524	glutamine metabolic process:'de novo' CTP biosynthetic process:CTP synthase activity:ATP binding	F:Nucleotide transport and metabolism	COG0504(Catalyzes the ATP-dependent amination of UTP to CTP with either L-glutamine or ammonia as the source of nitrogen (By similarity))	PF06418.18,PF00117.32,PF07722.17	CTP synthase N-terminus:Glutamine amidotransferase class-I:Peptidase C26
gene-ST8SIA2	rna-XM_038185089.1	chr11	16025083	16052947	KAI6077814.1	Alpha-2,8-sialyltransferase 8B [Aix galericulata]	sp|Q92186|SIA8B_HUMAN	Alpha-2,8-sialyltransferase 8B OS=Homo sapiens OX=9606 GN=ST8SIA2 PE=2 SV=1	--	--	GO:0005794,GO:0001574,GO:0006491,GO:0055037,GO:0016020,GO:0009311,GO:0003828,GO:0005769,GO:0008373	Golgi apparatus:ganglioside biosynthetic process:N-glycan processing:recycling endosome:membrane:oligosaccharide metabolic process:alpha-N-acetylneuraminate alpha-2,8-sialyltransferase activity:early endosome:sialyltransferase activity	S:Function unknown	ENOG410XT8P(ST3 beta-galactoside alpha-2,3-sialyltransferase)	PF00777.22	Glycosyltransferase family 29 (sialyltransferase)
gene-LOC113844072	rna-XR_003498215.1	chr6	31565061	31565193	--	--	--	--	--	--	--	--	--	--	--	--
gene-LOC106017920	rna-XR_005264817.1	chr3	31516025	31528524	--	--	--	--	--	--	--	--	--	--	--	--
gene-RNF144A	rna-XM_038176769.1	chr3	102434743	102482984	KAI6071650.1	putative E3 ubiquitin-protein ligase RNF144A isoform X1 [Aix galericulata]	sp|Q925F3|R144A_MOUSE	E3 ubiquitin-protein ligase RNF144A OS=Mus musculus OX=10090 GN=Rnf144a PE=1 SV=1	--	--	GO:0016567,GO:0016020,GO:0004842,GO:0008270	protein ubiquitination:membrane:ubiquitin-protein transferase activity:zinc ion binding	O:Posttranslational modification, protein turnover, chaperones	ENOG410XP9Y(RING finger) protein)	PF01485.25	IBR domain, a half RING-finger domain
gene-PDE1C	rna-XM_013094321.4	chr2	102573977	102864005	XP_012949775.1	calcium/calmodulin-dependent 3',5'-cyclic nucleotide phosphodiesterase 1C isoform X7 [Anas platyrhynchos]	sp|Q63421|PDE1C_RAT	Dual specificity calcium/calmodulin-dependent 3',5'-cyclic nucleotide phosphodiesterase 1C OS=Rattus norvegicus OX=10116 GN=Pde1c PE=1 SV=1	ko00230,ko04020,ko04924,ko04740,ko04742,ko05032	Purine metabolism:Calcium signaling pathway:Renin secretion:Olfactory transduction:Taste transduction:Morphine addiction	--	--	S:Function unknown	ENOG410XQDD(Phosphodiesterase)	PF00233.23,PF08499.16	3'5'-cyclic nucleotide phosphodiesterase:3'5'-cyclic nucleotide phosphodiesterase N-terminal
gene-LOC101794576	rna-XR_003496583.2	chr3	94572577	94576852	XP_038031853.1	uncharacterized protein LOC101794576 isoform X2 [Anas platyrhynchos]	--	--	--	--	--	--	--	--	--	--
gene-BACH1	rna-XM_027449234.2	chr1	109343090	109369518	XP_005017906.1	transcription regulator protein BACH1 [Anas platyrhynchos]	sp|O14867|BACH1_HUMAN	Transcription regulator protein BACH1 OS=Homo sapiens OX=9606 GN=BACH1 PE=1 SV=2	--	--	GO:0003700,GO:0005634,GO:0003677	transcription factor activity, sequence-specific DNA binding:nucleus:DNA binding	K:Transcription	ENOG410Z743(BTB and CNC homology 1, basic leucine zipper transcription factor 1)	PF00651.35,PF03131.21,PF00170.25,PF07716.19	BTB/POZ domain:bZIP Maf transcription factor:bZIP transcription factor:Basic region leucine zipper
gene-ZBTB20	rna-XR_005267046.1	chr1	86896260	87197152	OPJ66631.1	hypothetical protein AV530_016652 [Patagioenas fasciata monilis]	--	--	--	--	--	--	--	--	--	--
gene-MYT1L	rna-XM_038176775.1	chr3	100126640	100448949	XP_038032703.1	myelin transcription factor 1-like protein isoform X2 [Anas platyrhynchos]	sp|P97500|MYT1L_MOUSE	Myelin transcription factor 1-like protein OS=Mus musculus OX=10090 GN=Myt1l PE=1 SV=3	--	--	GO:0006355,GO:0005634,GO:0008270,GO:0003677	regulation of transcription, DNA-templated:nucleus:zinc ion binding:DNA binding	K:Transcription	ENOG410ZPWS(Myelin transcription factor)	PF08474.15,PF01530.22	Myelin transcription factor 1:Zinc finger, C2HC type
gene-LOC119714385	rna-XR_005261534.1	chrZ	63178863	63190737	XP_038025938.1	E3 ubiquitin-protein ligase TRIM36-like isoform X4 [Anas platyrhynchos]	sp|Q9NQ86|TRI36_HUMAN	E3 ubiquitin-protein ligase TRIM36 OS=Homo sapiens OX=9606 GN=TRIM36 PE=1 SV=2	ko04814	Motor proteins	--	--	Z:Cytoskeleton,O:Posttranslational modification, protein turnover, chaperones	COG5059(Kinesin family member):ENOG410Z6W7(tripartite motif containing 36)	--	--
gene-MKI67	rna-XM_038180822.1	chr6	35303317	35325685	XP_038036750.1	proliferation marker protein Ki-67 isoform X5 [Anas platyrhynchos]	sp|P46013|KI67_HUMAN	Proliferation marker protein Ki-67 OS=Homo sapiens OX=9606 GN=MKI67 PE=1 SV=2	--	--	--	--	T:Signal transduction mechanisms	ENOG410ZXYW(antigen identified by monoclonal antibody Ki-67)	PF00498.30,PF15276.10,PF16697.9	FHA domain:Protein phosphatase 1 binding:Inner membrane component of T3SS, cytoplasmic domain
gene-AKAP13	rna-XM_038185217.1	chr11	15429362	15646890	XP_038041145.1	A-kinase anchor protein 13 isoform X7 [Anas platyrhynchos]	sp|Q12802|AKP13_HUMAN	A-kinase anchor protein 13 OS=Homo sapiens OX=9606 GN=AKAP13 PE=1 SV=2	ko04928,ko05163	Parathyroid hormone synthesis, secretion and action:Human cytomegalovirus infection	--	--	T:Signal transduction mechanisms,T:Signal transduction mechanisms	COG5422(guanine nucleotide exchange factor):ENOG410XT68(guanine nucleotide exchange factor (GEF))	PF17838.5,PF00621.24,PF00130.26,PF00169.33	PH domain:RhoGEF domain:Phorbol esters/diacylglycerol binding domain (C1 domain):PH domain
gene-SLC35F3	rna-XM_027452987.2	chr3	24817806	24975330	XP_021248233.1	putative thiamine transporter SLC35F3 isoform X2 [Numida meleagris]	sp|Q8IY50|S35F3_HUMAN	Solute carrier family 35 member F3 OS=Homo sapiens OX=9606 GN=SLC35F3 PE=2 SV=2	--	--	GO:0016020	membrane	S:Function unknown	ENOG4110PN8(solute carrier family 35 member)	PF00892.24,PF06027.16	EamA-like transporter family:Solute carrier family 35
gene-SESTD1	rna-XM_038181966.1	chr7	24056736	24112262	XP_047917421.1	SEC14 domain and spectrin repeat-containing protein 1 isoform X1 [Anser cygnoides]	sp|Q80UK0|SESD1_MOUSE	SEC14 domain and spectrin repeat-containing protein 1 OS=Mus musculus OX=10090 GN=Sestd1 PE=1 SV=1	--	--	GO:0045111,GO:0070273,GO:0010314,GO:0070300,GO:0032266,GO:0005546,GO:0034704,GO:0043325,GO:1904878,GO:0080025	intermediate filament cytoskeleton:phosphatidylinositol-4-phosphate binding:phosphatidylinositol-5-phosphate binding:phosphatidic acid binding:phosphatidylinositol-3-phosphate binding:phosphatidylinositol-4,5-bisphosphate binding:calcium channel complex:phosphatidylinositol-3,4-bisphosphate binding:negative regulation of calcium ion transmembrane transport via high voltage-gated calcium channel:p…	S:Function unknown	ENOG410XPZN(SEC14 and spectrin domains 1)	PF13716.10	Divergent CRAL/TRIO domain
gene-LOC119716897	rna-XR_005265701.1	chr4	22718278	22727536	--	--	--	--	--	--	--	--	--	--	--	--
gene-LOC119715944	rna-XR_005263480.1	chr2	135348194	135366248	XP_035173844.1	adseverin isoform X3 [Oxyura jamaicensis]	--	--	--	--	--	--	--	--	--	--
gene-NUB1	rna-XM_027450387.2	chr2	157822807	157838291	XP_027306188.1	NEDD8 ultimate buster 1 [Anas platyrhynchos]	sp|Q9Y5A7|NUB1_HUMAN	NEDD8 ultimate buster 1 OS=Homo sapiens OX=9606 GN=NUB1 PE=1 SV=2	--	--	--	--	K:Transcription	ENOG410ZK3P(Negative regulator of ubiquitin-like proteins 1)	PF18037.5,PF00627.35,PF16678.9,PF14555.10,PF00240.27	Ubiquitin-like domain:UBA/TS-N domain:HOIP UBA domain pair:UBA-like domain:Ubiquitin family
gene-LOC119712996	rna-XM_038169510.1	chrW	1465532	1503620	XP_038030913.1	uncharacterized protein LOC119715945 [Anas platyrhynchos]	sp|Q1JQC2|IR3IP_BOVIN	Immediate early response 3-interacting protein 1 OS=Bos taurus OX=9913 GN=IER3IP1 PE=3 SV=1	--	--	--	--	--	--	PF08571.14	Yos1-like
gene-FBRSL1	rna-XM_027469946.2	chr16	11702362	12217809	XP_027325747.1	fibrosin-1-like protein isoform X13 [Anas platyrhynchos]	sp|Q9HCM7|FBSL_HUMAN	Fibrosin-1-like protein OS=Homo sapiens OX=9606 GN=FBRSL1 PE=1 SV=4	ko03083	Polycomb repressive complex	--	--	S:Function unknown	ENOG4111MEB(Autism susceptibility candidate 2)	PF15336.10	Autism susceptibility gene 2 protein
gene-LOC110352151	rna-XR_005264467.1	chr3	61009995	61136479	EOB08648.1	hypothetical protein Anapl_01826 [Anas platyrhynchos]	--	--	--	--	--	--	--	--	--	--
gene-LOC110352700	rna-XR_005264922.1	chr3	37523365	37562862	KAI6071788.1	Transmembrane protein 247 isoform X2 [Aix galericulata]	--	--	--	--	--	--	--	--	--	--
gene-LOC106015979	rna-XR_003501552.2	chr21	2399596	2402934	--	--	--	--	--	--	--	--	--	--	--	--
gene-MTA3	rna-XM_027454127.2	chr3	40269315	40424248	XP_027309928.1	metastasis-associated protein MTA3 isoform X3 [Anas platyrhynchos]	sp|Q9BTC8|MTA3_HUMAN	Metastasis-associated protein MTA3 OS=Homo sapiens OX=9606 GN=MTA3 PE=1 SV=2	ko03082	ATP-dependent chromatin remodeling	--	--	K:Transcription	ENOG410XSAJ(Metastasis associated 1)	PF17226.6,PF01426.22,PF01448.28,PF00320.31,PF00249.35	MTA R1 domain:BAH domain:ELM2 domain:GATA zinc finger:Myb-like DNA-binding domain
gene-PTPRN2	rna-XM_038174330.1	chr2	154412993	154990039	XP_038030258.1	receptor-type tyrosine-protein phosphatase N2 isoform X2 [Anas platyrhynchos]	sp|Q63475|PTPR2_RAT	Receptor-type tyrosine-protein phosphatase N2 OS=Rattus norvegicus OX=10116 GN=Ptprn2 PE=1 SV=1	ko04940	Type I diabetes mellitus	--	--	T:Signal transduction mechanisms	COG5599(protein tyrosine phosphatase)	PF00102.31,PF11548.12,PF14948.10,PF00782.24	Protein-tyrosine phosphatase:Protein-tyrosine phosphatase receptor IA-2:RESP18 domain:Dual specificity phosphatase, catalytic domain
gene-BIRC6	rna-XM_027453923.2	chr3	32304834	32478438	XP_027309724.1	baculoviral IAP repeat-containing protein 6 isoform X6 [Anas platyrhynchos]	sp|Q9NR09|BIRC6_HUMAN	Baculoviral IAP repeat-containing protein 6 OS=Homo sapiens OX=9606 GN=BIRC6 PE=1 SV=3	ko04120,ko04214,ko04215,ko04140	Ubiquitin mediated proteolysis:Apoptosis - fly:Apoptosis - multiple species:Autophagy - animal	--	--	O:Posttranslational modification, protein turnover, chaperones	ENOG410XP8C(ubiquitin-conjugating enzyme)	PF12356.12,PF00179.30,PF00653.25,PF05743.17	Baculoviral IAP repeat-containing protein 6:Ubiquitin-conjugating enzyme:Inhibitor of Apoptosis domain:UEV domain
gene-LOC110352151	rna-XR_005264475.1	chr3	61009995	61136480	XP_035179051.1	uncharacterized protein LOC118165212 isoform X2 [Oxyura jamaicensis]	--	--	--	--	--	--	--	--	--	--
gene-LOC106014980	rna-XR_005265199.1	chr4	60214259	60237319	--	--	--	--	--	--	--	--	--	--	--	--
gene-TTN	rna-XM_038182089.1	chr7	23714037	23958050	XP_038038017.1	titin isoform X17 [Anas platyrhynchos]	sp|Q8WZ42|TITIN_HUMAN	Titin OS=Homo sapiens OX=9606 GN=TTN PE=1 SV=4	ko05414,ko05410	Dilated cardiomyopathy:Hypertrophic cardiomyopathy	--	--	S:Function unknown	ENOG410XQFD(myosin light chain kinase)	PF07679.20,PF00041.25,PF13927.10,PF00047.29,PF13895.10,PF16656.9,PF07686.21,PF08205.16,PF16893.9,PF11465.12,PF07654.19,PF00069.29,PF18452.5,PF09042.15,PF07714.21,PF17736.5,PF16681.9,PF08204.15,PF16680.9,PF02818.19,PF18362.5	Immunoglobulin I-set domain:Fibronectin type III domain:Immunoglobulin domain:Immunoglobulin domain:Immunoglobulin domain:Purple acid Phosphatase, N-terminal domain:Immunoglobulin V-set domain:CD80-like C2-set immunoglobulin domain:Fibronectin type III domain:Natural killer cell receptor 2B4:Immunoglobulin C1-set domain:Protein kinase domain:Immunoglobulin domain:Titin Z:Protein tyrosine and seri…
gene-ROBO1	rna-XM_038185509.1	chr1	100739854	101476981	XP_038041437.1	roundabout homolog 1 isoform X2 [Anas platyrhynchos]	sp|Q9Y6N7|ROBO1_HUMAN	Roundabout homolog 1 OS=Homo sapiens OX=9606 GN=ROBO1 PE=1 SV=1	ko04360	Axon guidance	--	--	U:Intracellular trafficking, secretion, and vesicular transport,S:Function unknown	ENOG4111GVJ(roundabout, axon guidance receptor, homolog 1 (Drosophila)):ENOG410XPQS(Roundabout, axon guidance receptor, homolog)	PF07679.20,PF13927.10,PF00047.29,PF13895.10,PF00041.25,PF07686.21,PF08205.16,PF16656.9	Immunoglobulin I-set domain:Immunoglobulin domain:Immunoglobulin domain:Immunoglobulin domain:Fibronectin type III domain:Immunoglobulin V-set domain:CD80-like C2-set immunoglobulin domain:Purple acid Phosphatase, N-terminal domain
gene-FRMD4B	rna-XM_013091823.4	chr13	5357405	5430612	XP_012947277.3	FERM domain-containing protein 4B isoform X6 [Anas platyrhynchos]	sp|Q9Y2L6|FRM4B_HUMAN	FERM domain-containing protein 4B OS=Homo sapiens OX=9606 GN=FRMD4B PE=1 SV=4	--	--	GO:0005737,GO:0005856,GO:0001726,GO:0016020,GO:0090162,GO:0005912,GO:0005923	cytoplasm:cytoskeleton:ruffle:membrane:establishment of epithelial cell polarity:adherens junction:bicellular tight junction	S:Function unknown	ENOG410XQFP(domain) containing)	PF11819.12,PF00373.22,PF09380.14,PF09379.14	Cytohesin Ubiquitin Protein Inducing Domain:FERM central domain:FERM C-terminal PH-like domain:FERM N-terminal domain
gene-LOC119716245	rna-XR_005264018.1	chr2	36161908	36187255	--	--	--	--	--	--	--	--	--	--	--	--
gene-LOC110352151	rna-XR_005264469.1	chr3	61009995	61136479	EOB08648.1	hypothetical protein Anapl_01826 [Anas platyrhynchos]	--	--	--	--	--	--	--	--	--	--
gene-LOC119715874	rna-XR_005263326.1	chr2	102707797	102709070	--	--	--	--	--	--	--	--	--	--	--	--
gene-CACNA1C	rna-XM_038187272.1	chr1	64364345	64841717	XP_038043200.1	voltage-dependent L-type calcium channel subunit alpha-1C isoform X8 [Anas platyrhynchos]	sp|P15381|CAC1C_RABIT	Voltage-dependent L-type calcium channel subunit alpha-1C OS=Oryctolagus cuniculus OX=9986 GN=CACNA1C PE=1 SV=1	ko04010,ko04921,ko05010,ko04925,ko04924,ko04927,ko04728,ko04727,ko04726,ko04725,ko04724,ko04723,ko05031,ko04720,ko05207,ko04260,ko04261,ko04270,ko04024,ko04929,ko04020,ko04022,ko05414,ko05412,ko04934,ko05410,ko04742,ko04713,ko04911,ko04912,ko04935,ko05022,ko04930,ko05020	MAPK signaling pathway:Oxytocin signaling pathway:Alzheimer disease:Aldosterone synthesis and secretion:Renin secretion:Cortisol synthesis and secretion:Dopaminergic synapse:GABAergic synapse:Serotonergic synapse:Cholinergic synapse:Glutamatergic synapse:Retrograde endocannabinoid signaling:Amphetamine addiction:Long-term potentiation:Chemical carcinogenesis - receptor activation:Cardiac muscle c…	--	--	--	--	PF00520.35,PF08763.15,PF16905.9,PF16885.9,PF08016.16	Ion transport protein:Voltage gated calcium channel IQ domain:Voltage-dependent L-type calcium channel, IQ-associated:Voltage-gated calcium channel subunit alpha, C-term:Polycystin cation channel
gene-WDR27	rna-XM_038177718.1	chr3	43998568	44122781	XP_038033646.1	WD repeat-containing protein 27 [Anas platyrhynchos]	sp|A2RRH5|WDR27_HUMAN	WD repeat-containing protein 27 OS=Homo sapiens OX=9606 GN=WDR27 PE=1 SV=3	--	--	--	--	S:Function unknown	ENOG410XYX9(WD repeat domain 27)	PF00400.36,PF12894.11,PF20426.2,PF21032.1	WD domain, G-beta repeat:Anaphase-promoting complex subunit 4 WD40 domain:Neurobeachin beta propeller domain:PROPPIN
gene-HIP1	rna-XM_027445902.2	chr20	11471944	11522372	XP_027301703.1	huntingtin-interacting protein 1 isoform X2 [Anas platyrhynchos]	sp|Q8VD75|HIP1_MOUSE	Huntingtin-interacting protein 1 OS=Mus musculus OX=10090 GN=Hip1 PE=1 SV=2	ko05016,ko05022	Huntington disease:Pathways of neurodegeneration - multiple diseases	--	--	S:Function unknown	ENOG410XRXQ(Huntingtin interacting protein 1)	PF07651.20,PF01608.21,PF16515.9	ANTH domain:I/LWEQ domain:Clathrin-binding domain of Huntingtin-interacting protein 1
gene-KIF1B	rna-XM_038166747.1	chr22	4367330	4462814	XP_038022673.1	kinesin-like protein KIF1B isoform X1 [Anas platyrhynchos]	sp|Q60575|KIF1B_MOUSE	Kinesin-like protein KIF1B OS=Mus musculus OX=10090 GN=Kif1b PE=1 SV=2	ko04814	Motor proteins	GO:0005737,GO:0008574,GO:0016192,GO:0031410,GO:0008017,GO:0007018,GO:0030425,GO:0030424,GO:0005524,GO:0016887,GO:0005871,GO:0030705,GO:0005874,GO:0003777	cytoplasm:ATP-dependent microtubule motor activity, plus-end-directed:vesicle-mediated transport:cytoplasmic vesicle:microtubule binding:microtubule-based movement:dendrite:axon:ATP binding:ATPase activity:kinesin complex:cytoskeleton-dependent intracellular transport:microtubule:microtubule motor activity	Z:Cytoskeleton	COG5059(Kinesin family member)	PF00225.27,PF16183.9,PF12473.12,PF16796.9,PF12423.12,PF00169.33,PF00498.30	Kinesin motor domain:Kinesin-associated:Kinesin protein:Microtubule binding:Kinesin protein 1B:PH domain:FHA domain
gene-POLG2	rna-XM_027471653.2	chr19	6616073	6624706	XP_027327454.1	DNA polymerase subunit gamma-2, mitochondrial isoform X1 [Anas platyrhynchos]	sp|Q9UHN1|DPOG2_HUMAN	DNA polymerase subunit gamma-2, mitochondrial OS=Homo sapiens OX=9606 GN=POLG2 PE=1 SV=1	ko03410	Base excision repair	--	--	J:Translation, ribosomal structure and biogenesis	COG0423(Catalyzes the attachment of glycine to tRNA(Gly) (By similarity))	PF03129.24	Anticodon binding domain
gene-NBEA	rna-XM_027470238.2	chr1	182401839	182910739	XP_027326039.2	neurobeachin isoform X1 [Anas platyrhynchos]	sp|Q8NFP9|NBEA_HUMAN	Neurobeachin OS=Homo sapiens OX=9606 GN=NBEA PE=1 SV=3	--	--	--	--	S:Function unknown	ENOG410XNQC(beige BEACH domain containing protein)	PF15787.9,PF02138.22,PF06469.15,PF20426.2,PF14844.10,PF13385.10,PF20425.2,PF00400.36	Neurobeachin/BDCP, DUF4704 alpha solenoid region:Beige/BEACH domain:Neurobeachin-like, DUF1088:Neurobeachin beta propeller domain:PH domain associated with Beige/BEACH:Concanavalin A-like lectin/glucanases superfamily:Neurobeachin alpha solenoid region:WD domain, G-beta repeat
gene-LMX1B	rna-XM_027470848.2	chr18	11600432	11706229	XP_027326649.1	LIM homeobox transcription factor 1-beta isoform X2 [Anas platyrhynchos]	sp|P53413|LMX1B_CHICK	LIM/homeobox protein LMX-1.2 OS=Gallus gallus OX=9031 GN=LMX1B PE=2 SV=2	--	--	--	--	K:Transcription	ENOG410YIJ3(sequence-specific DNA binding)	PF00412.26,PF00046.33,PF05920.15	LIM domain:Homeodomain:Homeobox KN domain
gene-LOC101793459	rna-XR_005269109.1	chr13	6966124	7038235	EOB04432.1	hypothetical protein Anapl_17936 [Anas platyrhynchos]	--	--	--	--	--	--	--	--	--	--
gene-NFATC1	rna-XM_038173987.1	chr2	116520086	116639409	XP_038029915.1	nuclear factor of activated T-cells, cytoplasmic 1 isoform X1 [Anas platyrhynchos]	sp|O95644|NFAC1_HUMAN	Nuclear factor of activated T-cells, cytoplasmic 1 OS=Homo sapiens OX=9606 GN=NFATC1 PE=1 SV=3	ko05166,ko05167,ko04650,ko05163,ko05161,ko04659,ko04658,ko04010,ko04218,ko04310,ko04921,ko05135,ko04625,ko05170,ko04662,ko04660,ko05321,ko04024,ko04020,ko04022,ko04380,ko05417,ko04933,ko05235	Human T-cell leukemia virus 1 infection:Kaposi sarcoma-associated herpesvirus infection:Natural killer cell mediated cytotoxicity:Human cytomegalovirus infection:Hepatitis B:Th17 cell differentiation:Th1 and Th2 cell differentiation:MAPK signaling pathway:Cellular senescence:Wnt signaling pathway:Oxytocin signaling pathway:Yersinia infection:C-type lectin receptor signaling pathway:Human immunode…	--	--	K:Transcription	ENOG41105U2(Nuclear factor of activated T-cells, cytoplasmic, calcineurin-dependent)	PF16179.9,PF00554.26	Rel homology dimerisation domain:Rel homology DNA-binding domain
gene-AXIN1	rna-XM_027468901.2	chr15	6687683	6766381	XP_027324699.2	axin-1 isoform X1 [Anas platyrhynchos]	sp|O42400|AXIN1_CHICK	Axin-1 OS=Gallus gallus OX=9031 GN=AXIN1 PE=2 SV=1	ko05165,ko05210,ko04390,ko05213,ko04550,ko05200,ko05010,ko05217,ko05225,ko05224,ko04934,ko05226,ko05022,ko04310	Human papillomavirus infection:Colorectal cancer:Hippo signaling pathway:Endometrial cancer:Signaling pathways regulating pluripotency of stem cells:Pathways in cancer:Alzheimer disease:Basal cell carcinoma:Hepatocellular carcinoma:Breast cancer:Cushing syndrome:Gastric cancer:Pathways of neurodegeneration - multiple diseases:Wnt signaling pathway	GO:0090090,GO:0005737,GO:0031625,GO:0016328,GO:0005730,GO:0016055,GO:0008013,GO:0065003,GO:0045732,GO:0030877,GO:0031398,GO:0070411,GO:0048471,GO:0001934,GO:0042802,GO:1990756	negative regulation of canonical Wnt signaling pathway:cytoplasm:ubiquitin protein ligase binding:lateral plasma membrane:nucleolus:Wnt signaling pathway:beta-catenin binding:macromolecular complex assembly:positive regulation of protein catabolic process:beta-catenin destruction complex:positive regulation of protein ubiquitination:I-SMAD binding:perinuclear region of cytoplasm:positive regulati…	K:Transcription	ENOG410YMJD(Regulator of G-protein signaling)	PF00778.21,PF00615.23,PF16646.9,PF08833.14	DIX domain:Regulator of G protein signaling domain:Axin-1 tankyrase binding domain:Axin beta-catenin binding motif
gene-USP53	rna-XM_038178858.1	chr4	44117990	44156283	XP_038034785.1	inactive ubiquitin carboxyl-terminal hydrolase 53 [Anas platyrhynchos]	sp|Q70EK8|UBP53_HUMAN	Inactive ubiquitin carboxyl-terminal hydrolase 53 OS=Homo sapiens OX=9606 GN=USP53 PE=1 SV=2	--	--	GO:0004843	thiol-dependent ubiquitin-specific protease activity	O:Posttranslational modification, protein turnover, chaperones	ENOG410XSNE(Ubiquitin specific peptidase)	PF00443.33,PF13423.10	Ubiquitin carboxyl-terminal hydrolase:Ubiquitin carboxyl-terminal hydrolase
gene-GIGYF2	rna-XM_027464468.2	chr9	16877096	16955725	XP_027320269.1	GRB10-interacting GYF protein 2 isoform X9 [Anas platyrhynchos]	sp|Q6Y7W6|GGYF2_HUMAN	GRB10-interacting GYF protein 2 OS=Homo sapiens OX=9606 GN=GIGYF2 PE=1 SV=1	--	--	--	--	S:Function unknown,S:Function unknown	ENOG4111ZUW(GRB10 interacting GYF protein 2):ENOG4111Q0Y(GRB10 interacting GYF protein 2)	PF02213.20,PF14237.10	GYF domain:GYF domain 2
gene-CNTNAP2	rna-XM_027451306.2	chr2	107403465	108550725	XP_027307107.1	contactin-associated protein-like 2 [Anas platyrhynchos]	sp|Q9UHC6|CNTP2_HUMAN	Contactin-associated protein-like 2 OS=Homo sapiens OX=9606 GN=CNTNAP2 PE=1 SV=1	ko04514	Cell adhesion molecules	GO:0016020,GO:0033010	membrane:paranodal junction	S:Function unknown	ENOG410XPHG(contactin associated protein-like)	PF02210.28,PF00054.27,PF00754.29,PF13385.10,PF00008.31,PF01410.22	Laminin G domain:Laminin G domain:F5/8 type C domain:Concanavalin A-like lectin/glucanases superfamily:EGF-like domain:Fibrillar collagen C-terminal domain
gene-VEPH1	rna-XM_038183650.1	chr9	1604828	1680301	XP_027320166.2	ventricular zone-expressed PH domain-containing protein homolog 1 isoform X1 [Anas platyrhynchos]	sp|Q14D04|MELT_HUMAN	Ventricular zone-expressed PH domain-containing protein homolog 1 OS=Homo sapiens OX=9606 GN=VEPH1 PE=1 SV=1	--	--	--	--	S:Function unknown	ENOG410XQXD(ventricular zone expressed PH domain homolog 1 (zebrafish))	PF00169.33,PF15413.10	PH domain:Pleckstrin homology domain
gene-NRXN1	rna-XM_027453581.2	chr3	15339606	16043724	XP_021122891.1	neurexin-1 isoform X1 [Anas platyrhynchos]	sp|Q9CS84|NRX1A_MOUSE	Neurexin-1 OS=Mus musculus OX=10090 GN=Nrxn1 PE=1 SV=3	ko04514	Cell adhesion molecules	--	--	S:Function unknown	ENOG410XNU6(Neurexin)	PF02210.28,PF00054.27,PF13385.10,PF00008.31,PF01034.24,PF06439.15	Laminin G domain:Laminin G domain:Concanavalin A-like lectin/glucanases superfamily:EGF-like domain:Syndecan domain:3-keto-disaccharide hydrolase
gene-FGFR3	rna-XM_027455688.2	chr4	68168190	68221010	XP_038034309.1	fibroblast growth factor receptor 3 isoform X1 [Anas platyrhynchos]	sp|P18460|FGFR3_CHICK	Fibroblast growth factor receptor 3 OS=Gallus gallus OX=9031 GN=FGFR3 PE=2 SV=1	ko05206,ko01521,ko04810,ko05200,ko04015,ko04014,ko04010,ko05219,ko04550,ko04020,ko05230,ko04144,ko04151	MicroRNAs in cancer:EGFR tyrosine kinase inhibitor resistance:Regulation of actin cytoskeleton:Pathways in cancer:Rap1 signaling pathway:Ras signaling pathway:MAPK signaling pathway:Bladder cancer:Signaling pathways regulating pluripotency of stem cells:Calcium signaling pathway:Central carbon metabolism in cancer:Endocytosis:PI3K-Akt signaling pathway	--	--	T:Signal transduction mechanisms	COG0515(Serine Threonine protein kinase)	PF07714.21,PF00069.29,PF07679.20,PF13927.10,PF00047.29,PF13895.10,PF07686.21,PF21165.1,PF16680.9,PF16681.9,PF08205.16,PF08204.15	Protein tyrosine and serine/threonine kinase:Protein kinase domain:Immunoglobulin I-set domain:Immunoglobulin domain:Immunoglobulin domain:Immunoglobulin domain:Immunoglobulin V-set domain:Fibroblast growth factor receptor 3 transmembrane domain:T-cell surface glycoprotein CD3 delta chain:Ig-like domain on T-cell surface glycoprotein CD3 epsilon chain:CD80-like C2-set immunoglobulin domain:CD47 i…
gene-BCL9	rna-XM_038184621.1	chr1	97082502	97111096	XP_038040512.1	B-cell CLL/lymphoma 9 protein isoform X1 [Anas platyrhynchos]	sp|O00512|BCL9_HUMAN	B-cell CLL/lymphoma 9 protein OS=Homo sapiens OX=9606 GN=BCL9 PE=1 SV=4	--	--	GO:0060070,GO:0005634,GO:0016020,GO:0003713,GO:0008013	canonical Wnt signaling pathway:nucleus:membrane:transcription coactivator activity:beta-catenin binding	K:Transcription	ENOG410XRMX(B-cell CLL lymphoma)	PF11502.12	B-cell lymphoma 9 protein
gene-KCNQ1	rna-XM_027458507.2	chr5	29010882	29400346	XP_027314307.1	potassium voltage-gated channel subfamily KQT member 1 isoform X1 [Anas platyrhynchos]	sp|P97414|KCNQ1_MOUSE	Potassium voltage-gated channel subfamily KQT member 1 OS=Mus musculus OX=10090 GN=Kcnq1 PE=1 SV=3	ko04261,ko04972,ko04971,ko04974,ko04725,ko05110	Adrenergic signaling in cardiomyocytes:Pancreatic secretion:Gastric acid secretion:Protein digestion and absorption:Cholinergic synapse:Vibrio cholerae infection	--	--	P:Inorganic ion transport and metabolism	COG1226(PotAssium voltage-gated channel)	PF00520.35,PF03520.18,PF07885.20	Ion transport protein:KCNQ voltage-gated potassium channel:Ion channel
gene-PRICKLE2	rna-XM_027467498.2	chr13	7251179	7303518	XP_038041820.1	prickle-like protein 2 isoform X2 [Anas platyrhynchos]	sp|Q7Z3G6|PRIC2_HUMAN	Prickle-like protein 2 OS=Homo sapiens OX=9606 GN=PRICKLE2 PE=1 SV=2	ko04310	Wnt signaling pathway	GO:0008270	zinc ion binding	S:Function unknown	ENOG410XP0W(Prickle homolog)	PF06297.18,PF00412.26	PET Domain:LIM domain
gene-LOC110354386	rna-XR_005267688.1	chr8	16133818	16520998	TRZ24581.1	hypothetical protein HGM15179_002528 [Zosterops borbonicus]	--	--	--	--	GO:0016020,GO:0008270	membrane:zinc ion binding	--	--	--	--
gene-JTB	rna-XM_038167929.1	chr26	2229240	2231181	XP_038023857.1	protein JTB isoform X1 [Anas platyrhynchos]	sp|O76095|JTB_HUMAN	Protein JTB OS=Homo sapiens OX=9606 GN=JTB PE=1 SV=1	--	--	--	--	U:Intracellular trafficking, secretion, and vesicular transport	ENOG4111VSR(Jumping translocation breakpoint)	PF05439.16	Jumping translocation breakpoint protein (JTB)
gene-NRP2	rna-XM_027461147.2	chr7	26589406	26673310	XP_027316948.1	neuropilin-2 isoform X1 [Anas platyrhynchos]	sp|O60462|NRP2_HUMAN	Neuropilin-2 OS=Homo sapiens OX=9606 GN=NRP2 PE=1 SV=3	--	--	--	--	U:Intracellular trafficking, secretion, and vesicular transport	ENOG410ZPIE(neuropilin 2)	PF00431.24,PF00754.29,PF11980.12,PF00629.27	CUB domain:F5/8 type C domain:C-terminal domain of neuropilin glycoprotein:MAM domain, meprin/A5/mu
gene-LOC101796277	rna-XM_038173137.1	chr1	135756414	135764331	XP_005010563.3	A-kinase anchor protein 17A isoform X1 [Anas platyrhynchos]	sp|Q02040|AK17A_HUMAN	A-kinase anchor protein 17A OS=Homo sapiens OX=9606 GN=AKAP17A PE=1 SV=2	ko00380	Tryptophan metabolism	GO:0003676	nucleic acid binding	S:Function unknown	ENOG410XQIN(A kinase (PRKA) anchor protein)	--	--
gene-METTL11B	rna-XR_005267584.1	chr8	9897318	9946054	XP_021124061.1	alpha N-terminal protein methyltransferase 1B [Anas platyrhynchos]	sp|B2RXM4|NTM1B_MOUSE	N-terminal Xaa-Pro-Lys N-methyltransferase 2 OS=Mus musculus OX=10090 GN=Ntmt2 PE=2 SV=1	--	--	--	--	S:Function unknown	ENOG410XS7T(o-methyltransferase)	--	--
gene-LOC119714278	rna-XM_038169377.1	chrW	9299331	9403338	XP_038025305.1	very low-density lipoprotein receptor-like [Anas platyrhynchos]	sp|P98165|VLDLR_CHICK	Very low-density lipoprotein receptor OS=Gallus gallus OX=9031 GN=VLDLR PE=1 SV=1	ko05417,ko05017	Lipid and atherosclerosis:Spinocerebellar ataxia	GO:0005509	calcium ion binding	U:Intracellular trafficking, secretion, and vesicular transport	ENOG410YQ6J(low density lipoprotein)	PF00057.22	Low-density lipoprotein receptor domain class A
gene-LOC101803288	rna-XM_027453573.2	chr3	14305484	14325861	XP_027309374.1	D-aminoacyl-tRNA deacylase 1 isoform X1 [Anas platyrhynchos]	sp|Q8TEA8|DTD1_HUMAN	D-aminoacyl-tRNA deacylase 1 OS=Homo sapiens OX=9606 GN=DTD1 PE=1 SV=2	--	--	GO:0005737,GO:0000049,GO:0004812,GO:0051499	cytoplasm:tRNA binding:aminoacyl-tRNA ligase activity:D-aminoacyl-tRNA deacylase activity	J:Translation, ribosomal structure and biogenesis	COG1490(Hydrolyzes D-tyrosyl-tRNA(Tyr) into D-tyrosine and free tRNA(Tyr). Could be a defense mechanism against a harmful effect of D-tyrosine (By similarity))	PF02580.20	D-Tyr-tRNA(Tyr) deacylase
gene-FAM13C	rna-XM_027463248.2	chr6	7059728	7183583	XP_027319049.1	protein FAM13C isoform X3 [Anas platyrhynchos]	sp|Q9DBR2|FA13C_MOUSE	Protein FAM13C OS=Mus musculus OX=10090 GN=Fam13c PE=1 SV=2	--	--	--	--	S:Function unknown	ENOG410YAKN(Family with sequence similarity 13, member C)	PF00620.31	RhoGAP domain
gene-CDK7	rna-XR_005261573.1	chrZ	24063542	24087086	XP_038026100.1	cyclin-dependent kinase 7 isoform X4 [Anas platyrhynchos]	sp|P50613|CDK7_HUMAN	Cyclin-dependent kinase 7 OS=Homo sapiens OX=9606 GN=CDK7 PE=1 SV=1	ko04110,ko03022,ko03420	Cell cycle:Basal transcription factors:Nucleotide excision repair	--	--	T:Signal transduction mechanisms	ENOG410XQDH(Cyclin-Dependent Kinase)	--	--
gene-TRAPPC11	rna-XM_027456320.2	chr4	20467644	20492040	XP_027312121.2	trafficking protein particle complex subunit 11 [Anas platyrhynchos]	sp|Q5ZI89|TPC11_CHICK	Trafficking protein particle complex subunit 11 OS=Gallus gallus OX=9031 GN=TRAPPC11 PE=2 SV=1	--	--	GO:0005794	Golgi apparatus	S:Function unknown	ENOG410XSTE(trafficking protein particle complex)	PF11817.12,PF12742.11,PF07919.16	Foie gras liver health family 1:Gryzun, putative Golgi trafficking:Gryzun, putative trafficking through Golgi
gene-LOC106015647	rna-XR_005265081.1	chr3	39743537	40169955	--	--	--	--	--	--	--	--	--	--	--	--
gene-LOC119714433	rna-XR_005261652.1	chrZ	44603201	44608948	KAI9540804.1	Protein patched 1 [Dissostichus eleginoides]	sp|Q61115|PTC1_MOUSE	Protein patched homolog 1 OS=Mus musculus OX=10090 GN=Ptch1 PE=1 SV=1	--	--	GO:0016020	membrane	U:Intracellular trafficking, secretion, and vesicular transport	ENOG410XRKU(Patched 1)	--	--
gene-RBFOX2	rna-XR_005262599.1	chr1	54863372	54935250	XP_038028911.1	RNA binding protein fox-1 homolog 2 isoform X4 [Anas platyrhynchos]	sp|Q8BP71|RFOX2_MOUSE	RNA binding protein fox-1 homolog 2 OS=Mus musculus OX=10090 GN=Rbfox2 PE=1 SV=2	--	--	--	--	A:RNA processing and modification	ENOG4111WJT(RNA binding protein, fox-1 homolog (C. elegans))	--	--
gene-ADAMTSL3	rna-XR_005268490.1	chr11	12725796	12912745	XP_027322240.1	ADAMTS-like protein 3 isoform X1 [Anas platyrhynchos]	sp|P82987|ATL3_HUMAN	ADAMTS-like protein 3 OS=Homo sapiens OX=9606 GN=ADAMTSL3 PE=1 SV=4	--	--	--	--	S:Function unknown,S:Function unknown	ENOG410XPKZ(ADAM metallopeptidase with thrombospondin type 1, motif):ENOG410YY5R(ADAMTS-like)	--	--
gene-ATP8A2	rna-XM_038175058.1	chr1	186269809	186549512	XP_038030969.1	phospholipid-transporting ATPase IB isoform X1 [Anas platyrhynchos]	sp|Q9NTI2|AT8A2_HUMAN	Phospholipid-transporting ATPase IB OS=Homo sapiens OX=9606 GN=ATP8A2 PE=1 SV=3	--	--	--	--	U:Intracellular trafficking, secretion, and vesicular transport	ENOG410XPYK(Phospholipid-transporting atpase)	PF16212.9,PF16209.9,PF13246.10,PF00122.24,PF00702.30	Phospholipid-translocating P-type ATPase C-terminal:Phospholipid-translocating ATPase N-terminal:Cation transport ATPase (P-type):E1-E2 ATPase:haloacid dehalogenase-like hydrolase
gene-NAALADL2	rna-XM_038183557.1	chr9	6170980	6587046	XP_027319680.1	inactive N-acetylated-alpha-linked acidic dipeptidase-like protein 2 isoform X2 [Anas platyrhynchos]	sp|Q58DX5|NADL2_HUMAN	Inactive N-acetylated-alpha-linked acidic dipeptidase-like protein 2 OS=Homo sapiens OX=9606 GN=NAALADL2 PE=1 SV=3	--	--	--	--	S:Function unknown	COG2234(peptidase m28)	PF04389.21,PF04253.19	Peptidase family M28:Transferrin receptor-like dimerisation domain
gene-DPY19L1	rna-XM_027451422.2	chr2	101626346	101677594	XP_027307223.1	probable C-mannosyltransferase DPY19L1 isoform X1 [Anas platyrhynchos]	sp|Q2PZI1|D19L1_HUMAN	Probable C-mannosyltransferase DPY19L1 OS=Homo sapiens OX=9606 GN=DPY19L1 PE=2 SV=1	--	--	--	--	U:Intracellular trafficking, secretion, and vesicular transport	ENOG410XRWN(C. elegans)	PF10034.13	Q-cell neuroblast polarisation
gene-FBRSL1	rna-XM_027469941.2	chr16	11702362	12217809	XP_027325742.1	fibrosin-1-like protein isoform X8 [Anas platyrhynchos]	sp|Q9HCM7|FBSL_HUMAN	Fibrosin-1-like protein OS=Homo sapiens OX=9606 GN=FBRSL1 PE=1 SV=4	ko03083	Polycomb repressive complex	--	--	S:Function unknown	ENOG4111MEB(Autism susceptibility candidate 2)	PF15336.10	Autism susceptibility gene 2 protein
gene-BMPER	rna-XM_027451418.2	chr2	101843467	102001398	EOB05280.1	BMP-binding endothelial regulator protein, partial [Anas platyrhynchos]	sp|Q8CJ69|BMPER_MOUSE	BMP-binding endothelial regulator protein OS=Mus musculus OX=10090 GN=Bmper PE=1 SV=1	--	--	--	--	S:Function unknown	ENOG410XW0S(BMP binding endothelial regulator)	PF00094.29,PF00093.22,PF08742.15,PF01826.21	von Willebrand factor type D domain:von Willebrand factor type C domain:C8 domain:Trypsin Inhibitor like cysteine rich domain
gene-HCRTR2	rna-XM_027455093.2	chr3	94042053	94084239	XP_027310894.1	orexin receptor type 2 isoform X2 [Anas platyrhynchos]	sp|Q9TUP7|OX2R_CANLF	Orexin receptor type 2 OS=Canis lupus familiaris OX=9615 GN=HCRTR2 PE=1 SV=1	ko04080	Neuroactive ligand-receptor interaction	GO:0007631,GO:0045177,GO:0016499,GO:0022410,GO:0005886,GO:0048471	feeding behavior:apical part of cell:orexin receptor activity:circadian sleep/wake cycle process:plasma membrane:perinuclear region of cytoplasm	U:Intracellular trafficking, secretion, and vesicular transport	ENOG410XRW9(Receptor)	PF00001.25,PF03827.17,PF13853.10,PF10320.13	7 transmembrane receptor (rhodopsin family):Orexin receptor type 2:Olfactory receptor:Serpentine type 7TM GPCR chemoreceptor Srsx
gene-BMPER	rna-XM_038174730.1	chr2	101876242	102000531	XP_038030658.1	BMP-binding endothelial regulator protein isoform X4 [Anas platyrhynchos]	sp|Q8CJ69|BMPER_MOUSE	BMP-binding endothelial regulator protein OS=Mus musculus OX=10090 GN=Bmper PE=1 SV=1	--	--	--	--	S:Function unknown	ENOG410XW0S(BMP binding endothelial regulator)	PF00094.29,PF00093.22	von Willebrand factor type D domain:von Willebrand factor type C domain
gene-SMOC2	rna-XM_038177092.1	chr3	44526578	44675716	XP_038033020.1	SPARC-related modular calcium-binding protein 2 isoform X6 [Anas platyrhynchos]	sp|Q9H3U7|SMOC2_HUMAN	SPARC-related modular calcium-binding protein 2 OS=Homo sapiens OX=9606 GN=SMOC2 PE=1 SV=2	--	--	--	--	S:Function unknown	ENOG410YP7C(SPARC related modular calcium binding)	PF00086.22,PF16597.9,PF10591.13,PF07648.19,PF13499.10,PF00036.36,PF13405.10	Thyroglobulin type-1 repeat:Thyroglobulin_1 repeat associated disordered domain:Secreted protein acidic and rich in cysteine Ca binding region:Kazal-type serine protease inhibitor domain:EF-hand domain pair:EF hand:EF-hand domain
gene-ARNT2	rna-XM_038184703.1	chr11	13743567	13819053	XP_053933526.1	aryl hydrocarbon receptor nuclear translocator 2 isoform X4 [Cuculus canorus]	sp|Q9HBZ2|ARNT2_HUMAN	Aryl hydrocarbon receptor nuclear translocator 2 OS=Homo sapiens OX=9606 GN=ARNT2 PE=1 SV=2	ko05202,ko05211,ko05200	Transcriptional misregulation in cancer:Renal cell carcinoma:Pathways in cancer	GO:0005737,GO:0003700,GO:0005634,GO:0048511,GO:0009410,GO:0005667,GO:0003677,GO:0034751,GO:0046982,GO:0014070	cytoplasm:transcription factor activity, sequence-specific DNA binding:nucleus:rhythmic process:response to xenobiotic stimulus:transcription factor complex:DNA binding:aryl hydrocarbon receptor complex:protein heterodimerization activity:response to organic cyclic compound	K:Transcription	ENOG410XS5S(aryl-hydrocarbon receptor nuclear translocator 2)	PF08447.16,PF00989.29,PF14598.10,PF13426.11,PF00010.30,PF08448.14,PF21353.1	PAS fold:PAS fold:PAS domain:PAS domain:Helix-loop-helix DNA-binding domain:PAS fold:Period circadian protein homolog 3-like, PAS-A domain
gene-ATAD5	rna-XM_027471407.2	chr19	6293861	6311316	XP_027327208.2	ATPase family AAA domain-containing protein 5 isoform X3 [Anas platyrhynchos]	sp|Q96QE3|ATAD5_HUMAN	ATPase family AAA domain-containing protein 5 OS=Homo sapiens OX=9606 GN=ATAD5 PE=1 SV=4	--	--	GO:0016887,GO:0005524	ATPase activity:ATP binding	S:Function unknown	ENOG410YF58(ATPase family, AAA domain containing 5)	PF00004.33,PF03215.19	ATPase family associated with various cellular activities (AAA):Rad17 P-loop domain
gene-NRXN1	rna-XM_021267231.2	chr3	15343780	16043724	XP_021122906.1	neurexin-1 isoform X19 [Anas platyrhynchos]	sp|Q9CS84|NRX1A_MOUSE	Neurexin-1 OS=Mus musculus OX=10090 GN=Nrxn1 PE=1 SV=3	ko04514	Cell adhesion molecules	--	--	S:Function unknown	ENOG410XNU6(Neurexin)	PF02210.28,PF00054.27,PF13385.10,PF00008.31,PF01034.24,PF06439.15	Laminin G domain:Laminin G domain:Concanavalin A-like lectin/glucanases superfamily:EGF-like domain:Syndecan domain:3-keto-disaccharide hydrolase
gene-TACR3	rna-XM_005029699.5	chr4	6291006	6327110	XP_005029756.1	neuromedin-K receptor [Anas platyrhynchos]	sp|P29371|NK3R_HUMAN	Neuromedin-K receptor OS=Homo sapiens OX=9606 GN=TACR3 PE=1 SV=1	ko04080,ko04020	Neuroactive ligand-receptor interaction:Calcium signaling pathway	GO:0004995,GO:0005886	tachykinin receptor activity:plasma membrane	S:Function unknown	ENOG410XSC5(tachykinin receptor activity)	PF00001.25,PF10320.13,PF13853.10	7 transmembrane receptor (rhodopsin family):Serpentine type 7TM GPCR chemoreceptor Srsx:Olfactory receptor
gene-LOC110354728	rna-XR_002406954.3	chr3	55184593	55188451	--	--	--	--	--	--	--	--	--	--	--	--
gene-PBRM1	rna-XM_027467300.2	chr13	15070961	15129868	XP_027323101.1	protein polybromo-1 isoform X13 [Anas platyrhynchos]	sp|Q90941|PB1_CHICK	Protein polybromo-1 OS=Gallus gallus OX=9031 GN=PBRM1 PE=1 SV=1	ko05225,ko03082	Hepatocellular carcinoma:ATP-dependent chromatin remodeling	--	--	B:Chromatin structure and dynamics,K:Transcription	COG5076(bromodomain):COG5076(bromodomain)	PF00439.29,PF01426.22,PF00505.23,PF09011.14	Bromodomain:BAH domain:HMG (high mobility group) box:HMG-box domain
gene-BBX	rna-XM_027449485.2	chr1	91828393	91958304	XP_027305289.1	HMG box transcription factor BBX isoform X6 [Anas platyrhynchos]	sp|Q8WY36|BBX_HUMAN	HMG box transcription factor BBX OS=Homo sapiens OX=9606 GN=BBX PE=1 SV=1	--	--	--	--	B:Chromatin structure and dynamics,S:Function unknown	ENOG410Y941(Bobby sox homolog (Drosophila)):ENOG410YJCA(capicua homolog (Drosophila))	PF09667.14,PF00505.23,PF09011.14	Domain of unknown function (DUF2028):HMG (high mobility group) box:HMG-box domain
gene-ARFIP1	rna-XM_027456652.2	chr4	31871732	31914269	XP_027312453.1	arfaptin-1 isoform X2 [Anas platyrhynchos]	sp|P53367|ARFP1_HUMAN	Arfaptin-1 OS=Homo sapiens OX=9606 GN=ARFIP1 PE=1 SV=2	--	--	--	--	A:RNA processing and modification	ENOG410YJUM(adp-ribosylation factor interacting protein)	PF06456.17	Arfaptin-like domain
gene-ZBTB20	rna-XM_027462792.2	chr1	86896260	87375128	OPJ66633.1	zinc finger and BTB domain-containing protein 20 [Patagioenas fasciata monilis]	sp|Q9HC78|ZBT20_HUMAN	Zinc finger and BTB domain-containing protein 20 OS=Homo sapiens OX=9606 GN=ZBTB20 PE=1 SV=3	--	--	--	--	S:Function unknown	COG5048(Zinc finger protein)	PF00096.30,PF00651.35,PF13465.10,PF13894.10,PF13913.10,PF13912.10,PF21536.1,PF12874.11,PF12171.12	Zinc finger, C2H2 type:BTB/POZ domain:Zinc-finger double domain:C2H2-type zinc finger:zinc-finger of a C2HC-type:C2H2-type zinc finger:Kelch-like protein 33-like, BTB/POZ domain:Zinc-finger of C2H2 type:Zinc-finger double-stranded RNA-binding
gene-GRIP1	rna-XM_038185242.1	chr1	36542386	36762054	XP_038041170.1	glutamate receptor-interacting protein 1 isoform X8 [Anas platyrhynchos]	sp|Q9Y3R0|GRIP1_HUMAN	Glutamate receptor-interacting protein 1 OS=Homo sapiens OX=9606 GN=GRIP1 PE=1 SV=3	--	--	--	--	O:Posttranslational modification, protein turnover, chaperones	ENOG410XSUX(Glutamate receptor interacting protein)	PF00595.28,PF17820.5,PF13180.10,PF14685.10,PF19805.3	PDZ domain:PDZ domain:PDZ domain:Tricorn protease PDZ domain:Family of unknown function (DUF6288)
gene-SOX5	rna-XM_038179184.1	chr1	76327908	76618360	XP_032060733.1	transcription factor SOX-5 isoform X2 [Aythya fuligula]	sp|P35711|SOX5_HUMAN	Transcription factor SOX-5 OS=Homo sapiens OX=9606 GN=SOX5 PE=1 SV=3	--	--	GO:0005634,GO:0003677	nucleus:DNA binding	B:Chromatin structure and dynamics	ENOG410YZNG(SRY (Sex determining region Y)-box)	PF00505.23,PF09011.14	HMG (high mobility group) box:HMG-box domain
gene-ROBO2	rna-XM_027449311.2	chr1	101774997	102706166	XP_027305112.1	roundabout homolog 2 isoform X9 [Anas platyrhynchos]	sp|Q7TPD3|ROBO2_MOUSE	Roundabout homolog 2 OS=Mus musculus OX=10090 GN=Robo2 PE=1 SV=2	ko04361,ko04360	Axon regeneration:Axon guidance	--	--	S:Function unknown	ENOG410XPQS(Roundabout, axon guidance receptor, homolog)	PF07679.20,PF13927.10,PF00047.29,PF13895.10,PF00041.25,PF07686.21,PF08205.16,PF16656.9,PF18452.5,PF16681.9	Immunoglobulin I-set domain:Immunoglobulin domain:Immunoglobulin domain:Immunoglobulin domain:Fibronectin type III domain:Immunoglobulin V-set domain:CD80-like C2-set immunoglobulin domain:Purple acid Phosphatase, N-terminal domain:Immunoglobulin domain:Ig-like domain on T-cell surface glycoprotein CD3 epsilon chain
gene-PPIP5K2	rna-XR_005261919.1	chrZ	57946140	57988241	XP_038027310.1	inositol hexakisphosphate and diphosphoinositol-pentakisphosphate kinase 2 isoform X4 [Anas platyrhynchos]	sp|Q5XHF8|VIP2_XENLA	Inositol hexakisphosphate and diphosphoinositol-pentakisphosphate kinase 2 OS=Xenopus laevis OX=8355 GN=ppip5k2 PE=2 SV=1	ko04070	Phosphatidylinositol signaling system	--	--	S:Function unknown	ENOG410XNSN(Diphosphoinositol pentakisphosphate kinase)	--	--
gene-LOC101805135	rna-XM_027450330.2	chr2	160568358	160704254	XP_027306128.1	pituitary adenylate cyclase-activating polypeptide type I receptor isoform X1 [Anas platyrhynchos]	sp|P32215|PACR_RAT	Pituitary adenylate cyclase-activating polypeptide type I receptor OS=Rattus norvegicus OX=10116 GN=Adcyap1r1 PE=2 SV=2	ko04024,ko04713,ko04080,ko04924,ko04911	cAMP signaling pathway:Circadian entrainment:Neuroactive ligand-receptor interaction:Renin secretion:Insulin secretion	--	--	U:Intracellular trafficking, secretion, and vesicular transport	ENOG410XRS2(Receptor)	PF00002.28,PF02793.26	7 transmembrane receptor (Secretin family):Hormone receptor domain
gene-C2CD5	rna-XM_038186235.1	chr1	75928016	75997304	XP_038042163.1	C2 domain-containing protein 5 isoform X12 [Anas platyrhynchos]	sp|Q86YS7|C2CD5_HUMAN	C2 domain-containing protein 5 OS=Homo sapiens OX=9606 GN=C2CD5 PE=1 SV=1	--	--	--	--	S:Function unknown	ENOG410XQDE(kiaa0528)	PF00168.34	C2 domain
gene-KCNA6	rna-XM_038167554.1	chr1	78498138	78523899	XP_040431774.1	potassium voltage-gated channel subfamily A member 6 [Cygnus olor]	sp|P17659|KCNA6_RAT	Potassium voltage-gated channel subfamily A member 6 OS=Rattus norvegicus OX=10116 GN=Kcna6 PE=1 SV=1	--	--	--	--	P:Inorganic ion transport and metabolism	COG1226(PotAssium voltage-gated channel)	PF00520.35,PF02214.26,PF07885.20	Ion transport protein:BTB/POZ domain:Ion channel
gene-LDB2	rna-XM_005016976.4	chr4	60392332	60610095	KYO45798.1	LIM domain-binding protein 1 isoform C [Alligator mississippiensis]	sp|O43679|LDB2_HUMAN	LIM domain-binding protein 2 OS=Homo sapiens OX=9606 GN=LDB2 PE=1 SV=1	--	--	GO:0030334,GO:0005667,GO:0007399,GO:0000122,GO:0001942,GO:0005730,GO:0031252,GO:0019899,GO:0005654,GO:0044085,GO:0045944,GO:0030274,GO:0005886,GO:0035019,GO:0005634,GO:0010669,GO:0044089	regulation of cell migration:transcription factor complex:nervous system development:negative regulation of transcription from RNA polymerase II promoter:hair follicle development:nucleolus:cell leading edge:enzyme binding:nucleoplasm:cellular component biogenesis:positive regulation of transcription from RNA polymerase II promoter:LIM domain binding:plasma membrane:somatic stem cell population m…	S:Function unknown	ENOG410YZVH(Lim domain binding)	PF01803.20,PF17916.5	LIM-domain binding protein:LIM interaction domain (LID)
gene-LOC106020524	rna-XR_005260149.1	chr19	12271953	12420746	XP_013813070.1	PREDICTED: myosin heavy chain, skeletal muscle, adult-like [Apteryx mantelli mantelli]	sp|Q9BE40|MYH1_BOVIN	Myosin-1 OS=Bos taurus OX=9913 GN=MYH1 PE=2 SV=2	ko04814	Motor proteins	GO:0003779,GO:0016459,GO:0005524,GO:0051015,GO:0003774	actin binding:myosin complex:ATP binding:actin filament binding:motor activity	Z:Cytoskeleton	COG5022(myosin heavy chain)	--	--
gene-PAPLN	rna-XM_027459180.2	chr5	35858356	35907772	XP_027314981.2	papilin isoform X5 [Anas platyrhynchos]	sp|O95428|PPN_HUMAN	Papilin OS=Homo sapiens OX=9606 GN=PAPLN PE=2 SV=4	--	--	--	--	O:Posttranslational modification, protein turnover, chaperones	ENOG410XQNP(serine peptidase inhibitor, Kunitz type)	PF19030.4,PF05986.18,PF07679.20,PF13927.10,PF00090.23,PF00047.29,PF13895.10,PF00014.27,PF07686.21,PF19028.4,PF08686.15,PF19236.3,PF16681.9,PF19035.4,PF08204.15	Thrombospondin type 1 domain:ADAM-TS Spacer 1:Immunoglobulin I-set domain:Immunoglobulin domain:Thrombospondin type 1 domain:Immunoglobulin domain:Immunoglobulin domain:Kunitz/Bovine pancreatic trypsin inhibitor domain:Immunoglobulin V-set domain:Spondin-like TSP1 domain:PLAC (protease and lacunin) domain:ADAMTS cysteine-rich domain:Ig-like domain on T-cell surface glycoprotein CD3 epsilon chain:…
gene-CPLANE1	rna-XM_038170873.1	chrZ	13208525	13265996	XP_038026801.1	ciliogenesis and planar polarity effector 1 isoform X2 [Anas platyrhynchos]	sp|Q9H799|CPLN1_HUMAN	Ciliogenesis and planar polarity effector 1 OS=Homo sapiens OX=9606 GN=CPLANE1 PE=1 SV=4	--	--	--	--	S:Function unknown	ENOG410ZVTH(chromosome 5 open reading frame 42)	PF15392.10	Joubert syndrome-associated
gene-LOC119717679	rna-XR_005267708.1	chr8	16194026	16213501	--	--	--	--	--	--	--	--	--	--	--	--
gene-LOC110351921	rna-XR_005265121.1	chr3	39628552	39756572	EOB04481.1	hypothetical protein Anapl_01424 [Anas platyrhynchos]	--	--	--	--	--	--	--	--	--	--
gene-LOC106020465	rna-XM_038178029.1	chr4	52845412	52862597	XP_027313040.2	toll-like receptor 1 [Anas platyrhynchos]	sp|Q15399|TLR1_HUMAN	Toll-like receptor 1 OS=Homo sapiens OX=9606 GN=TLR1 PE=1 SV=3	ko05152,ko04620	Tuberculosis:Toll-like receptor signaling pathway	GO:0002224,GO:0004888,GO:0016020,GO:0045087,GO:0006954	toll-like receptor signaling pathway:transmembrane signaling receptor activity:membrane:innate immune response:inflammatory response	S:Function unknown	COG4886(leucine Rich Repeat)	PF01582.24,PF13855.10,PF12799.11,PF13676.10,PF00560.37,PF13516.10	TIR domain:Leucine rich repeat:Leucine Rich repeats (2 copies):TIR domain:Leucine Rich Repeat:Leucine Rich repeat
gene-ANLN	rna-XM_038174978.1	chr2	101045048	101074381	XP_038030906.1	anillin isoform X1 [Anas platyrhynchos]	sp|Q9NQW6|ANLN_HUMAN	Anillin OS=Homo sapiens OX=9606 GN=ANLN PE=1 SV=2	--	--	--	--	S:Function unknown	ENOG4110J5Z(Anillin, actin binding protein)	PF08174.15,PF16018.9,PF00169.33	Cell division protein anillin:Anillin N-terminus:PH domain
gene-ITGB6	rna-XM_038182350.1	chr7	16835273	16869466	XP_012961737.1	integrin beta-6 isoform X1 [Anas platyrhynchos]	sp|P18564|ITB6_HUMAN	Integrin beta-6 OS=Homo sapiens OX=9606 GN=ITGB6 PE=1 SV=2	ko05165,ko04510,ko04810,ko04512,ko05414,ko05412,ko04151,ko05410	Human papillomavirus infection:Focal adhesion:Regulation of actin cytoskeleton:ECM-receptor interaction:Dilated cardiomyopathy:Arrhythmogenic right ventricular cardiomyopathy:PI3K-Akt signaling pathway:Hypertrophic cardiomyopathy	GO:0007155,GO:0007229,GO:0005886	cell adhesion:integrin-mediated signaling pathway:plasma membrane	U:Intracellular trafficking, secretion, and vesicular transport	ENOG410XP60(integrin, beta)	PF00362.22,PF08725.15,PF07965.16,PF17205.7,PF18372.5,PF07974.17	Integrin beta chain VWA domain:Integrin beta cytoplasmic domain:Integrin beta tail domain:Integrin plexin domain:Integrin beta epidermal growth factor like domain 1:EGF-like domain
gene-LOC119716786	rna-XR_005265425.1	chr4	39005548	39168926	--	--	--	--	--	--	--	--	--	--	--	--
gene-FKBP1B	rna-XM_038177377.1	chr3	112218144	112238116	XP_038033305.1	peptidyl-prolyl cis-trans isomerase FKBP1B isoform X3 [Anas platyrhynchos]	sp|P68107|FKB1B_BOVIN	Peptidyl-prolyl cis-trans isomerase FKBP1B OS=Bos taurus OX=9913 GN=FKBP1B PE=1 SV=2	--	--	GO:0003755	peptidyl-prolyl cis-trans isomerase activity	O:Posttranslational modification, protein turnover, chaperones	COG0545(Peptidyl-prolyl cis-trans isomerase)	--	--
gene-RERE	rna-XM_038166770.1	chr22	2381457	2604224	XP_038022698.1	arginine-glutamic acid dipeptide repeats protein isoform X2 [Anas platyrhynchos]	sp|Q80TZ9|RERE_MOUSE	Arginine-glutamic acid dipeptide repeats protein OS=Mus musculus OX=10090 GN=Rere PE=1 SV=3	ko04391	Hippo signaling pathway - fly	--	--	K:Transcription	ENOG410ZIND(Arginine-glutamic acid dipeptide (RE) repeats)	PF03154.19,PF01426.22,PF00320.31,PF01448.28,PF00249.35	Atrophin-1 family:BAH domain:GATA zinc finger:ELM2 domain:Myb-like DNA-binding domain
gene-CDH9	rna-XM_021266933.3	chr2	87130216	87237178	XP_021122608.2	cadherin-9 isoform X1 [Anas platyrhynchos]	sp|Q9ULB4|CADH9_HUMAN	Cadherin-9 OS=Homo sapiens OX=9606 GN=CDH9 PE=2 SV=2	--	--	GO:0007156,GO:0005509,GO:0005886	homophilic cell adhesion via plasma membrane adhesion molecules:calcium ion binding:plasma membrane	U:Intracellular trafficking, secretion, and vesicular transport	ENOG410XQHI(Cadherins are calcium dependent cell adhesion proteins (By similarity))	PF00028.21,PF01049.21,PF08266.16	Cadherin domain:Cadherin, Y-type LIR-motif:Cadherin-like
gene-LOC101790697	rna-XM_038174329.1	chr2	99720026	99807206	XP_038030257.1	solute carrier family 12 member 7 isoform X5 [Anas platyrhynchos]	sp|Q9WVL3|S12A7_MOUSE	Solute carrier family 12 member 7 OS=Mus musculus OX=10090 GN=Slc12a7 PE=1 SV=1	ko04966	Collecting duct acid secretion	--	--	E:Amino acid transport and metabolism	COG0531(amino acid)	PF00324.25,PF03522.19,PF13520.10	Amino acid permease:Solute carrier family 12:Amino acid permease
gene-TAF1A	rna-XM_027453098.2	chr3	22611062	22623390	XP_027308899.2	TATA box-binding protein-associated factor RNA polymerase I subunit A isoform X1 [Anas platyrhynchos]	sp|Q3B7U2|TAF1A_RAT	TATA box-binding protein-associated factor RNA polymerase I subunit A OS=Rattus norvegicus OX=10116 GN=Taf1a PE=1 SV=1	--	--	--	--	K:Transcription	ENOG410YWVA(TATA box binding protein (TBP)-associated factor, RNA polymerase I, A, 48kDa)	PF14929.10	TAF RNA Polymerase I subunit A
gene-EMB	rna-XM_038170707.1	chrZ	16555115	16575867	XP_038026635.1	embigin isoform X2 [Anas platyrhynchos]	sp|Q6PCB8|EMB_HUMAN	Embigin OS=Homo sapiens OX=9606 GN=EMB PE=1 SV=1	--	--	--	--	S:Function unknown	ENOG41120A3(embigin-like)	PF13927.10,PF07679.20,PF00047.29,PF13895.10,PF08204.15,PF07686.21,PF16680.9	Immunoglobulin domain:Immunoglobulin I-set domain:Immunoglobulin domain:Immunoglobulin domain:CD47 immunoglobulin-like domain:Immunoglobulin V-set domain:T-cell surface glycoprotein CD3 delta chain
gene-MYCBP2	rna-XM_038183065.1	chr1	162715778	162912287	XP_038038993.1	E3 ubiquitin-protein ligase MYCBP2 isoform X19 [Anas platyrhynchos]	sp|Q7TPH6|MYCB2_MOUSE	E3 ubiquitin-protein ligase MYCBP2 OS=Mus musculus OX=10090 GN=Mycbp2 PE=1 SV=3	ko04361	Axon regeneration	--	--	O:Posttranslational modification, protein turnover, chaperones	ENOG410XP1T(MYC binding protein 2, E3 ubiquitin protein ligase)	PF08005.16,PF13540.10,PF00415.22,PF08239.15,PF00630.23,PF03256.20,PF13639.10,PF21240.1	PHR domain:Regulator of chromosome condensation (RCC1) repeat:Regulator of chromosome condensation (RCC1) repeat:Bacterial SH3 domain:Filamin/ABP280 repeat:Anaphase-promoting complex, subunit 10 (APC10):Ring finger domain:Nup98, Gle2-binding sequence
gene-EFCAB14	rna-XR_005267372.1	chr8	23209794	23224908	XP_027319317.2	EF-hand calcium-binding domain-containing protein 14 isoform X6 [Anas platyrhynchos]	sp|O75071|EFC14_HUMAN	EF-hand calcium-binding domain-containing protein 14 OS=Homo sapiens OX=9606 GN=EFCAB14 PE=1 SV=1	--	--	GO:0016020,GO:0005509	membrane:calcium ion binding	S:Function unknown	ENOG4110MGQ(kiaa0494)	--	--
gene-ACSF2	rna-XM_038165280.1	chr19	3839675	3878595	XP_038021208.1	LOW QUALITY PROTEIN: medium-chain acyl-CoA ligase ACSF2, mitochondrial [Anas platyrhynchos]	sp|Q17QJ1|ACSF2_BOVIN	Medium-chain acyl-CoA ligase ACSF2, mitochondrial OS=Bos taurus OX=9913 GN=ACSF2 PE=2 SV=1	--	--	GO:0006629	lipid metabolic process	I:Lipid transport and metabolism,Q:Secondary metabolites biosynthesis, transport and catabolism	COG0318(Amp-dependent synthetase and ligase):COG0318(Amp-dependent synthetase and ligase)	PF00501.32,PF13193.10	AMP-binding enzyme:AMP-binding enzyme C-terminal domain
gene-GNG10	rna-XM_027446223.2	chrZ	74038943	74043324	XP_031464199.1	guanine nucleotide-binding protein G(I)/G(S)/G(O) subunit gamma-10 [Phasianus colchicus]	sp|P50151|GBG10_HUMAN	Guanine nucleotide-binding protein G(I)/G(S)/G(O) subunit gamma-10 OS=Homo sapiens OX=9606 GN=GNG10 PE=1 SV=1	ko05167,ko04726,ko05163,ko05034,ko05200,ko04014,ko04728,ko04151,ko04713,ko04371,ko04926,ko04727,ko05170,ko04062,ko04724,ko04723,ko04725,ko05032	Kaposi sarcoma-associated herpesvirus infection:Serotonergic synapse:Human cytomegalovirus infection:Alcoholism:Pathways in cancer:Ras signaling pathway:Dopaminergic synapse:PI3K-Akt signaling pathway:Circadian entrainment:Apelin signaling pathway:Relaxin signaling pathway:GABAergic synapse:Human immunodeficiency virus 1 infection:Chemokine signaling pathway:Glutamatergic synapse:Retrograde endoc…	GO:0005834,GO:0031681,GO:0007186	heterotrimeric G-protein complex:G-protein beta-subunit binding:G-protein coupled receptor signaling pathway	T:Signal transduction mechanisms	ENOG41122JF(Guanine nucleotide-binding proteins (G proteins) are involved as a modulator or transducer in various transmembrane signaling systems. The beta and gamma chains are required for the GTPase activity, for replacement of GDP by GTP, and for G protein- effector interaction)	PF00631.26	GGL domain
gene-BIRC6	rna-XM_027453918.2	chr3	32304834	32478438	XP_027309719.1	baculoviral IAP repeat-containing protein 6 isoform X1 [Anas platyrhynchos]	sp|Q9NR09|BIRC6_HUMAN	Baculoviral IAP repeat-containing protein 6 OS=Homo sapiens OX=9606 GN=BIRC6 PE=1 SV=3	ko04120,ko04214,ko04215,ko04140	Ubiquitin mediated proteolysis:Apoptosis - fly:Apoptosis - multiple species:Autophagy - animal	--	--	O:Posttranslational modification, protein turnover, chaperones	ENOG410XP8C(ubiquitin-conjugating enzyme)	PF12356.12,PF00179.30,PF00653.25,PF05743.17	Baculoviral IAP repeat-containing protein 6:Ubiquitin-conjugating enzyme:Inhibitor of Apoptosis domain:UEV domain
gene-LOC106017560	rna-XR_003498488.2	chr5	62878006	63092018	--	--	--	--	--	--	--	--	--	--	--	--
gene-LOC101791292	rna-XM_005025593.5	chr21	16892746	16906481	XP_005025650.1	protein-glutamine gamma-glutamyltransferase E isoform X1 [Anas platyrhynchos]	sp|A6QP57|TGM3_BOVIN	Protein-glutamine gamma-glutamyltransferase E OS=Bos taurus OX=9913 GN=TGM3 PE=2 SV=1	--	--	GO:0003810,GO:0046872	protein-glutamine gamma-glutamyltransferase activity:metal ion binding	O:Posttranslational modification, protein turnover, chaperones	ENOG410XQEZ(transglutaminase)	PF00927.26,PF00868.24,PF01841.23	Transglutaminase family, C-terminal ig like domain:Transglutaminase family:Transglutaminase-like superfamily
gene-ZBTB20	rna-XM_038181985.1	chr1	86896260	87375128	OPJ66633.1	zinc finger and BTB domain-containing protein 20 [Patagioenas fasciata monilis]	sp|Q9HC78|ZBT20_HUMAN	Zinc finger and BTB domain-containing protein 20 OS=Homo sapiens OX=9606 GN=ZBTB20 PE=1 SV=3	--	--	--	--	S:Function unknown	COG5048(Zinc finger protein)	PF00096.30,PF00651.35,PF13465.10,PF13894.10,PF13913.10,PF13912.10,PF21536.1,PF12874.11,PF12171.12	Zinc finger, C2H2 type:BTB/POZ domain:Zinc-finger double domain:C2H2-type zinc finger:zinc-finger of a C2HC-type:C2H2-type zinc finger:Kelch-like protein 33-like, BTB/POZ domain:Zinc-finger of C2H2 type:Zinc-finger double-stranded RNA-binding
gene-LOC119714036	rna-XM_038168591.1	chr28	4557205	4557519	XP_038024519.1	feather keratin 1-like [Anas platyrhynchos]	sp|P04458|KRFB_CHICK	Feather keratin 2 OS=Gallus gallus OX=9031 PE=3 SV=3	--	--	GO:0005200,GO:0005882	structural constituent of cytoskeleton:intermediate filament	--	--	PF02422.20	Keratin
gene-FRMPD1	rna-XM_038171302.1	chrZ	84436781	84477584	XP_038027230.1	FERM and PDZ domain-containing protein 1 isoform X5 [Anas platyrhynchos]	sp|A2AKB4|FRPD1_MOUSE	FERM and PDZ domain-containing protein 1 OS=Mus musculus OX=10090 GN=Frmpd1 PE=1 SV=1	--	--	--	--	S:Function unknown,O:Posttranslational modification, protein turnover, chaperones	ENOG410YV8Z(positive regulation of synapse structural plasticity):ENOG410YCJX(FERM and PDZ domain containing 1)	PF00373.22,PF00595.28,PF17820.5,PF21477.1,PF17887.5	FERM central domain:PDZ domain:PDZ domain:FAK1/PYK2, FERM domain C-lobe:Jak1 pleckstrin homology-like domain
gene-LOC106015797	rna-XR_005266733.1	chr6	14966638	15005124	XP_012951457.1	dual specificity protein phosphatase 13 isoform X3 [Anas platyrhynchos]	sp|Q9UII6|DS13B_HUMAN	Dual specificity protein phosphatase 13B OS=Homo sapiens OX=9606 GN=DUSP13B PE=1 SV=3	--	--	GO:0016311,GO:0017018,GO:0004725,GO:0008138	dephosphorylation:myosin phosphatase activity:protein tyrosine phosphatase activity:protein tyrosine/serine/threonine phosphatase activity	T:Signal transduction mechanisms	COG2453(dual specificity phosphatase)	--	--
gene-HMGCLL1	rna-XM_038177058.1	chr3	93926470	93991503	XP_027310886.1	3-hydroxymethyl-3-methylglutaryl-CoA lyase, cytoplasmic isoform X3 [Anas platyrhynchos]	sp|Q8TB92|HMGC2_HUMAN	3-hydroxy-3-methylglutaryl-CoA lyase, cytoplasmic OS=Homo sapiens OX=9606 GN=HMGCLL1 PE=1 SV=3	ko04146,ko00280,ko00650	Peroxisome:Valine, leucine and isoleucine degradation:Butanoate metabolism	GO:0004419	hydroxymethylglutaryl-CoA lyase activity	E:Amino acid transport and metabolism	COG0119(Catalyzes the condensation of the acetyl group of acetyl-CoA with 3-methyl-2-oxobutanoate (2-oxoisovalerate) to form 3-carboxy-3-hydroxy-4-methylpentanoate (2-isopropylmalate) (By similarity))	PF00682.23	HMGL-like
gene-ZEB1	rna-XM_038173777.1	chr2	148845058	148970696	XP_038029705.1	zinc finger E-box-binding homeobox 1 isoform X3 [Anas platyrhynchos]	sp|P36197|ZEB1_CHICK	Zinc finger E-box-binding homeobox 1 OS=Gallus gallus OX=9031 GN=ZEB1 PE=2 SV=1	ko05206,ko05202,ko05215	MicroRNAs in cancer:Transcriptional misregulation in cancer:Prostate cancer	GO:0000122,GO:0003677	negative regulation of transcription from RNA polymerase II promoter:DNA binding	K:Transcription,S:Function unknown	ENOG41105SH(zinc finger E-box binding homeobox):ENOG410ZFMZ(zinc finger E-box binding homeobox)	PF13465.10,PF00096.30,PF13894.10,PF12171.12,PF05605.16,PF12874.11,PF00046.33	Zinc-finger double domain:Zinc finger, C2H2 type:C2H2-type zinc finger:Zinc-finger double-stranded RNA-binding:Drought induced 19 protein (Di19), zinc-binding:Zinc-finger of C2H2 type:Homeodomain
gene-MITF	rna-XM_038185856.1	chr13	5178923	5233600	XP_038041784.1	microphthalmia-associated transcription factor isoform X3 [Anas platyrhynchos]	sp|O75030|MITF_HUMAN	Microphthalmia-associated transcription factor OS=Homo sapiens OX=9606 GN=MITF PE=1 SV=2	ko04137,ko05202,ko05200,ko05218,ko04380,ko04916	Mitophagy - animal:Transcriptional misregulation in cancer:Pathways in cancer:Melanoma:Osteoclast differentiation:Melanogenesis	GO:0006355,GO:0046983,GO:0005634	regulation of transcription, DNA-templated:protein dimerization activity:nucleus	K:Transcription	ENOG4110SME(Transcription factor)	PF15951.9,PF11851.12,PF00010.30	MITF/TFEB/TFEC/TFE3 N-terminus:Domain of unknown function (DUF3371):Helix-loop-helix DNA-binding domain
gene-LOC110352479	rna-XR_005264442.1	chr3	86913486	86984924	--	--	--	--	--	--	--	--	--	--	--	--
gene-TRERF1	rna-XM_027454147.2	chr3	41451219	41552341	XP_027309948.1	transcriptional-regulating factor 1 isoform X2 [Anas platyrhynchos]	sp|Q96PN7|TREF1_HUMAN	Transcriptional-regulating factor 1 OS=Homo sapiens OX=9606 GN=TRERF1 PE=1 SV=1	--	--	GO:0005634	nucleus	K:Transcription	ENOG4110BKZ(ELM2 and Myb SANT-like domain containing 1)	PF13912.10,PF01448.28,PF13894.10,PF00096.30,PF00249.35,PF12874.11	C2H2-type zinc finger:ELM2 domain:C2H2-type zinc finger:Zinc finger, C2H2 type:Myb-like DNA-binding domain:Zinc-finger of C2H2 type
gene-LOC113840551	rna-XM_038172176.1	sca_024009807.1	2700	70601	XP_038028104.1	latent-transforming growth factor beta-binding protein 4-like isoform X1 [Anas platyrhynchos]	sp|Q8K4G1|LTBP4_MOUSE	Latent-transforming growth factor beta-binding protein 4 OS=Mus musculus OX=10090 GN=Ltbp4 PE=1 SV=2	--	--	--	--	O:Posttranslational modification, protein turnover, chaperones,O:Posttranslational modification, protein turnover, chaperones	ENOG410Y194(Fibulin 2):ENOG410YAPY(latent transforming growth factor beta binding protein 4)	PF07645.19,PF12662.11,PF12661.11,PF12947.11,PF14670.10,PF00008.31,PF00683.21	Calcium-binding EGF domain:Complement Clr-like EGF-like:Human growth factor-like EGF:EGF domain:Coagulation Factor Xa inhibitory site:EGF-like domain:TB domain
gene-LOC101802312	rna-XM_021274826.3	chr1	77251125	77270065	XP_012958403.1	solute carrier organic anion transporter family member 1A2 isoform X1 [Anas platyrhynchos]	sp|P46721|SO1A2_HUMAN	Solute carrier organic anion transporter family member 1A2 OS=Homo sapiens OX=9606 GN=SLCO1A2 PE=1 SV=1	ko04976	Bile secretion	GO:0022857,GO:0005576,GO:0006811,GO:0005886	transmembrane transporter activity:extracellular region:ion transport:plasma membrane	P:Inorganic ion transport and metabolism	ENOG410XRSF(transporter activity)	PF03137.24,PF07690.20,PF07648.19,PF00050.25	Organic Anion Transporter Polypeptide (OATP) family:Major Facilitator Superfamily:Kazal-type serine protease inhibitor domain:Kazal-type serine protease inhibitor domain
[truncated: 5,961 more rows]

## Sheet: Whitefeather_Primordial.fst.gen
Gene_id	Transcript_id	Chr	Pos1	Pos2	NRID	NRANNO	UniID	UniANNO	KoID	Koanno	GOTERM	GOANNO	EGGNOG	EGGNOG_ANNO	PfamID	PfamAnno
[truncated: 5,177 more rows]

[truncated: 2 more sheets: Whitefeather_Primordial.pi_1, Whitefeather_Primordial.pi_2]
