# Supplementary material for: Joint Genomic and Transcriptomic Analysis Reveals Candidate Genes Associated with Plumage Color Traits in Matahu Ducks
Source: Animals (Basel). 2024 Oct 29;14(21):3111. doi: 10.3390/ani14213111 (PMC11544815; doi:10.3390/ani14213111)
Supplement: Supplementary file 1 [file animals-14-03111-s001.zip › Table S3 Functional enrichment analysis of candidate genes in selected regions.xlsx]

## Sheet: GO enrichment
ONTOLOGY	ID	Description	GeneRatio	BgRatio	pvalue	p.adjust	qvalue	geneID	Count
MF	GO:0050681	nuclear androgen receptor binding	13/1434	14/17773	7.56945e-14	5.54841e-11	4.5098e-11	rna-XM_013091805.4/rna-XM_021266696.3/rna-XM_021266700.3/rna-XM_027467451.2/rna-XM_027467452.2/rna-XM_038165311.1/rna-XM_038165312.1/rna-XM_038186088.1/rna-XM_038186089.1/rna-XM_038186091.1/rna-XM_038186092.1/rna-XM_038186093.1/rna-XM_038186094.1	13
BP	GO:0001783	B cell apoptotic process	11/1007	11/13714	3.18022e-13	1.49979e-10	1.21451e-10	rna-XM_013091805.4/rna-XM_021266696.3/rna-XM_021266700.3/rna-XM_027467451.2/rna-XM_027467452.2/rna-XM_038186088.1/rna-XM_038186089.1/rna-XM_038186091.1/rna-XM_038186092.1/rna-XM_038186093.1/rna-XM_038186094.1	11
BP	GO:0002902	regulation of B cell apoptotic process	11/1007	11/13714	3.18022e-13	1.49979e-10	1.21451e-10	rna-XM_013091805.4/rna-XM_021266696.3/rna-XM_021266700.3/rna-XM_027467451.2/rna-XM_027467452.2/rna-XM_038186088.1/rna-XM_038186089.1/rna-XM_038186091.1/rna-XM_038186092.1/rna-XM_038186093.1/rna-XM_038186094.1	11
BP	GO:0002903	negative regulation of B cell apoptotic process	11/1007	11/13714	3.18022e-13	1.49979e-10	1.21451e-10	rna-XM_013091805.4/rna-XM_021266696.3/rna-XM_021266700.3/rna-XM_027467451.2/rna-XM_027467452.2/rna-XM_038186088.1/rna-XM_038186089.1/rna-XM_038186091.1/rna-XM_038186092.1/rna-XM_038186093.1/rna-XM_038186094.1	11
BP	GO:0042117	monocyte activation	11/1007	11/13714	3.18022e-13	1.49979e-10	1.21451e-10	rna-XM_013091805.4/rna-XM_021266696.3/rna-XM_021266700.3/rna-XM_027467451.2/rna-XM_027467452.2/rna-XM_038186088.1/rna-XM_038186089.1/rna-XM_038186091.1/rna-XM_038186092.1/rna-XM_038186093.1/rna-XM_038186094.1	11
BP	GO:1901509	regulation of endothelial tube morphogenesis	11/1007	11/13714	3.18022e-13	1.49979e-10	1.21451e-10	rna-XM_013091805.4/rna-XM_021266696.3/rna-XM_021266700.3/rna-XM_027467451.2/rna-XM_027467452.2/rna-XM_038186088.1/rna-XM_038186089.1/rna-XM_038186091.1/rna-XM_038186092.1/rna-XM_038186093.1/rna-XM_038186094.1	11
MF	GO:0017124	SH3 domain binding	21/1434	42/17773	9.8862e-13	3.62329e-10	2.94505e-10	rna-XM_005019242.5/rna-XM_005019244.5/rna-XM_013099244.4/rna-XM_013099245.4/rna-XM_013099246.4/rna-XM_027451439.2/rna-XM_027451440.2/rna-XM_027451441.2/rna-XM_027451443.2/rna-XM_027451444.2/rna-XM_027451446.2/rna-XM_027451448.2/rna-XM_027451449.2/rna-XM_027457450.2/rna-XM_027457451.2/rna-XM_027457681.2/rna-XM_027457682.2/rna-XM_027457683.2/rna-XM_038174980.1/rna-XM_038174981.1/rna-XM_038179147.1	21
BP	GO:0072567	chemokine (C-X-C motif) ligand 2 production	11/1007	12/13714	3.562e-12	1.03075e-09	8.34687e-10	rna-XM_013091805.4/rna-XM_021266696.3/rna-XM_021266700.3/rna-XM_027467451.2/rna-XM_027467452.2/rna-XM_038186088.1/rna-XM_038186089.1/rna-XM_038186091.1/rna-XM_038186092.1/rna-XM_038186093.1/rna-XM_038186094.1	11
BP	GO:1900424	regulation of defense response to bacterium	11/1007	12/13714	3.562e-12	1.03075e-09	8.34687e-10	rna-XM_013091805.4/rna-XM_021266696.3/rna-XM_021266700.3/rna-XM_027467451.2/rna-XM_027467452.2/rna-XM_038186088.1/rna-XM_038186089.1/rna-XM_038186091.1/rna-XM_038186092.1/rna-XM_038186093.1/rna-XM_038186094.1	11
BP	GO:2000341	regulation of chemokine (C-X-C motif) ligand 2 production	11/1007	12/13714	3.562e-12	1.03075e-09	8.34687e-10	rna-XM_013091805.4/rna-XM_021266696.3/rna-XM_021266700.3/rna-XM_027467451.2/rna-XM_027467452.2/rna-XM_038186088.1/rna-XM_038186089.1/rna-XM_038186091.1/rna-XM_038186092.1/rna-XM_038186093.1/rna-XM_038186094.1	11
BP	GO:0097052	L-kynurenine metabolic process	10/1007	10/13714	4.37129e-12	1.03075e-09	8.34687e-10	rna-XM_005029267.5/rna-XM_021278561.3/rna-XM_027463026.2/rna-XM_027463027.2/rna-XM_027463028.2/rna-XM_027463030.2/rna-XM_027463031.2/rna-XM_027463032.2/rna-XM_038183374.1/rna-XM_038183375.1	10
BP	GO:0097053	L-kynurenine catabolic process	10/1007	10/13714	4.37129e-12	1.03075e-09	8.34687e-10	rna-XM_005029267.5/rna-XM_021278561.3/rna-XM_027463026.2/rna-XM_027463027.2/rna-XM_027463028.2/rna-XM_027463030.2/rna-XM_027463031.2/rna-XM_027463032.2/rna-XM_038183374.1/rna-XM_038183375.1	10
MF	GO:0070739	protein-glutamic acid ligase activity	10/1434	10/17773	1.13586e-11	2.08147e-09	1.69184e-09	rna-XM_027463289.2/rna-XM_027463291.2/rna-XM_027463292.2/rna-XM_027463297.2/rna-XM_038183304.1/rna-XM_038183305.1/rna-XM_038183306.1/rna-XM_038183307.1/rna-XM_038183308.1/rna-XR_003498850.2	10
MF	GO:0070740	tubulin-glutamic acid ligase activity	10/1434	10/17773	1.13586e-11	2.08147e-09	1.69184e-09	rna-XM_027463289.2/rna-XM_027463291.2/rna-XM_027463292.2/rna-XM_027463297.2/rna-XM_038183304.1/rna-XM_038183305.1/rna-XM_038183306.1/rna-XM_038183307.1/rna-XM_038183308.1/rna-XR_003498850.2	10
BP	GO:0036035	osteoclast development	11/1007	13/13714	2.1611e-11	3.39725e-09	2.75105e-09	rna-XM_013091805.4/rna-XM_021266696.3/rna-XM_021266700.3/rna-XM_027467451.2/rna-XM_027467452.2/rna-XM_038186088.1/rna-XM_038186089.1/rna-XM_038186091.1/rna-XM_038186092.1/rna-XM_038186093.1/rna-XM_038186094.1	11
BP	GO:0036301	macrophage colony-stimulating factor production	11/1007	13/13714	2.1611e-11	3.39725e-09	2.75105e-09	rna-XM_013091805.4/rna-XM_021266696.3/rna-XM_021266700.3/rna-XM_027467451.2/rna-XM_027467452.2/rna-XM_038186088.1/rna-XM_038186089.1/rna-XM_038186091.1/rna-XM_038186092.1/rna-XM_038186093.1/rna-XM_038186094.1	11
BP	GO:0045655	regulation of monocyte differentiation	11/1007	13/13714	2.1611e-11	3.39725e-09	2.75105e-09	rna-XM_013091805.4/rna-XM_021266696.3/rna-XM_021266700.3/rna-XM_027467451.2/rna-XM_027467452.2/rna-XM_038186088.1/rna-XM_038186089.1/rna-XM_038186091.1/rna-XM_038186092.1/rna-XM_038186093.1/rna-XM_038186094.1	11
BP	GO:0070229	negative regulation of lymphocyte apoptotic process	11/1007	13/13714	2.1611e-11	3.39725e-09	2.75105e-09	rna-XM_013091805.4/rna-XM_021266696.3/rna-XM_021266700.3/rna-XM_027467451.2/rna-XM_027467452.2/rna-XM_038186088.1/rna-XM_038186089.1/rna-XM_038186091.1/rna-XM_038186092.1/rna-XM_038186093.1/rna-XM_038186094.1	11
BP	GO:1901256	regulation of macrophage colony-stimulating factor production	11/1007	13/13714	2.1611e-11	3.39725e-09	2.75105e-09	rna-XM_013091805.4/rna-XM_021266696.3/rna-XM_021266700.3/rna-XM_027467451.2/rna-XM_027467452.2/rna-XM_038186088.1/rna-XM_038186089.1/rna-XM_038186091.1/rna-XM_038186092.1/rna-XM_038186093.1/rna-XM_038186094.1	11
BP	GO:0060765	regulation of androgen receptor signaling pathway	13/1007	19/13714	2.99799e-11	4.41829e-09	3.57787e-09	rna-XM_013091805.4/rna-XM_021266696.3/rna-XM_021266700.3/rna-XM_027467451.2/rna-XM_027467452.2/rna-XM_038165311.1/rna-XM_038165312.1/rna-XM_038186088.1/rna-XM_038186089.1/rna-XM_038186091.1/rna-XM_038186092.1/rna-XM_038186093.1/rna-XM_038186094.1	13
BP	GO:0098742	cell-cell adhesion via plasma-membrane adhesion molecules	35/1007	137/13714	3.94078e-11	5.46609e-09	4.42636e-09	rna-XM_005023397.5/rna-XM_021275047.3/rna-XM_021275049.3/rna-XM_021276798.3/rna-XM_027442884.2/rna-XM_027442885.2/rna-XM_027457656.2/rna-XM_027460414.2/rna-XM_027460415.2/rna-XM_027465901.2/rna-XM_038166207.1/rna-XM_038166208.1/rna-XM_038166209.1/rna-XM_038172425.1/rna-XM_038175177.1/rna-XM_038175178.1/rna-XM_038175179.1/rna-XM_038175180.1/rna-XM_038175181.1/rna-XM_038175182.1/rna-XM_038175183.1/…	35
MF	GO:0003774	cytoskeletal motor activity	42/1434	172/17773	5.11866e-11	7.50396e-09	6.09929e-09	rna-XM_027443208.2/rna-XM_027454041.2/rna-XM_038166745.1/rna-XM_038166746.1/rna-XM_038166747.1/rna-XM_038166748.1/rna-XM_038166749.1/rna-XM_038166752.1/rna-XM_038170415.1/rna-XM_038170416.1/rna-XM_038170417.1/rna-XM_038170418.1/rna-XM_038186972.1/rna-XM_038186973.1/rna-XR_005260148.1/rna-XR_005260149.1/rna-XR_005260150.1/rna-XR_005260151.1/rna-XR_005260152.1/rna-XR_005260153.1/rna-XR_005260154.1/…	42
BP	GO:0006283	transcription-coupled nucleotide-excision repair	9/1007	9/13714	6.00286e-11	7.86375e-09	6.36795e-09	rna-XM_013100559.4/rna-XM_013100598.4/rna-XM_027446056.2/rna-XM_027446057.2/rna-XM_027446059.2/rna-XM_027446060.2/rna-XM_038170016.1/rna-XM_038170017.1/rna-XR_003492801.2	9
BP	GO:0032602	chemokine production	11/1007	14/13714	9.41378e-11	1.00899e-08	8.17062e-09	rna-XM_013091805.4/rna-XM_021266696.3/rna-XM_021266700.3/rna-XM_027467451.2/rna-XM_027467452.2/rna-XM_038186088.1/rna-XM_038186089.1/rna-XM_038186091.1/rna-XM_038186092.1/rna-XM_038186093.1/rna-XM_038186094.1	11
BP	GO:0032642	regulation of chemokine production	11/1007	14/13714	9.41378e-11	1.00899e-08	8.17062e-09	rna-XM_013091805.4/rna-XM_021266696.3/rna-XM_021266700.3/rna-XM_027467451.2/rna-XM_027467452.2/rna-XM_038186088.1/rna-XM_038186089.1/rna-XM_038186091.1/rna-XM_038186092.1/rna-XM_038186093.1/rna-XM_038186094.1	11
BP	GO:0070228	regulation of lymphocyte apoptotic process	11/1007	14/13714	9.41378e-11	1.00899e-08	8.17062e-09	rna-XM_013091805.4/rna-XM_021266696.3/rna-XM_021266700.3/rna-XM_027467451.2/rna-XM_027467452.2/rna-XM_038186088.1/rna-XM_038186089.1/rna-XM_038186091.1/rna-XM_038186092.1/rna-XM_038186093.1/rna-XM_038186094.1	11
BP	GO:2000107	negative regulation of leukocyte apoptotic process	11/1007	14/13714	9.41378e-11	1.00899e-08	8.17062e-09	rna-XM_013091805.4/rna-XM_021266696.3/rna-XM_021266700.3/rna-XM_027467451.2/rna-XM_027467452.2/rna-XM_038186088.1/rna-XM_038186089.1/rna-XM_038186091.1/rna-XM_038186092.1/rna-XM_038186093.1/rna-XM_038186094.1	11
MF	GO:0048487	beta-tubulin binding	13/1434	19/17773	9.97629e-11	1.21877e-08	9.90628e-09	rna-XM_027446549.2/rna-XM_027463289.2/rna-XM_027463291.2/rna-XM_027463292.2/rna-XM_027463297.2/rna-XM_038165606.1/rna-XM_038165607.1/rna-XM_038183304.1/rna-XM_038183305.1/rna-XM_038183306.1/rna-XM_038183307.1/rna-XM_038183308.1/rna-XR_003498850.2	13
MF	GO:0008424	glycoprotein 6-alpha-L-fucosyltransferase activity	9/1434	9/17773	1.41596e-10	1.29737e-08	1.05452e-08	rna-XM_005019242.5/rna-XM_005019244.5/rna-XM_013099244.4/rna-XM_013099245.4/rna-XM_013099246.4/rna-XM_027457681.2/rna-XM_027457682.2/rna-XM_027457683.2/rna-XM_038179147.1	9
MF	GO:0046921	alpha-(1->6)-fucosyltransferase activity	9/1434	9/17773	1.41596e-10	1.29737e-08	1.05452e-08	rna-XM_005019242.5/rna-XM_005019244.5/rna-XM_013099244.4/rna-XM_013099245.4/rna-XM_013099246.4/rna-XM_027457681.2/rna-XM_027457682.2/rna-XM_027457683.2/rna-XM_038179147.1	9
MF	GO:0043169	cation binding	410/1434	3887/17773	2.68794e-10	2.11948e-08	1.72273e-08	id-LOC113839607/rna-CYTB/rna-NM_001310378.1/rna-NM_001310380.1/rna-NM_001310400.1/rna-XM_005008982.4/rna-XM_005008984.5/rna-XM_005009109.5/rna-XM_005012191.5/rna-XM_005014001.5/rna-XM_005015354.5/rna-XM_005015355.5/rna-XM_005015357.5/rna-XM_005016191.5/rna-XM_005017833.5/rna-XM_005017834.5/rna-XM_005019749.5/rna-XM_005021583.5/rna-XM_005024290.5/rna-XM_005024805.5/rna-XM_005025380.5/rna-XM_005025…	410
MF	GO:0046872	metal ion binding	406/1434	3844/17773	2.89151e-10	2.11948e-08	1.72273e-08	id-LOC113839607/rna-CYTB/rna-NM_001310378.1/rna-NM_001310380.1/rna-NM_001310400.1/rna-XM_005008982.4/rna-XM_005008984.5/rna-XM_005009109.5/rna-XM_005014001.5/rna-XM_005015354.5/rna-XM_005015355.5/rna-XM_005015357.5/rna-XM_005016191.5/rna-XM_005017833.5/rna-XM_005017834.5/rna-XM_005019749.5/rna-XM_005021583.5/rna-XM_005024290.5/rna-XM_005024805.5/rna-XM_005025380.5/rna-XM_005025843.5/rna-XM_005026…	406
BP	GO:0070189	kynurenine metabolic process	10/1007	12/13714	2.51614e-10	2.57959e-08	2.08891e-08	rna-XM_005029267.5/rna-XM_021278561.3/rna-XM_027463026.2/rna-XM_027463027.2/rna-XM_027463028.2/rna-XM_027463030.2/rna-XM_027463031.2/rna-XM_027463032.2/rna-XM_038183374.1/rna-XM_038183375.1	10
BP	GO:0048675	axon extension	12/1007	18/13714	2.83104e-10	2.67024e-08	2.16232e-08	rna-XM_027446403.2/rna-XM_027459787.2/rna-XM_027459788.2/rna-XM_027459789.2/rna-XM_027459790.2/rna-XM_027460075.2/rna-XM_027460077.2/rna-XM_038170620.1/rna-XM_038170621.1/rna-XM_038170622.1/rna-XM_038179751.1/rna-XM_038179761.1	12
BP	GO:1905330	regulation of morphogenesis of an epithelium	12/1007	18/13714	2.83104e-10	2.67024e-08	2.16232e-08	rna-XM_013091805.4/rna-XM_021266696.3/rna-XM_021266700.3/rna-XM_027467451.2/rna-XM_027467452.2/rna-XM_038171011.1/rna-XM_038186088.1/rna-XM_038186089.1/rna-XM_038186091.1/rna-XM_038186092.1/rna-XM_038186093.1/rna-XM_038186094.1	12
BP	GO:0000381	regulation of alternative mRNA splicing, via spliceosome	21/1007	58/13714	3.02327e-10	2.67939e-08	2.16973e-08	rna-XM_027446793.2/rna-XM_027450060.2/rna-XM_038165311.1/rna-XM_038165312.1/rna-XM_038170229.1/rna-XM_038172980.1/rna-XM_038172981.1/rna-XM_038172982.1/rna-XM_038172985.1/rna-XM_038172990.1/rna-XM_038172991.1/rna-XM_038172992.1/rna-XM_038172993.1/rna-XM_038172994.1/rna-XM_038172996.1/rna-XM_038172997.1/rna-XM_038172998.1/rna-XR_005262605.1/rna-XR_005262606.1/rna-XR_005262607.1/rna-XR_005262608.1	21
BP	GO:0003159	morphogenesis of an endothelium	11/1007	15/13714	3.29527e-10	2.67939e-08	2.16973e-08	rna-XM_013091805.4/rna-XM_021266696.3/rna-XM_021266700.3/rna-XM_027467451.2/rna-XM_027467452.2/rna-XM_038186088.1/rna-XM_038186089.1/rna-XM_038186091.1/rna-XM_038186092.1/rna-XM_038186093.1/rna-XM_038186094.1	11
BP	GO:0061154	endothelial tube morphogenesis	11/1007	15/13714	3.29527e-10	2.67939e-08	2.16973e-08	rna-XM_013091805.4/rna-XM_021266696.3/rna-XM_021266700.3/rna-XM_027467451.2/rna-XM_027467452.2/rna-XM_038186088.1/rna-XM_038186089.1/rna-XM_038186091.1/rna-XM_038186092.1/rna-XM_038186093.1/rna-XM_038186094.1	11
BP	GO:0070227	lymphocyte apoptotic process	11/1007	15/13714	3.29527e-10	2.67939e-08	2.16973e-08	rna-XM_013091805.4/rna-XM_021266696.3/rna-XM_021266700.3/rna-XM_027467451.2/rna-XM_027467452.2/rna-XM_038186088.1/rna-XM_038186089.1/rna-XM_038186091.1/rna-XM_038186092.1/rna-XM_038186093.1/rna-XM_038186094.1	11
MF	GO:0051015	actin filament binding	38/1434	156/17773	4.54797e-10	3.0306e-08	2.4633e-08	rna-XM_005024805.5/rna-XM_027447581.2/rna-XM_027459787.2/rna-XM_027459788.2/rna-XM_027459789.2/rna-XM_027459790.2/rna-XM_038169881.1/rna-XM_038169882.1/rna-XM_038173423.1/rna-XM_038173425.1/rna-XR_005260148.1/rna-XR_005260149.1/rna-XR_005260150.1/rna-XR_005260151.1/rna-XR_005260152.1/rna-XR_005260153.1/rna-XR_005260154.1/rna-XR_005260155.1/rna-XR_005260156.1/rna-XR_005260158.1/rna-XR_005260159.1/…	38
CC	GO:0016459	myosin complex	28/1266	95/17135	1.1531e-10	4.85454e-08	4.1026e-08	rna-XR_005260148.1/rna-XR_005260149.1/rna-XR_005260150.1/rna-XR_005260151.1/rna-XR_005260152.1/rna-XR_005260153.1/rna-XR_005260154.1/rna-XR_005260155.1/rna-XR_005260156.1/rna-XR_005260158.1/rna-XR_005260159.1/rna-XR_005260160.1/rna-XR_005260161.1/rna-XR_005260162.1/rna-XR_005260163.1/rna-XR_005260164.1/rna-XR_005260165.1/rna-XR_005260166.1/rna-XR_005260167.1/rna-XR_005260168.1/rna-XR_005260169.1/…	28
BP	GO:0030224	monocyte differentiation	11/1007	16/13714	9.84352e-10	7.737e-08	6.26531e-08	rna-XM_013091805.4/rna-XM_021266696.3/rna-XM_021266700.3/rna-XM_027467451.2/rna-XM_027467452.2/rna-XM_038186088.1/rna-XM_038186089.1/rna-XM_038186091.1/rna-XM_038186092.1/rna-XM_038186093.1/rna-XM_038186094.1	11
BP	GO:0042182	ketone catabolic process	10/1007	13/13714	1.01829e-09	7.74558e-08	6.27225e-08	rna-XM_005029267.5/rna-XM_021278561.3/rna-XM_027463026.2/rna-XM_027463027.2/rna-XM_027463028.2/rna-XM_027463030.2/rna-XM_027463031.2/rna-XM_027463032.2/rna-XM_038183374.1/rna-XM_038183375.1	10
BP	GO:0000380	alternative mRNA splicing, via spliceosome	21/1007	62/13714	1.25404e-09	9.2407e-08	7.48298e-08	rna-XM_027446793.2/rna-XM_027450060.2/rna-XM_038165311.1/rna-XM_038165312.1/rna-XM_038170229.1/rna-XM_038172980.1/rna-XM_038172981.1/rna-XM_038172982.1/rna-XM_038172985.1/rna-XM_038172990.1/rna-XM_038172991.1/rna-XM_038172992.1/rna-XM_038172993.1/rna-XM_038172994.1/rna-XM_038172996.1/rna-XM_038172997.1/rna-XM_038172998.1/rna-XR_005262605.1/rna-XR_005262606.1/rna-XR_005262607.1/rna-XR_005262608.1	21
BP	GO:0032640	tumor necrosis factor production	12/1007	20/13714	1.67274e-09	1.09564e-07	8.87234e-08	rna-XM_013091805.4/rna-XM_021266696.3/rna-XM_021266700.3/rna-XM_027467451.2/rna-XM_027467452.2/rna-XM_038170176.1/rna-XM_038186088.1/rna-XM_038186089.1/rna-XM_038186091.1/rna-XM_038186092.1/rna-XM_038186093.1/rna-XM_038186094.1	12
BP	GO:0032680	regulation of tumor necrosis factor production	12/1007	20/13714	1.67274e-09	1.09564e-07	8.87234e-08	rna-XM_013091805.4/rna-XM_021266696.3/rna-XM_021266700.3/rna-XM_027467451.2/rna-XM_027467452.2/rna-XM_038170176.1/rna-XM_038186088.1/rna-XM_038186089.1/rna-XM_038186091.1/rna-XM_038186092.1/rna-XM_038186093.1/rna-XM_038186094.1	12
BP	GO:0071706	tumor necrosis factor superfamily cytokine production	12/1007	20/13714	1.67274e-09	1.09564e-07	8.87234e-08	rna-XM_013091805.4/rna-XM_021266696.3/rna-XM_021266700.3/rna-XM_027467451.2/rna-XM_027467452.2/rna-XM_038170176.1/rna-XM_038186088.1/rna-XM_038186089.1/rna-XM_038186091.1/rna-XM_038186092.1/rna-XM_038186093.1/rna-XM_038186094.1	12
BP	GO:1903555	regulation of tumor necrosis factor superfamily cytokine production	12/1007	20/13714	1.67274e-09	1.09564e-07	8.87234e-08	rna-XM_013091805.4/rna-XM_021266696.3/rna-XM_021266700.3/rna-XM_027467451.2/rna-XM_027467452.2/rna-XM_038170176.1/rna-XM_038186088.1/rna-XM_038186089.1/rna-XM_038186091.1/rna-XM_038186092.1/rna-XM_038186093.1/rna-XM_038186094.1	12
BP	GO:0006813	potassium ion transport	24/1007	81/13714	1.85112e-09	1.17971e-07	9.55313e-08	rna-XM_005015728.5/rna-XM_021269708.3/rna-XM_021269709.3/rna-XM_021269710.2/rna-XM_021269711.2/rna-XM_021269712.3/rna-XM_021269713.2/rna-XM_021269717.3/rna-XM_021269718.2/rna-XM_021269719.2/rna-XM_021269720.2/rna-XM_021269722.2/rna-XM_021269723.3/rna-XM_021269724.2/rna-XM_021269728.2/rna-XM_027455686.2/rna-XM_027457317.2/rna-XM_027460040.2/rna-XM_027460045.1/rna-XM_027460047.1/rna-XM_027460054.2/…	24
BP	GO:0030521	androgen receptor signaling pathway	13/1007	24/13714	1.9479e-09	1.20872e-07	9.78805e-08	rna-XM_013091805.4/rna-XM_021266696.3/rna-XM_021266700.3/rna-XM_027467451.2/rna-XM_027467452.2/rna-XM_038165311.1/rna-XM_038165312.1/rna-XM_038186088.1/rna-XM_038186089.1/rna-XM_038186091.1/rna-XM_038186092.1/rna-XM_038186093.1/rna-XM_038186094.1	13
BP	GO:0048661	positive regulation of smooth muscle cell proliferation	11/1007	17/13714	2.60358e-09	1.53481e-07	1.24287e-07	rna-XM_013091805.4/rna-XM_021266696.3/rna-XM_021266700.3/rna-XM_027467451.2/rna-XM_027467452.2/rna-XM_038186088.1/rna-XM_038186089.1/rna-XM_038186091.1/rna-XM_038186092.1/rna-XM_038186093.1/rna-XM_038186094.1	11
BP	GO:0060766	negative regulation of androgen receptor signaling pathway	11/1007	17/13714	2.60358e-09	1.53481e-07	1.24287e-07	rna-XM_013091805.4/rna-XM_021266696.3/rna-XM_021266700.3/rna-XM_027467451.2/rna-XM_027467452.2/rna-XM_038186088.1/rna-XM_038186089.1/rna-XM_038186091.1/rna-XM_038186092.1/rna-XM_038186093.1/rna-XM_038186094.1	11
MF	GO:0016881	acid-amino acid ligase activity	10/1434	13/17773	2.58918e-09	1.58156e-07	1.28551e-07	rna-XM_027463289.2/rna-XM_027463291.2/rna-XM_027463292.2/rna-XM_027463297.2/rna-XM_038183304.1/rna-XM_038183305.1/rna-XM_038183306.1/rna-XM_038183307.1/rna-XM_038183308.1/rna-XR_003498850.2	10
BP	GO:0042537	benzene-containing compound metabolic process	10/1007	14/13714	3.32867e-09	1.91439e-07	1.55025e-07	rna-XM_005029267.5/rna-XM_021278561.3/rna-XM_027463026.2/rna-XM_027463027.2/rna-XM_027463028.2/rna-XM_027463030.2/rna-XM_027463031.2/rna-XM_027463032.2/rna-XM_038183374.1/rna-XM_038183375.1	10
BP	GO:0042116	macrophage activation	13/1007	25/13714	3.7857e-09	2.1254e-07	1.72112e-07	rna-XM_013091805.4/rna-XM_021266696.3/rna-XM_021266700.3/rna-XM_027466155.2/rna-XM_027466156.2/rna-XM_027467451.2/rna-XM_027467452.2/rna-XM_038186088.1/rna-XM_038186089.1/rna-XM_038186091.1/rna-XM_038186092.1/rna-XM_038186093.1/rna-XM_038186094.1	13
BP	GO:0032611	interleukin-1 beta production	11/1007	18/13714	6.25005e-09	3.13566e-07	2.53921e-07	rna-XM_013091805.4/rna-XM_021266696.3/rna-XM_021266700.3/rna-XM_027467451.2/rna-XM_027467452.2/rna-XM_038186088.1/rna-XM_038186089.1/rna-XM_038186091.1/rna-XM_038186092.1/rna-XM_038186093.1/rna-XM_038186094.1	11
BP	GO:0032651	regulation of interleukin-1 beta production	11/1007	18/13714	6.25005e-09	3.13566e-07	2.53921e-07	rna-XM_013091805.4/rna-XM_021266696.3/rna-XM_021266700.3/rna-XM_027467451.2/rna-XM_027467452.2/rna-XM_038186088.1/rna-XM_038186089.1/rna-XM_038186091.1/rna-XM_038186092.1/rna-XM_038186093.1/rna-XM_038186094.1	11
BP	GO:0050855	regulation of B cell receptor signaling pathway	11/1007	18/13714	6.25005e-09	3.13566e-07	2.53921e-07	rna-XM_013091805.4/rna-XM_021266696.3/rna-XM_021266700.3/rna-XM_027467451.2/rna-XM_027467452.2/rna-XM_038186088.1/rna-XM_038186089.1/rna-XM_038186091.1/rna-XM_038186092.1/rna-XM_038186093.1/rna-XM_038186094.1	11
BP	GO:0050861	positive regulation of B cell receptor signaling pathway	11/1007	18/13714	6.25005e-09	3.13566e-07	2.53921e-07	rna-XM_013091805.4/rna-XM_021266696.3/rna-XM_021266700.3/rna-XM_027467451.2/rna-XM_027467452.2/rna-XM_038186088.1/rna-XM_038186089.1/rna-XM_038186091.1/rna-XM_038186092.1/rna-XM_038186093.1/rna-XM_038186094.1	11
BP	GO:0098751	bone cell development	11/1007	18/13714	6.25005e-09	3.13566e-07	2.53921e-07	rna-XM_013091805.4/rna-XM_021266696.3/rna-XM_021266700.3/rna-XM_027467451.2/rna-XM_027467452.2/rna-XM_038186088.1/rna-XM_038186089.1/rna-XM_038186091.1/rna-XM_038186092.1/rna-XM_038186093.1/rna-XM_038186094.1	11
BP	GO:0046368	GDP-L-fucose metabolic process	8/1007	9/13714	6.93195e-09	3.39903e-07	2.75248e-07	rna-XM_005019242.5/rna-XM_005019244.5/rna-XM_013099244.4/rna-XM_013099245.4/rna-XM_027457681.2/rna-XM_027457682.2/rna-XM_027457683.2/rna-XM_038179147.1	8
BP	GO:1990138	neuron projection extension	13/1007	26/13714	7.06329e-09	3.39903e-07	2.75248e-07	rna-XM_027446403.2/rna-XM_027459787.2/rna-XM_027459788.2/rna-XM_027459789.2/rna-XM_027459790.2/rna-XM_027460075.2/rna-XM_027460077.2/rna-XM_038170547.1/rna-XM_038170620.1/rna-XM_038170621.1/rna-XM_038170622.1/rna-XM_038179751.1/rna-XM_038179761.1	13
BP	GO:0042118	endothelial cell activation	12/1007	22/13714	7.47756e-09	3.52642e-07	2.85564e-07	rna-XM_013091805.4/rna-XM_021266696.3/rna-XM_021266700.3/rna-XM_027451416.2/rna-XM_027467451.2/rna-XM_027467452.2/rna-XM_038186088.1/rna-XM_038186089.1/rna-XM_038186091.1/rna-XM_038186092.1/rna-XM_038186093.1/rna-XM_038186094.1	12
BP	GO:0032615	interleukin-12 production	11/1007	19/13714	1.38579e-08	6.28404e-07	5.08873e-07	rna-XM_013091805.4/rna-XM_021266696.3/rna-XM_021266700.3/rna-XM_027467451.2/rna-XM_027467452.2/rna-XM_038186088.1/rna-XM_038186089.1/rna-XM_038186091.1/rna-XM_038186092.1/rna-XM_038186093.1/rna-XM_038186094.1	11
BP	GO:0032655	regulation of interleukin-12 production	11/1007	19/13714	1.38579e-08	6.28404e-07	5.08873e-07	rna-XM_013091805.4/rna-XM_021266696.3/rna-XM_021266700.3/rna-XM_027467451.2/rna-XM_027467452.2/rna-XM_038186088.1/rna-XM_038186089.1/rna-XM_038186091.1/rna-XM_038186092.1/rna-XM_038186093.1/rna-XM_038186094.1	11
BP	GO:0048659	smooth muscle cell proliferation	11/1007	20/13714	2.8751e-08	1.23263e-06	9.98168e-07	rna-XM_013091805.4/rna-XM_021266696.3/rna-XM_021266700.3/rna-XM_027467451.2/rna-XM_027467452.2/rna-XM_038186088.1/rna-XM_038186089.1/rna-XM_038186091.1/rna-XM_038186092.1/rna-XM_038186093.1/rna-XM_038186094.1	11
BP	GO:0048660	regulation of smooth muscle cell proliferation	11/1007	20/13714	2.8751e-08	1.23263e-06	9.98168e-07	rna-XM_013091805.4/rna-XM_021266696.3/rna-XM_021266700.3/rna-XM_027467451.2/rna-XM_027467452.2/rna-XM_038186088.1/rna-XM_038186089.1/rna-XM_038186091.1/rna-XM_038186092.1/rna-XM_038186093.1/rna-XM_038186094.1	11
BP	GO:0050857	positive regulation of antigen receptor-mediated signaling pathway	11/1007	20/13714	2.8751e-08	1.23263e-06	9.98168e-07	rna-XM_013091805.4/rna-XM_021266696.3/rna-XM_021266700.3/rna-XM_027467451.2/rna-XM_027467452.2/rna-XM_038186088.1/rna-XM_038186089.1/rna-XM_038186091.1/rna-XM_038186092.1/rna-XM_038186093.1/rna-XM_038186094.1	11
BP	GO:0002761	regulation of myeloid leukocyte differentiation	12/1007	25/13714	4.88782e-08	2.05812e-06	1.66663e-06	rna-XM_013091805.4/rna-XM_021266696.3/rna-XM_021266700.3/rna-XM_027467451.2/rna-XM_027467452.2/rna-XM_038170176.1/rna-XM_038186088.1/rna-XM_038186089.1/rna-XM_038186091.1/rna-XM_038186092.1/rna-XM_038186093.1/rna-XM_038186094.1	12
MF	GO:0043621	protein self-association	11/1434	19/17773	3.74306e-08	2.11051e-06	1.71544e-06	rna-XM_013091805.4/rna-XM_021266696.3/rna-XM_021266700.3/rna-XM_027467451.2/rna-XM_027467452.2/rna-XM_038186088.1/rna-XM_038186089.1/rna-XM_038186091.1/rna-XM_038186092.1/rna-XM_038186093.1/rna-XM_038186094.1	11
BP	GO:0050854	regulation of antigen receptor-mediated signaling pathway	11/1007	21/13714	5.63706e-08	2.29176e-06	1.85583e-06	rna-XM_013091805.4/rna-XM_021266696.3/rna-XM_021266700.3/rna-XM_027467451.2/rna-XM_027467452.2/rna-XM_038186088.1/rna-XM_038186089.1/rna-XM_038186091.1/rna-XM_038186092.1/rna-XM_038186093.1/rna-XM_038186094.1	11
BP	GO:2000106	regulation of leukocyte apoptotic process	11/1007	21/13714	5.63706e-08	2.29176e-06	1.85583e-06	rna-XM_013091805.4/rna-XM_021266696.3/rna-XM_021266700.3/rna-XM_027467451.2/rna-XM_027467452.2/rna-XM_038186088.1/rna-XM_038186089.1/rna-XM_038186091.1/rna-XM_038186092.1/rna-XM_038186093.1/rna-XM_038186094.1	11
BP	GO:0060560	developmental growth involved in morphogenesis	13/1007	30/13714	6.16161e-08	2.46256e-06	1.99414e-06	rna-XM_027446403.2/rna-XM_027459787.2/rna-XM_027459788.2/rna-XM_027459789.2/rna-XM_027459790.2/rna-XM_027460075.2/rna-XM_027460077.2/rna-XM_038170547.1/rna-XM_038170620.1/rna-XM_038170621.1/rna-XM_038170622.1/rna-XM_038179751.1/rna-XM_038179761.1	13
BP	GO:0048024	regulation of mRNA splicing, via spliceosome	21/1007	76/13714	7.34395e-08	2.88617e-06	2.33718e-06	rna-XM_027446793.2/rna-XM_027450060.2/rna-XM_038165311.1/rna-XM_038165312.1/rna-XM_038170229.1/rna-XM_038172980.1/rna-XM_038172981.1/rna-XM_038172982.1/rna-XM_038172985.1/rna-XM_038172990.1/rna-XM_038172991.1/rna-XM_038172992.1/rna-XM_038172993.1/rna-XM_038172994.1/rna-XM_038172996.1/rna-XM_038172997.1/rna-XM_038172998.1/rna-XR_005262605.1/rna-XR_005262606.1/rna-XR_005262607.1/rna-XR_005262608.1	21
MF	GO:0008270	zinc ion binding	124/1434	954/17773	5.65476e-08	2.96067e-06	2.40646e-06	rna-NM_001310378.1/rna-XM_005009109.5/rna-XM_005016191.5/rna-XM_005029250.5/rna-XM_013092901.3/rna-XM_013095220.4/rna-XM_013098516.4/rna-XM_013105977.4/rna-XM_013108292.4/rna-XM_021267543.3/rna-XM_021267546.3/rna-XM_021278541.3/rna-XM_027446259.2/rna-XM_027446292.2/rna-XM_027446333.2/rna-XM_027446334.2/rna-XM_027447037.2/rna-XM_027451076.2/rna-XM_027451077.2/rna-XM_027455203.2/rna-XM_027455204.2/…	124
BP	GO:0007221	positive regulation of transcription of Notch receptor target	7/1007	8/13714	8.4545e-08	3.26815e-06	2.6465e-06	rna-XM_027456733.2/rna-XM_027456734.2/rna-XM_027456736.2/rna-XM_027456737.2/rna-XM_038178921.1/rna-XM_038178922.1/rna-XM_038178923.1	7
BP	GO:0003158	endothelium development	15/1007	41/13714	9.05131e-08	3.44242e-06	2.78762e-06	rna-XM_013091805.4/rna-XM_021266696.3/rna-XM_021266700.3/rna-XM_027459787.2/rna-XM_027459788.2/rna-XM_027459789.2/rna-XM_027459790.2/rna-XM_027467451.2/rna-XM_027467452.2/rna-XM_038186088.1/rna-XM_038186089.1/rna-XM_038186091.1/rna-XM_038186092.1/rna-XM_038186093.1/rna-XM_038186094.1	15
BP	GO:0050684	regulation of mRNA processing	22/1007	84/13714	1.03148e-07	3.86069e-06	3.12633e-06	rna-XM_027446793.2/rna-XM_027446939.2/rna-XM_027450060.2/rna-XM_038165311.1/rna-XM_038165312.1/rna-XM_038170229.1/rna-XM_038172980.1/rna-XM_038172981.1/rna-XM_038172982.1/rna-XM_038172985.1/rna-XM_038172990.1/rna-XM_038172991.1/rna-XM_038172992.1/rna-XM_038172993.1/rna-XM_038172994.1/rna-XM_038172996.1/rna-XM_038172997.1/rna-XM_038172998.1/rna-XR_005262605.1/rna-XR_005262606.1/rna-XR_005262607.1/…	22
BP	GO:0071887	leukocyte apoptotic process	11/1007	22/13714	1.05264e-07	3.87831e-06	3.1406e-06	rna-XM_013091805.4/rna-XM_021266696.3/rna-XM_021266700.3/rna-XM_027467451.2/rna-XM_027467452.2/rna-XM_038186088.1/rna-XM_038186089.1/rna-XM_038186091.1/rna-XM_038186092.1/rna-XM_038186093.1/rna-XM_038186094.1	11
MF	GO:0016922	nuclear receptor binding	16/1434	43/17773	9.67236e-08	4.72656e-06	3.84179e-06	rna-XM_013091805.4/rna-XM_021266696.3/rna-XM_021266700.3/rna-XM_027452331.2/rna-XM_027452332.2/rna-XM_027467451.2/rna-XM_027467452.2/rna-XM_038165311.1/rna-XM_038165312.1/rna-XM_038173626.1/rna-XM_038186088.1/rna-XM_038186089.1/rna-XM_038186091.1/rna-XM_038186092.1/rna-XM_038186093.1/rna-XM_038186094.1	16
MF	GO:0008092	cytoskeletal protein binding	101/1434	742/17773	1.12361e-07	5.14752e-06	4.18395e-06	rna-XM_005008984.5/rna-XM_005019447.5/rna-XM_005019743.5/rna-XM_005024805.5/rna-XM_005025844.5/rna-XM_013099430.4/rna-XM_021276547.3/rna-XM_021277952.3/rna-XM_027443208.2/rna-XM_027446521.2/rna-XM_027446549.2/rna-XM_027447581.2/rna-XM_027449564.2/rna-XM_027449566.2/rna-XM_027454041.2/rna-XM_027454351.2/rna-XM_027457408.2/rna-XM_027457410.2/rna-XM_027457450.2/rna-XM_027457451.2/rna-XM_027459787.2/…	101
BP	GO:0061515	myeloid cell development	11/1007	23/13714	1.8838e-07	6.83386e-06	5.53396e-06	rna-XM_013091805.4/rna-XM_021266696.3/rna-XM_021266700.3/rna-XM_027467451.2/rna-XM_027467452.2/rna-XM_038186088.1/rna-XM_038186089.1/rna-XM_038186091.1/rna-XM_038186092.1/rna-XM_038186093.1/rna-XM_038186094.1	11
BP	GO:0007156	homophilic cell adhesion via plasma membrane adhesion molecules	27/1007	123/13714	2.04777e-07	7.31612e-06	5.92448e-06	rna-XM_021276798.3/rna-XM_027442884.2/rna-XM_027442885.2/rna-XM_027460414.2/rna-XM_027460415.2/rna-XM_027465901.2/rna-XM_038166207.1/rna-XM_038166208.1/rna-XM_038166209.1/rna-XM_038172425.1/rna-XM_038175177.1/rna-XM_038175178.1/rna-XM_038175179.1/rna-XM_038175180.1/rna-XM_038175181.1/rna-XM_038175182.1/rna-XM_038175183.1/rna-XM_038175184.1/rna-XM_038177857.1/rna-XM_038177858.1/rna-XM_038177859.1/…	27
MF	GO:0005509	calcium ion binding	97/1434	711/17773	1.81332e-07	7.81862e-06	6.35505e-06	rna-XM_005015354.5/rna-XM_005015355.5/rna-XM_005015357.5/rna-XM_005017833.5/rna-XM_005017834.5/rna-XM_005024805.5/rna-XM_005025380.5/rna-XM_013092772.4/rna-XM_013102879.4/rna-XM_021267324.3/rna-XM_021269400.3/rna-XM_021271178.3/rna-XM_021273535.3/rna-XM_021273536.3/rna-XM_021276798.3/rna-XM_027442884.2/rna-XM_027442885.2/rna-XM_027446527.2/rna-XM_027446980.2/rna-XM_027446989.2/rna-XM_027446994.2/…	97
MF	GO:0004341	gluconolactonase activity	6/1434	6/17773	2.73243e-07	9.10395e-06	7.39978e-06	rna-XM_021273535.3/rna-XM_021273536.3/rna-XM_027446980.2/rna-XM_027446989.2/rna-XM_027446994.2/rna-XM_038173168.1	6
MF	GO:0035596	methylthiotransferase activity	6/1434	6/17773	2.73243e-07	9.10395e-06	7.39978e-06	rna-XM_021269013.3/rna-XM_027451212.2/rna-XM_027451213.2/rna-XM_027451214.2/rna-XM_027451215.2/rna-XM_027451217.2	6
MF	GO:0035598	N6-threonylcarbomyladenosine methylthiotransferase activity	6/1434	6/17773	2.73243e-07	9.10395e-06	7.39978e-06	rna-XM_021269013.3/rna-XM_027451212.2/rna-XM_027451213.2/rna-XM_027451214.2/rna-XM_027451215.2/rna-XM_027451217.2	6
MF	GO:0050497	alkylthioltransferase activity	6/1434	6/17773	2.73243e-07	9.10395e-06	7.39978e-06	rna-XM_021269013.3/rna-XM_027451212.2/rna-XM_027451213.2/rna-XM_027451214.2/rna-XM_027451215.2/rna-XM_027451217.2	6
MF	GO:0061712	tRNA (N(6)-L-threonylcarbamoyladenosine(37)-C(2))-methylthiotransferase	6/1434	6/17773	2.73243e-07	9.10395e-06	7.39978e-06	rna-XM_021269013.3/rna-XM_027451212.2/rna-XM_027451213.2/rna-XM_027451214.2/rna-XM_027451215.2/rna-XM_027451217.2	6
MF	GO:0001046	core promoter sequence-specific DNA binding	12/1434	27/17773	4.02376e-07	1.28236e-05	1.04231e-05	rna-XM_013091805.4/rna-XM_021266696.3/rna-XM_021266700.3/rna-XM_027467451.2/rna-XM_027467452.2/rna-XM_038184699.1/rna-XM_038186088.1/rna-XM_038186089.1/rna-XM_038186091.1/rna-XM_038186092.1/rna-XM_038186093.1/rna-XM_038186094.1	12
MF	GO:0098631	cell adhesion mediator activity	9/1434	15/17773	4.52449e-07	1.32208e-05	1.0746e-05	rna-XM_005023397.5/rna-XM_021275047.3/rna-XM_021275049.3/rna-XM_027451486.1/rna-XM_027457656.2/rna-XM_038180178.1/rna-XM_038180179.1/rna-XM_038180180.1/rna-XM_038180181.1	9
MF	GO:0004879	nuclear receptor activity	26/1434	110/17773	4.68952e-07	1.32208e-05	1.0746e-05	rna-XM_005029250.5/rna-XM_013108292.4/rna-XM_021278541.3/rna-XM_027451076.2/rna-XM_027451077.2/rna-XM_027466152.2/rna-XM_027466153.2/rna-XM_027466155.2/rna-XM_027466156.2/rna-XM_038171255.1/rna-XM_038174578.1/rna-XM_038174579.1/rna-XM_038174581.1/rna-XM_038174582.1/rna-XM_038174583.1/rna-XM_038174584.1/rna-XM_038174585.1/rna-XM_038174586.1/rna-XM_038174587.1/rna-XM_038174588.1/rna-XM_038174589.1/…	26
MF	GO:0098531	ligand-activated transcription factor activity	26/1434	110/17773	4.68952e-07	1.32208e-05	1.0746e-05	rna-XM_005029250.5/rna-XM_013108292.4/rna-XM_021278541.3/rna-XM_027451076.2/rna-XM_027451077.2/rna-XM_027466152.2/rna-XM_027466153.2/rna-XM_027466155.2/rna-XM_027466156.2/rna-XM_038171255.1/rna-XM_038174578.1/rna-XM_038174579.1/rna-XM_038174581.1/rna-XM_038174582.1/rna-XM_038174583.1/rna-XM_038174584.1/rna-XM_038174585.1/rna-XM_038174586.1/rna-XM_038174587.1/rna-XM_038174588.1/rna-XM_038174589.1/…	26
MF	GO:0030274	LIM domain binding	8/1434	12/17773	6.49668e-07	1.76373e-05	1.43358e-05	rna-XM_005016976.4/rna-XM_005016977.4/rna-XM_005016978.4/rna-XM_005016979.4/rna-XM_005016981.5/rna-XM_005016983.5/rna-XM_013097020.4/rna-XM_027457343.2	8
BP	GO:0033144	negative regulation of intracellular steroid hormone receptor signaling pathway	11/1007	25/13714	5.4148e-07	1.90569e-05	1.5432e-05	rna-XM_013091805.4/rna-XM_021266696.3/rna-XM_021266700.3/rna-XM_027467451.2/rna-XM_027467452.2/rna-XM_038186088.1/rna-XM_038186089.1/rna-XM_038186091.1/rna-XM_038186092.1/rna-XM_038186093.1/rna-XM_038186094.1	11
BP	GO:0030522	intracellular receptor signaling pathway	21/1007	85/13714	5.81033e-07	2.01482e-05	1.63157e-05	rna-XM_005029250.5/rna-XM_013091805.4/rna-XM_013108292.4/rna-XM_021266696.3/rna-XM_021266700.3/rna-XM_021278541.3/rna-XM_027451076.2/rna-XM_027451077.2/rna-XM_027467451.2/rna-XM_027467452.2/rna-XM_038165311.1/rna-XM_038165312.1/rna-XM_038174578.1/rna-XM_038175538.1/rna-XM_038175539.1/rna-XM_038186088.1/rna-XM_038186089.1/rna-XM_038186091.1/rna-XM_038186092.1/rna-XM_038186093.1/rna-XM_038186094.1	21
BP	GO:0010595	positive regulation of endothelial cell migration	13/1007	36/13714	7.84576e-07	2.6812e-05	2.1712e-05	rna-XM_013091805.4/rna-XM_021266696.3/rna-XM_021266700.3/rna-XM_027453844.2/rna-XM_027453846.2/rna-XM_027467451.2/rna-XM_027467452.2/rna-XM_038186088.1/rna-XM_038186089.1/rna-XM_038186091.1/rna-XM_038186092.1/rna-XM_038186093.1/rna-XM_038186094.1	13
BP	GO:0032612	interleukin-1 production	11/1007	26/13714	8.76438e-07	2.87226e-05	2.32591e-05	rna-XM_013091805.4/rna-XM_021266696.3/rna-XM_021266700.3/rna-XM_027467451.2/rna-XM_027467452.2/rna-XM_038186088.1/rna-XM_038186089.1/rna-XM_038186091.1/rna-XM_038186092.1/rna-XM_038186093.1/rna-XM_038186094.1	11
BP	GO:0032652	regulation of interleukin-1 production	11/1007	26/13714	8.76438e-07	2.87226e-05	2.32591e-05	rna-XM_013091805.4/rna-XM_021266696.3/rna-XM_021266700.3/rna-XM_027467451.2/rna-XM_027467452.2/rna-XM_038186088.1/rna-XM_038186089.1/rna-XM_038186091.1/rna-XM_038186092.1/rna-XM_038186093.1/rna-XM_038186094.1	11
BP	GO:0030316	osteoclast differentiation	12/1007	31/13714	8.77025e-07	2.87226e-05	2.32591e-05	rna-XM_013091805.4/rna-XM_021266696.3/rna-XM_021266700.3/rna-XM_027467451.2/rna-XM_027467452.2/rna-XM_038170176.1/rna-XM_038186088.1/rna-XM_038186089.1/rna-XM_038186091.1/rna-XM_038186092.1/rna-XM_038186093.1/rna-XM_038186094.1	12
BP	GO:0033143	regulation of intracellular steroid hormone receptor signaling pathway	13/1007	37/13714	1.12871e-06	3.59662e-05	2.91249e-05	rna-XM_013091805.4/rna-XM_021266696.3/rna-XM_021266700.3/rna-XM_027467451.2/rna-XM_027467452.2/rna-XM_038165311.1/rna-XM_038165312.1/rna-XM_038186088.1/rna-XM_038186089.1/rna-XM_038186091.1/rna-XM_038186092.1/rna-XM_038186093.1/rna-XM_038186094.1	13
BP	GO:0050770	regulation of axonogenesis	13/1007	37/13714	1.12871e-06	3.59662e-05	2.91249e-05	rna-XM_005023397.5/rna-XM_021275047.3/rna-XM_021275049.3/rna-XM_027457656.2/rna-XM_027460075.2/rna-XM_027460077.2/rna-XM_038170547.1/rna-XM_038179751.1/rna-XM_038179761.1/rna-XM_038180178.1/rna-XM_038180179.1/rna-XM_038180180.1/rna-XM_038180181.1	13
MF	GO:0004181	metallocarboxypeptidase activity	11/1434	25/17773	1.40052e-06	3.66636e-05	2.98005e-05	rna-XM_005016191.5/rna-XM_027455974.2/rna-XM_027466124.2/rna-XM_038173301.1/rna-XM_038183656.1/rna-XM_038183657.1/rna-XM_038183658.1/rna-XM_038183660.1/rna-XM_038183661.1/rna-XM_038183662.1/rna-XM_038185148.1	11
MF	GO:0098632	cell-cell adhesion mediator activity	8/1434	13/17773	1.56906e-06	3.96594e-05	3.22356e-05	rna-XM_005023397.5/rna-XM_021275047.3/rna-XM_021275049.3/rna-XM_027457656.2/rna-XM_038180178.1/rna-XM_038180179.1/rna-XM_038180180.1/rna-XM_038180181.1	8
BP	GO:0048588	developmental cell growth	13/1007	38/13714	1.60101e-06	5.03358e-05	4.07612e-05	rna-XM_027446403.2/rna-XM_027459787.2/rna-XM_027459788.2/rna-XM_027459789.2/rna-XM_027459790.2/rna-XM_027460075.2/rna-XM_027460077.2/rna-XM_038170547.1/rna-XM_038170620.1/rna-XM_038170621.1/rna-XM_038170622.1/rna-XM_038179751.1/rna-XM_038179761.1	13
BP	GO:1903311	regulation of mRNA metabolic process	28/1007	144/13714	1.67515e-06	5.19738e-05	4.20876e-05	rna-XM_027446793.2/rna-XM_027446939.2/rna-XM_027450060.2/rna-XM_038165311.1/rna-XM_038165312.1/rna-XM_038170229.1/rna-XM_038171011.1/rna-XM_038172980.1/rna-XM_038172981.1/rna-XM_038172982.1/rna-XM_038172985.1/rna-XM_038172990.1/rna-XM_038172991.1/rna-XM_038172992.1/rna-XM_038172993.1/rna-XM_038172994.1/rna-XM_038172996.1/rna-XM_038172997.1/rna-XM_038172998.1/rna-XM_038174133.1/rna-XM_038174134.1/…	28
MF	GO:0140326	ATPase-coupled intramembrane lipid transporter activity	11/1434	26/17773	2.25064e-06	5.49907e-05	4.4697e-05	rna-XM_038173183.1/rna-XM_038173184.1/rna-XM_038173185.1/rna-XM_038173186.1/rna-XM_038173187.1/rna-XM_038173188.1/rna-XM_038174268.1/rna-XM_038174269.1/rna-XM_038174270.1/rna-XM_038178298.1/rna-XM_038178303.1	11
BP	GO:0019439	aromatic compound catabolic process	35/1007	204/13714	1.94951e-06	5.97006e-05	4.83447e-05	rna-NM_001310378.1/rna-XM_005009109.5/rna-XM_005029267.5/rna-XM_013095220.4/rna-XM_021278561.3/rna-XM_027446259.2/rna-XM_027446939.2/rna-XM_027447028.2/rna-XM_027460749.2/rna-XM_027460750.2/rna-XM_027463026.2/rna-XM_027463027.2/rna-XM_027463028.2/rna-XM_027463030.2/rna-XM_027463031.2/rna-XM_027463032.2/rna-XM_038165311.1/rna-XM_038165312.1/rna-XM_038169845.1/rna-XM_038170110.1/rna-XM_038170111.1/…	35
BP	GO:0008038	neuron recognition	5/1007	5/13714	2.11507e-06	6.18434e-05	5.00799e-05	rna-XM_027460075.2/rna-XM_027460077.2/rna-XM_038179751.1/rna-XM_038179761.1/rna-XM_038185517.1	5
BP	GO:0030091	protein repair	5/1007	5/13714	2.11507e-06	6.18434e-05	5.00799e-05	rna-XM_013104576.4/rna-XM_027456279.2/rna-XM_038172950.1/rna-XM_038172951.1/rna-XM_038172952.1	5
BP	GO:0045793	positive regulation of cell size	5/1007	5/13714	2.11507e-06	6.18434e-05	5.00799e-05	rna-XM_027446353.2/rna-XM_027446354.2/rna-XM_027446355.2/rna-XM_027453844.2/rna-XM_027453846.2	5
BP	GO:0008361	regulation of cell size	11/1007	28/13714	2.12439e-06	6.18434e-05	5.00799e-05	rna-XM_027446353.2/rna-XM_027446354.2/rna-XM_027446355.2/rna-XM_027453844.2/rna-XM_027453846.2/rna-XM_027460043.1/rna-XM_027460075.2/rna-XM_027460077.2/rna-XM_038170547.1/rna-XM_038179751.1/rna-XM_038179761.1	11
BP	GO:0030334	regulation of cell migration	33/1007	188/13714	2.27115e-06	6.53094e-05	5.28866e-05	rna-XM_005009984.5/rna-XM_005016976.4/rna-XM_013091805.4/rna-XM_021266696.3/rna-XM_021266700.3/rna-XM_027451416.2/rna-XM_027453844.2/rna-XM_027453846.2/rna-XM_027457343.2/rna-XM_027459787.2/rna-XM_027459788.2/rna-XM_027459789.2/rna-XM_027459790.2/rna-XM_027460075.2/rna-XM_027460077.2/rna-XM_027467451.2/rna-XM_027467452.2/rna-XM_038170176.1/rna-XM_038176073.1/rna-XM_038176074.1/rna-XM_038176076.1/…	33
MF	GO:0001596	angiotensin type I receptor activity	5/1434	5/17773	3.39746e-06	7.54649e-05	6.13386e-05	rna-XM_027468299.2/rna-XM_027468300.2/rna-XM_027468301.2/rna-XM_027468302.2/rna-XM_027468303.2	5
MF	GO:0033743	peptide-methionine (R)-S-oxide reductase activity	5/1434	5/17773	3.39746e-06	7.54649e-05	6.13386e-05	rna-XM_013104576.4/rna-XM_027456279.2/rna-XM_038172950.1/rna-XM_038172951.1/rna-XM_038172952.1	5
MF	GO:0051371	muscle alpha-actinin binding	5/1434	5/17773	3.39746e-06	7.54649e-05	6.13386e-05	rna-XM_005008984.5/rna-XM_027459787.2/rna-XM_027459788.2/rna-XM_027459789.2/rna-XM_027459790.2	5
MF	GO:0016411	acylglycerol O-acyltransferase activity	9/1434	18/17773	3.51472e-06	7.57732e-05	6.15892e-05	rna-XM_005012470.5/rna-XM_005012471.5/rna-XM_005018714.4/rna-XM_013092948.4/rna-XM_027448810.2/rna-XM_027448813.2/rna-XM_038172299.1/rna-XM_038172305.1/rna-XM_038172312.1	9
BP	GO:1901361	organic cyclic compound catabolic process	35/1007	207/13714	2.75118e-06	7.76167e-05	6.28528e-05	rna-NM_001310378.1/rna-XM_005009109.5/rna-XM_005029267.5/rna-XM_013095220.4/rna-XM_021278561.3/rna-XM_027446259.2/rna-XM_027446939.2/rna-XM_027447028.2/rna-XM_027460749.2/rna-XM_027460750.2/rna-XM_027463026.2/rna-XM_027463027.2/rna-XM_027463028.2/rna-XM_027463030.2/rna-XM_027463031.2/rna-XM_027463032.2/rna-XM_038165311.1/rna-XM_038165312.1/rna-XM_038169845.1/rna-XM_038170110.1/rna-XM_038170111.1/…	35
BP	GO:0006812	cation transport	45/1007	298/13714	2.76497e-06	7.76167e-05	6.28528e-05	rna-XM_005012191.5/rna-XM_005015728.5/rna-XM_021267270.3/rna-XM_021269708.3/rna-XM_021269709.3/rna-XM_021269710.2/rna-XM_021269711.2/rna-XM_021269712.3/rna-XM_021269713.2/rna-XM_021269717.3/rna-XM_021269718.2/rna-XM_021269719.2/rna-XM_021269720.2/rna-XM_021269722.2/rna-XM_021269723.3/rna-XM_021269724.2/rna-XM_021269728.2/rna-XM_021270613.3/rna-XM_027451480.2/rna-XM_027451484.2/rna-XM_027453400.2/…	45
BP	GO:0010594	regulation of endothelial cell migration	14/1007	46/13714	3.13723e-06	8.70304e-05	7.04759e-05	rna-XM_013091805.4/rna-XM_021266696.3/rna-XM_021266700.3/rna-XM_027451416.2/rna-XM_027453844.2/rna-XM_027453846.2/rna-XM_027467451.2/rna-XM_027467452.2/rna-XM_038186088.1/rna-XM_038186089.1/rna-XM_038186091.1/rna-XM_038186092.1/rna-XM_038186093.1/rna-XM_038186094.1	14
BP	GO:0098609	cell-cell adhesion	43/1007	282/13714	3.55244e-06	9.7403e-05	7.88755e-05	rna-XM_005023397.5/rna-XM_021275047.3/rna-XM_021275049.3/rna-XM_021276798.3/rna-XM_027442884.2/rna-XM_027442885.2/rna-XM_027457656.2/rna-XM_027459787.2/rna-XM_027459788.2/rna-XM_027459789.2/rna-XM_027459790.2/rna-XM_027460414.2/rna-XM_027460415.2/rna-XM_027465901.2/rna-XM_038166207.1/rna-XM_038166208.1/rna-XM_038166209.1/rna-XM_038172425.1/rna-XM_038174027.1/rna-XM_038175177.1/rna-XM_038175178.1/…	43
BP	GO:0043484	regulation of RNA splicing	22/1007	102/13714	3.68258e-06	9.98106e-05	8.08252e-05	rna-XM_027446793.2/rna-XM_027450060.2/rna-XM_038165311.1/rna-XM_038165312.1/rna-XM_038170176.1/rna-XM_038170229.1/rna-XM_038172980.1/rna-XM_038172981.1/rna-XM_038172982.1/rna-XM_038172985.1/rna-XM_038172990.1/rna-XM_038172991.1/rna-XM_038172992.1/rna-XM_038172993.1/rna-XM_038172994.1/rna-XM_038172996.1/rna-XM_038172997.1/rna-XM_038172998.1/rna-XR_005262605.1/rna-XR_005262606.1/rna-XR_005262607.1/…	22
BP	GO:0015914	phospholipid transport	11/1007	30/13714	4.71359e-06	0.000126303	0.000102278	rna-XM_038173183.1/rna-XM_038173184.1/rna-XM_038173185.1/rna-XM_038173186.1/rna-XM_038173187.1/rna-XM_038173188.1/rna-XM_038174268.1/rna-XM_038174269.1/rna-XM_038174270.1/rna-XM_038178298.1/rna-XM_038178303.1	11
BP	GO:2000145	regulation of cell motility	33/1007	195/13714	5.16226e-06	0.000136771	0.000110755	rna-XM_005009984.5/rna-XM_005016976.4/rna-XM_013091805.4/rna-XM_021266696.3/rna-XM_021266700.3/rna-XM_027451416.2/rna-XM_027453844.2/rna-XM_027453846.2/rna-XM_027457343.2/rna-XM_027459787.2/rna-XM_027459788.2/rna-XM_027459789.2/rna-XM_027459790.2/rna-XM_027460075.2/rna-XM_027460077.2/rna-XM_027467451.2/rna-XM_027467452.2/rna-XM_038170176.1/rna-XM_038176073.1/rna-XM_038176074.1/rna-XM_038176076.1/…	33
MF	GO:0005042	netrin receptor activity	6/1434	8/17773	6.63368e-06	0.000138928	0.000112922	rna-XM_027443552.2/rna-XM_027443553.2/rna-XM_027443554.2/rna-XM_027443556.2/rna-XM_027443557.2/rna-XM_027443558.2	6
BP	GO:0099560	synaptic membrane adhesion	8/1007	16/13714	6.21226e-06	0.000162761	0.000131802	rna-XM_005023397.5/rna-XM_021275047.3/rna-XM_021275049.3/rna-XM_027457656.2/rna-XM_038180178.1/rna-XM_038180179.1/rna-XM_038180180.1/rna-XM_038180181.1	8
BP	GO:0043542	endothelial cell migration	14/1007	50/13714	9.29586e-06	0.000240875	0.000195057	rna-XM_013091805.4/rna-XM_021266696.3/rna-XM_021266700.3/rna-XM_027451416.2/rna-XM_027453844.2/rna-XM_027453846.2/rna-XM_027467451.2/rna-XM_027467452.2/rna-XM_038186088.1/rna-XM_038186089.1/rna-XM_038186091.1/rna-XM_038186092.1/rna-XM_038186093.1/rna-XM_038186094.1	14
MF	GO:0019904	protein domain specific binding	33/1434	185/17773	1.22051e-05	0.000248509	0.00020199	rna-XM_005016976.4/rna-XM_005016977.4/rna-XM_005016978.4/rna-XM_005016979.4/rna-XM_005016981.5/rna-XM_005016983.5/rna-XM_005019242.5/rna-XM_005019244.5/rna-XM_013097020.4/rna-XM_013099244.4/rna-XM_013099245.4/rna-XM_013099246.4/rna-XM_027446381.2/rna-XM_027451439.2/rna-XM_027451440.2/rna-XM_027451441.2/rna-XM_027451443.2/rna-XM_027451444.2/rna-XM_027451446.2/rna-XM_027451448.2/rna-XM_027451449.2/…	33
BP	GO:0040011	locomotion	44/1007	304/13714	1.08302e-05	0.000277584	0.000224783	rna-XM_005009984.5/rna-XM_005016943.5/rna-XM_005016976.4/rna-XM_005026154.5/rna-XM_013091805.4/rna-XM_013094722.4/rna-XM_021266696.3/rna-XM_021266700.3/rna-XM_021268856.3/rna-XM_027451416.2/rna-XM_027453844.2/rna-XM_027453846.2/rna-XM_027457343.2/rna-XM_027459787.2/rna-XM_027459788.2/rna-XM_027459789.2/rna-XM_027459790.2/rna-XM_027460075.2/rna-XM_027460077.2/rna-XM_027467451.2/rna-XM_027467452.2/…	44
BP	GO:0070654	sensory epithelium regeneration	5/1007	6/13714	1.19174e-05	0.000286748	0.000232205	rna-XM_021278541.3/rna-XM_027451076.2/rna-XM_027451077.2/rna-XM_038175538.1/rna-XM_038175539.1	5
BP	GO:0070655	mechanosensory epithelium regeneration	5/1007	6/13714	1.19174e-05	0.000286748	0.000232205	rna-XM_021278541.3/rna-XM_027451076.2/rna-XM_027451077.2/rna-XM_038175538.1/rna-XM_038175539.1	5
BP	GO:0070656	mechanoreceptor differentiation involved in mechanosensory epithelium regeneration	5/1007	6/13714	1.19174e-05	0.000286748	0.000232205	rna-XM_021278541.3/rna-XM_027451076.2/rna-XM_027451077.2/rna-XM_038175538.1/rna-XM_038175539.1	5
BP	GO:0070659	inner ear sensory epithelium regeneration	5/1007	6/13714	1.19174e-05	0.000286748	0.000232205	rna-XM_021278541.3/rna-XM_027451076.2/rna-XM_027451077.2/rna-XM_038175538.1/rna-XM_038175539.1	5
BP	GO:0070660	inner ear receptor cell differentiation involved in inner ear sensory epithelium regeneration	5/1007	6/13714	1.19174e-05	0.000286748	0.000232205	rna-XM_021278541.3/rna-XM_027451076.2/rna-XM_027451077.2/rna-XM_038175538.1/rna-XM_038175539.1	5
BP	GO:1990399	epithelium regeneration	5/1007	6/13714	1.19174e-05	0.000286748	0.000232205	rna-XM_021278541.3/rna-XM_027451076.2/rna-XM_027451077.2/rna-XM_038175538.1/rna-XM_038175539.1	5
BP	GO:0040012	regulation of locomotion	33/1007	204/13714	1.37789e-05	0.000327436	0.000265153	rna-XM_005009984.5/rna-XM_005016976.4/rna-XM_013091805.4/rna-XM_021266696.3/rna-XM_021266700.3/rna-XM_027451416.2/rna-XM_027453844.2/rna-XM_027453846.2/rna-XM_027457343.2/rna-XM_027459787.2/rna-XM_027459788.2/rna-XM_027459789.2/rna-XM_027459790.2/rna-XM_027460075.2/rna-XM_027460077.2/rna-XM_027467451.2/rna-XM_027467452.2/rna-XM_038170176.1/rna-XM_038176073.1/rna-XM_038176074.1/rna-XM_038176076.1/…	33
BP	GO:0009187	cyclic nucleotide metabolic process	12/1007	39/13714	1.4025e-05	0.000327436	0.000265153	rna-XM_005021583.5/rna-XM_013101432.4/rna-XM_013101434.4/rna-XM_027466155.2/rna-XM_027466156.2/rna-XM_027467196.2/rna-XM_027467199.2/rna-XM_038170327.1/rna-XM_038170328.1/rna-XM_038170607.1/rna-XM_038185384.1/rna-XM_038185386.1	12
BP	GO:0045637	regulation of myeloid cell differentiation	12/1007	39/13714	1.4025e-05	0.000327436	0.000265153	rna-XM_013091805.4/rna-XM_021266696.3/rna-XM_021266700.3/rna-XM_027467451.2/rna-XM_027467452.2/rna-XM_038170176.1/rna-XM_038186088.1/rna-XM_038186089.1/rna-XM_038186091.1/rna-XM_038186092.1/rna-XM_038186093.1/rna-XM_038186094.1	12
BP	GO:0030001	metal ion transport	38/1007	251/13714	1.52997e-05	0.000353693	0.000286415	rna-XM_005012191.5/rna-XM_005015728.5/rna-XM_021267270.3/rna-XM_021269708.3/rna-XM_021269709.3/rna-XM_021269710.2/rna-XM_021269711.2/rna-XM_021269712.3/rna-XM_021269713.2/rna-XM_021269717.3/rna-XM_021269718.2/rna-XM_021269719.2/rna-XM_021269720.2/rna-XM_021269722.2/rna-XM_021269723.3/rna-XM_021269724.2/rna-XM_021269728.2/rna-XM_021270613.3/rna-XM_027453400.2/rna-XM_027455311.2/rna-XM_027455686.2/…	38
MF	GO:0001595	angiotensin receptor activity	5/1434	6/17773	1.90186e-05	0.000366858	0.000298186	rna-XM_027468299.2/rna-XM_027468300.2/rna-XM_027468301.2/rna-XM_027468302.2/rna-XM_027468303.2	5
MF	GO:0004945	angiotensin type II receptor activity	5/1434	6/17773	1.90186e-05	0.000366858	0.000298186	rna-XM_027468299.2/rna-XM_027468300.2/rna-XM_027468301.2/rna-XM_027468302.2/rna-XM_027468303.2	5
BP	GO:0061564	axon development	25/1007	136/13714	1.65883e-05	0.00037976	0.000307524	rna-XM_005023397.5/rna-XM_021275047.3/rna-XM_021275049.3/rna-XM_027446403.2/rna-XM_027455311.2/rna-XM_027457656.2/rna-XM_027459787.2/rna-XM_027459788.2/rna-XM_027459789.2/rna-XM_027459790.2/rna-XM_027460075.2/rna-XM_027460077.2/rna-XM_038170547.1/rna-XM_038170620.1/rna-XM_038170621.1/rna-XM_038170622.1/rna-XM_038170706.1/rna-XM_038171011.1/rna-XM_038179751.1/rna-XM_038179761.1/rna-XM_038180178.1/…	25
BP	GO:0010634	positive regulation of epithelial cell migration	13/1007	46/13714	1.73222e-05	0.000392747	0.000318041	rna-XM_013091805.4/rna-XM_021266696.3/rna-XM_021266700.3/rna-XM_027453844.2/rna-XM_027453846.2/rna-XM_027467451.2/rna-XM_027467452.2/rna-XM_038186088.1/rna-XM_038186089.1/rna-XM_038186091.1/rna-XM_038186092.1/rna-XM_038186093.1/rna-XM_038186094.1	13
MF	GO:0003841	1-acylglycerol-3-phosphate O-acyltransferase activity	8/1434	17/17773	2.20837e-05	0.000394814	0.000320908	rna-XM_005012470.5/rna-XM_005012471.5/rna-XM_013092948.4/rna-XM_027448810.2/rna-XM_027448813.2/rna-XM_038172299.1/rna-XM_038172305.1/rna-XM_038172312.1	8
MF	GO:0042171	lysophosphatidic acid acyltransferase activity	8/1434	17/17773	2.20837e-05	0.000394814	0.000320908	rna-XM_005012470.5/rna-XM_005012471.5/rna-XM_013092948.4/rna-XM_027448810.2/rna-XM_027448813.2/rna-XM_038172299.1/rna-XM_038172305.1/rna-XM_038172312.1	8
MF	GO:0071617	lysophospholipid acyltransferase activity	8/1434	17/17773	2.20837e-05	0.000394814	0.000320908	rna-XM_005012470.5/rna-XM_005012471.5/rna-XM_013092948.4/rna-XM_027448810.2/rna-XM_027448813.2/rna-XM_038172299.1/rna-XM_038172305.1/rna-XM_038172312.1	8
BP	GO:0048384	retinoic acid receptor signaling pathway	8/1007	18/13714	1.84917e-05	0.000415271	0.00033628	rna-XM_005029250.5/rna-XM_013108292.4/rna-XM_021278541.3/rna-XM_027451076.2/rna-XM_027451077.2/rna-XM_038174578.1/rna-XM_038175538.1/rna-XM_038175539.1	8
BP	GO:0050853	B cell receptor signaling pathway	11/1007	34/13714	1.87889e-05	0.000417965	0.000338462	rna-XM_013091805.4/rna-XM_021266696.3/rna-XM_021266700.3/rna-XM_027467451.2/rna-XM_027467452.2/rna-XM_038186088.1/rna-XM_038186089.1/rna-XM_038186091.1/rna-XM_038186092.1/rna-XM_038186093.1/rna-XM_038186094.1	11
MF	GO:0003779	actin binding	55/1434	386/17773	2.48518e-05	0.000433723	0.000352534	rna-XM_005008984.5/rna-XM_005019743.5/rna-XM_005024805.5/rna-XM_027447581.2/rna-XM_027457450.2/rna-XM_027457451.2/rna-XM_027459787.2/rna-XM_027459788.2/rna-XM_027459789.2/rna-XM_027459790.2/rna-XM_027460043.1/rna-XM_027461216.2/rna-XM_038169881.1/rna-XM_038169882.1/rna-XM_038169887.1/rna-XM_038169889.1/rna-XM_038169891.1/rna-XM_038169894.1/rna-XM_038169895.1/rna-XM_038173423.1/rna-XM_038173425.1/…	55
BP	GO:0007409	axonogenesis	24/1007	129/13714	1.97745e-05	0.000435778	0.000352887	rna-XM_005023397.5/rna-XM_021275047.3/rna-XM_021275049.3/rna-XM_027446403.2/rna-XM_027457656.2/rna-XM_027459787.2/rna-XM_027459788.2/rna-XM_027459789.2/rna-XM_027459790.2/rna-XM_027460075.2/rna-XM_027460077.2/rna-XM_038170547.1/rna-XM_038170620.1/rna-XM_038170621.1/rna-XM_038170622.1/rna-XM_038170706.1/rna-XM_038171011.1/rna-XM_038179751.1/rna-XM_038179761.1/rna-XM_038180178.1/rna-XM_038180179.1/…	24
BP	GO:0002274	myeloid leukocyte activation	13/1007	47/13714	2.23514e-05	0.000488006	0.00039518	rna-XM_013091805.4/rna-XM_021266696.3/rna-XM_021266700.3/rna-XM_027466155.2/rna-XM_027466156.2/rna-XM_027467451.2/rna-XM_027467452.2/rna-XM_038186088.1/rna-XM_038186089.1/rna-XM_038186091.1/rna-XM_038186092.1/rna-XM_038186093.1/rna-XM_038186094.1	13
MF	GO:0043167	ion binding	592/1434	6454/17773	2.8768e-05	0.000490394	0.000398597	id-LOC113839607/rna-CYTB/rna-NM_001310378.1/rna-NM_001310380.1/rna-NM_001310384.1/rna-NM_001310400.1/rna-XM_005008982.4/rna-XM_005008984.5/rna-XM_005009109.5/rna-XM_005009984.5/rna-XM_005012191.5/rna-XM_005012288.5/rna-XM_005014001.5/rna-XM_005015048.5/rna-XM_005015049.5/rna-XM_005015050.5/rna-XM_005015051.5/rna-XM_005015354.5/rna-XM_005015355.5/rna-XM_005015357.5/rna-XM_005016191.5/rna-XM_005017…	592
BP	GO:0046058	cAMP metabolic process	10/1007	29/13714	2.40213e-05	0.000519654	0.000420808	rna-XM_005021583.5/rna-XM_013101432.4/rna-XM_013101434.4/rna-XM_027467196.2/rna-XM_027467199.2/rna-XM_038170327.1/rna-XM_038170328.1/rna-XM_038170607.1/rna-XM_038185384.1/rna-XM_038185386.1	10
BP	GO:0090162	establishment of epithelial cell polarity	7/1007	14/13714	2.44514e-05	0.000524149	0.000424448	rna-XM_013091819.4/rna-XM_013091821.4/rna-XM_013091823.4/rna-XM_021266706.3/rna-XM_027467446.2/rna-XM_038173182.1/rna-XM_038185893.1	7
BP	GO:0007413	axonal fasciculation	4/1007	4/13714	2.89108e-05	0.000587688	0.000475901	rna-XM_027460075.2/rna-XM_027460077.2/rna-XM_038179751.1/rna-XM_038179761.1	4
BP	GO:0097156	fasciculation of motor neuron axon	4/1007	4/13714	2.89108e-05	0.000587688	0.000475901	rna-XM_027460075.2/rna-XM_027460077.2/rna-XM_038179751.1/rna-XM_038179761.1	4
BP	GO:0106030	neuron projection fasciculation	4/1007	4/13714	2.89108e-05	0.000587688	0.000475901	rna-XM_027460075.2/rna-XM_027460077.2/rna-XM_038179751.1/rna-XM_038179761.1	4
BP	GO:1901550	regulation of endothelial cell development	4/1007	4/13714	2.89108e-05	0.000587688	0.000475901	rna-XM_027459787.2/rna-XM_027459788.2/rna-XM_027459789.2/rna-XM_027459790.2	4
BP	GO:1903140	regulation of establishment of endothelial barrier	4/1007	4/13714	2.89108e-05	0.000587688	0.000475901	rna-XM_027459787.2/rna-XM_027459788.2/rna-XM_027459789.2/rna-XM_027459790.2	4
BP	GO:1904702	regulation of protein localization to adherens junction	4/1007	4/13714	2.89108e-05	0.000587688	0.000475901	rna-XM_027459787.2/rna-XM_027459788.2/rna-XM_027459789.2/rna-XM_027459790.2	4
MF	GO:0016879	ligase activity, forming carbon-nitrogen bonds	12/1434	39/17773	3.63636e-05	0.000605785	0.000492388	rna-XM_027449868.2/rna-XM_027463289.2/rna-XM_027463291.2/rna-XM_027463292.2/rna-XM_027463297.2/rna-XM_038177029.1/rna-XM_038183304.1/rna-XM_038183305.1/rna-XM_038183306.1/rna-XM_038183307.1/rna-XM_038183308.1/rna-XR_003498850.2	12
MF	GO:0043014	alpha-tubulin binding	10/1434	28/17773	3.84756e-05	0.000606758	0.000493179	rna-XM_027463289.2/rna-XM_027463291.2/rna-XM_027463292.2/rna-XM_027463297.2/rna-XM_038183304.1/rna-XM_038183305.1/rna-XM_038183306.1/rna-XM_038183307.1/rna-XM_038183308.1/rna-XR_003498850.2	10
MF	GO:0002162	dystroglycan binding	4/1434	4/17773	4.22164e-05	0.000606758	0.000493179	rna-XM_027459787.2/rna-XM_027459788.2/rna-XM_027459789.2/rna-XM_027459790.2	4
MF	GO:0003689	DNA clamp loader activity	4/1434	4/17773	4.22164e-05	0.000606758	0.000493179	rna-NM_001310384.1/rna-XM_038169821.1/rna-XM_038177783.1/rna-XM_038177784.1	4
MF	GO:0033745	L-methionine-(R)-S-oxide reductase activity	4/1434	4/17773	4.22164e-05	0.000606758	0.000493179	rna-XM_013104576.4/rna-XM_038172950.1/rna-XM_038172951.1/rna-XM_038172952.1	4
MF	GO:0038191	neuropilin binding	4/1434	4/17773	4.22164e-05	0.000606758	0.000493179	rna-XM_027460075.2/rna-XM_027460077.2/rna-XM_038179751.1/rna-XM_038179761.1	4
MF	GO:0043027	cysteine-type endopeptidase inhibitor activity involved in apoptotic process	4/1434	4/17773	4.22164e-05	0.000606758	0.000493179	rna-XM_013105371.4/rna-XM_038170893.1/rna-XM_038170894.1/rna-XM_038170895.1	4
MF	GO:0047315	kynurenine-glyoxylate transaminase activity	4/1434	4/17773	4.22164e-05	0.000606758	0.000493179	rna-XM_005029267.5/rna-XM_027463026.2/rna-XM_027463027.2/rna-XM_038183374.1	4
MF	GO:0046914	transition metal ion binding	132/1434	1172/17773	4.4787e-05	0.000631324	0.000513147	rna-NM_001310378.1/rna-XM_005009109.5/rna-XM_005016191.5/rna-XM_005019749.5/rna-XM_005025843.5/rna-XM_005029250.5/rna-XM_013092901.3/rna-XM_013095220.4/rna-XM_013098516.4/rna-XM_013105977.4/rna-XM_013108292.4/rna-XM_021267543.3/rna-XM_021267546.3/rna-XM_021278541.3/rna-XM_027446259.2/rna-XM_027446292.2/rna-XM_027446333.2/rna-XM_027446334.2/rna-XM_027447037.2/rna-XM_027451076.2/rna-XM_027451077.2/…	132
BP	GO:0002573	myeloid leukocyte differentiation	12/1007	42/13714	3.22862e-05	0.000650691	0.00052692	rna-XM_013091805.4/rna-XM_021266696.3/rna-XM_021266700.3/rna-XM_027467451.2/rna-XM_027467452.2/rna-XM_038170176.1/rna-XM_038186088.1/rna-XM_038186089.1/rna-XM_038186091.1/rna-XM_038186092.1/rna-XM_038186093.1/rna-XM_038186094.1	12
MF	GO:0015631	tubulin binding	42/1434	276/17773	4.85745e-05	0.000671794	0.000546041	rna-XM_005019447.5/rna-XM_005025844.5/rna-XM_013099430.4/rna-XM_021276547.3/rna-XM_021277952.3/rna-XM_027443208.2/rna-XM_027446549.2/rna-XM_027449564.2/rna-XM_027449566.2/rna-XM_027454041.2/rna-XM_027454351.2/rna-XM_027457408.2/rna-XM_027457410.2/rna-XM_027463289.2/rna-XM_027463291.2/rna-XM_027463292.2/rna-XM_027463297.2/rna-XM_027469723.2/rna-XM_038165606.1/rna-XM_038165607.1/rna-XM_038166745.1/…	42
BP	GO:0002034	maintenance of blood vessel diameter homeostasis by renin-angiotensin	5/1007	7/13714	3.9175e-05	0.000776258	0.000628602	rna-XM_027468299.2/rna-XM_027468300.2/rna-XM_027468301.2/rna-XM_027468302.2/rna-XM_027468303.2	5
BP	GO:0003072	renal control of peripheral vascular resistance involved in regulation of systemic arterial blood pressure	5/1007	7/13714	3.9175e-05	0.000776258	0.000628602	rna-XM_027468299.2/rna-XM_027468300.2/rna-XM_027468301.2/rna-XM_027468302.2/rna-XM_027468303.2	5
MF	GO:0016671	oxidoreductase activity, acting on a sulfur group of donors, disulfide as acceptor	5/1434	7/17773	6.21127e-05	0.000843122	0.000685297	rna-XM_013104576.4/rna-XM_027456279.2/rna-XM_038172950.1/rna-XM_038172951.1/rna-XM_038172952.1	5
BP	GO:0009755	hormone-mediated signaling pathway	19/1007	94/13714	4.36647e-05	0.000858011	0.000694804	rna-XM_013091805.4/rna-XM_021266696.3/rna-XM_021266700.3/rna-XM_021278541.3/rna-XM_027451076.2/rna-XM_027451077.2/rna-XM_027467451.2/rna-XM_027467452.2/rna-XM_038165311.1/rna-XM_038165312.1/rna-XM_038174578.1/rna-XM_038175538.1/rna-XM_038175539.1/rna-XM_038186088.1/rna-XM_038186089.1/rna-XM_038186091.1/rna-XM_038186092.1/rna-XM_038186093.1/rna-XM_038186094.1	19
BP	GO:0015748	organophosphate ester transport	11/1007	37/13714	4.57733e-05	0.000886452	0.000717836	rna-XM_038173183.1/rna-XM_038173184.1/rna-XM_038173185.1/rna-XM_038173186.1/rna-XM_038173187.1/rna-XM_038173188.1/rna-XM_038174268.1/rna-XM_038174269.1/rna-XM_038174270.1/rna-XM_038178298.1/rna-XM_038178303.1	11
BP	GO:0030518	intracellular steroid hormone receptor signaling pathway	13/1007	50/13714	4.58639e-05	0.000886452	0.000717836	rna-XM_013091805.4/rna-XM_021266696.3/rna-XM_021266700.3/rna-XM_027467451.2/rna-XM_027467452.2/rna-XM_038165311.1/rna-XM_038165312.1/rna-XM_038186088.1/rna-XM_038186089.1/rna-XM_038186091.1/rna-XM_038186092.1/rna-XM_038186093.1/rna-XM_038186094.1	13
BP	GO:0034394	protein localization to cell surface	8/1007	20/13714	4.66167e-05	0.000893676	0.000723686	rna-XM_027459787.2/rna-XM_027459788.2/rna-XM_027459789.2/rna-XM_027459790.2/rna-XM_027460075.2/rna-XM_027460077.2/rna-XM_038179751.1/rna-XM_038179761.1	8
BP	GO:0010632	regulation of epithelial cell migration	14/1007	57/13714	4.70004e-05	0.000893766	0.000723758	rna-XM_013091805.4/rna-XM_021266696.3/rna-XM_021266700.3/rna-XM_027451416.2/rna-XM_027453844.2/rna-XM_027453846.2/rna-XM_027467451.2/rna-XM_027467452.2/rna-XM_038186088.1/rna-XM_038186089.1/rna-XM_038186091.1/rna-XM_038186092.1/rna-XM_038186093.1/rna-XM_038186094.1	14
BP	GO:0008033	tRNA processing	17/1007	79/13714	4.73896e-05	0.000893958	0.000723914	rna-XM_027465835.2/rna-XM_027465843.2/rna-XM_038169865.1/rna-XM_038169866.1/rna-XM_038171085.1/rna-XM_038171086.1/rna-XM_038171087.1/rna-XM_038179051.1/rna-XM_038179056.1/rna-XM_038179075.1/rna-XM_038179080.1/rna-XM_038179081.1/rna-XR_003499734.2/rna-XR_003499735.2/rna-XR_005265850.1/rna-XR_005265852.1/rna-XR_005265854.1	17
BP	GO:0001667	ameboidal-type cell migration	19/1007	95/13714	5.08885e-05	0.000952341	0.000771192	rna-XM_013091805.4/rna-XM_021266696.3/rna-XM_021266700.3/rna-XM_027451416.2/rna-XM_027453844.2/rna-XM_027453846.2/rna-XM_027460075.2/rna-XM_027460077.2/rna-XM_027467451.2/rna-XM_027467452.2/rna-XM_038171011.1/rna-XM_038179751.1/rna-XM_038179761.1/rna-XM_038186088.1/rna-XM_038186089.1/rna-XM_038186091.1/rna-XM_038186092.1/rna-XM_038186093.1/rna-XM_038186094.1	19
MF	GO:0004115	3',5'-cyclic-AMP phosphodiesterase activity	7/1434	15/17773	7.90876e-05	0.00105402	0.00085672	rna-XM_005014001.5/rna-XM_013094320.4/rna-XM_021268520.3/rna-XM_021268522.3/rna-XM_038170327.1/rna-XM_038170328.1/rna-XM_038174619.1	7
MF	GO:0140303	intramembrane lipid transporter activity	11/1434	36/17773	8.23362e-05	0.00107772	0.000875983	rna-XM_038173183.1/rna-XM_038173184.1/rna-XM_038173185.1/rna-XM_038173186.1/rna-XM_038173187.1/rna-XM_038173188.1/rna-XM_038174268.1/rna-XM_038174269.1/rna-XM_038174270.1/rna-XM_038178298.1/rna-XM_038178303.1	11
BP	GO:0033002	muscle cell proliferation	11/1007	38/13714	6.0185e-05	0.00111745	0.000904895	rna-XM_013091805.4/rna-XM_021266696.3/rna-XM_021266700.3/rna-XM_027467451.2/rna-XM_027467452.2/rna-XM_038186088.1/rna-XM_038186089.1/rna-XM_038186091.1/rna-XM_038186092.1/rna-XM_038186093.1/rna-XM_038186094.1	11
BP	GO:0006397	mRNA processing	45/1007	336/13714	6.11999e-05	0.00112742	0.000912965	rna-XM_005012288.5/rna-XM_005012845.5/rna-XM_013092901.3/rna-XM_027446144.2/rna-XM_027446145.2/rna-XM_027446146.2/rna-XM_027446148.2/rna-XM_027446149.2/rna-XM_027446150.2/rna-XM_027446793.2/rna-XM_027446939.2/rna-XM_027450060.2/rna-XM_027467631.2/rna-XM_027467760.2/rna-XM_038165305.1/rna-XM_038165311.1/rna-XM_038165312.1/rna-XM_038169737.1/rna-XM_038170229.1/rna-XM_038170413.1/rna-XM_038172980.1/…	45
BP	GO:0034332	adherens junction organization	8/1007	21/13714	7.04752e-05	0.00128338	0.00103927	rna-XM_027442884.2/rna-XM_027459787.2/rna-XM_027459788.2/rna-XM_027459789.2/rna-XM_027459790.2/rna-XM_038166207.1/rna-XM_038166208.1/rna-XM_038166209.1	8
BP	GO:0060562	epithelial tube morphogenesis	14/1007	59/13714	7.07549e-05	0.00128338	0.00103927	rna-XM_013091805.4/rna-XM_021266696.3/rna-XM_021266700.3/rna-XM_027467451.2/rna-XM_027467452.2/rna-XM_038171011.1/rna-XM_038181172.1/rna-XM_038181175.1/rna-XM_038186088.1/rna-XM_038186089.1/rna-XM_038186091.1/rna-XM_038186092.1/rna-XM_038186093.1/rna-XM_038186094.1	14
MF	GO:0004180	carboxypeptidase activity	11/1434	37/17773	0.000108691	0.00139772	0.00113608	rna-XM_005016191.5/rna-XM_027455974.2/rna-XM_027466124.2/rna-XM_038173301.1/rna-XM_038183656.1/rna-XM_038183657.1/rna-XM_038183658.1/rna-XM_038183660.1/rna-XM_038183661.1/rna-XM_038183662.1/rna-XM_038185148.1	11
MF	GO:0016627	oxidoreductase activity, acting on the CH-CH group of donors	15/1434	63/17773	0.000111807	0.00141301	0.00114851	rna-NM_001310378.1/rna-XM_005019096.5/rna-XM_005019097.5/rna-XM_013095220.4/rna-XM_021270002.3/rna-XM_021273036.3/rna-XM_038170775.1/rna-XM_038170776.1/rna-XM_038178268.1/rna-XM_038178269.1/rna-XM_038178270.1/rna-XM_038178655.1/rna-XM_038178657.1/rna-XM_038178658.1/rna-XR_005265501.1	15
BP	GO:0009225	nucleotide-sugar metabolic process	10/1007	33/13714	8.47135e-05	0.00152484	0.0012348	rna-XM_005019242.5/rna-XM_005019244.5/rna-XM_013099244.4/rna-XM_013099245.4/rna-XM_027446327.2/rna-XM_027446328.2/rna-XM_027457681.2/rna-XM_027457682.2/rna-XM_027457683.2/rna-XM_038179147.1	10
MF	GO:0008417	fucosyltransferase activity	9/1434	26/17773	0.000124793	0.00155039	0.00126017	rna-XM_005019242.5/rna-XM_005019244.5/rna-XM_013099244.4/rna-XM_013099245.4/rna-XM_013099246.4/rna-XM_027457681.2/rna-XM_027457682.2/rna-XM_027457683.2/rna-XM_038179147.1	9
BP	GO:0050727	regulation of inflammatory response	13/1007	53/13714	8.84848e-05	0.00158066	0.00128	rna-XM_013091805.4/rna-XM_021266696.3/rna-XM_021266700.3/rna-XM_027466155.2/rna-XM_027466156.2/rna-XM_027467451.2/rna-XM_027467452.2/rna-XM_038186088.1/rna-XM_038186089.1/rna-XM_038186091.1/rna-XM_038186092.1/rna-XM_038186093.1/rna-XM_038186094.1	13
BP	GO:0007399	nervous system development	79/1007	704/13714	8.94512e-05	0.00158591	0.00128425	rna-XM_005016976.4/rna-XM_005016981.5/rna-XM_005023397.5/rna-XM_005029250.5/rna-XM_013101648.4/rna-XM_013105802.4/rna-XM_021273889.3/rna-XM_021273890.3/rna-XM_021273891.3/rna-XM_021275047.3/rna-XM_021275049.3/rna-XM_021278541.3/rna-XM_027446213.2/rna-XM_027446215.2/rna-XM_027446217.2/rna-XM_027446403.2/rna-XM_027449087.2/rna-XM_027450060.2/rna-XM_027451076.2/rna-XM_027451077.2/rna-XM_027453844.2/…	79
BP	GO:0003071	renal system process involved in regulation of systemic arterial blood pressure	5/1007	8/13714	9.81267e-05	0.00170134	0.00137772	rna-XM_027468299.2/rna-XM_027468300.2/rna-XM_027468301.2/rna-XM_027468302.2/rna-XM_027468303.2	5
BP	GO:0071728	beak development	5/1007	8/13714	9.81267e-05	0.00170134	0.00137772	rna-XM_021278541.3/rna-XM_027451076.2/rna-XM_027451077.2/rna-XM_038175538.1/rna-XM_038175539.1	5
BP	GO:0071729	beak morphogenesis	5/1007	8/13714	9.81267e-05	0.00170134	0.00137772	rna-XM_021278541.3/rna-XM_027451076.2/rna-XM_027451077.2/rna-XM_038175538.1/rna-XM_038175539.1	5
MF	GO:0008235	metalloexopeptidase activity	13/1434	51/17773	0.00015147	0.00185046	0.00150407	rna-XM_005016191.5/rna-XM_027455974.2/rna-XM_027466124.2/rna-XM_027466968.2/rna-XM_038170291.1/rna-XM_038173301.1/rna-XM_038183656.1/rna-XM_038183657.1/rna-XM_038183658.1/rna-XM_038183660.1/rna-XM_038183661.1/rna-XM_038183662.1/rna-XM_038185148.1	13
MF	GO:0051393	alpha-actinin binding	5/1434	8/17773	0.000154578	0.00185747	0.00150977	rna-XM_005008984.5/rna-XM_027459787.2/rna-XM_027459788.2/rna-XM_027459789.2/rna-XM_027459790.2	5
BP	GO:0022603	regulation of anatomical structure morphogenesis	29/1007	188/13714	0.000108118	0.0018609	0.00150693	rna-XM_005023397.5/rna-XM_013091805.4/rna-XM_021266696.3/rna-XM_021266700.3/rna-XM_021275047.3/rna-XM_021275049.3/rna-XM_027446290.2/rna-XM_027451416.2/rna-XM_027453844.2/rna-XM_027453846.2/rna-XM_027457656.2/rna-XM_027460075.2/rna-XM_027460077.2/rna-XM_027467451.2/rna-XM_027467452.2/rna-XM_038170547.1/rna-XM_038171011.1/rna-XM_038179751.1/rna-XM_038179761.1/rna-XM_038180178.1/rna-XM_038180179.1/…	29
BP	GO:0006171	cAMP biosynthetic process	7/1007	17/13714	0.000113879	0.00194585	0.00157572	rna-XM_005021583.5/rna-XM_013101432.4/rna-XM_013101434.4/rna-XM_027467196.2/rna-XM_027467199.2/rna-XM_038185384.1/rna-XM_038185386.1	7
CC	GO:0098839	postsynaptic density membrane	8/1266	17/17135	1.1542e-05	0.00207414	0.00175286	rna-XM_005023397.5/rna-XM_021275047.3/rna-XM_021275049.3/rna-XM_027457656.2/rna-XM_038180178.1/rna-XM_038180179.1/rna-XM_038180180.1/rna-XM_038180181.1	8
CC	GO:0043293	apoptosome	4/1266	4/17135	2.96681e-05	0.00207414	0.00175286	rna-XM_027452411.2/rna-XM_027452425.2/rna-XM_027452440.2/rna-XM_038167438.1	4
CC	GO:0055087	Ski complex	4/1266	4/17135	2.96681e-05	0.00207414	0.00175286	rna-XM_038170110.1/rna-XM_038170111.1/rna-XM_038170112.1/rna-XM_038170113.1	4
CC	GO:0061826	podosome ring	4/1266	4/17135	2.96681e-05	0.00207414	0.00175286	rna-XM_027459787.2/rna-XM_027459788.2/rna-XM_027459789.2/rna-XM_027459790.2	4
CC	GO:0098723	skeletal muscle myofibril	4/1266	4/17135	2.96681e-05	0.00207414	0.00175286	rna-XM_027459787.2/rna-XM_027459788.2/rna-XM_027459789.2/rna-XM_027459790.2	4
CC	GO:0044295	axonal growth cone	5/1266	7/17135	4.04436e-05	0.00207414	0.00175286	rna-XM_027446403.2/rna-XM_027456384.2/rna-XM_038170620.1/rna-XM_038170621.1/rna-XM_038170622.1	5
CC	GO:0030672	synaptic vesicle membrane	10/1266	31/17135	4.92669e-05	0.00207414	0.00175286	rna-XM_027461505.2/rna-XM_038170925.1/rna-XM_038170926.1/rna-XM_038170927.1/rna-XM_038171613.1/rna-XM_038171620.1/rna-XM_038171628.1/rna-XM_038171633.1/rna-XM_038171634.1/rna-XM_038171643.1	10
CC	GO:0042383	sarcolemma	10/1266	31/17135	4.92669e-05	0.00207414	0.00175286	rna-XM_005013183.5/rna-XM_013093606.4/rna-XM_013093607.4/rna-XM_027450664.2/rna-XM_027459787.2/rna-XM_027459788.2/rna-XM_027459789.2/rna-XM_027459790.2/rna-XM_027468559.2/rna-XM_038186535.1	10
CC	GO:0099501	exocytic vesicle membrane	10/1266	31/17135	4.92669e-05	0.00207414	0.00175286	rna-XM_027461505.2/rna-XM_038170925.1/rna-XM_038170926.1/rna-XM_038170927.1/rna-XM_038171613.1/rna-XM_038171620.1/rna-XM_038171628.1/rna-XM_038171633.1/rna-XM_038171634.1/rna-XM_038171643.1	10
BP	GO:0032101	regulation of response to external stimulus	24/1007	144/13714	0.000123685	0.0020982	0.00169909	rna-XM_013091805.4/rna-XM_021266696.3/rna-XM_021266700.3/rna-XM_027455311.2/rna-XM_027457224.2/rna-XM_027460075.2/rna-XM_027460077.2/rna-XM_027466155.2/rna-XM_027466156.2/rna-XM_027467451.2/rna-XM_027467452.2/rna-XM_038179053.1/rna-XM_038179054.1/rna-XM_038179751.1/rna-XM_038179761.1/rna-XM_038186088.1/rna-XM_038186089.1/rna-XM_038186091.1/rna-XM_038186092.1/rna-XM_038186093.1/rna-XM_038186094.1/…	24
BP	GO:0010631	epithelial cell migration	14/1007	62/13714	0.000125802	0.00211887	0.00171583	rna-XM_013091805.4/rna-XM_021266696.3/rna-XM_021266700.3/rna-XM_027451416.2/rna-XM_027453844.2/rna-XM_027453846.2/rna-XM_027467451.2/rna-XM_027467452.2/rna-XM_038186088.1/rna-XM_038186089.1/rna-XM_038186091.1/rna-XM_038186092.1/rna-XM_038186093.1/rna-XM_038186094.1	14
BP	GO:0043401	steroid hormone mediated signaling pathway	13/1007	55/13714	0.000133035	0.00218306	0.00176781	rna-XM_013091805.4/rna-XM_021266696.3/rna-XM_021266700.3/rna-XM_027467451.2/rna-XM_027467452.2/rna-XM_038165311.1/rna-XM_038165312.1/rna-XM_038186088.1/rna-XM_038186089.1/rna-XM_038186091.1/rna-XM_038186092.1/rna-XM_038186093.1/rna-XM_038186094.1	13
BP	GO:0042138	meiotic DNA double-strand break formation	4/1007	5/13714	0.000136094	0.00218306	0.00176781	rna-XM_038166204.1/rna-XR_005260484.1/rna-XR_005260485.1/rna-XR_005260486.1	4
BP	GO:0048841	regulation of axon extension involved in axon guidance	4/1007	5/13714	0.000136094	0.00218306	0.00176781	rna-XM_027460075.2/rna-XM_027460077.2/rna-XM_038179751.1/rna-XM_038179761.1	4
BP	GO:0048843	negative regulation of axon extension involved in axon guidance	4/1007	5/13714	0.000136094	0.00218306	0.00176781	rna-XM_027460075.2/rna-XM_027460077.2/rna-XM_038179751.1/rna-XM_038179761.1	4
BP	GO:0071896	protein localization to adherens junction	4/1007	5/13714	0.000136094	0.00218306	0.00176781	rna-XM_027459787.2/rna-XM_027459788.2/rna-XM_027459789.2/rna-XM_027459790.2	4
BP	GO:0090136	epithelial cell-cell adhesion	4/1007	5/13714	0.000136094	0.00218306	0.00176781	rna-XM_027459787.2/rna-XM_027459788.2/rna-XM_027459789.2/rna-XM_027459790.2	4
BP	GO:2001224	positive regulation of neuron migration	4/1007	5/13714	0.000136094	0.00218306	0.00176781	rna-XM_027460075.2/rna-XM_027460077.2/rna-XM_038179751.1/rna-XM_038179761.1	4
MF	GO:0008574	plus-end-directed microtubule motor activity	4/1434	5/17773	0.000197492	0.00222711	0.00181021	rna-XM_038166745.1/rna-XM_038166746.1/rna-XM_038166747.1/rna-XM_038166748.1	4
MF	GO:0008746	NAD(P)+ transhydrogenase activity	4/1434	5/17773	0.000197492	0.00222711	0.00181021	rna-XM_038171097.1/rna-XM_038171098.1/rna-XM_038171099.1/rna-XM_038171100.1	4
MF	GO:0016652	oxidoreductase activity, acting on NAD(P)H, NAD(P) as acceptor	4/1434	5/17773	0.000197492	0.00222711	0.00181021	rna-XM_038171097.1/rna-XM_038171098.1/rna-XM_038171099.1/rna-XM_038171100.1	4
MF	GO:0051377	mannose-ethanolamine phosphotransferase activity	4/1434	5/17773	0.000197492	0.00222711	0.00181021	rna-XM_038170221.1/rna-XM_038170222.1/rna-XM_038170224.1/rna-XR_005261592.1	4
BP	GO:0090132	epithelium migration	14/1007	63/13714	0.000150977	0.00240543	0.00194788	rna-XM_013091805.4/rna-XM_021266696.3/rna-XM_021266700.3/rna-XM_027451416.2/rna-XM_027453844.2/rna-XM_027453846.2/rna-XM_027467451.2/rna-XM_027467452.2/rna-XM_038186088.1/rna-XM_038186089.1/rna-XM_038186091.1/rna-XM_038186092.1/rna-XM_038186093.1/rna-XM_038186094.1	14
BP	GO:0006289	nucleotide-excision repair	9/1007	29/13714	0.000156399	0.0024751	0.0020043	rna-XM_013100559.4/rna-XM_013100598.4/rna-XM_027446056.2/rna-XM_027446057.2/rna-XM_027446059.2/rna-XM_027446060.2/rna-XM_038170016.1/rna-XM_038170017.1/rna-XR_003492801.2	9
BP	GO:0140056	organelle localization by membrane tethering	7/1007	18/13714	0.00017458	0.0027444	0.00222237	rna-XM_027450445.2/rna-XM_027450446.2/rna-XM_027459985.2/rna-XM_038174847.1/rna-XM_038174848.1/rna-XM_038174849.1/rna-XM_038174850.1	7
BP	GO:0030335	positive regulation of cell migration	21/1007	122/13714	0.000202625	0.00316418	0.0025623	rna-XM_013091805.4/rna-XM_021266696.3/rna-XM_021266700.3/rna-XM_027453844.2/rna-XM_027453846.2/rna-XM_027460075.2/rna-XM_027460077.2/rna-XM_027467451.2/rna-XM_027467452.2/rna-XM_038170176.1/rna-XM_038179751.1/rna-XM_038179761.1/rna-XM_038186088.1/rna-XM_038186089.1/rna-XM_038186091.1/rna-XM_038186092.1/rna-XM_038186093.1/rna-XM_038186094.1/rna-XR_002403765.3/rna-XR_003495567.2/rna-XR_005263187.1	21
BP	GO:0061387	regulation of extent of cell growth	5/1007	9/13714	0.000207411	0.00319656	0.00258853	rna-XM_027460075.2/rna-XM_027460077.2/rna-XM_038170547.1/rna-XM_038179751.1/rna-XM_038179761.1	5
BP	GO:0071526	semaphorin-plexin signaling pathway	5/1007	9/13714	0.000207411	0.00319656	0.00258853	rna-XM_027460075.2/rna-XM_027460077.2/rna-XM_038171011.1/rna-XM_038179751.1/rna-XM_038179761.1	5
BP	GO:0048667	cell morphogenesis involved in neuron differentiation	24/1007	149/13714	0.000212025	0.00324646	0.00262894	rna-XM_005023397.5/rna-XM_021275047.3/rna-XM_021275049.3/rna-XM_027446403.2/rna-XM_027457656.2/rna-XM_027459787.2/rna-XM_027459788.2/rna-XM_027459789.2/rna-XM_027459790.2/rna-XM_027460075.2/rna-XM_027460077.2/rna-XM_038170547.1/rna-XM_038170620.1/rna-XM_038170621.1/rna-XM_038170622.1/rna-XM_038170706.1/rna-XM_038171011.1/rna-XM_038179751.1/rna-XM_038179761.1/rna-XM_038180178.1/rna-XM_038180179.1/…	24
BP	GO:0002831	regulation of response to biotic stimulus	14/1007	65/13714	0.000214615	0.00326492	0.00264388	rna-XM_013091805.4/rna-XM_021266696.3/rna-XM_021266700.3/rna-XM_027457224.2/rna-XM_027467451.2/rna-XM_027467452.2/rna-XM_038179053.1/rna-XM_038179054.1/rna-XM_038186088.1/rna-XM_038186089.1/rna-XM_038186091.1/rna-XM_038186092.1/rna-XM_038186093.1/rna-XM_038186094.1	14
MF	GO:0004016	adenylate cyclase activity	7/1434	18/17773	0.000315098	0.00349934	0.0028443	rna-XM_005021583.5/rna-XM_013101432.4/rna-XM_013101434.4/rna-XM_027467196.2/rna-XM_027467199.2/rna-XM_038185384.1/rna-XM_038185386.1	7
MF	GO:0042805	actinin binding	5/1434	9/17773	0.000324632	0.00349934	0.0028443	rna-XM_005008984.5/rna-XM_027459787.2/rna-XM_027459788.2/rna-XM_027459789.2/rna-XM_027459790.2	5
MF	GO:0047555	3',5'-cyclic-GMP phosphodiesterase activity	5/1434	9/17773	0.000324632	0.00349934	0.0028443	rna-XM_005014001.5/rna-XM_013094320.4/rna-XM_021268520.3/rna-XM_021268522.3/rna-XM_038174619.1	5
BP	GO:1902105	regulation of leukocyte differentiation	12/1007	51/13714	0.00025061	0.00378806	0.00306752	rna-XM_013091805.4/rna-XM_021266696.3/rna-XM_021266700.3/rna-XM_027467451.2/rna-XM_027467452.2/rna-XM_038170176.1/rna-XM_038186088.1/rna-XM_038186089.1/rna-XM_038186091.1/rna-XM_038186092.1/rna-XM_038186093.1/rna-XM_038186094.1	12
BP	GO:0040017	positive regulation of locomotion	21/1007	124/13714	0.000255676	0.00381572	0.00308992	rna-XM_013091805.4/rna-XM_021266696.3/rna-XM_021266700.3/rna-XM_027453844.2/rna-XM_027453846.2/rna-XM_027460075.2/rna-XM_027460077.2/rna-XM_027467451.2/rna-XM_027467452.2/rna-XM_038170176.1/rna-XM_038179751.1/rna-XM_038179761.1/rna-XM_038186088.1/rna-XM_038186089.1/rna-XM_038186091.1/rna-XM_038186092.1/rna-XM_038186093.1/rna-XM_038186094.1/rna-XR_002403765.3/rna-XR_003495567.2/rna-XR_005263187.1	21
BP	GO:2000147	positive regulation of cell motility	21/1007	124/13714	0.000255676	0.00381572	0.00308992	rna-XM_013091805.4/rna-XM_021266696.3/rna-XM_021266700.3/rna-XM_027453844.2/rna-XM_027453846.2/rna-XM_027460075.2/rna-XM_027460077.2/rna-XM_027467451.2/rna-XM_027467452.2/rna-XM_038170176.1/rna-XM_038179751.1/rna-XM_038179761.1/rna-XM_038186088.1/rna-XM_038186089.1/rna-XM_038186091.1/rna-XM_038186092.1/rna-XM_038186093.1/rna-XM_038186094.1/rna-XR_002403765.3/rna-XR_003495567.2/rna-XR_005263187.1	21
BP	GO:0052652	cyclic purine nucleotide metabolic process	7/1007	19/13714	0.000258983	0.00384077	0.0031102	rna-XM_005021583.5/rna-XM_013101432.4/rna-XM_013101434.4/rna-XM_027467196.2/rna-XM_027467199.2/rna-XM_038185384.1/rna-XM_038185386.1	7
CC	GO:0005915	zonula adherens	4/1266	5/17135	0.000139598	0.00391806	0.00331118	rna-XM_027459787.2/rna-XM_027459788.2/rna-XM_027459789.2/rna-XM_027459790.2	4
CC	GO:0005916	fascia adherens	4/1266	5/17135	0.000139598	0.00391806	0.00331118	rna-XM_027459787.2/rna-XM_027459788.2/rna-XM_027459789.2/rna-XM_027459790.2	4
CC	GO:0090636	outer dense plaque of desmosome	4/1266	5/17135	0.000139598	0.00391806	0.00331118	rna-XM_027459787.2/rna-XM_027459788.2/rna-XM_027459789.2/rna-XM_027459790.2	4
CC	GO:0090637	inner dense plaque of desmosome	4/1266	5/17135	0.000139598	0.00391806	0.00331118	rna-XM_027459787.2/rna-XM_027459788.2/rna-XM_027459789.2/rna-XM_027459790.2	4
CC	GO:1990357	terminal web	4/1266	5/17135	0.000139598	0.00391806	0.00331118	rna-XM_027459787.2/rna-XM_027459788.2/rna-XM_027459789.2/rna-XM_027459790.2	4
BP	GO:0003014	renal system process	6/1007	14/13714	0.000277511	0.00408982	0.00331188	rna-XM_027460043.1/rna-XM_027468299.2/rna-XM_027468300.2/rna-XM_027468301.2/rna-XM_027468302.2/rna-XM_027468303.2	6
BP	GO:0090130	tissue migration	14/1007	67/13714	0.000300089	0.00439509	0.00355908	rna-XM_013091805.4/rna-XM_021266696.3/rna-XM_021266700.3/rna-XM_027451416.2/rna-XM_027453844.2/rna-XM_027453846.2/rna-XM_027467451.2/rna-XM_027467452.2/rna-XM_038186088.1/rna-XM_038186089.1/rna-XM_038186091.1/rna-XM_038186092.1/rna-XM_038186093.1/rna-XM_038186094.1	14
BP	GO:0002009	morphogenesis of an epithelium	18/1007	100/13714	0.000320805	0.0046695	0.00378129	rna-XM_013091805.4/rna-XM_021266696.3/rna-XM_021266700.3/rna-XM_027459787.2/rna-XM_027459788.2/rna-XM_027459789.2/rna-XM_027459790.2/rna-XM_027467451.2/rna-XM_027467452.2/rna-XM_038171011.1/rna-XM_038181172.1/rna-XM_038181175.1/rna-XM_038186088.1/rna-XM_038186089.1/rna-XM_038186091.1/rna-XM_038186092.1/rna-XM_038186093.1/rna-XM_038186094.1	18
BP	GO:0016071	mRNA metabolic process	52/1007	436/13714	0.000343603	0.00495202	0.00401007	rna-XM_005012288.5/rna-XM_005012845.5/rna-XM_013092901.3/rna-XM_027446144.2/rna-XM_027446145.2/rna-XM_027446146.2/rna-XM_027446148.2/rna-XM_027446149.2/rna-XM_027446150.2/rna-XM_027446793.2/rna-XM_027446939.2/rna-XM_027450060.2/rna-XM_027467631.2/rna-XM_027467760.2/rna-XM_038165305.1/rna-XM_038165311.1/rna-XM_038165312.1/rna-XM_038169737.1/rna-XM_038169845.1/rna-XM_038170229.1/rna-XM_038170413.1/…	52
BP	GO:0009190	cyclic nucleotide biosynthetic process	7/1007	20/13714	0.000373335	0.00495202	0.00401007	rna-XM_005021583.5/rna-XM_013101432.4/rna-XM_013101434.4/rna-XM_027467196.2/rna-XM_027467199.2/rna-XM_038185384.1/rna-XM_038185386.1	7
BP	GO:0022406	membrane docking	7/1007	20/13714	0.000373335	0.00495202	0.00401007	rna-XM_027450445.2/rna-XM_027450446.2/rna-XM_027459985.2/rna-XM_038174847.1/rna-XM_038174848.1/rna-XM_038174849.1/rna-XM_038174850.1	7
BP	GO:0030517	negative regulation of axon extension	4/1007	6/13714	0.000384447	0.00495202	0.00401007	rna-XM_027460075.2/rna-XM_027460077.2/rna-XM_038179751.1/rna-XM_038179761.1	4
BP	GO:0033540	fatty acid beta-oxidation using acyl-CoA oxidase	4/1007	6/13714	0.000384447	0.00495202	0.00401007	rna-XM_021270002.3/rna-XM_038178268.1/rna-XM_038178269.1/rna-XM_038178270.1	4
BP	GO:0048846	axon extension involved in axon guidance	4/1007	6/13714	0.000384447	0.00495202	0.00401007	rna-XM_027460075.2/rna-XM_027460077.2/rna-XM_038179751.1/rna-XM_038179761.1	4
BP	GO:0050771	negative regulation of axonogenesis	4/1007	6/13714	0.000384447	0.00495202	0.00401007	rna-XM_027460075.2/rna-XM_027460077.2/rna-XM_038179751.1/rna-XM_038179761.1	4
BP	GO:0150106	regulation of protein localization to cell-cell junction	4/1007	6/13714	0.000384447	0.00495202	0.00401007	rna-XM_027459787.2/rna-XM_027459788.2/rna-XM_027459789.2/rna-XM_027459790.2	4
BP	GO:1902284	neuron projection extension involved in neuron projection guidance	4/1007	6/13714	0.000384447	0.00495202	0.00401007	rna-XM_027460075.2/rna-XM_027460077.2/rna-XM_038179751.1/rna-XM_038179761.1	4
BP	GO:1902774	late endosome to lysosome transport	4/1007	6/13714	0.000384447	0.00495202	0.00401007	rna-XM_027446403.2/rna-XM_038170620.1/rna-XM_038170621.1/rna-XM_038170622.1	4
BP	GO:1990535	neuron projection maintenance	4/1007	6/13714	0.000384447	0.00495202	0.00401007	rna-XM_027460075.2/rna-XM_027460077.2/rna-XM_038179751.1/rna-XM_038179761.1	4
BP	GO:0070934	CRD-mediated mRNA stabilization	3/1007	3/13714	0.000394817	0.00495202	0.00401007	rna-XM_038174133.1/rna-XM_038174134.1/rna-XM_038174135.1	3
BP	GO:0071676	negative regulation of mononuclear cell migration	3/1007	3/13714	0.000394817	0.00495202	0.00401007	rna-XR_002403765.3/rna-XR_003495567.2/rna-XR_005263187.1	3
BP	GO:0072672	neutrophil extravasation	3/1007	3/13714	0.000394817	0.00495202	0.00401007	rna-XR_002403765.3/rna-XR_003495567.2/rna-XR_005263187.1	3
BP	GO:1902463	protein localization to cell leading edge	3/1007	3/13714	0.000394817	0.00495202	0.00401007	rna-XR_002403765.3/rna-XR_003495567.2/rna-XR_005263187.1	3
BP	GO:1903903	regulation of establishment of T cell polarity	3/1007	3/13714	0.000394817	0.00495202	0.00401007	rna-XR_002403765.3/rna-XR_003495567.2/rna-XR_005263187.1	3
BP	GO:1903904	negative regulation of establishment of T cell polarity	3/1007	3/13714	0.000394817	0.00495202	0.00401007	rna-XR_002403765.3/rna-XR_003495567.2/rna-XR_005263187.1	3
BP	GO:1905097	regulation of guanyl-nucleotide exchange factor activity	3/1007	3/13714	0.000394817	0.00495202	0.00401007	rna-XR_002403765.3/rna-XR_003495567.2/rna-XR_005263187.1	3
BP	GO:1905098	negative regulation of guanyl-nucleotide exchange factor activity	3/1007	3/13714	0.000394817	0.00495202	0.00401007	rna-XR_002403765.3/rna-XR_003495567.2/rna-XR_005263187.1	3
BP	GO:1905871	regulation of protein localization to cell leading edge	3/1007	3/13714	0.000394817	0.00495202	0.00401007	rna-XR_002403765.3/rna-XR_003495567.2/rna-XR_005263187.1	3
BP	GO:1905872	negative regulation of protein localization to cell leading edge	3/1007	3/13714	0.000394817	0.00495202	0.00401007	rna-XR_002403765.3/rna-XR_003495567.2/rna-XR_005263187.1	3
BP	GO:2000389	regulation of neutrophil extravasation	3/1007	3/13714	0.000394817	0.00495202	0.00401007	rna-XR_002403765.3/rna-XR_003495567.2/rna-XR_005263187.1	3
BP	GO:2000391	positive regulation of neutrophil extravasation	3/1007	3/13714	0.000394817	0.00495202	0.00401007	rna-XR_002403765.3/rna-XR_003495567.2/rna-XR_005263187.1	3
BP	GO:2000402	negative regulation of lymphocyte migration	3/1007	3/13714	0.000394817	0.00495202	0.00401007	rna-XR_002403765.3/rna-XR_003495567.2/rna-XR_005263187.1	3
BP	GO:2000405	negative regulation of T cell migration	3/1007	3/13714	0.000394817	0.00495202	0.00401007	rna-XR_002403765.3/rna-XR_003495567.2/rna-XR_005263187.1	3
BP	GO:2001107	negative regulation of Rho guanyl-nucleotide exchange factor activity	3/1007	3/13714	0.000394817	0.00495202	0.00401007	rna-XR_002403765.3/rna-XR_003495567.2/rna-XR_005263187.1	3
BP	GO:0071383	cellular response to steroid hormone stimulus	13/1007	61/13714	0.000399065	0.00497881	0.00403177	rna-XM_013091805.4/rna-XM_021266696.3/rna-XM_021266700.3/rna-XM_027467451.2/rna-XM_027467452.2/rna-XM_038165311.1/rna-XM_038165312.1/rna-XM_038186088.1/rna-XM_038186089.1/rna-XM_038186091.1/rna-XM_038186092.1/rna-XM_038186093.1/rna-XM_038186094.1	13
MF	GO:0022849	glutamate-gated calcium ion channel activity	3/1434	3/17773	0.000524239	0.00541222	0.0043991	rna-XM_005012191.5/rna-XM_021267270.3/rna-XM_027453400.2	3
MF	GO:0032050	clathrin heavy chain binding	3/1434	3/17773	0.000524239	0.00541222	0.0043991	rna-XM_038170925.1/rna-XM_038170926.1/rna-XM_038170927.1	3
MF	GO:0032440	2-alkenal reductase [NAD(P)+] activity	3/1434	3/17773	0.000524239	0.00541222	0.0043991	rna-XM_021273036.3/rna-XM_038170775.1/rna-XM_038170776.1	3
BP	GO:0010648	negative regulation of cell communication	44/1007	356/13714	0.000451798	0.00560705	0.0045405	rna-XM_013091805.4/rna-XM_013101648.4/rna-XM_021266696.3/rna-XM_021266700.3/rna-XM_021273889.3/rna-XM_021273890.3/rna-XM_021273891.3/rna-XM_027451416.2/rna-XM_027455264.2/rna-XM_027455265.2/rna-XM_027455266.2/rna-XM_027455267.2/rna-XM_027455311.2/rna-XM_027458318.2/rna-XM_027458321.2/rna-XM_027458322.2/rna-XM_027458324.2/rna-XM_027458325.2/rna-XM_027460718.2/rna-XM_027466155.2/rna-XM_027466156.2/…	44
CC	GO:0032281	AMPA glutamate receptor complex	5/1266	9/17135	0.000213931	0.00562907	0.00475716	rna-XM_013101648.4/rna-XM_021273889.3/rna-XM_021273890.3/rna-XM_021273891.3/rna-XM_038182157.1	5
MF	GO:0017166	vinculin binding	4/1434	6/17773	0.00055444	0.00564451	0.00458791	rna-XM_027459787.2/rna-XM_027459788.2/rna-XM_027459789.2/rna-XM_027459790.2	4
MF	GO:0005319	lipid transporter activity	16/1434	80/17773	0.000568138	0.00570473	0.00463686	rna-XM_027472547.2/rna-XM_027472549.2/rna-XM_027472550.2/rna-XM_038165810.1/rna-XM_038165811.1/rna-XM_038173183.1/rna-XM_038173184.1/rna-XM_038173185.1/rna-XM_038173186.1/rna-XM_038173187.1/rna-XM_038173188.1/rna-XM_038174268.1/rna-XM_038174269.1/rna-XM_038174270.1/rna-XM_038178298.1/rna-XM_038178303.1	16
BP	GO:0042742	defense response to bacterium	11/1007	47/13714	0.000473167	0.0058415	0.00473036	rna-XM_013091805.4/rna-XM_021266696.3/rna-XM_021266700.3/rna-XM_027467451.2/rna-XM_027467452.2/rna-XM_038186088.1/rna-XM_038186089.1/rna-XM_038186091.1/rna-XM_038186092.1/rna-XM_038186093.1/rna-XM_038186094.1	11
BP	GO:0030010	establishment of cell polarity	10/1007	40/13714	0.000484301	0.00594783	0.00481646	rna-XM_013091819.4/rna-XM_013091821.4/rna-XM_013091823.4/rna-XM_021266706.3/rna-XM_027467446.2/rna-XM_038173182.1/rna-XM_038185893.1/rna-XR_002403765.3/rna-XR_003495567.2/rna-XR_005263187.1	10
BP	GO:0023057	negative regulation of signaling	44/1007	358/13714	0.000509381	0.00622342	0.00503964	rna-XM_013091805.4/rna-XM_013101648.4/rna-XM_021266696.3/rna-XM_021266700.3/rna-XM_021273889.3/rna-XM_021273890.3/rna-XM_021273891.3/rna-XM_027451416.2/rna-XM_027455264.2/rna-XM_027455265.2/rna-XM_027455266.2/rna-XM_027455267.2/rna-XM_027455311.2/rna-XM_027458318.2/rna-XM_027458321.2/rna-XM_027458322.2/rna-XM_027458324.2/rna-XM_027458325.2/rna-XM_027460718.2/rna-XM_027466155.2/rna-XM_027466156.2/…	44
BP	GO:0007043	cell-cell junction assembly	8/1007	27/13714	0.000517333	0.00628799	0.00509192	rna-XM_027442884.2/rna-XM_027459787.2/rna-XM_027459788.2/rna-XM_027459789.2/rna-XM_027459790.2/rna-XM_038166207.1/rna-XM_038166208.1/rna-XM_038166209.1	8
MF	GO:0019888	protein phosphatase regulator activity	10/1434	38/17773	0.000658315	0.00652088	0.00530023	rna-XM_005014030.5/rna-XM_005022488.5/rna-XM_005022489.5/rna-XM_013102368.4/rna-XM_027457420.2/rna-XM_027457421.2/rna-XM_027457425.2/rna-XM_027468021.2/rna-XM_027468723.2/rna-XM_038174414.1	10
BP	GO:0010975	regulation of neuron projection development	14/1007	71/13714	0.000560806	0.00678144	0.00549151	rna-XM_005023397.5/rna-XM_021275047.3/rna-XM_021275049.3/rna-XM_027455311.2/rna-XM_027457656.2/rna-XM_027460075.2/rna-XM_027460077.2/rna-XM_038170547.1/rna-XM_038179751.1/rna-XM_038179761.1/rna-XM_038180178.1/rna-XM_038180179.1/rna-XM_038180180.1/rna-XM_038180181.1	14
BP	GO:0050851	antigen receptor-mediated signaling pathway	11/1007	48/13714	0.000573716	0.00690216	0.00558927	rna-XM_013091805.4/rna-XM_021266696.3/rna-XM_021266700.3/rna-XM_027467451.2/rna-XM_027467452.2/rna-XM_038186088.1/rna-XM_038186089.1/rna-XM_038186091.1/rna-XM_038186092.1/rna-XM_038186093.1/rna-XM_038186094.1	11
CC	GO:0008328	ionotropic glutamate receptor complex	8/1266	25/17135	0.000301054	0.00704131	0.00595065	rna-XM_005012191.5/rna-XM_013101648.4/rna-XM_021267270.3/rna-XM_021273889.3/rna-XM_021273890.3/rna-XM_021273891.3/rna-XM_027453400.2/rna-XM_038182157.1	8
CC	GO:0098878	neurotransmitter receptor complex	8/1266	25/17135	0.000301054	0.00704131	0.00595065	rna-XM_005012191.5/rna-XM_013101648.4/rna-XM_021267270.3/rna-XM_021273889.3/rna-XM_021273890.3/rna-XM_021273891.3/rna-XM_027453400.2/rna-XM_038182157.1	8
CC	GO:0005663	DNA replication factor C complex	3/1266	3/17135	0.000402434	0.0073663	0.0062253	rna-NM_001310384.1/rna-XM_038177783.1/rna-XM_038177784.1	3
CC	GO:0060171	stereocilium membrane	3/1266	3/17135	0.000402434	0.0073663	0.0062253	rna-XR_002403765.3/rna-XR_003495567.2/rna-XR_005263187.1	3
CC	GO:0097197	tetraspanin-enriched microdomain	3/1266	3/17135	0.000402434	0.0073663	0.0062253	rna-XM_027459955.2/rna-XM_027459956.2/rna-XM_038180826.1	3
CC	GO:0098843	postsynaptic endocytic zone	3/1266	3/17135	0.000402434	0.0073663	0.0062253	rna-XM_038170925.1/rna-XM_038170926.1/rna-XM_038170927.1	3
CC	GO:0099631	postsynaptic endocytic zone cytoplasmic component	3/1266	3/17135	0.000402434	0.0073663	0.0062253	rna-XM_038170925.1/rna-XM_038170926.1/rna-XM_038170927.1	3
BP	GO:0030182	neuron differentiation	41/1007	330/13714	0.000627293	0.00750841	0.0060802	rna-XM_005023397.5/rna-XM_013101648.4/rna-XM_021273889.3/rna-XM_021273890.3/rna-XM_021273891.3/rna-XM_021275047.3/rna-XM_021275049.3/rna-XM_021278541.3/rna-XM_027446403.2/rna-XM_027449087.2/rna-XM_027451076.2/rna-XM_027451077.2/rna-XM_027455311.2/rna-XM_027456384.2/rna-XM_027457656.2/rna-XM_027459787.2/rna-XM_027459788.2/rna-XM_027459789.2/rna-XM_027459790.2/rna-XM_027460075.2/rna-XM_027460077.2/…	41
BP	GO:1903131	mononuclear cell differentiation	14/1007	72/13714	0.00065001	0.00774102	0.00626857	rna-XM_013091805.4/rna-XM_021266696.3/rna-XM_021266700.3/rna-XM_027466155.2/rna-XM_027466156.2/rna-XM_027467451.2/rna-XM_027467452.2/rna-XM_038170176.1/rna-XM_038186088.1/rna-XM_038186089.1/rna-XM_038186091.1/rna-XM_038186092.1/rna-XM_038186093.1/rna-XM_038186094.1	14
BP	GO:0002792	negative regulation of peptide secretion	5/1007	11/13714	0.000671403	0.00783746	0.00634666	rna-XM_027455264.2/rna-XM_027455265.2/rna-XM_027455266.2/rna-XM_027455267.2/rna-XM_027455311.2	5
BP	GO:0046676	negative regulation of insulin secretion	5/1007	11/13714	0.000671403	0.00783746	0.00634666	rna-XM_027455264.2/rna-XM_027455265.2/rna-XM_027455266.2/rna-XM_027455267.2/rna-XM_027455311.2	5
BP	GO:0046888	negative regulation of hormone secretion	5/1007	11/13714	0.000671403	0.00783746	0.00634666	rna-XM_027455264.2/rna-XM_027455265.2/rna-XM_027455266.2/rna-XM_027455267.2/rna-XM_027455311.2	5
BP	GO:0090278	negative regulation of peptide hormone secretion	5/1007	11/13714	0.000671403	0.00783746	0.00634666	rna-XM_027455264.2/rna-XM_027455265.2/rna-XM_027455266.2/rna-XM_027455267.2/rna-XM_027455311.2	5
BP	GO:0007275	multicellular organism development	114/1007	1161/13714	0.000685305	0.00796034	0.00644616	rna-XM_005008984.5/rna-XM_005016976.4/rna-XM_005016981.5/rna-XM_005023397.5/rna-XM_005026154.5/rna-XM_005026667.5/rna-XM_005029250.5/rna-XM_013091805.4/rna-XM_013101648.4/rna-XM_013105802.4/rna-XM_021266696.3/rna-XM_021266700.3/rna-XM_021273889.3/rna-XM_021273890.3/rna-XM_021273891.3/rna-XM_021275047.3/rna-XM_021275049.3/rna-XM_021278541.3/rna-XM_027446213.2/rna-XM_027446215.2/rna-XM_027446217.2/…	114
BP	GO:0006909	phagocytosis	12/1007	57/13714	0.000742306	0.00858019	0.00694811	rna-XM_027446290.2/rna-XM_027451439.2/rna-XM_027451440.2/rna-XM_027451441.2/rna-XM_027451443.2/rna-XM_027451444.2/rna-XM_027451446.2/rna-XM_027451448.2/rna-XM_027451449.2/rna-XM_038170748.1/rna-XM_038174980.1/rna-XM_038174981.1	12
BP	GO:0120035	regulation of plasma membrane bounded cell projection organization	18/1007	107/13714	0.000746209	0.00858322	0.00695056	rna-XM_005023397.5/rna-XM_021275047.3/rna-XM_021275049.3/rna-XM_027455311.2/rna-XM_027457656.2/rna-XM_027460075.2/rna-XM_027460077.2/rna-XM_038170176.1/rna-XM_038170547.1/rna-XM_038179751.1/rna-XM_038179761.1/rna-XM_038180178.1/rna-XM_038180179.1/rna-XM_038180180.1/rna-XM_038180181.1/rna-XR_002403765.3/rna-XR_003495567.2/rna-XR_005263187.1	18
MF	GO:0140103	catalytic activity, acting on a glycoprotein	9/1434	33/17773	0.000919899	0.00899048	0.00730755	rna-XM_005019242.5/rna-XM_005019244.5/rna-XM_013099244.4/rna-XM_013099245.4/rna-XM_013099246.4/rna-XM_027457681.2/rna-XM_027457682.2/rna-XM_027457683.2/rna-XM_038179147.1	9
BP	GO:0048812	neuron projection morphogenesis	24/1007	163/13714	0.000816002	0.00930707	0.00753672	rna-XM_005023397.5/rna-XM_021275047.3/rna-XM_021275049.3/rna-XM_027446403.2/rna-XM_027457656.2/rna-XM_027459787.2/rna-XM_027459788.2/rna-XM_027459789.2/rna-XM_027459790.2/rna-XM_027460075.2/rna-XM_027460077.2/rna-XM_038170547.1/rna-XM_038170620.1/rna-XM_038170621.1/rna-XM_038170622.1/rna-XM_038170706.1/rna-XM_038171011.1/rna-XM_038179751.1/rna-XM_038179761.1/rna-XM_038180178.1/rna-XM_038180179.1/…	24
BP	GO:0016477	cell migration	38/1007	303/13714	0.000817032	0.00930707	0.00753672	rna-XM_005009984.5/rna-XM_005016976.4/rna-XM_005026154.5/rna-XM_013091805.4/rna-XM_021266696.3/rna-XM_021266700.3/rna-XM_027451416.2/rna-XM_027453844.2/rna-XM_027453846.2/rna-XM_027457343.2/rna-XM_027459787.2/rna-XM_027459788.2/rna-XM_027459789.2/rna-XM_027459790.2/rna-XM_027460075.2/rna-XM_027460077.2/rna-XM_027467451.2/rna-XM_027467452.2/rna-XM_038170176.1/rna-XM_038170547.1/rna-XM_038171011.1/…	38
BP	GO:0002429	immune response-activating cell surface receptor signaling pathway	11/1007	50/13714	0.000828633	0.00934888	0.00757059	rna-XM_013091805.4/rna-XM_021266696.3/rna-XM_021266700.3/rna-XM_027467451.2/rna-XM_027467452.2/rna-XM_038186088.1/rna-XM_038186089.1/rna-XM_038186091.1/rna-XM_038186092.1/rna-XM_038186093.1/rna-XM_038186094.1	11
BP	GO:0002757	immune response-activating signal transduction	11/1007	50/13714	0.000828633	0.00934888	0.00757059	rna-XM_013091805.4/rna-XM_021266696.3/rna-XM_021266700.3/rna-XM_027467451.2/rna-XM_027467452.2/rna-XM_038186088.1/rna-XM_038186089.1/rna-XM_038186091.1/rna-XM_038186092.1/rna-XM_038186093.1/rna-XM_038186094.1	11
BP	GO:0050919	negative chemotaxis	4/1007	7/13714	0.000844809	0.00939651	0.00760916	rna-XM_027460075.2/rna-XM_027460077.2/rna-XM_038179751.1/rna-XM_038179761.1	4
BP	GO:0050922	negative regulation of chemotaxis	4/1007	7/13714	0.000844809	0.00939651	0.00760916	rna-XM_027460075.2/rna-XM_027460077.2/rna-XM_038179751.1/rna-XM_038179761.1	4
BP	GO:2000009	negative regulation of protein localization to cell surface	4/1007	7/13714	0.000844809	0.00939651	0.00760916	rna-XM_027460075.2/rna-XM_027460077.2/rna-XM_038179751.1/rna-XM_038179761.1	4
BP	GO:0016049	cell growth	13/1007	67/13714	0.00102358	0.0113315	0.00917607	rna-XM_027446403.2/rna-XM_027459787.2/rna-XM_027459788.2/rna-XM_027459789.2/rna-XM_027459790.2/rna-XM_027460075.2/rna-XM_027460077.2/rna-XM_038170547.1/rna-XM_038170620.1/rna-XM_038170621.1/rna-XM_038170622.1/rna-XM_038179751.1/rna-XM_038179761.1	13
MF	GO:0003918	DNA topoisomerase type II (double strand cut, ATP-hydrolyzing) activity	4/1434	7/17773	0.00121088	0.0115269	0.00936919	rna-XM_038166204.1/rna-XR_005260484.1/rna-XR_005260485.1/rna-XR_005260486.1	4
MF	GO:0003997	acyl-CoA oxidase activity	4/1434	7/17773	0.00121088	0.0115269	0.00936919	rna-XM_021270002.3/rna-XM_038178268.1/rna-XM_038178269.1/rna-XM_038178270.1	4
MF	GO:0005262	calcium channel activity	13/1434	63/17773	0.0013439	0.0126292	0.0102651	rna-XM_005012191.5/rna-XM_005013183.5/rna-XM_005018338.5/rna-XM_013093606.4/rna-XM_013093607.4/rna-XM_013094600.4/rna-XM_013094601.4/rna-XM_021267270.3/rna-XM_027450664.2/rna-XM_027453400.2/rna-XM_027470735.2/rna-XM_038174295.1/rna-XM_038174296.1	13
BP	GO:0048858	cell projection morphogenesis	24/1007	167/13714	0.00115324	0.0126481	0.0102423	rna-XM_005023397.5/rna-XM_021275047.3/rna-XM_021275049.3/rna-XM_027446403.2/rna-XM_027457656.2/rna-XM_027459787.2/rna-XM_027459788.2/rna-XM_027459789.2/rna-XM_027459790.2/rna-XM_027460075.2/rna-XM_027460077.2/rna-XM_038170547.1/rna-XM_038170620.1/rna-XM_038170621.1/rna-XM_038170622.1/rna-XM_038170706.1/rna-XM_038171011.1/rna-XM_038179751.1/rna-XM_038179761.1/rna-XM_038180178.1/rna-XM_038180179.1/…	24
BP	GO:0120039	plasma membrane bounded cell projection morphogenesis	24/1007	167/13714	0.00115324	0.0126481	0.0102423	rna-XM_005023397.5/rna-XM_021275047.3/rna-XM_021275049.3/rna-XM_027446403.2/rna-XM_027457656.2/rna-XM_027459787.2/rna-XM_027459788.2/rna-XM_027459789.2/rna-XM_027459790.2/rna-XM_027460075.2/rna-XM_027460077.2/rna-XM_038170547.1/rna-XM_038170620.1/rna-XM_038170621.1/rna-XM_038170622.1/rna-XM_038170706.1/rna-XM_038171011.1/rna-XM_038179751.1/rna-XM_038179761.1/rna-XM_038180178.1/rna-XM_038180179.1/…	24
BP	GO:0031344	regulation of cell projection organization	18/1007	111/13714	0.0011596	0.0126589	0.010251	rna-XM_005023397.5/rna-XM_021275047.3/rna-XM_021275049.3/rna-XM_027455311.2/rna-XM_027457656.2/rna-XM_027460075.2/rna-XM_027460077.2/rna-XM_038170176.1/rna-XM_038170547.1/rna-XM_038179751.1/rna-XM_038179761.1/rna-XM_038180178.1/rna-XM_038180179.1/rna-XM_038180180.1/rna-XM_038180181.1/rna-XR_002403765.3/rna-XR_003495567.2/rna-XR_005263187.1	18
MF	GO:0031267	small GTPase binding	25/1434	163/17773	0.00136888	0.0127011	0.0103236	rna-XM_027446244.2/rna-XM_027446290.2/rna-XM_027446403.2/rna-XM_027463022.2/rna-XM_038170402.1/rna-XM_038170403.1/rna-XM_038170404.1/rna-XM_038170620.1/rna-XM_038170621.1/rna-XM_038170622.1/rna-XM_038171030.1/rna-XM_038171031.1/rna-XM_038182251.1/rna-XM_038182252.1/rna-XM_038182253.1/rna-XM_038182254.1/rna-XM_038182255.1/rna-XM_038182256.1/rna-XM_038182257.1/rna-XM_038182258.1/rna-XM_038182259.1/…	25
BP	GO:0000904	cell morphogenesis involved in differentiation	25/1007	177/13714	0.00118382	0.0128638	0.0104169	rna-XM_005023397.5/rna-XM_021275047.3/rna-XM_021275049.3/rna-XM_027446403.2/rna-XM_027457656.2/rna-XM_027459787.2/rna-XM_027459788.2/rna-XM_027459789.2/rna-XM_027459790.2/rna-XM_027460075.2/rna-XM_027460077.2/rna-XM_038170547.1/rna-XM_038170620.1/rna-XM_038170621.1/rna-XM_038170622.1/rna-XM_038170706.1/rna-XM_038171011.1/rna-XM_038179751.1/rna-XM_038179761.1/rna-XM_038180178.1/rna-XM_038180179.1/…	25
CC	GO:0031594	neuromuscular junction	7/1266	22/17135	0.000750534	0.0131656	0.0111263	rna-XM_027459787.2/rna-XM_027459788.2/rna-XM_027459789.2/rna-XM_027459790.2/rna-XM_027462533.2/rna-XM_038177422.1/rna-XM_038177441.1	7
BP	GO:0016054	organic acid catabolic process	16/1007	94/13714	0.00126402	0.0136099	0.0110211	rna-XM_005029267.5/rna-XM_021270002.3/rna-XM_021278561.3/rna-XM_027446356.2/rna-XM_027463026.2/rna-XM_027463027.2/rna-XM_027463028.2/rna-XM_027463030.2/rna-XM_027463031.2/rna-XM_027463032.2/rna-XM_038170475.1/rna-XM_038178268.1/rna-XM_038178269.1/rna-XM_038178270.1/rna-XM_038183374.1/rna-XM_038183375.1	16
BP	GO:0046395	carboxylic acid catabolic process	16/1007	94/13714	0.00126402	0.0136099	0.0110211	rna-XM_005029267.5/rna-XM_021270002.3/rna-XM_021278561.3/rna-XM_027446356.2/rna-XM_027463026.2/rna-XM_027463027.2/rna-XM_027463028.2/rna-XM_027463030.2/rna-XM_027463031.2/rna-XM_027463032.2/rna-XM_038170475.1/rna-XM_038178268.1/rna-XM_038178269.1/rna-XM_038178270.1/rna-XM_038183374.1/rna-XM_038183375.1	16
MF	GO:0016651	oxidoreductase activity, acting on NAD(P)H	10/1434	42/17773	0.00152408	0.0139644	0.0113504	rna-ND3/rna-ND4/rna-ND4L/rna-ND5/rna-ND6/rna-XM_013094535.4/rna-XM_038171097.1/rna-XM_038171098.1/rna-XM_038171099.1/rna-XM_038171100.1	10
CC	GO:0002102	podosome	4/1266	7/17135	0.000865822	0.0145804	0.012322	rna-XM_027459787.2/rna-XM_027459788.2/rna-XM_027459789.2/rna-XM_027459790.2	4
BP	GO:0048731	system development	106/1007	1089/13714	0.00142449	0.0152679	0.0123637	rna-XM_005008984.5/rna-XM_005016976.4/rna-XM_005016981.5/rna-XM_005023397.5/rna-XM_005026154.5/rna-XM_005026667.5/rna-XM_005029250.5/rna-XM_013091805.4/rna-XM_013101648.4/rna-XM_013105802.4/rna-XM_021266696.3/rna-XM_021266700.3/rna-XM_021273889.3/rna-XM_021273890.3/rna-XM_021273891.3/rna-XM_021275047.3/rna-XM_021275049.3/rna-XM_021278541.3/rna-XM_027446213.2/rna-XM_027446215.2/rna-XM_027446217.2/…	106
BP	GO:0002693	positive regulation of cellular extravasation	3/1007	4/13714	0.00149254	0.015504	0.0125549	rna-XR_002403765.3/rna-XR_003495567.2/rna-XR_005263187.1	3
BP	GO:0007021	tubulin complex assembly	3/1007	4/13714	0.00149254	0.015504	0.0125549	rna-XM_027446549.2/rna-XM_038165606.1/rna-XM_038165607.1	3
BP	GO:0007023	post-chaperonin tubulin folding pathway	3/1007	4/13714	0.00149254	0.015504	0.0125549	rna-XM_027446549.2/rna-XM_038165606.1/rna-XM_038165607.1	3
BP	GO:0034340	response to type I interferon	3/1007	4/13714	0.00149254	0.015504	0.0125549	rna-XM_027457224.2/rna-XM_038179053.1/rna-XM_038179054.1	3
BP	GO:0060337	type I interferon signaling pathway	3/1007	4/13714	0.00149254	0.015504	0.0125549	rna-XM_027457224.2/rna-XM_038179053.1/rna-XM_038179054.1	3
BP	GO:0060338	regulation of type I interferon-mediated signaling pathway	3/1007	4/13714	0.00149254	0.015504	0.0125549	rna-XM_027457224.2/rna-XM_038179053.1/rna-XM_038179054.1	3
BP	GO:0071357	cellular response to type I interferon	3/1007	4/13714	0.00149254	0.015504	0.0125549	rna-XM_027457224.2/rna-XM_038179053.1/rna-XM_038179054.1	3
MF	GO:0004896	cytokine receptor activity	18/1434	105/17773	0.00176242	0.0159488	0.0129634	rna-NM_001310347.1/rna-NM_001310400.1/rna-XM_005016943.5/rna-XM_013094722.4/rna-XM_021268856.3/rna-XM_038169717.1/rna-XM_038169718.1/rna-XM_038169719.1/rna-XM_038169720.1/rna-XM_038169721.1/rna-XM_038169722.1/rna-XM_038169723.1/rna-XM_038169724.1/rna-XM_038169725.1/rna-XM_038170053.1/rna-XM_038175699.1/rna-XM_038175700.1/rna-XR_005261453.1	18
BP	GO:0030516	regulation of axon extension	4/1007	8/13714	0.00159149	0.0160373	0.0129868	rna-XM_027460075.2/rna-XM_027460077.2/rna-XM_038179751.1/rna-XM_038179761.1	4
BP	GO:0042428	serotonin metabolic process	4/1007	8/13714	0.00159149	0.0160373	0.0129868	rna-XM_027446501.2/rna-XM_027455489.2/rna-XM_038168432.1/rna-XR_005261115.1	4
BP	GO:0043087	regulation of GTPase activity	4/1007	8/13714	0.00159149	0.0160373	0.0129868	rna-XM_038170547.1/rna-XR_002403765.3/rna-XR_003495567.2/rna-XR_005263187.1	4
BP	GO:0150105	protein localization to cell-cell junction	4/1007	8/13714	0.00159149	0.0160373	0.0129868	rna-XM_027459787.2/rna-XM_027459788.2/rna-XM_027459789.2/rna-XM_027459790.2	4
BP	GO:1901160	primary amino compound metabolic process	4/1007	8/13714	0.00159149	0.0160373	0.0129868	rna-XM_027446501.2/rna-XM_027455489.2/rna-XM_038168432.1/rna-XR_005261115.1	4
BP	GO:2000008	regulation of protein localization to cell surface	4/1007	8/13714	0.00159149	0.0160373	0.0129868	rna-XM_027460075.2/rna-XM_027460077.2/rna-XM_038179751.1/rna-XM_038179761.1	4
BP	GO:2000785	regulation of autophagosome assembly	4/1007	8/13714	0.00159149	0.0160373	0.0129868	rna-XM_027446403.2/rna-XM_038170620.1/rna-XM_038170621.1/rna-XM_038170622.1	4
BP	GO:0032990	cell part morphogenesis	24/1007	171/13714	0.00160444	0.0160991	0.0130368	rna-XM_005023397.5/rna-XM_021275047.3/rna-XM_021275049.3/rna-XM_027446403.2/rna-XM_027457656.2/rna-XM_027459787.2/rna-XM_027459788.2/rna-XM_027459789.2/rna-XM_027459790.2/rna-XM_027460075.2/rna-XM_027460077.2/rna-XM_038170547.1/rna-XM_038170620.1/rna-XM_038170621.1/rna-XM_038170622.1/rna-XM_038170706.1/rna-XM_038171011.1/rna-XM_038179751.1/rna-XM_038179761.1/rna-XM_038180178.1/rna-XM_038180179.1/…	24
BP	GO:1903828	negative regulation of protein localization	12/1007	62/13714	0.00161521	0.0161384	0.0130686	rna-XM_027455264.2/rna-XM_027455265.2/rna-XM_027455266.2/rna-XM_027455267.2/rna-XM_027455311.2/rna-XM_027460075.2/rna-XM_027460077.2/rna-XM_038179751.1/rna-XM_038179761.1/rna-XR_002403765.3/rna-XR_003495567.2/rna-XR_005263187.1	12
CC	GO:0000159	protein phosphatase type 2A complex	7/1266	23/17135	0.00101068	0.0163653	0.0138304	rna-XM_005022488.5/rna-XM_005022489.5/rna-XM_013102368.4/rna-XM_027457420.2/rna-XM_027457421.2/rna-XM_027457425.2/rna-XM_027468723.2	7
CC	GO:0008287	protein serine/threonine phosphatase complex	8/1266	30/17135	0.00116946	0.0169773	0.0143476	rna-XM_005022488.5/rna-XM_005022489.5/rna-XM_013102368.4/rna-XM_027457420.2/rna-XM_027457421.2/rna-XM_027457425.2/rna-XM_027468021.2/rna-XM_027468723.2	8
CC	GO:0099634	postsynaptic specialization membrane	8/1266	30/17135	0.00116946	0.0169773	0.0143476	rna-XM_005023397.5/rna-XM_021275047.3/rna-XM_021275049.3/rna-XM_027457656.2/rna-XM_038180178.1/rna-XM_038180179.1/rna-XM_038180180.1/rna-XM_038180181.1	8
CC	GO:1903293	phosphatase complex	8/1266	30/17135	0.00116946	0.0169773	0.0143476	rna-XM_005022488.5/rna-XM_005022489.5/rna-XM_013102368.4/rna-XM_027457420.2/rna-XM_027457421.2/rna-XM_027457425.2/rna-XM_027468021.2/rna-XM_027468723.2	8
MF	GO:0004972	NMDA glutamate receptor activity	3/1434	4/17773	0.00197031	0.0176126	0.0143157	rna-XM_005012191.5/rna-XM_021267270.3/rna-XM_027453400.2	3
BP	GO:0048545	response to steroid hormone	13/1007	71/13714	0.00178516	0.0177612	0.0143827	rna-XM_013091805.4/rna-XM_021266696.3/rna-XM_021266700.3/rna-XM_027467451.2/rna-XM_027467452.2/rna-XM_038165311.1/rna-XM_038165312.1/rna-XM_038186088.1/rna-XM_038186089.1/rna-XM_038186091.1/rna-XM_038186092.1/rna-XM_038186093.1/rna-XM_038186094.1	13
MF	GO:0050839	cell adhesion molecule binding	17/1434	98/17773	0.00204739	0.0180812	0.0146966	rna-XM_005023397.5/rna-XM_021275047.3/rna-XM_021275049.3/rna-XM_027442884.2/rna-XM_027451486.1/rna-XM_027457656.2/rna-XM_027459787.2/rna-XM_027459788.2/rna-XM_027459789.2/rna-XM_027459790.2/rna-XM_038166207.1/rna-XM_038166208.1/rna-XM_038166209.1/rna-XM_038180178.1/rna-XM_038180179.1/rna-XM_038180180.1/rna-XM_038180181.1	17
MF	GO:0005000	vasopressin receptor activity	4/1434	8/17773	0.00226718	0.0184649	0.0150084	rna-XM_021268672.3/rna-XM_021268673.3/rna-XM_027451421.2/rna-XM_038175143.1	4
MF	GO:0016212	kynurenine-oxoglutarate transaminase activity	4/1434	8/17773	0.00226718	0.0184649	0.0150084	rna-XM_005029267.5/rna-XM_027463026.2/rna-XM_027463027.2/rna-XM_038183374.1	4
MF	GO:0036137	kynurenine aminotransferase activity	4/1434	8/17773	0.00226718	0.0184649	0.0150084	rna-XM_005029267.5/rna-XM_027463026.2/rna-XM_027463027.2/rna-XM_038183374.1	4
MF	GO:0043028	cysteine-type endopeptidase regulator activity involved in apoptotic process	4/1434	8/17773	0.00226718	0.0184649	0.0150084	rna-XM_013105371.4/rna-XM_038170893.1/rna-XM_038170894.1/rna-XM_038170895.1	4
MF	GO:0045294	alpha-catenin binding	4/1434	8/17773	0.00226718	0.0184649	0.0150084	rna-XM_027459787.2/rna-XM_027459788.2/rna-XM_027459789.2/rna-XM_027459790.2	4
MF	GO:0045499	chemorepellent activity	4/1434	8/17773	0.00226718	0.0184649	0.0150084	rna-XM_027460075.2/rna-XM_027460077.2/rna-XM_038179751.1/rna-XM_038179761.1	4
MF	GO:0047804	cysteine-S-conjugate beta-lyase activity	4/1434	8/17773	0.00226718	0.0184649	0.0150084	rna-XM_005029267.5/rna-XM_027463026.2/rna-XM_027463027.2/rna-XM_038183374.1	4
MF	GO:0140375	immune receptor activity	18/1434	108/17773	0.00243412	0.0196067	0.0159365	rna-NM_001310347.1/rna-NM_001310400.1/rna-XM_005016943.5/rna-XM_013094722.4/rna-XM_021268856.3/rna-XM_038169717.1/rna-XM_038169718.1/rna-XM_038169719.1/rna-XM_038169720.1/rna-XM_038169721.1/rna-XM_038169722.1/rna-XM_038169723.1/rna-XM_038169724.1/rna-XM_038169725.1/rna-XM_038170053.1/rna-XM_038175699.1/rna-XM_038175700.1/rna-XR_005261453.1	18
MF	GO:0051020	GTPase binding	25/1434	170/17773	0.0024731	0.0197041	0.0160157	rna-XM_027446244.2/rna-XM_027446290.2/rna-XM_027446403.2/rna-XM_027463022.2/rna-XM_038170402.1/rna-XM_038170403.1/rna-XM_038170404.1/rna-XM_038170620.1/rna-XM_038170621.1/rna-XM_038170622.1/rna-XM_038171030.1/rna-XM_038171031.1/rna-XM_038182251.1/rna-XM_038182252.1/rna-XM_038182253.1/rna-XM_038182254.1/rna-XM_038182255.1/rna-XM_038182256.1/rna-XM_038182257.1/rna-XM_038182258.1/rna-XM_038182259.1/…	25
MF	GO:0005504	fatty acid binding	5/1434	13/17773	0.00252064	0.0198669	0.016148	rna-XM_021270002.3/rna-XM_038170748.1/rna-XM_038178268.1/rna-XM_038178269.1/rna-XM_038178270.1	5
BP	GO:0006396	RNA processing	64/1007	607/13714	0.00203519	0.0201638	0.0163283	rna-XM_005012288.5/rna-XM_005012845.5/rna-XM_005021215.4/rna-XM_013092901.3/rna-XM_027446144.2/rna-XM_027446145.2/rna-XM_027446146.2/rna-XM_027446148.2/rna-XM_027446149.2/rna-XM_027446150.2/rna-XM_027446793.2/rna-XM_027446939.2/rna-XM_027450060.2/rna-XM_027465835.2/rna-XM_027465843.2/rna-XM_027467631.2/rna-XM_027467760.2/rna-XM_038165305.1/rna-XM_038165311.1/rna-XM_038165312.1/rna-XM_038169737.1/…	64
MF	GO:0004114	3',5'-cyclic-nucleotide phosphodiesterase activity	10/1434	45/17773	0.00264837	0.0206516	0.0167859	rna-XM_005014001.5/rna-XM_013094320.4/rna-XM_021268520.3/rna-XM_021268522.3/rna-XM_038170327.1/rna-XM_038170328.1/rna-XM_038170607.1/rna-XM_038170746.1/rna-XM_038170747.1/rna-XM_038174619.1	10
BP	GO:1903706	regulation of hemopoiesis	12/1007	64/13714	0.00214491	0.021162	0.0171366	rna-XM_013091805.4/rna-XM_021266696.3/rna-XM_021266700.3/rna-XM_027467451.2/rna-XM_027467452.2/rna-XM_038170176.1/rna-XM_038186088.1/rna-XM_038186089.1/rna-XM_038186091.1/rna-XM_038186092.1/rna-XM_038186093.1/rna-XM_038186094.1	12
BP	GO:0045216	cell-cell junction organization	8/1007	33/13714	0.00218227	0.0214408	0.0173624	rna-XM_027442884.2/rna-XM_027459787.2/rna-XM_027459788.2/rna-XM_027459789.2/rna-XM_027459790.2/rna-XM_038166207.1/rna-XM_038166208.1/rna-XM_038166209.1	8
MF	GO:0015453	oxidoreduction-driven active transmembrane transporter activity	7/1434	25/17773	0.00288455	0.0222566	0.0180903	rna-COX3/rna-CYTB/rna-ND3/rna-ND4/rna-ND4L/rna-ND5/rna-ND6	7
BP	GO:0022008	neurogenesis	46/1007	408/13714	0.00234671	0.0229608	0.0185933	rna-XM_005023397.5/rna-XM_005029250.5/rna-XM_013101648.4/rna-XM_021273889.3/rna-XM_021273890.3/rna-XM_021273891.3/rna-XM_021275047.3/rna-XM_021275049.3/rna-XM_021278541.3/rna-XM_027446213.2/rna-XM_027446215.2/rna-XM_027446217.2/rna-XM_027446403.2/rna-XM_027449087.2/rna-XM_027451076.2/rna-XM_027451077.2/rna-XM_027455311.2/rna-XM_027456384.2/rna-XM_027457656.2/rna-XM_027459787.2/rna-XM_027459788.2/…	46
BP	GO:0016540	protein autoprocessing	5/1007	14/13714	0.00241564	0.0235375	0.0190603	rna-XM_013096851.4/rna-XM_013096896.4/rna-XM_038171901.1/rna-XM_038171907.1/rna-XM_038171913.1	5
BP	GO:0019229	regulation of vasoconstriction	6/1007	20/13714	0.00244494	0.0236278	0.0191334	rna-XM_027468299.2/rna-XM_027468300.2/rna-XM_027468301.2/rna-XM_027468302.2/rna-XM_027468303.2/rna-XM_038171088.1	6
BP	GO:0030514	negative regulation of BMP signaling pathway	6/1007	20/13714	0.00244494	0.0236278	0.0191334	rna-XM_013101648.4/rna-XM_021273889.3/rna-XM_021273890.3/rna-XM_021273891.3/rna-XM_027451416.2/rna-XM_038182157.1	6
BP	GO:0007163	establishment or maintenance of cell polarity	11/1007	57/13714	0.00255514	0.0244537	0.0198022	rna-XM_013091819.4/rna-XM_013091821.4/rna-XM_013091823.4/rna-XM_021266706.3/rna-XM_027467446.2/rna-XM_038173182.1/rna-XM_038180617.1/rna-XM_038185893.1/rna-XR_002403765.3/rna-XR_003495567.2/rna-XR_005263187.1	11
BP	GO:0044270	cellular nitrogen compound catabolic process	25/1007	187/13714	0.00256152	0.0244537	0.0198022	rna-NM_001310378.1/rna-XM_005009109.5/rna-XM_013095220.4/rna-XM_027446259.2/rna-XM_027446939.2/rna-XM_027447028.2/rna-XM_027460749.2/rna-XM_027460750.2/rna-XM_038165311.1/rna-XM_038165312.1/rna-XM_038169845.1/rna-XM_038170110.1/rna-XM_038170111.1/rna-XM_038170112.1/rna-XM_038170113.1/rna-XM_038170327.1/rna-XM_038170328.1/rna-XM_038170607.1/rna-XM_038171011.1/rna-XM_038174133.1/rna-XM_038174134.1/…	25
BP	GO:0046700	heterocycle catabolic process	25/1007	187/13714	0.00256152	0.0244537	0.0198022	rna-NM_001310378.1/rna-XM_005009109.5/rna-XM_013095220.4/rna-XM_027446259.2/rna-XM_027446939.2/rna-XM_027447028.2/rna-XM_027460749.2/rna-XM_027460750.2/rna-XM_038165311.1/rna-XM_038165312.1/rna-XM_038169845.1/rna-XM_038170110.1/rna-XM_038170111.1/rna-XM_038170112.1/rna-XM_038170113.1/rna-XM_038170327.1/rna-XM_038170328.1/rna-XM_038170607.1/rna-XM_038171011.1/rna-XM_038174133.1/rna-XM_038174134.1/…	25
BP	GO:0030099	myeloid cell differentiation	13/1007	74/13714	0.00262229	0.0249329	0.0201903	rna-XM_013091805.4/rna-XM_021266696.3/rna-XM_021266700.3/rna-XM_027451480.2/rna-XM_027467451.2/rna-XM_027467452.2/rna-XM_038170176.1/rna-XM_038186088.1/rna-XM_038186089.1/rna-XM_038186091.1/rna-XM_038186092.1/rna-XM_038186093.1/rna-XM_038186094.1	13
BP	GO:0007155	cell adhesion	58/1007	545/13714	0.00263291	0.0249333	0.0201906	rna-XM_005011322.5/rna-XM_005014507.5/rna-XM_005023397.5/rna-XM_021275047.3/rna-XM_021275049.3/rna-XM_021276798.3/rna-XM_027442884.2/rna-XM_027442885.2/rna-XM_027451383.2/rna-XM_027451457.2/rna-XM_027457656.2/rna-XM_027459787.2/rna-XM_027459788.2/rna-XM_027459789.2/rna-XM_027459790.2/rna-XM_027460414.2/rna-XM_027460415.2/rna-XM_027461216.2/rna-XM_027465901.2/rna-XM_038166207.1/rna-XM_038166208.1/…	58
BP	GO:0008045	motor neuron axon guidance	4/1007	9/13714	0.00269876	0.0249556	0.0202086	rna-XM_027460075.2/rna-XM_027460077.2/rna-XM_038179751.1/rna-XM_038179761.1	4
BP	GO:0010977	negative regulation of neuron projection development	4/1007	9/13714	0.00269876	0.0249556	0.0202086	rna-XM_027460075.2/rna-XM_027460077.2/rna-XM_038179751.1/rna-XM_038179761.1	4
BP	GO:0034333	adherens junction assembly	4/1007	9/13714	0.00269876	0.0249556	0.0202086	rna-XM_027459787.2/rna-XM_027459788.2/rna-XM_027459789.2/rna-XM_027459790.2	4
BP	GO:0035774	positive regulation of insulin secretion involved in cellular response to glucose stimulus	4/1007	9/13714	0.00269876	0.0249556	0.0202086	rna-XM_027455264.2/rna-XM_027455265.2/rna-XM_027455266.2/rna-XM_027455267.2	4
BP	GO:0048640	negative regulation of developmental growth	4/1007	9/13714	0.00269876	0.0249556	0.0202086	rna-XM_027460075.2/rna-XM_027460077.2/rna-XM_038179751.1/rna-XM_038179761.1	4
BP	GO:0051491	positive regulation of filopodium assembly	4/1007	9/13714	0.00269876	0.0249556	0.0202086	rna-XM_038170176.1/rna-XR_002403765.3/rna-XR_003495567.2/rna-XR_005263187.1	4
BP	GO:0050920	regulation of chemotaxis	7/1007	27/13714	0.00271829	0.025038	0.0202754	rna-XM_027460075.2/rna-XM_027460077.2/rna-XM_038179751.1/rna-XM_038179761.1/rna-XR_002403765.3/rna-XR_003495567.2/rna-XR_005263187.1	7
CC	GO:0035770	ribonucleoprotein granule	14/1266	80/17135	0.00202345	0.0274798	0.0232233	rna-XM_027446403.2/rna-XM_027469719.2/rna-XM_027469720.2/rna-XM_027469721.2/rna-XM_027469722.2/rna-XM_038170620.1/rna-XM_038170621.1/rna-XM_038170622.1/rna-XM_038174133.1/rna-XM_038174134.1/rna-XM_038174135.1/rna-XM_038179053.1/rna-XM_038179054.1/rna-XM_038187178.1	14
CC	GO:0036464	cytoplasmic ribonucleoprotein granule	14/1266	80/17135	0.00202345	0.0274798	0.0232233	rna-XM_027446403.2/rna-XM_027469719.2/rna-XM_027469720.2/rna-XM_027469721.2/rna-XM_027469722.2/rna-XM_038170620.1/rna-XM_038170621.1/rna-XM_038170622.1/rna-XM_038174133.1/rna-XM_038174134.1/rna-XM_038174135.1/rna-XM_038179053.1/rna-XM_038179054.1/rna-XM_038187178.1	14
MF	GO:0016634	oxidoreductase activity, acting on the CH-CH group of donors, oxygen as acceptor	4/1434	9/17773	0.00382121	0.0288757	0.0234705	rna-XM_021270002.3/rna-XM_038178268.1/rna-XM_038178269.1/rna-XM_038178270.1	4
MF	GO:0016714	oxidoreductase activity, acting on paired donors, with incorporation or reduction of molecular oxygen, reduced pteridine as one donor, and incorporation of one atom of oxygen	4/1434	9/17773	0.00382121	0.0288757	0.0234705	rna-XM_005019749.5/rna-XM_027455489.2/rna-XM_038168432.1/rna-XR_005261115.1	4
MF	GO:0009055	electron transfer activity	8/1434	33/17773	0.00393903	0.0294623	0.0239473	rna-COX3/rna-CYTB/rna-ND3/rna-ND4/rna-ND4L/rna-ND5/rna-ND6/rna-XM_013094535.4	8
BP	GO:0014032	neural crest cell development	6/1007	21/13714	0.00321301	0.0294797	0.0238722	rna-XM_027460075.2/rna-XM_027460077.2/rna-XM_038170229.1/rna-XM_038171011.1/rna-XM_038179751.1/rna-XM_038179761.1	6
BP	GO:0060429	epithelium development	29/1007	232/13714	0.00337509	0.0308468	0.0249793	rna-XM_005016976.4/rna-XM_005029250.5/rna-XM_013091805.4/rna-XM_021266696.3/rna-XM_021266700.3/rna-XM_021278541.3/rna-XM_027446356.2/rna-XM_027451076.2/rna-XM_027451077.2/rna-XM_027451416.2/rna-XM_027455311.2/rna-XM_027457343.2/rna-XM_027459787.2/rna-XM_027459788.2/rna-XM_027459789.2/rna-XM_027459790.2/rna-XM_027467451.2/rna-XM_027467452.2/rna-XM_038171011.1/rna-XM_038175538.1/rna-XM_038175539.1/…	29
BP	GO:0035337	fatty-acyl-CoA metabolic process	5/1007	15/13714	0.00340651	0.0310137	0.0251145	rna-XM_027446356.2/rna-XM_038171014.1/rna-XM_038171015.1/rna-XM_038171016.1/rna-XM_038171017.1	5
BP	GO:1901606	alpha-amino acid catabolic process	10/1007	51/13714	0.00349972	0.0310341	0.025131	rna-XM_005029267.5/rna-XM_021278561.3/rna-XM_027463026.2/rna-XM_027463027.2/rna-XM_027463028.2/rna-XM_027463030.2/rna-XM_027463031.2/rna-XM_027463032.2/rna-XM_038183374.1/rna-XM_038183375.1	10
BP	GO:0002691	regulation of cellular extravasation	3/1007	5/13714	0.0035272	0.0310341	0.025131	rna-XR_002403765.3/rna-XR_003495567.2/rna-XR_005263187.1	3
BP	GO:0006211	5-methylcytosine catabolic process	3/1007	5/13714	0.0035272	0.0310341	0.025131	rna-XM_005009109.5/rna-XM_027460749.2/rna-XM_027460750.2	3
BP	GO:0019857	5-methylcytosine metabolic process	3/1007	5/13714	0.0035272	0.0310341	0.025131	rna-XM_005009109.5/rna-XM_027460749.2/rna-XM_027460750.2	3
BP	GO:0032878	regulation of establishment or maintenance of cell polarity	3/1007	5/13714	0.0035272	0.0310341	0.025131	rna-XR_002403765.3/rna-XR_003495567.2/rna-XR_005263187.1	3
BP	GO:0035721	intraciliary retrograde transport	3/1007	5/13714	0.0035272	0.0310341	0.025131	rna-XM_027457234.2/rna-XM_027457235.2/rna-XM_038178023.1	3
BP	GO:0045743	positive regulation of fibroblast growth factor receptor signaling pathway	3/1007	5/13714	0.0035272	0.0310341	0.025131	rna-XM_038170627.1/rna-XM_038170628.1/rna-XM_038170630.1	3
BP	GO:0060174	limb bud formation	3/1007	5/13714	0.0035272	0.0310341	0.025131	rna-XM_038170627.1/rna-XM_038170628.1/rna-XM_038170630.1	3
BP	GO:2000114	regulation of establishment of cell polarity	3/1007	5/13714	0.0035272	0.0310341	0.025131	rna-XR_002403765.3/rna-XR_003495567.2/rna-XR_005263187.1	3
MF	GO:0016432	tRNA-uridine aminocarboxypropyltransferase activity	3/1434	5/17773	0.00462953	0.0329461	0.0267789	rna-XM_038171085.1/rna-XM_038171086.1/rna-XM_038171087.1	3
MF	GO:0036132	13-prostaglandin reductase activity	3/1434	5/17773	0.00462953	0.0329461	0.0267789	rna-XM_021273036.3/rna-XM_038170775.1/rna-XM_038170776.1	3
MF	GO:0047522	15-oxoprostaglandin 13-oxidase activity	3/1434	5/17773	0.00462953	0.0329461	0.0267789	rna-XM_021273036.3/rna-XM_038170775.1/rna-XM_038170776.1	3
MF	GO:0070579	methylcytosine dioxygenase activity	3/1434	5/17773	0.00462953	0.0329461	0.0267789	rna-XM_005009109.5/rna-XM_027460749.2/rna-XM_027460750.2	3
MF	GO:0099507	ligand-gated ion channel activity involved in regulation of presynaptic membrane potential	3/1434	5/17773	0.00462953	0.0329461	0.0267789	rna-XM_005012191.5/rna-XM_021267270.3/rna-XM_027453400.2	3
BP	GO:0009968	negative regulation of signal transduction	39/1007	341/13714	0.00380194	0.0333178	0.0269803	rna-XM_013091805.4/rna-XM_013101648.4/rna-XM_021266696.3/rna-XM_021266700.3/rna-XM_021273889.3/rna-XM_021273890.3/rna-XM_021273891.3/rna-XM_027451416.2/rna-XM_027458318.2/rna-XM_027458321.2/rna-XM_027458322.2/rna-XM_027458324.2/rna-XM_027458325.2/rna-XM_027460718.2/rna-XM_027466155.2/rna-XM_027466156.2/rna-XM_027467451.2/rna-XM_027467452.2/rna-XM_027469565.2/rna-XM_038169964.1/rna-XM_038171011.1/…	39
BP	GO:2000026	regulation of multicellular organismal development	31/1007	255/13714	0.00381501	0.0333178	0.0269803	rna-XM_005029250.5/rna-XM_013091805.4/rna-XM_021266696.3/rna-XM_021266700.3/rna-XM_027451416.2/rna-XM_027453844.2/rna-XM_027453846.2/rna-XM_027459787.2/rna-XM_027459788.2/rna-XM_027459789.2/rna-XM_027459790.2/rna-XM_027460075.2/rna-XM_027460077.2/rna-XM_027467451.2/rna-XM_027467452.2/rna-XM_038170176.1/rna-XM_038170547.1/rna-XM_038171011.1/rna-XM_038176073.1/rna-XM_038176074.1/rna-XM_038176076.1/…	31
BP	GO:0006986	response to unfolded protein	8/1007	36/13714	0.00391008	0.034022	0.0275505	rna-XM_005012288.5/rna-XM_005014230.3/rna-XM_005014231.3/rna-XM_021268670.2/rna-XM_027451426.2/rna-XM_038165305.1/rna-XM_038170176.1/rna-XM_038174628.1	8
MF	GO:0003954	NADH dehydrogenase activity	5/1434	15/17773	0.00513279	0.0348364	0.0283154	rna-ND3/rna-ND4/rna-ND4L/rna-ND5/rna-ND6	5
MF	GO:0003955	NAD(P)H dehydrogenase (quinone) activity	5/1434	15/17773	0.00513279	0.0348364	0.0283154	rna-ND3/rna-ND4/rna-ND4L/rna-ND5/rna-ND6	5
MF	GO:0008137	NADH dehydrogenase (ubiquinone) activity	5/1434	15/17773	0.00513279	0.0348364	0.0283154	rna-ND3/rna-ND4/rna-ND4L/rna-ND5/rna-ND6	5
MF	GO:0016655	oxidoreductase activity, acting on NAD(P)H, quinone or similar compound as acceptor	5/1434	15/17773	0.00513279	0.0348364	0.0283154	rna-ND3/rna-ND4/rna-ND4L/rna-ND5/rna-ND6	5
MF	GO:0050136	NADH dehydrogenase (quinone) activity	5/1434	15/17773	0.00513279	0.0348364	0.0283154	rna-ND3/rna-ND4/rna-ND4L/rna-ND5/rna-ND6	5
BP	GO:0045666	positive regulation of neuron differentiation	6/1007	22/13714	0.00414741	0.0356909	0.0289019	rna-XM_013101648.4/rna-XM_021273889.3/rna-XM_021273890.3/rna-XM_021273891.3/rna-XM_027449087.2/rna-XM_038182157.1	6
BP	GO:0048864	stem cell development	6/1007	22/13714	0.00414741	0.0356909	0.0289019	rna-XM_027460075.2/rna-XM_027460077.2/rna-XM_038170229.1/rna-XM_038171011.1/rna-XM_038179751.1/rna-XM_038179761.1	6
BP	GO:1901568	fatty acid derivative metabolic process	6/1007	22/13714	0.00414741	0.0356909	0.0289019	rna-XM_027446356.2/rna-XM_038169973.1/rna-XM_038171014.1/rna-XM_038171015.1/rna-XM_038171016.1/rna-XM_038171017.1	6
BP	GO:0001885	endothelial cell development	4/1007	10/13714	0.0042381	0.0356909	0.0289019	rna-XM_027459787.2/rna-XM_027459788.2/rna-XM_027459789.2/rna-XM_027459790.2	4
BP	GO:0034063	stress granule assembly	4/1007	10/13714	0.0042381	0.0356909	0.0289019	rna-XM_027446403.2/rna-XM_038170620.1/rna-XM_038170621.1/rna-XM_038170622.1	4
BP	GO:0044088	regulation of vacuole organization	4/1007	10/13714	0.0042381	0.0356909	0.0289019	rna-XM_027446403.2/rna-XM_038170620.1/rna-XM_038170621.1/rna-XM_038170622.1	4
BP	GO:0050768	negative regulation of neurogenesis	4/1007	10/13714	0.0042381	0.0356909	0.0289019	rna-XM_027460075.2/rna-XM_027460077.2/rna-XM_038179751.1/rna-XM_038179761.1	4
BP	GO:0051961	negative regulation of nervous system development	4/1007	10/13714	0.0042381	0.0356909	0.0289019	rna-XM_027460075.2/rna-XM_027460077.2/rna-XM_038179751.1/rna-XM_038179761.1	4
BP	GO:0061028	establishment of endothelial barrier	4/1007	10/13714	0.0042381	0.0356909	0.0289019	rna-XM_027459787.2/rna-XM_027459788.2/rna-XM_027459789.2/rna-XM_027459790.2	4
MF	GO:0016746	acyltransferase activity	33/1434	257/17773	0.00530881	0.0357006	0.0290178	rna-XM_005009206.5/rna-XM_005012470.5/rna-XM_005012471.5/rna-XM_005018714.4/rna-XM_005029265.4/rna-XM_013092948.4/rna-XM_027447018.2/rna-XM_027448810.2/rna-XM_027448813.2/rna-XM_027452236.2/rna-XM_027452237.2/rna-XM_027463034.2/rna-XM_038170156.1/rna-XM_038170809.1/rna-XM_038170810.1/rna-XM_038170811.1/rna-XM_038170812.1/rna-XM_038171014.1/rna-XM_038171015.1/rna-XM_038171016.1/rna-XM_038171017.1/…	33
CC	GO:0090543	Flemming body	4/1266	9/17135	0.00276355	0.0359991	0.0304231	rna-XM_027446403.2/rna-XM_038170620.1/rna-XM_038170621.1/rna-XM_038170622.1	4
CC	GO:0010494	cytoplasmic stress granule	7/1266	27/17135	0.00282178	0.0359991	0.0304231	rna-XM_027446403.2/rna-XM_038170620.1/rna-XM_038170621.1/rna-XM_038170622.1/rna-XM_038174133.1/rna-XM_038174134.1/rna-XM_038174135.1	7
BP	GO:0045595	regulation of cell differentiation	37/1007	322/13714	0.00438695	0.0368129	0.0298105	rna-XM_005029250.5/rna-XM_013091805.4/rna-XM_013101648.4/rna-XM_021266696.3/rna-XM_021266700.3/rna-XM_021273889.3/rna-XM_021273890.3/rna-XM_021273891.3/rna-XM_027449087.2/rna-XM_027454464.2/rna-XM_027459787.2/rna-XM_027459788.2/rna-XM_027459789.2/rna-XM_027459790.2/rna-XM_027460075.2/rna-XM_027460077.2/rna-XM_027466155.2/rna-XM_027466156.2/rna-XM_027467451.2/rna-XM_027467452.2/rna-XM_027469565.2/…	37
BP	GO:0006399	tRNA metabolic process	18/1007	125/13714	0.00443455	0.0369824	0.0299478	rna-XM_027446044.2/rna-XM_027465835.2/rna-XM_027465843.2/rna-XM_038169865.1/rna-XM_038169866.1/rna-XM_038171085.1/rna-XM_038171086.1/rna-XM_038171087.1/rna-XM_038179051.1/rna-XM_038179056.1/rna-XM_038179075.1/rna-XM_038179080.1/rna-XM_038179081.1/rna-XR_003499734.2/rna-XR_003499735.2/rna-XR_005265850.1/rna-XR_005265852.1/rna-XR_005265854.1	18
BP	GO:0000902	cell morphogenesis	30/1007	247/13714	0.00443852	0.0369824	0.0299478	rna-XM_005023397.5/rna-XM_021275047.3/rna-XM_021275049.3/rna-XM_027442884.2/rna-XM_027446290.2/rna-XM_027446403.2/rna-XM_027457656.2/rna-XM_027459787.2/rna-XM_027459788.2/rna-XM_027459789.2/rna-XM_027459790.2/rna-XM_027460075.2/rna-XM_027460077.2/rna-XM_038166207.1/rna-XM_038166208.1/rna-XM_038166209.1/rna-XM_038170547.1/rna-XM_038170620.1/rna-XM_038170621.1/rna-XM_038170622.1/rna-XM_038170706.1/…	30
BP	GO:0048585	negative regulation of response to stimulus	44/1007	400/13714	0.00455191	0.0376299	0.0304721	rna-XM_013091805.4/rna-XM_013101648.4/rna-XM_021266696.3/rna-XM_021266700.3/rna-XM_021273889.3/rna-XM_021273890.3/rna-XM_021273891.3/rna-XM_027451416.2/rna-XM_027455311.2/rna-XM_027458318.2/rna-XM_027458321.2/rna-XM_027458322.2/rna-XM_027458324.2/rna-XM_027458325.2/rna-XM_027460075.2/rna-XM_027460077.2/rna-XM_027460718.2/rna-XM_027466155.2/rna-XM_027466156.2/rna-XM_027467451.2/rna-XM_027467452.2/…	44
BP	GO:0001755	neural crest cell migration	5/1007	16/13714	0.00465887	0.0376299	0.0304721	rna-XM_027460075.2/rna-XM_027460077.2/rna-XM_038171011.1/rna-XM_038179751.1/rna-XM_038179761.1	5
BP	GO:0001990	regulation of systemic arterial blood pressure by hormone	5/1007	16/13714	0.00465887	0.0376299	0.0304721	rna-XM_027468299.2/rna-XM_027468300.2/rna-XM_027468301.2/rna-XM_027468302.2/rna-XM_027468303.2	5
BP	GO:0003081	regulation of systemic arterial blood pressure by renin-angiotensin	5/1007	16/13714	0.00465887	0.0376299	0.0304721	rna-XM_027468299.2/rna-XM_027468300.2/rna-XM_027468301.2/rna-XM_027468302.2/rna-XM_027468303.2	5
BP	GO:0030032	lamellipodium assembly	5/1007	16/13714	0.00465887	0.0376299	0.0304721	rna-XM_027459787.2/rna-XM_027459788.2/rna-XM_027459789.2/rna-XM_027459790.2/rna-XM_038170176.1	5
BP	GO:0061178	regulation of insulin secretion involved in cellular response to glucose stimulus	5/1007	16/13714	0.00465887	0.0376299	0.0304721	rna-XM_027455264.2/rna-XM_027455265.2/rna-XM_027455266.2/rna-XM_027455267.2/rna-XM_027455311.2	5
BP	GO:0090497	mesenchymal cell migration	5/1007	16/13714	0.00465887	0.0376299	0.0304721	rna-XM_027460075.2/rna-XM_027460077.2/rna-XM_038171011.1/rna-XM_038179751.1/rna-XM_038179761.1	5
BP	GO:0150116	regulation of cell-substrate junction organization	5/1007	16/13714	0.00465887	0.0376299	0.0304721	rna-XM_027459787.2/rna-XM_027459788.2/rna-XM_027459789.2/rna-XM_027459790.2/rna-XM_038170176.1	5
BP	GO:0048736	appendage development	10/1007	53/13714	0.00467581	0.0376299	0.0304721	rna-XM_005029250.5/rna-XM_021278541.3/rna-XM_027451076.2/rna-XM_027451077.2/rna-XM_027455311.2/rna-XM_038170627.1/rna-XM_038170628.1/rna-XM_038170630.1/rna-XM_038175538.1/rna-XM_038175539.1	10
BP	GO:0060173	limb development	10/1007	53/13714	0.00467581	0.0376299	0.0304721	rna-XM_005029250.5/rna-XM_021278541.3/rna-XM_027451076.2/rna-XM_027451077.2/rna-XM_027455311.2/rna-XM_038170627.1/rna-XM_038170628.1/rna-XM_038170630.1/rna-XM_038175538.1/rna-XM_038175539.1	10
BP	GO:0035107	appendage morphogenesis	9/1007	45/13714	0.00478882	0.0382781	0.030997	rna-XM_005029250.5/rna-XM_021278541.3/rna-XM_027451076.2/rna-XM_027451077.2/rna-XM_038170627.1/rna-XM_038170628.1/rna-XM_038170630.1/rna-XM_038175538.1/rna-XM_038175539.1	9
BP	GO:0035108	limb morphogenesis	9/1007	45/13714	0.00478882	0.0382781	0.030997	rna-XM_005029250.5/rna-XM_021278541.3/rna-XM_027451076.2/rna-XM_027451077.2/rna-XM_038170627.1/rna-XM_038170628.1/rna-XM_038170630.1/rna-XM_038175538.1/rna-XM_038175539.1	9
MF	GO:0005096	GTPase activator activity	24/1434	172/17773	0.00586093	0.0383514	0.0311724	rna-XM_013103893.4/rna-XM_013103894.4/rna-XM_013103895.4/rna-XM_013103896.4/rna-XM_013103898.4/rna-XM_021275476.3/rna-XM_021275477.3/rna-XM_027458318.2/rna-XM_027458321.2/rna-XM_027458322.2/rna-XM_027458324.2/rna-XM_027458325.2/rna-XM_027469698.2/rna-XM_027471417.2/rna-XM_038165400.1/rna-XM_038165606.1/rna-XM_038165607.1/rna-XM_038180022.1/rna-XM_038180023.1/rna-XM_038180024.1/rna-XM_038180025.1/…	24
MF	GO:0004112	cyclic-nucleotide phosphodiesterase activity	10/1434	50/17773	0.00590588	0.0383514	0.0311724	rna-XM_005014001.5/rna-XM_013094320.4/rna-XM_021268520.3/rna-XM_021268522.3/rna-XM_038170327.1/rna-XM_038170328.1/rna-XM_038170607.1/rna-XM_038170746.1/rna-XM_038170747.1/rna-XM_038174619.1	10
MF	GO:0019208	phosphatase regulator activity	10/1434	50/17773	0.00590588	0.0383514	0.0311724	rna-XM_005014030.5/rna-XM_005022488.5/rna-XM_005022489.5/rna-XM_013102368.4/rna-XM_027457420.2/rna-XM_027457421.2/rna-XM_027457425.2/rna-XM_027468021.2/rna-XM_027468723.2/rna-XM_038174414.1	10
MF	GO:0003916	DNA topoisomerase activity	4/1434	10/17773	0.00596461	0.0383514	0.0311724	rna-XM_038166204.1/rna-XR_005260484.1/rna-XR_005260485.1/rna-XR_005260486.1	4
MF	GO:0004869	cysteine-type endopeptidase inhibitor activity	4/1434	10/17773	0.00596461	0.0383514	0.0311724	rna-XM_013105371.4/rna-XM_038170893.1/rna-XM_038170894.1/rna-XM_038170895.1	4
BP	GO:0034330	cell junction organization	23/1007	176/13714	0.00494311	0.0393253	0.0318451	rna-XM_005023397.5/rna-XM_021275047.3/rna-XM_021275049.3/rna-XM_027442884.2/rna-XM_027456598.2/rna-XM_027457656.2/rna-XM_027459787.2/rna-XM_027459788.2/rna-XM_027459789.2/rna-XM_027459790.2/rna-XM_027460075.2/rna-XM_027460077.2/rna-XM_038166207.1/rna-XM_038166208.1/rna-XM_038166209.1/rna-XM_038170176.1/rna-XM_038171011.1/rna-XM_038179751.1/rna-XM_038179761.1/rna-XM_038180178.1/rna-XM_038180179.1/…	23
BP	GO:0007219	Notch signaling pathway	11/1007	62/13714	0.0050348	0.0393253	0.0318451	rna-XM_027456733.2/rna-XM_027456734.2/rna-XM_027456736.2/rna-XM_027456737.2/rna-XM_027459955.2/rna-XM_027459956.2/rna-XM_038170905.1/rna-XM_038178921.1/rna-XM_038178922.1/rna-XM_038178923.1/rna-XM_038180826.1	11
BP	GO:0032989	cellular component morphogenesis	24/1007	187/13714	0.00521583	0.0393253	0.0318451	rna-XM_005023397.5/rna-XM_021275047.3/rna-XM_021275049.3/rna-XM_027446403.2/rna-XM_027457656.2/rna-XM_027459787.2/rna-XM_027459788.2/rna-XM_027459789.2/rna-XM_027459790.2/rna-XM_027460075.2/rna-XM_027460077.2/rna-XM_038170547.1/rna-XM_038170620.1/rna-XM_038170621.1/rna-XM_038170622.1/rna-XM_038170706.1/rna-XM_038171011.1/rna-XM_038179751.1/rna-XM_038179761.1/rna-XM_038180178.1/rna-XM_038180179.1/…	24
BP	GO:0048589	developmental growth	19/1007	137/13714	0.00534381	0.0393253	0.0318451	rna-XM_005029250.5/rna-XM_021278541.3/rna-XM_027446403.2/rna-XM_027451076.2/rna-XM_027451077.2/rna-XM_027459787.2/rna-XM_027459788.2/rna-XM_027459789.2/rna-XM_027459790.2/rna-XM_027460075.2/rna-XM_027460077.2/rna-XM_038170547.1/rna-XM_038170620.1/rna-XM_038170621.1/rna-XM_038170622.1/rna-XM_038175538.1/rna-XM_038175539.1/rna-XM_038179751.1/rna-XM_038179761.1	19
BP	GO:0031347	regulation of defense response	16/1007	108/13714	0.00535692	0.0393253	0.0318451	rna-XM_013091805.4/rna-XM_021266696.3/rna-XM_021266700.3/rna-XM_027457224.2/rna-XM_027466155.2/rna-XM_027466156.2/rna-XM_027467451.2/rna-XM_027467452.2/rna-XM_038179053.1/rna-XM_038179054.1/rna-XM_038186088.1/rna-XM_038186089.1/rna-XM_038186091.1/rna-XM_038186092.1/rna-XM_038186093.1/rna-XM_038186094.1	16
BP	GO:0048870	cell motility	38/1007	337/13714	0.00536686	0.0393253	0.0318451	rna-XM_005009984.5/rna-XM_005016976.4/rna-XM_005026154.5/rna-XM_013091805.4/rna-XM_021266696.3/rna-XM_021266700.3/rna-XM_027451416.2/rna-XM_027453844.2/rna-XM_027453846.2/rna-XM_027457343.2/rna-XM_027459787.2/rna-XM_027459788.2/rna-XM_027459789.2/rna-XM_027459790.2/rna-XM_027460075.2/rna-XM_027460077.2/rna-XM_027467451.2/rna-XM_027467452.2/rna-XM_038170176.1/rna-XM_038170547.1/rna-XM_038171011.1/…	38
BP	GO:0006145	purine nucleobase catabolic process	2/1007	2/13714	0.0053868	0.0393253	0.0318451	rna-XM_027446259.2/rna-XR_005261628.1	2
BP	GO:0006147	guanine catabolic process	2/1007	2/13714	0.0053868	0.0393253	0.0318451	rna-XM_027446259.2/rna-XR_005261628.1	2
BP	GO:0018109	peptidyl-arginine phosphorylation	2/1007	2/13714	0.0053868	0.0393253	0.0318451	rna-XM_027457450.2/rna-XM_027457451.2	2
BP	GO:0018195	peptidyl-arginine modification	2/1007	2/13714	0.0053868	0.0393253	0.0318451	rna-XM_027457450.2/rna-XM_027457451.2	2
BP	GO:0021534	cell proliferation in hindbrain	2/1007	2/13714	0.0053868	0.0393253	0.0318451	rna-XM_027466155.2/rna-XM_027466156.2	2
BP	GO:0021680	cerebellar Purkinje cell layer development	2/1007	2/13714	0.0053868	0.0393253	0.0318451	rna-XM_027466155.2/rna-XM_027466156.2	2
BP	GO:0021692	cerebellar Purkinje cell layer morphogenesis	2/1007	2/13714	0.0053868	0.0393253	0.0318451	rna-XM_027466155.2/rna-XM_027466156.2	2
BP	GO:0021694	cerebellar Purkinje cell layer formation	2/1007	2/13714	0.0053868	0.0393253	0.0318451	rna-XM_027466155.2/rna-XM_027466156.2	2
BP	GO:0021702	cerebellar Purkinje cell differentiation	2/1007	2/13714	0.0053868	0.0393253	0.0318451	rna-XM_027466155.2/rna-XM_027466156.2	2
BP	GO:0021924	cell proliferation in external granule layer	2/1007	2/13714	0.0053868	0.0393253	0.0318451	rna-XM_027466155.2/rna-XM_027466156.2	2
BP	GO:0021930	cerebellar granule cell precursor proliferation	2/1007	2/13714	0.0053868	0.0393253	0.0318451	rna-XM_027466155.2/rna-XM_027466156.2	2
BP	GO:0035435	phosphate ion transmembrane transport	2/1007	2/13714	0.0053868	0.0393253	0.0318451	rna-XM_027452475.2/rna-XM_027452480.2	2
BP	GO:0036315	cellular response to sterol	2/1007	2/13714	0.0053868	0.0393253	0.0318451	rna-XM_027466155.2/rna-XM_027466156.2	2
BP	GO:0042167	heme catabolic process	2/1007	2/13714	0.0053868	0.0393253	0.0318451	rna-NM_001310378.1/rna-XM_013095220.4	2
BP	GO:0046113	nucleobase catabolic process	2/1007	2/13714	0.0053868	0.0393253	0.0318451	rna-XM_027446259.2/rna-XR_005261628.1	2
BP	GO:0046149	pigment catabolic process	2/1007	2/13714	0.0053868	0.0393253	0.0318451	rna-NM_001310378.1/rna-XM_013095220.4	2
BP	GO:0051643	endoplasmic reticulum localization	2/1007	2/13714	0.0053868	0.0393253	0.0318451	rna-XM_027450445.2/rna-XM_027450446.2	2
BP	GO:0061817	endoplasmic reticulum-plasma membrane tethering	2/1007	2/13714	0.0053868	0.0393253	0.0318451	rna-XM_027450445.2/rna-XM_027450446.2	2
BP	GO:1904983	glycine import into mitochondrion	2/1007	2/13714	0.0053868	0.0393253	0.0318451	rna-XM_027451480.2/rna-XM_027451484.2	2
BP	GO:1905651	regulation of artery morphogenesis	2/1007	2/13714	0.0053868	0.0393253	0.0318451	rna-XM_027453844.2/rna-XM_027453846.2	2
BP	GO:1905653	positive regulation of artery morphogenesis	2/1007	2/13714	0.0053868	0.0393253	0.0318451	rna-XM_027453844.2/rna-XM_027453846.2	2
BP	GO:1990547	mitochondrial phosphate ion transmembrane transport	2/1007	2/13714	0.0053868	0.0393253	0.0318451	rna-XM_027452475.2/rna-XM_027452480.2	2
MF	GO:0005488	binding	984/1434	11658/17773	0.00620576	0.0394109	0.0320336	id-LOC113839607/rna-CYTB/rna-NM_001310378.1/rna-NM_001310380.1/rna-NM_001310384.1/rna-NM_001310400.1/rna-XM_005008982.4/rna-XM_005008984.5/rna-XM_005009109.5/rna-XM_005009984.5/rna-XM_005011322.5/rna-XM_005012191.5/rna-XM_005012288.5/rna-XM_005012650.5/rna-XM_005014001.5/rna-XM_005014507.5/rna-XM_005015048.5/rna-XM_005015049.5/rna-XM_005015050.5/rna-XM_005015051.5/rna-XM_005015354.5/rna-XM_005015…	984
MF	GO:0004074	biliverdin reductase (NAD(P)+) activity	2/1434	2/17773	0.00650576	0.0394109	0.0320336	rna-NM_001310378.1/rna-XM_013095220.4	2
MF	GO:0008892	guanine deaminase activity	2/1434	2/17773	0.00650576	0.0394109	0.0320336	rna-XM_027446259.2/rna-XR_005261628.1	2
MF	GO:0015187	glycine transmembrane transporter activity	2/1434	2/17773	0.00650576	0.0394109	0.0320336	rna-XM_027451480.2/rna-XM_027451484.2	2
MF	GO:0035500	MH2 domain binding	2/1434	2/17773	0.00650576	0.0394109	0.0320336	rna-XM_038165311.1/rna-XM_038165312.1	2
MF	GO:0047127	thiomorpholine-carboxylate dehydrogenase activity	2/1434	2/17773	0.00650576	0.0394109	0.0320336	rna-XM_027469564.2/rna-XM_038187116.1	2
MF	GO:0106370	protein-L-histidine N-pros-methyltransferase activity	2/1434	2/17773	0.00650576	0.0394109	0.0320336	rna-XM_027469552.2/rna-XM_027469553.2	2
BP	GO:0007018	microtubule-based movement	22/1007	168/13714	0.005752	0.0418618	0.0338991	rna-XM_021277952.3/rna-XM_027443208.2/rna-XM_027450828.2/rna-XM_027450830.2/rna-XM_027454041.2/rna-XM_027457234.2/rna-XM_027457235.2/rna-XM_038166745.1/rna-XM_038166746.1/rna-XM_038166747.1/rna-XM_038166748.1/rna-XM_038166749.1/rna-XM_038166752.1/rna-XM_038170415.1/rna-XM_038170416.1/rna-XM_038170417.1/rna-XM_038170418.1/rna-XM_038174042.1/rna-XM_038174044.1/rna-XM_038178023.1/rna-XM_038186972.1/…	22
BP	GO:0060348	bone development	12/1007	72/13714	0.00585053	0.0424478	0.0343736	rna-XM_005029250.5/rna-XM_013091805.4/rna-XM_021266696.3/rna-XM_021266700.3/rna-XM_027467451.2/rna-XM_027467452.2/rna-XM_038186088.1/rna-XM_038186089.1/rna-XM_038186091.1/rna-XM_038186092.1/rna-XM_038186093.1/rna-XM_038186094.1	12
BP	GO:0048699	generation of neurons	41/1007	373/13714	0.00610451	0.043785	0.0354564	rna-XM_005023397.5/rna-XM_013101648.4/rna-XM_021273889.3/rna-XM_021273890.3/rna-XM_021273891.3/rna-XM_021275047.3/rna-XM_021275049.3/rna-XM_021278541.3/rna-XM_027446403.2/rna-XM_027449087.2/rna-XM_027451076.2/rna-XM_027451077.2/rna-XM_027455311.2/rna-XM_027456384.2/rna-XM_027457656.2/rna-XM_027459787.2/rna-XM_027459788.2/rna-XM_027459789.2/rna-XM_027459790.2/rna-XM_027460075.2/rna-XM_027460077.2/…	41
BP	GO:0000038	very long-chain fatty acid metabolic process	5/1007	17/13714	0.00620654	0.043785	0.0354564	rna-XM_027446356.2/rna-XM_038171014.1/rna-XM_038171015.1/rna-XM_038171016.1/rna-XM_038171017.1	5
BP	GO:0003044	regulation of systemic arterial blood pressure mediated by a chemical signal	5/1007	17/13714	0.00620654	0.043785	0.0354564	rna-XM_027468299.2/rna-XM_027468300.2/rna-XM_027468301.2/rna-XM_027468302.2/rna-XM_027468303.2	5
BP	GO:0008037	cell recognition	5/1007	17/13714	0.00620654	0.043785	0.0354564	rna-XM_027460075.2/rna-XM_027460077.2/rna-XM_038179751.1/rna-XM_038179761.1/rna-XM_038185517.1	5
BP	GO:0035773	insulin secretion involved in cellular response to glucose stimulus	5/1007	17/13714	0.00620654	0.043785	0.0354564	rna-XM_027455264.2/rna-XM_027455265.2/rna-XM_027455266.2/rna-XM_027455267.2/rna-XM_027455311.2	5
BP	GO:0097581	lamellipodium organization	5/1007	17/13714	0.00620654	0.043785	0.0354564	rna-XM_027459787.2/rna-XM_027459788.2/rna-XM_027459789.2/rna-XM_027459790.2/rna-XM_038170176.1	5
BP	GO:0150115	cell-substrate junction organization	5/1007	17/13714	0.00620654	0.043785	0.0354564	rna-XM_027459787.2/rna-XM_027459788.2/rna-XM_027459789.2/rna-XM_027459790.2/rna-XM_038170176.1	5
BP	GO:0050793	regulation of developmental process	54/1007	521/13714	0.00621537	0.043785	0.0354564	rna-XM_005023397.5/rna-XM_005029250.5/rna-XM_013091805.4/rna-XM_013101648.4/rna-XM_021266696.3/rna-XM_021266700.3/rna-XM_021273889.3/rna-XM_021273890.3/rna-XM_021273891.3/rna-XM_021275047.3/rna-XM_021275049.3/rna-XM_027446290.2/rna-XM_027449087.2/rna-XM_027451416.2/rna-XM_027453844.2/rna-XM_027453846.2/rna-XM_027454464.2/rna-XM_027455311.2/rna-XM_027457656.2/rna-XM_027459787.2/rna-XM_027459788.2/…	54
BP	GO:0016339	calcium-dependent cell-cell adhesion via plasma membrane cell adhesion molecules	4/1007	11/13714	0.00627622	0.043785	0.0354564	rna-XM_027442884.2/rna-XM_038166207.1/rna-XM_038166208.1/rna-XM_038166209.1	4
BP	GO:0034626	fatty acid elongation, polyunsaturated fatty acid	4/1007	11/13714	0.00627622	0.043785	0.0354564	rna-XM_038171014.1/rna-XM_038171015.1/rna-XM_038171016.1/rna-XM_038171017.1	4
BP	GO:0045601	regulation of endothelial cell differentiation	4/1007	11/13714	0.00627622	0.043785	0.0354564	rna-XM_027459787.2/rna-XM_027459788.2/rna-XM_027459789.2/rna-XM_027459790.2	4
BP	GO:2000401	regulation of lymphocyte migration	4/1007	11/13714	0.00627622	0.043785	0.0354564	rna-XM_005009984.5/rna-XR_002403765.3/rna-XR_003495567.2/rna-XR_005263187.1	4
BP	GO:2001222	regulation of neuron migration	4/1007	11/13714	0.00627622	0.043785	0.0354564	rna-XM_027460075.2/rna-XM_027460077.2/rna-XM_038179751.1/rna-XM_038179761.1	4
BP	GO:0002521	leukocyte differentiation	14/1007	91/13714	0.00635263	0.0441873	0.0357822	rna-XM_013091805.4/rna-XM_021266696.3/rna-XM_021266700.3/rna-XM_027466155.2/rna-XM_027466156.2/rna-XM_027467451.2/rna-XM_027467452.2/rna-XM_038170176.1/rna-XM_038186088.1/rna-XM_038186089.1/rna-XM_038186091.1/rna-XM_038186092.1/rna-XM_038186093.1/rna-XM_038186094.1	14
CC	GO:0043235	receptor complex	18/1266	122/17135	0.00366862	0.0447334	0.0378045	rna-XM_005012191.5/rna-XM_013101648.4/rna-XM_021267270.3/rna-XM_021273889.3/rna-XM_021273890.3/rna-XM_021273891.3/rna-XM_027451383.2/rna-XM_027453400.2/rna-XM_038169843.1/rna-XM_038170547.1/rna-XM_038182157.1/rna-XM_038184697.1/rna-XM_038184699.1/rna-XM_038184700.1/rna-XM_038184701.1/rna-XM_038184702.1/rna-XM_038184703.1/rna-XM_038184704.1	18
CC	GO:0030018	Z disc	8/1266	36/17135	0.00407169	0.0447334	0.0378045	rna-XM_005008982.4/rna-XM_005008984.5/rna-XM_027455311.2/rna-XM_027459787.2/rna-XM_027459788.2/rna-XM_027459789.2/rna-XM_027459790.2/rna-XM_038169737.1	8
CC	GO:0014704	intercalated disc	4/1266	10/17135	0.00433804	0.0447334	0.0378045	rna-XM_027459787.2/rna-XM_027459788.2/rna-XM_027459789.2/rna-XM_027459790.2	4
CC	GO:0016342	catenin complex	4/1266	10/17135	0.00433804	0.0447334	0.0378045	rna-XM_027442884.2/rna-XM_038166207.1/rna-XM_038166208.1/rna-XM_038166209.1	4
CC	GO:0030057	desmosome	4/1266	10/17135	0.00433804	0.0447334	0.0378045	rna-XM_027459787.2/rna-XM_027459788.2/rna-XM_027459789.2/rna-XM_027459790.2	4
CC	GO:0032045	guanyl-nucleotide exchange factor complex	4/1266	10/17135	0.00433804	0.0447334	0.0378045	rna-XM_027446403.2/rna-XM_038170620.1/rna-XM_038170621.1/rna-XM_038170622.1	4
CC	GO:1990316	Atg1/ULK1 kinase complex	4/1266	10/17135	0.00433804	0.0447334	0.0378045	rna-XM_027446403.2/rna-XM_038170620.1/rna-XM_038170621.1/rna-XM_038170622.1	4
CC	GO:0098862	cluster of actin-based cell projections	7/1266	29/17135	0.00435646	0.0447334	0.0378045	rna-XM_027459787.2/rna-XM_027459788.2/rna-XM_027459789.2/rna-XM_027459790.2/rna-XR_002403765.3/rna-XR_003495567.2/rna-XR_005263187.1	7
BP	GO:0030705	cytoskeleton-dependent intracellular transport	8/1007	39/13714	0.00653998	0.0449364	0.0363889	rna-XM_021277952.3/rna-XM_027457234.2/rna-XM_027457235.2/rna-XM_038166745.1/rna-XM_038166746.1/rna-XM_038166747.1/rna-XM_038166748.1/rna-XM_038178023.1	8
BP	GO:0014033	neural crest cell differentiation	6/1007	24/13714	0.00659568	0.0449364	0.0363889	rna-XM_027460075.2/rna-XM_027460077.2/rna-XM_038170229.1/rna-XM_038171011.1/rna-XM_038179751.1/rna-XM_038179761.1	6
BP	GO:0002686	negative regulation of leukocyte migration	3/1007	6/13714	0.00666995	0.0449364	0.0363889	rna-XR_002403765.3/rna-XR_003495567.2/rna-XR_005263187.1	3
BP	GO:0035024	negative regulation of Rho protein signal transduction	3/1007	6/13714	0.00666995	0.0449364	0.0363889	rna-XR_002403765.3/rna-XR_003495567.2/rna-XR_005263187.1	3
BP	GO:0048268	clathrin coat assembly	3/1007	6/13714	0.00666995	0.0449364	0.0363889	rna-XM_038170925.1/rna-XM_038170926.1/rna-XM_038170927.1	3
BP	GO:0060142	regulation of syncytium formation by plasma membrane fusion	3/1007	6/13714	0.00666995	0.0449364	0.0363889	rna-XR_002403765.3/rna-XR_003495567.2/rna-XR_005263187.1	3
BP	GO:0060143	positive regulation of syncytium formation by plasma membrane fusion	3/1007	6/13714	0.00666995	0.0449364	0.0363889	rna-XR_002403765.3/rna-XR_003495567.2/rna-XR_005263187.1	3
BP	GO:0071624	positive regulation of granulocyte chemotaxis	3/1007	6/13714	0.00666995	0.0449364	0.0363889	rna-XR_002403765.3/rna-XR_003495567.2/rna-XR_005263187.1	3
BP	GO:0090023	positive regulation of neutrophil chemotaxis	3/1007	6/13714	0.00666995	0.0449364	0.0363889	rna-XR_002403765.3/rna-XR_003495567.2/rna-XR_005263187.1	3
BP	GO:1901739	regulation of myoblast fusion	3/1007	6/13714	0.00666995	0.0449364	0.0363889	rna-XR_002403765.3/rna-XR_003495567.2/rna-XR_005263187.1	3
BP	GO:1901741	positive regulation of myoblast fusion	3/1007	6/13714	0.00666995	0.0449364	0.0363889	rna-XR_002403765.3/rna-XR_003495567.2/rna-XR_005263187.1	3
BP	GO:0009653	anatomical structure morphogenesis	66/1007	664/13714	0.00694151	0.0466327	0.0377625	rna-XM_005023397.5/rna-XM_005029250.5/rna-XM_013091805.4/rna-XM_021266696.3/rna-XM_021266700.3/rna-XM_021275047.3/rna-XM_021275049.3/rna-XM_021278541.3/rna-XM_027442884.2/rna-XM_027446290.2/rna-XM_027446403.2/rna-XM_027451076.2/rna-XM_027451077.2/rna-XM_027451416.2/rna-XM_027453844.2/rna-XM_027453846.2/rna-XM_027457656.2/rna-XM_027459787.2/rna-XM_027459788.2/rna-XM_027459789.2/rna-XM_027459790.2/…	66
BP	GO:0008277	regulation of G protein-coupled receptor signaling pathway	10/1007	56/13714	0.00699786	0.0467449	0.0378533	rna-XM_027458318.2/rna-XM_027458321.2/rna-XM_027458322.2/rna-XM_027458324.2/rna-XM_027458325.2/rna-XM_038180022.1/rna-XM_038180023.1/rna-XM_038180024.1/rna-XM_038180025.1/rna-XM_038180026.1	10
BP	GO:0009410	response to xenobiotic stimulus	10/1007	56/13714	0.00699786	0.0467449	0.0378533	rna-XM_027445132.2/rna-XM_027466155.2/rna-XM_027466156.2/rna-XM_038184697.1/rna-XM_038184699.1/rna-XM_038184700.1/rna-XM_038184701.1/rna-XM_038184702.1/rna-XM_038184703.1/rna-XM_038184704.1	10
BP	GO:0071407	cellular response to organic cyclic compound	15/1007	102/13714	0.00736688	0.0490709	0.0397369	rna-XM_013091805.4/rna-XM_021266696.3/rna-XM_021266700.3/rna-XM_027466155.2/rna-XM_027466156.2/rna-XM_027467451.2/rna-XM_027467452.2/rna-XM_038165311.1/rna-XM_038165312.1/rna-XM_038186088.1/rna-XM_038186089.1/rna-XM_038186091.1/rna-XM_038186092.1/rna-XM_038186093.1/rna-XM_038186094.1	15
CC	GO:0098802	plasma membrane signaling receptor complex	10/1266	53/17135	0.00490183	0.049135	0.0415243	rna-XM_005012191.5/rna-XM_013101648.4/rna-XM_021267270.3/rna-XM_021273889.3/rna-XM_021273890.3/rna-XM_021273891.3/rna-XM_027451383.2/rna-XM_027453400.2/rna-XM_038169843.1/rna-XM_038182157.1	10
BP	GO:0044248	cellular catabolic process	78/1007	809/13714	0.00748308	0.0497045	0.04025	rna-NM_001310378.1/rna-XM_005009109.5/rna-XM_005015354.5/rna-XM_005015355.5/rna-XM_005015357.5/rna-XM_005029267.5/rna-XM_013095220.4/rna-XM_021269400.3/rna-XM_021270002.3/rna-XM_021276866.3/rna-XM_021278561.3/rna-XM_027446057.2/rna-XM_027446259.2/rna-XM_027446356.2/rna-XM_027446391.2/rna-XM_027446403.2/rna-XM_027446501.2/rna-XM_027446939.2/rna-XM_027447028.2/rna-XM_027453536.2/rna-XM_027457223.2/…	78
CC	GO:0014069	postsynaptic density	11/1266	62/17135	0.00529456	0.0503435	0.0425455	rna-XM_005023397.5/rna-XM_021275047.3/rna-XM_021275049.3/rna-XM_027457656.2/rna-XM_038169479.1/rna-XM_038169480.1/rna-XM_038170547.1/rna-XM_038180178.1/rna-XM_038180179.1/rna-XM_038180180.1/rna-XM_038180181.1	11
CC	GO:0034751	aryl hydrocarbon receptor complex	7/1266	30/17135	0.00532642	0.0503435	0.0425455	rna-XM_038184697.1/rna-XM_038184699.1/rna-XM_038184700.1/rna-XM_038184701.1/rna-XM_038184702.1/rna-XM_038184703.1/rna-XM_038184704.1	7
CC	GO:0031417	NatC complex	2/1266	2/17135	0.00545483	0.0503435	0.0425455	rna-XM_038171478.1/rna-XM_038171479.1	2
CC	GO:0032580	Golgi cisterna membrane	12/1266	71/17135	0.00550071	0.0503435	0.0425455	rna-XM_005019242.5/rna-XM_005019244.5/rna-XM_013099244.4/rna-XM_013099245.4/rna-XM_013099246.4/rna-XM_027446158.2/rna-XM_027446273.2/rna-XM_027457681.2/rna-XM_027457682.2/rna-XM_027457683.2/rna-XM_038170442.1/rna-XM_038179147.1	12
BP	GO:0031175	neuron projection development	26/1007	214/13714	0.00768859	0.0508602	0.0411859	rna-XM_005023397.5/rna-XM_021275047.3/rna-XM_021275049.3/rna-XM_027446403.2/rna-XM_027455311.2/rna-XM_027456384.2/rna-XM_027457656.2/rna-XM_027459787.2/rna-XM_027459788.2/rna-XM_027459789.2/rna-XM_027459790.2/rna-XM_027460075.2/rna-XM_027460077.2/rna-XM_038170547.1/rna-XM_038170620.1/rna-XM_038170621.1/rna-XM_038170622.1/rna-XM_038170706.1/rna-XM_038171011.1/rna-XM_038179751.1/rna-XM_038179761.1/…	26
BP	GO:0014070	response to organic cyclic compound	24/1007	193/13714	0.00770021	0.0508602	0.0411859	rna-XM_013091805.4/rna-XM_021266696.3/rna-XM_021266700.3/rna-XM_027455311.2/rna-XM_027466155.2/rna-XM_027466156.2/rna-XM_027467451.2/rna-XM_027467452.2/rna-XM_038165311.1/rna-XM_038165312.1/rna-XM_038165945.1/rna-XM_038184697.1/rna-XM_038184699.1/rna-XM_038184700.1/rna-XM_038184701.1/rna-XM_038184702.1/rna-XM_038184703.1/rna-XM_038184704.1/rna-XM_038186088.1/rna-XM_038186089.1/rna-XM_038186091.1/…	24
MF	GO:0000210	NAD+ diphosphatase activity	4/1434	11/17773	0.00878011	0.051078	0.0415167	rna-XM_027446618.2/rna-XM_038171007.1/rna-XM_038171008.1/rna-XM_038171009.1	4
MF	GO:0004551	dinucleotide phosphatase activity	4/1434	11/17773	0.00878011	0.051078	0.0415167	rna-XM_027446618.2/rna-XM_038171007.1/rna-XM_038171008.1/rna-XM_038171009.1	4
MF	GO:0016594	glycine binding	4/1434	11/17773	0.00878011	0.051078	0.0415167	rna-XM_005012191.5/rna-XM_021267270.3/rna-XM_027453400.2/rna-XM_027456598.2	4
MF	GO:0035529	NADH pyrophosphatase activity	4/1434	11/17773	0.00878011	0.051078	0.0415167	rna-XM_027446618.2/rna-XM_038171007.1/rna-XM_038171008.1/rna-XM_038171009.1	4
MF	GO:0043531	ADP binding	4/1434	11/17773	0.00878011	0.051078	0.0415167	rna-XM_027452411.2/rna-XM_027452425.2/rna-XM_027452440.2/rna-XM_038167438.1	4
BP	GO:0044282	small molecule catabolic process	17/1007	122/13714	0.00777065	0.0511821	0.0414465	rna-XM_005029267.5/rna-XM_021270002.3/rna-XM_021278561.3/rna-XM_027446356.2/rna-XM_027463026.2/rna-XM_027463027.2/rna-XM_027463028.2/rna-XM_027463030.2/rna-XM_027463031.2/rna-XM_027463032.2/rna-XM_038169973.1/rna-XM_038170475.1/rna-XM_038178268.1/rna-XM_038178269.1/rna-XM_038178270.1/rna-XM_038183374.1/rna-XM_038183375.1	17
BP	GO:0048729	tissue morphogenesis	19/1007	142/13714	0.0078471	0.0515417	0.0417377	rna-XM_013091805.4/rna-XM_021266696.3/rna-XM_021266700.3/rna-XM_027459787.2/rna-XM_027459788.2/rna-XM_027459789.2/rna-XM_027459790.2/rna-XM_027467451.2/rna-XM_027467452.2/rna-XM_038171011.1/rna-XM_038177565.1/rna-XM_038181172.1/rna-XM_038181175.1/rna-XM_038186088.1/rna-XM_038186089.1/rna-XM_038186091.1/rna-XM_038186092.1/rna-XM_038186093.1/rna-XM_038186094.1	19
BP	GO:0009063	cellular amino acid catabolic process	10/1007	57/13714	0.00794312	0.0520274	0.042131	rna-XM_005029267.5/rna-XM_021278561.3/rna-XM_027463026.2/rna-XM_027463027.2/rna-XM_027463028.2/rna-XM_027463030.2/rna-XM_027463031.2/rna-XM_027463032.2/rna-XM_038183374.1/rna-XM_038183375.1	10
BP	GO:0051336	regulation of hydrolase activity	5/1007	18/13714	0.00808236	0.0527928	0.0427508	rna-XM_027455311.2/rna-XM_038170547.1/rna-XR_002403765.3/rna-XR_003495567.2/rna-XR_005263187.1	5
CC	GO:0032279	asymmetric synapse	11/1266	63/17135	0.00599673	0.0537154	0.0453952	rna-XM_005023397.5/rna-XM_021275047.3/rna-XM_021275049.3/rna-XM_027457656.2/rna-XM_038169479.1/rna-XM_038169480.1/rna-XM_038170547.1/rna-XM_038180178.1/rna-XM_038180179.1/rna-XM_038180180.1/rna-XM_038180181.1	11
MF	GO:0004725	protein tyrosine phosphatase activity	20/1434	141/17773	0.00941709	0.0543522	0.044178	rna-XM_021273517.3/rna-XM_021273518.3/rna-XM_021273519.3/rna-XM_021273520.3/rna-XM_021273521.3/rna-XM_021273524.3/rna-XM_021275597.3/rna-XM_021275599.3/rna-XM_027442962.2/rna-XM_027452340.2/rna-XM_027452341.2/rna-XM_027452342.2/rna-XM_027455592.2/rna-XM_027455598.2/rna-XM_027468361.2/rna-XM_038174186.1/rna-XM_038174187.1/rna-XM_038174192.1/rna-XM_038183780.1/rna-XM_038183781.1	20
BP	GO:0034625	fatty acid elongation, monounsaturated fatty acid	4/1007	12/13714	0.0088735	0.0563981	0.0456704	rna-XM_038171014.1/rna-XM_038171015.1/rna-XM_038171016.1/rna-XM_038171017.1	4
BP	GO:0035338	long-chain fatty-acyl-CoA biosynthetic process	4/1007	12/13714	0.0088735	0.0563981	0.0456704	rna-XM_038171014.1/rna-XM_038171015.1/rna-XM_038171016.1/rna-XM_038171017.1	4
BP	GO:0042073	intraciliary transport	4/1007	12/13714	0.0088735	0.0563981	0.0456704	rna-XM_021277952.3/rna-XM_027457234.2/rna-XM_027457235.2/rna-XM_038178023.1	4
BP	GO:0043297	apical junction assembly	4/1007	12/13714	0.0088735	0.0563981	0.0456704	rna-XM_027459787.2/rna-XM_027459788.2/rna-XM_027459789.2/rna-XM_027459790.2	4
BP	GO:0045663	positive regulation of myoblast differentiation	4/1007	12/13714	0.0088735	0.0563981	0.0456704	rna-XM_027454464.2/rna-XR_002403765.3/rna-XR_003495567.2/rna-XR_005263187.1	4
BP	GO:0046949	fatty-acyl-CoA biosynthetic process	4/1007	12/13714	0.0088735	0.0563981	0.0456704	rna-XM_038171014.1/rna-XM_038171015.1/rna-XM_038171016.1/rna-XM_038171017.1	4
BP	GO:0051893	regulation of focal adhesion assembly	4/1007	12/13714	0.0088735	0.0563981	0.0456704	rna-XM_027459787.2/rna-XM_027459788.2/rna-XM_027459789.2/rna-XM_027459790.2	4
BP	GO:0090109	regulation of cell-substrate junction assembly	4/1007	12/13714	0.0088735	0.0563981	0.0456704	rna-XM_027459787.2/rna-XM_027459788.2/rna-XM_027459789.2/rna-XM_027459790.2	4
BP	GO:0090305	nucleic acid phosphodiester bond hydrolysis	4/1007	12/13714	0.0088735	0.0563981	0.0456704	rna-XM_038166204.1/rna-XR_005260484.1/rna-XR_005260485.1/rna-XR_005260486.1	4
BP	GO:0097164	ammonium ion metabolic process	4/1007	12/13714	0.0088735	0.0563981	0.0456704	rna-XM_027446501.2/rna-XM_027455489.2/rna-XM_038168432.1/rna-XR_005261115.1	4
BP	GO:0002237	response to molecule of bacterial origin	11/1007	67/13714	0.00911763	0.057639	0.0466753	rna-XM_013091805.4/rna-XM_021266696.3/rna-XM_021266700.3/rna-XM_027467451.2/rna-XM_027467452.2/rna-XM_038186088.1/rna-XM_038186089.1/rna-XM_038186091.1/rna-XM_038186092.1/rna-XM_038186093.1/rna-XM_038186094.1	11
BP	GO:0032496	response to lipopolysaccharide	11/1007	67/13714	0.00911763	0.057639	0.0466753	rna-XM_013091805.4/rna-XM_021266696.3/rna-XM_021266700.3/rna-XM_027467451.2/rna-XM_027467452.2/rna-XM_038186088.1/rna-XM_038186089.1/rna-XM_038186091.1/rna-XM_038186092.1/rna-XM_038186093.1/rna-XM_038186094.1	11
CC	GO:0000932	P-body	9/1266	47/17135	0.00673769	0.0583367	0.0493007	rna-XM_027446403.2/rna-XM_038170620.1/rna-XM_038170621.1/rna-XM_038170622.1/rna-XM_038174133.1/rna-XM_038174134.1/rna-XM_038174135.1/rna-XM_038179053.1/rna-XM_038179054.1	9
CC	GO:0031674	I band	8/1266	39/17135	0.00680057	0.0583367	0.0493007	rna-XM_005008982.4/rna-XM_005008984.5/rna-XM_027455311.2/rna-XM_027459787.2/rna-XM_027459788.2/rna-XM_027459789.2/rna-XM_027459790.2/rna-XM_038169737.1	8
CC	GO:0098794	postsynapse	35/1266	307/17135	0.00692835	0.0583367	0.0493007	rna-XM_005012191.5/rna-XM_005023397.5/rna-XM_013093844.4/rna-XM_013093845.4/rna-XM_013093846.4/rna-XM_013093848.4/rna-XM_021267270.3/rna-XM_021275047.3/rna-XM_021275049.3/rna-XM_027446403.2/rna-XM_027453400.2/rna-XM_027456598.2/rna-XM_027457656.2/rna-XM_027460181.2/rna-XM_027469698.2/rna-XM_038165945.1/rna-XM_038169479.1/rna-XM_038169480.1/rna-XM_038170310.1/rna-XM_038170547.1/rna-XM_038170620.1/…	35
MF	GO:0033764	steroid dehydrogenase activity, acting on the CH-OH group of donors, NAD or NADP as acceptor	6/1434	24/17773	0.0103633	0.0593463	0.0482372	rna-XM_027446356.2/rna-XM_027449702.2/rna-XM_027449703.1/rna-XM_027449704.2/rna-XM_027449706.2/rna-XM_027459191.2	6
MF	GO:0008170	N-methyltransferase activity	14/1434	88/17773	0.0105581	0.0599932	0.0487631	rna-XM_005011647.5/rna-XM_005011649.5/rna-XM_013096363.4/rna-XM_027454101.2/rna-XM_027455672.2/rna-XM_027455673.2/rna-XM_027455676.2/rna-XM_027455677.2/rna-XM_027455679.2/rna-XM_027455680.2/rna-XM_027469552.2/rna-XM_027469553.2/rna-XM_038179919.1/rna-XR_005265583.1	14
CC	GO:0005777	peroxisome	13/1266	83/17135	0.00761274	0.061634	0.0520872	rna-XM_021270002.3/rna-XM_027446356.2/rna-XM_027446577.2/rna-XM_027446618.2/rna-XM_027457317.2/rna-XM_038170576.1/rna-XM_038171007.1/rna-XM_038171008.1/rna-XM_038171009.1/rna-XM_038178268.1/rna-XM_038178269.1/rna-XM_038178270.1/rna-XR_005261601.1	13
CC	GO:0042579	microbody	13/1266	83/17135	0.00761274	0.061634	0.0520872	rna-XM_021270002.3/rna-XM_027446356.2/rna-XM_027446577.2/rna-XM_027446618.2/rna-XM_027457317.2/rna-XM_038170576.1/rna-XM_038171007.1/rna-XM_038171008.1/rna-XM_038171009.1/rna-XM_038178268.1/rna-XM_038178269.1/rna-XM_038178270.1/rna-XR_005261601.1	13
BP	GO:1990542	mitochondrial transmembrane transport	6/1007	26/13714	0.0099505	0.062736	0.0508027	rna-XM_027451480.2/rna-XM_027451484.2/rna-XM_027452475.2/rna-XM_027452480.2/rna-XM_027455686.2/rna-XM_027468001.2	6
CC	GO:0098685	Schaffer collateral - CA1 synapse	8/1266	40/17135	0.00796269	0.0632508	0.0534536	rna-XM_005023397.5/rna-XM_021275047.3/rna-XM_021275049.3/rna-XM_027457656.2/rna-XM_038180178.1/rna-XM_038180179.1/rna-XM_038180180.1/rna-XM_038180181.1	8
MF	GO:0008017	microtubule binding	27/1434	211/17773	0.0113993	0.0642743	0.0522428	rna-XM_005019447.5/rna-XM_005025844.5/rna-XM_013099430.4/rna-XM_021276547.3/rna-XM_027443208.2/rna-XM_027449564.2/rna-XM_027449566.2/rna-XM_027454041.2/rna-XM_027454351.2/rna-XM_027457408.2/rna-XM_027457410.2/rna-XM_027469723.2/rna-XM_038166745.1/rna-XM_038166746.1/rna-XM_038166747.1/rna-XM_038166748.1/rna-XM_038166749.1/rna-XM_038166752.1/rna-XM_038169916.1/rna-XM_038170415.1/rna-XM_038170416.1/…	27
BP	GO:0003073	regulation of systemic arterial blood pressure	5/1007	19/13714	0.0103177	0.0648775	0.0525369	rna-XM_027468299.2/rna-XM_027468300.2/rna-XM_027468301.2/rna-XM_027468302.2/rna-XM_027468303.2	5
MF	GO:0016278	lysine N-methyltransferase activity	9/1434	47/17773	0.0117263	0.0651164	0.0529272	rna-XM_013096363.4/rna-XM_027454101.2/rna-XM_027455672.2/rna-XM_027455673.2/rna-XM_027455676.2/rna-XM_027455677.2/rna-XM_027455679.2/rna-XM_027455680.2/rna-XR_005265583.1	9
MF	GO:0016279	protein-lysine N-methyltransferase activity	9/1434	47/17773	0.0117263	0.0651164	0.0529272	rna-XM_013096363.4/rna-XM_027454101.2/rna-XM_027455672.2/rna-XM_027455673.2/rna-XM_027455676.2/rna-XM_027455677.2/rna-XM_027455679.2/rna-XM_027455680.2/rna-XR_005265583.1	9
CC	GO:0030658	transport vesicle membrane	12/1266	75/17135	0.00856155	0.0667484	0.0564094	rna-XM_027461505.2/rna-XM_038170925.1/rna-XM_038170926.1/rna-XM_038170927.1/rna-XM_038170928.1/rna-XM_038171370.1/rna-XM_038171613.1/rna-XM_038171620.1/rna-XM_038171628.1/rna-XM_038171633.1/rna-XM_038171634.1/rna-XM_038171643.1	12
BP	GO:0001767	establishment of lymphocyte polarity	3/1007	7/13714	0.0110388	0.0677295	0.0548463	rna-XR_002403765.3/rna-XR_003495567.2/rna-XR_005263187.1	3
BP	GO:0001768	establishment of T cell polarity	3/1007	7/13714	0.0110388	0.0677295	0.0548463	rna-XR_002403765.3/rna-XR_003495567.2/rna-XR_005263187.1	3
BP	GO:0042427	serotonin biosynthetic process	3/1007	7/13714	0.0110388	0.0677295	0.0548463	rna-XM_027455489.2/rna-XM_038168432.1/rna-XR_005261115.1	3
BP	GO:0051099	positive regulation of binding	3/1007	7/13714	0.0110388	0.0677295	0.0548463	rna-XR_002403765.3/rna-XR_003495567.2/rna-XR_005263187.1	3
BP	GO:0060638	mesenchymal-epithelial cell signaling	3/1007	7/13714	0.0110388	0.0677295	0.0548463	rna-XM_038170627.1/rna-XM_038170628.1/rna-XM_038170630.1	3
BP	GO:0072529	pyrimidine-containing compound catabolic process	3/1007	7/13714	0.0110388	0.0677295	0.0548463	rna-XM_005009109.5/rna-XM_027460749.2/rna-XM_027460750.2	3
BP	GO:1901162	primary amino compound biosynthetic process	3/1007	7/13714	0.0110388	0.0677295	0.0548463	rna-XM_027455489.2/rna-XM_038168432.1/rna-XR_005261115.1	3
BP	GO:1902624	positive regulation of neutrophil migration	3/1007	7/13714	0.0110388	0.0677295	0.0548463	rna-XR_002403765.3/rna-XR_003495567.2/rna-XR_005263187.1	3
BP	GO:1904424	regulation of GTP binding	3/1007	7/13714	0.0110388	0.0677295	0.0548463	rna-XR_002403765.3/rna-XR_003495567.2/rna-XR_005263187.1	3
BP	GO:0002253	activation of immune response	12/1007	78/13714	0.0110585	0.0677295	0.0548463	rna-XM_013091805.4/rna-XM_021266696.3/rna-XM_021266700.3/rna-XM_027446393.2/rna-XM_027467451.2/rna-XM_027467452.2/rna-XM_038186088.1/rna-XM_038186089.1/rna-XM_038186091.1/rna-XM_038186092.1/rna-XM_038186093.1/rna-XM_038186094.1	12
MF	GO:0051539	4 iron, 4 sulfur cluster binding	7/1434	32/17773	0.0123065	0.0678246	0.0551285	rna-XM_021269013.3/rna-XM_027451212.2/rna-XM_027451213.2/rna-XM_027451214.2/rna-XM_027451215.2/rna-XM_027451217.2/rna-XM_027457229.2	7
CC	GO:0005927	muscle tendon junction	4/1266	12/17135	0.00907526	0.0682265	0.0576586	rna-XM_027459787.2/rna-XM_027459788.2/rna-XM_027459789.2/rna-XM_027459790.2	4
CC	GO:0043034	costamere	4/1266	12/17135	0.00907526	0.0682265	0.0576586	rna-XM_027459787.2/rna-XM_027459788.2/rna-XM_027459789.2/rna-XM_027459790.2	4
MF	GO:0030695	GTPase regulator activity	42/1434	366/17773	0.0130248	0.0707196	0.0574816	rna-XM_013103893.4/rna-XM_013103894.4/rna-XM_013103895.4/rna-XM_013103896.4/rna-XM_013103898.4/rna-XM_021275476.3/rna-XM_021275477.3/rna-XM_027446403.2/rna-XM_027455796.2/rna-XM_027458318.2/rna-XM_027458321.2/rna-XM_027458322.2/rna-XM_027458324.2/rna-XM_027458325.2/rna-XM_027469698.2/rna-XM_027471417.2/rna-XM_038165400.1/rna-XM_038165606.1/rna-XM_038165607.1/rna-XM_038170387.1/rna-XM_038170388.1/…	42
MF	GO:0060589	nucleoside-triphosphatase regulator activity	42/1434	366/17773	0.0130248	0.0707196	0.0574816	rna-XM_013103893.4/rna-XM_013103894.4/rna-XM_013103895.4/rna-XM_013103896.4/rna-XM_013103898.4/rna-XM_021275476.3/rna-XM_021275477.3/rna-XM_027446403.2/rna-XM_027455796.2/rna-XM_027458318.2/rna-XM_027458321.2/rna-XM_027458322.2/rna-XM_027458324.2/rna-XM_027458325.2/rna-XM_027469698.2/rna-XM_027471417.2/rna-XM_038165400.1/rna-XM_038165606.1/rna-XM_038165607.1/rna-XM_038170387.1/rna-XM_038170388.1/…	42
CC	GO:0005856	cytoskeleton	120/1266	1321/17135	0.00960986	0.0709781	0.059984	gene-LOC113844444/rna-XM_005008984.5/rna-XM_005008990.4/rna-XM_005021571.5/rna-XM_005025844.5/rna-XM_005028187.4/rna-XM_013091819.4/rna-XM_013091821.4/rna-XM_013091823.4/rna-XM_013106275.4/rna-XM_021266706.3/rna-XM_021276547.3/rna-XM_027443208.2/rna-XM_027446290.2/rna-XM_027446549.2/rna-XM_027446557.2/rna-XM_027447581.2/rna-XM_027449564.2/rna-XM_027449566.2/rna-XM_027450828.2/rna-XM_027450830.2/r…	120
BP	GO:0044242	cellular lipid catabolic process	13/1007	88/13714	0.0116764	0.0713291	0.0577612	rna-XM_005015354.5/rna-XM_005015355.5/rna-XM_005015357.5/rna-XM_021269400.3/rna-XM_021270002.3/rna-XM_027446356.2/rna-XM_027446391.2/rna-XM_027453536.2/rna-XM_027462436.2/rna-XM_038178268.1/rna-XM_038178269.1/rna-XM_038178270.1/rna-XM_038183095.1	13
BP	GO:0007044	cell-substrate junction assembly	4/1007	13/13714	0.012083	0.0728691	0.0590083	rna-XM_027459787.2/rna-XM_027459788.2/rna-XM_027459789.2/rna-XM_027459790.2	4
BP	GO:0019367	fatty acid elongation, saturated fatty acid	4/1007	13/13714	0.012083	0.0728691	0.0590083	rna-XM_038171014.1/rna-XM_038171015.1/rna-XM_038171016.1/rna-XM_038171017.1	4
BP	GO:0019368	fatty acid elongation, unsaturated fatty acid	4/1007	13/13714	0.012083	0.0728691	0.0590083	rna-XM_038171014.1/rna-XM_038171015.1/rna-XM_038171016.1/rna-XM_038171017.1	4
BP	GO:0048041	focal adhesion assembly	4/1007	13/13714	0.012083	0.0728691	0.0590083	rna-XM_027459787.2/rna-XM_027459788.2/rna-XM_027459789.2/rna-XM_027459790.2	4
BP	GO:0071675	regulation of mononuclear cell migration	4/1007	13/13714	0.012083	0.0728691	0.0590083	rna-XM_005009984.5/rna-XR_002403765.3/rna-XR_003495567.2/rna-XR_005263187.1	4
CC	GO:0098978	glutamatergic synapse	13/1266	86/17135	0.0102161	0.0741546	0.0626685	rna-XM_005023397.5/rna-XM_021275047.3/rna-XM_021275049.3/rna-XM_027451486.1/rna-XM_027457656.2/rna-XM_027460075.2/rna-XM_027460077.2/rna-XM_038179751.1/rna-XM_038179761.1/rna-XM_038180178.1/rna-XM_038180179.1/rna-XM_038180180.1/rna-XM_038180181.1	13
CC	GO:0031985	Golgi cisterna	12/1266	77/17135	0.010522	0.0748654	0.0632692	rna-XM_005019242.5/rna-XM_005019244.5/rna-XM_013099244.4/rna-XM_013099245.4/rna-XM_013099246.4/rna-XM_027446158.2/rna-XM_027446273.2/rna-XM_027457681.2/rna-XM_027457682.2/rna-XM_027457683.2/rna-XM_038170442.1/rna-XM_038179147.1	12
CC	GO:0005912	adherens junction	11/1266	68/17135	0.0106697	0.0748654	0.0632692	rna-XM_005008984.5/rna-XM_013091823.4/rna-XM_027442884.2/rna-XM_027459787.2/rna-XM_027459788.2/rna-XM_027459789.2/rna-XM_027459790.2/rna-XM_027467446.2/rna-XM_038166207.1/rna-XM_038166208.1/rna-XM_038166209.1	11
MF	GO:0004510	tryptophan 5-monooxygenase activity	3/1434	7/17773	0.0143249	0.0766436	0.0622966	rna-XM_027455489.2/rna-XM_038168432.1/rna-XR_005261115.1	3
MF	GO:0048027	mRNA 5'-UTR binding	3/1434	7/17773	0.0143249	0.0766436	0.0622966	rna-XM_038174133.1/rna-XM_038174134.1/rna-XM_038174135.1	3
CC	GO:0015629	actin cytoskeleton	34/1266	306/17135	0.0111871	0.0772094	0.0652501	rna-XM_005008984.5/rna-XM_027459787.2/rna-XM_027459788.2/rna-XM_027459789.2/rna-XM_027459790.2/rna-XM_038180617.1/rna-XR_005260148.1/rna-XR_005260149.1/rna-XR_005260150.1/rna-XR_005260151.1/rna-XR_005260152.1/rna-XR_005260153.1/rna-XR_005260154.1/rna-XR_005260155.1/rna-XR_005260156.1/rna-XR_005260158.1/rna-XR_005260159.1/rna-XR_005260160.1/rna-XR_005260161.1/rna-XR_005260162.1/rna-XR_005260163.1/…	34
BP	GO:0006935	chemotaxis	18/1007	139/13714	0.0131046	0.078828	0.0638338	rna-XM_005016943.5/rna-XM_005026154.5/rna-XM_013094722.4/rna-XM_021268856.3/rna-XM_027460075.2/rna-XM_027460077.2/rna-XM_038170706.1/rna-XM_038171011.1/rna-XM_038175699.1/rna-XM_038175700.1/rna-XM_038179751.1/rna-XM_038179761.1/rna-XM_038185517.1/rna-XM_038186117.1/rna-XR_002403765.3/rna-XR_003495567.2/rna-XR_005261163.1/rna-XR_005263187.1	18
CC	GO:0098984	neuron to neuron synapse	11/1266	69/17135	0.0118705	0.0806046	0.0681194	rna-XM_005023397.5/rna-XM_021275047.3/rna-XM_021275049.3/rna-XM_027457656.2/rna-XM_038169479.1/rna-XM_038169480.1/rna-XM_038170547.1/rna-XM_038180178.1/rna-XM_038180179.1/rna-XM_038180180.1/rna-XM_038180181.1	11
MF	GO:0003964	RNA-directed DNA polymerase activity	38/1434	328/17773	0.0152339	0.0806201	0.0655288	rna-XM_013093105.3/rna-XR_002402357.3/rna-XR_003492798.2/rna-XR_003493214.2/rna-XR_003494876.2/rna-XR_005261381.1/rna-XR_005261382.1/rna-XR_005261383.1/rna-XR_005261384.1/rna-XR_005261385.1/rna-XR_005261386.1/rna-XR_005261387.1/rna-XR_005261388.1/rna-XR_005261389.1/rna-XR_005261482.1/rna-XR_005261612.1/rna-XR_005261613.1/rna-XR_005261647.1/rna-XR_005261678.1/rna-XR_005261680.1/rna-XR_005261681.1/…	38
MF	GO:0008276	protein methyltransferase activity	15/1434	101/17773	0.0152881	0.0806201	0.0655288	rna-XM_005011647.5/rna-XM_005011649.5/rna-XM_013096363.4/rna-XM_027454101.2/rna-XM_027455672.2/rna-XM_027455673.2/rna-XM_027455676.2/rna-XM_027455677.2/rna-XM_027455679.2/rna-XM_027455680.2/rna-XM_027469552.2/rna-XM_027469553.2/rna-XM_038171115.1/rna-XM_038179919.1/rna-XR_005265583.1	15
MF	GO:0016229	steroid dehydrogenase activity	6/1434	26/17773	0.0154397	0.0808377	0.0657057	rna-XM_027446356.2/rna-XM_027449702.2/rna-XM_027449703.1/rna-XM_027449704.2/rna-XM_027449706.2/rna-XM_027459191.2	6
BP	GO:0042330	taxis	18/1007	140/13714	0.0140419	0.0842517	0.0682258	rna-XM_005016943.5/rna-XM_005026154.5/rna-XM_013094722.4/rna-XM_021268856.3/rna-XM_027460075.2/rna-XM_027460077.2/rna-XM_038170706.1/rna-XM_038171011.1/rna-XM_038175699.1/rna-XM_038175700.1/rna-XM_038179751.1/rna-XM_038179761.1/rna-XM_038185517.1/rna-XM_038186117.1/rna-XR_002403765.3/rna-XR_003495567.2/rna-XR_005261163.1/rna-XR_005263187.1	18
BP	GO:0042180	cellular ketone metabolic process	10/1007	62/13714	0.0142174	0.0850877	0.0689028	rna-XM_005029267.5/rna-XM_021278561.3/rna-XM_027463026.2/rna-XM_027463027.2/rna-XM_027463028.2/rna-XM_027463030.2/rna-XM_027463031.2/rna-XM_027463032.2/rna-XM_038183374.1/rna-XM_038183375.1	10
BP	GO:0031099	regeneration	6/1007	28/13714	0.0143673	0.0857676	0.0694533	rna-XM_021278541.3/rna-XM_027451076.2/rna-XM_027451077.2/rna-XM_027455311.2/rna-XM_038175538.1/rna-XM_038175539.1	6
BP	GO:0000291	nuclear-transcribed mRNA catabolic process, exonucleolytic	2/1007	3/13714	0.0153708	0.0867651	0.0702611	rna-XM_038179053.1/rna-XM_038179054.1	2
BP	GO:0001942	hair follicle development	2/1007	3/13714	0.0153708	0.0867651	0.0702611	rna-XM_005016976.4/rna-XM_027457343.2	2
BP	GO:0002287	alpha-beta T cell activation involved in immune response	2/1007	3/13714	0.0153708	0.0867651	0.0702611	rna-XM_027466155.2/rna-XM_027466156.2	2
BP	GO:0002292	T cell differentiation involved in immune response	2/1007	3/13714	0.0153708	0.0867651	0.0702611	rna-XM_027466155.2/rna-XM_027466156.2	2
BP	GO:0002293	alpha-beta T cell differentiation involved in immune response	2/1007	3/13714	0.0153708	0.0867651	0.0702611	rna-XM_027466155.2/rna-XM_027466156.2	2
BP	GO:0002294	CD4-positive, alpha-beta T cell differentiation involved in immune response	2/1007	3/13714	0.0153708	0.0867651	0.0702611	rna-XM_027466155.2/rna-XM_027466156.2	2
BP	GO:0006787	porphyrin-containing compound catabolic process	2/1007	3/13714	0.0153708	0.0867651	0.0702611	rna-NM_001310378.1/rna-XM_013095220.4	2
BP	GO:0010142	farnesyl diphosphate biosynthetic process, mevalonate pathway	2/1007	3/13714	0.0153708	0.0867651	0.0702611	rna-XM_027447018.2/rna-XM_038170156.1	2
BP	GO:0022404	molting cycle process	2/1007	3/13714	0.0153708	0.0867651	0.0702611	rna-XM_005016976.4/rna-XM_027457343.2	2
BP	GO:0022405	hair cycle process	2/1007	3/13714	0.0153708	0.0867651	0.0702611	rna-XM_005016976.4/rna-XM_027457343.2	2
BP	GO:0033015	tetrapyrrole catabolic process	2/1007	3/13714	0.0153708	0.0867651	0.0702611	rna-NM_001310378.1/rna-XM_013095220.4	2
BP	GO:0042093	T-helper cell differentiation	2/1007	3/13714	0.0153708	0.0867651	0.0702611	rna-XM_027466155.2/rna-XM_027466156.2	2
BP	GO:0043517	positive regulation of DNA damage response, signal transduction by p53 class mediator	2/1007	3/13714	0.0153708	0.0867651	0.0702611	rna-XM_038165311.1/rna-XM_038165312.1	2
BP	GO:0043928	exonucleolytic catabolism of deadenylated mRNA	2/1007	3/13714	0.0153708	0.0867651	0.0702611	rna-XM_038179053.1/rna-XM_038179054.1	2
BP	GO:0045337	farnesyl diphosphate biosynthetic process	2/1007	3/13714	0.0153708	0.0867651	0.0702611	rna-XM_027447018.2/rna-XM_038170156.1	2
BP	GO:0045338	farnesyl diphosphate metabolic process	2/1007	3/13714	0.0153708	0.0867651	0.0702611	rna-XM_027447018.2/rna-XM_038170156.1	2
BP	GO:0046098	guanine metabolic process	2/1007	3/13714	0.0153708	0.0867651	0.0702611	rna-XM_027446259.2/rna-XR_005261628.1	2
BP	GO:0060339	negative regulation of type I interferon-mediated signaling pathway	2/1007	3/13714	0.0153708	0.0867651	0.0702611	rna-XM_038179053.1/rna-XM_038179054.1	2
BP	GO:0072539	T-helper 17 cell differentiation	2/1007	3/13714	0.0153708	0.0867651	0.0702611	rna-XM_027466155.2/rna-XM_027466156.2	2
BP	GO:0098773	skin epidermis development	2/1007	3/13714	0.0153708	0.0867651	0.0702611	rna-XM_005016976.4/rna-XM_027457343.2	2
BP	GO:1902767	isoprenoid biosynthetic process via mevalonate	2/1007	3/13714	0.0153708	0.0867651	0.0702611	rna-XM_027447018.2/rna-XM_038170156.1	2
BP	GO:1905564	positive regulation of vascular endothelial cell proliferation	2/1007	3/13714	0.0153708	0.0867651	0.0702611	rna-XM_027453844.2/rna-XM_027453846.2	2
BP	GO:0002768	immune response-regulating cell surface receptor signaling pathway	11/1007	72/13714	0.0153807	0.0867651	0.0702611	rna-XM_013091805.4/rna-XM_021266696.3/rna-XM_021266700.3/rna-XM_027467451.2/rna-XM_027467452.2/rna-XM_038186088.1/rna-XM_038186089.1/rna-XM_038186091.1/rna-XM_038186092.1/rna-XM_038186093.1/rna-XM_038186094.1	11
MF	GO:0015085	calcium ion transmembrane transporter activity	14/1434	93/17773	0.0167615	0.0871359	0.0708249	rna-XM_005012191.5/rna-XM_005013183.5/rna-XM_005018338.5/rna-XM_013093606.4/rna-XM_013093607.4/rna-XM_013094600.4/rna-XM_013094601.4/rna-XM_021267270.3/rna-XM_027450664.2/rna-XM_027453400.2/rna-XM_027455686.2/rna-XM_027470735.2/rna-XM_038174295.1/rna-XM_038174296.1	14
BP	GO:0010033	response to organic substance	64/1007	666/13714	0.0155563	0.0872362	0.0706426	rna-XM_005012191.5/rna-XM_005012288.5/rna-XM_005014230.3/rna-XM_005014231.3/rna-XM_005019749.5/rna-XM_013091805.4/rna-XM_013101648.4/rna-XM_021266696.3/rna-XM_021266700.3/rna-XM_021267270.3/rna-XM_021268670.2/rna-XM_021273889.3/rna-XM_021273890.3/rna-XM_021273891.3/rna-XM_021276866.3/rna-XM_021278541.3/rna-XM_027451076.2/rna-XM_027451077.2/rna-XM_027451416.2/rna-XM_027451426.2/rna-XM_027453400.2/…	64
BP	GO:0042221	response to chemical	82/1007	884/13714	0.0156067	0.0872362	0.0706426	rna-XM_005012191.5/rna-XM_005012288.5/rna-XM_005014230.3/rna-XM_005014231.3/rna-XM_005016943.5/rna-XM_005019749.5/rna-XM_005025088.5/rna-XM_005026154.5/rna-XM_013091805.4/rna-XM_013094722.4/rna-XM_013101648.4/rna-XM_021266696.3/rna-XM_021266700.3/rna-XM_021267270.3/rna-XM_021268670.2/rna-XM_021268856.3/rna-XM_021273889.3/rna-XM_021273890.3/rna-XM_021273891.3/rna-XM_021276866.3/rna-XM_021278541.3/…	82
BP	GO:0045944	positive regulation of transcription by RNA polymerase II	31/1007	282/13714	0.0156374	0.0872362	0.0706426	rna-XM_005016976.4/rna-XM_005016981.5/rna-XM_005026154.5/rna-XM_005029250.5/rna-XM_021278541.3/rna-XM_027451076.2/rna-XM_027451077.2/rna-XM_027456733.2/rna-XM_027456734.2/rna-XM_027456736.2/rna-XM_027456737.2/rna-XM_027457343.2/rna-XM_027466155.2/rna-XM_027466156.2/rna-XM_027471511.2/rna-XM_038169981.1/rna-XM_038170176.1/rna-XM_038170529.1/rna-XM_038171011.1/rna-XM_038174578.1/rna-XM_038175538.1/…	31
BP	GO:0023052	signaling	232/1007	2789/13714	0.0158409	0.0872362	0.0706426	rna-XM_005012288.5/rna-XM_005013456.5/rna-XM_005014001.5/rna-XM_005016228.5/rna-XM_005018562.4/rna-XM_005019743.5/rna-XM_005021571.5/rna-XM_005021583.5/rna-XM_005023234.5/rna-XM_005023236.5/rna-XM_005023397.5/rna-XM_005024271.5/rna-XM_005026667.5/rna-XM_005029250.5/rna-XM_005030419.5/rna-XM_005030420.5/rna-XM_013091805.4/rna-XM_013093850.4/rna-XM_013093851.4/rna-XM_013094320.4/rna-XM_013094643.4/…	232
BP	GO:0016239	positive regulation of macroautophagy	4/1007	14/13714	0.01595	0.0872362	0.0706426	rna-XM_027446403.2/rna-XM_038170620.1/rna-XM_038170621.1/rna-XM_038170622.1	4
BP	GO:0030497	fatty acid elongation	4/1007	14/13714	0.01595	0.0872362	0.0706426	rna-XM_038171014.1/rna-XM_038171015.1/rna-XM_038171016.1/rna-XM_038171017.1	4
BP	GO:0035336	long-chain fatty-acyl-CoA metabolic process	4/1007	14/13714	0.01595	0.0872362	0.0706426	rna-XM_038171014.1/rna-XM_038171015.1/rna-XM_038171016.1/rna-XM_038171017.1	4
BP	GO:0042761	very long-chain fatty acid biosynthetic process	4/1007	14/13714	0.01595	0.0872362	0.0706426	rna-XM_038171014.1/rna-XM_038171015.1/rna-XM_038171016.1/rna-XM_038171017.1	4
BP	GO:0046847	filopodium assembly	4/1007	14/13714	0.01595	0.0872362	0.0706426	rna-XM_038170176.1/rna-XR_002403765.3/rna-XR_003495567.2/rna-XR_005263187.1	4
BP	GO:0051489	regulation of filopodium assembly	4/1007	14/13714	0.01595	0.0872362	0.0706426	rna-XM_038170176.1/rna-XR_002403765.3/rna-XR_003495567.2/rna-XR_005263187.1	4
BP	GO:0072676	lymphocyte migration	4/1007	14/13714	0.01595	0.0872362	0.0706426	rna-XM_005009984.5/rna-XR_002403765.3/rna-XR_003495567.2/rna-XR_005263187.1	4
BP	GO:1901570	fatty acid derivative biosynthetic process	4/1007	14/13714	0.01595	0.0872362	0.0706426	rna-XM_038171014.1/rna-XM_038171015.1/rna-XM_038171016.1/rna-XM_038171017.1	4
BP	GO:0032526	response to retinoic acid	5/1007	21/13714	0.0159822	0.0872362	0.0706426	rna-XM_021278541.3/rna-XM_027451076.2/rna-XM_027451077.2/rna-XM_038175538.1/rna-XM_038175539.1	5
BP	GO:0072523	purine-containing compound catabolic process	5/1007	21/13714	0.0159822	0.0872362	0.0706426	rna-XM_027446259.2/rna-XM_038170327.1/rna-XM_038170328.1/rna-XM_038170607.1/rna-XR_005261628.1	5
MF	GO:0009975	cyclase activity	7/1434	34/17773	0.0170912	0.0882244	0.0717096	rna-XM_005021583.5/rna-XM_013101432.4/rna-XM_013101434.4/rna-XM_027467196.2/rna-XM_027467199.2/rna-XM_038185384.1/rna-XM_038185386.1	7
BP	GO:0042435	indole-containing compound biosynthetic process	3/1007	8/13714	0.0167072	0.0903568	0.0731696	rna-XM_027455489.2/rna-XM_038168432.1/rna-XR_005261115.1	3
BP	GO:0071622	regulation of granulocyte chemotaxis	3/1007	8/13714	0.0167072	0.0903568	0.0731696	rna-XR_002403765.3/rna-XR_003495567.2/rna-XR_005263187.1	3
BP	GO:0090022	regulation of neutrophil chemotaxis	3/1007	8/13714	0.0167072	0.0903568	0.0731696	rna-XR_002403765.3/rna-XR_003495567.2/rna-XR_005263187.1	3
BP	GO:2000404	regulation of T cell migration	3/1007	8/13714	0.0167072	0.0903568	0.0731696	rna-XR_002403765.3/rna-XR_003495567.2/rna-XR_005263187.1	3
CC	GO:0045202	synapse	63/1266	645/17135	0.0137521	0.0918991	0.0776644	rna-XM_005012191.5/rna-XM_005023397.5/rna-XM_013093844.4/rna-XM_013093845.4/rna-XM_013093846.4/rna-XM_013093848.4/rna-XM_013101648.4/rna-XM_021267270.3/rna-XM_021273889.3/rna-XM_021273890.3/rna-XM_021273891.3/rna-XM_021273893.3/rna-XM_021275047.3/rna-XM_021275049.3/rna-XM_027446403.2/rna-XM_027446521.2/rna-XM_027446534.2/rna-XM_027451486.1/rna-XM_027453400.2/rna-XM_027456598.2/rna-XM_027457656.2/…	63
MF	GO:0003777	microtubule motor activity	14/1434	94/17773	0.0182809	0.0927236	0.0753666	rna-XM_027443208.2/rna-XM_027454041.2/rna-XM_038166745.1/rna-XM_038166746.1/rna-XM_038166747.1/rna-XM_038166748.1/rna-XM_038166749.1/rna-XM_038166752.1/rna-XM_038170415.1/rna-XM_038170416.1/rna-XM_038170417.1/rna-XM_038170418.1/rna-XM_038186972.1/rna-XM_038186973.1	14
MF	GO:0000774	adenyl-nucleotide exchange factor activity	2/1434	3/17773	0.0184688	0.0927236	0.0753666	rna-XM_027457433.2/rna-XR_005265597.1	2
MF	GO:0004421	hydroxymethylglutaryl-CoA synthase activity	2/1434	3/17773	0.0184688	0.0927236	0.0753666	rna-XM_027447018.2/rna-XM_038170156.1	2
MF	GO:0060590	ATPase regulator activity	2/1434	3/17773	0.0184688	0.0927236	0.0753666	rna-XM_027457433.2/rna-XR_005265597.1	2
MF	GO:0061629	RNA polymerase II-specific DNA-binding transcription factor binding	17/1434	122/17773	0.018608	0.0927868	0.075418	rna-XM_013091805.4/rna-XM_021266696.3/rna-XM_021266700.3/rna-XM_027452331.2/rna-XM_027452332.2/rna-XM_027467451.2/rna-XM_027467452.2/rna-XM_038165311.1/rna-XM_038165312.1/rna-XM_038173626.1/rna-XM_038184699.1/rna-XM_038186088.1/rna-XM_038186089.1/rna-XM_038186091.1/rna-XM_038186092.1/rna-XM_038186093.1/rna-XM_038186094.1	17
BP	GO:0009395	phospholipid catabolic process	7/1007	38/13714	0.0191204	0.103171	0.0835467	rna-XM_005015354.5/rna-XM_005015355.5/rna-XM_005015357.5/rna-XM_021269400.3/rna-XM_027453536.2/rna-XM_027462436.2/rna-XM_038183095.1	7
BP	GO:0033993	response to lipid	20/1007	166/13714	0.0194083	0.104486	0.0846113	rna-XM_013091805.4/rna-XM_021266696.3/rna-XM_021266700.3/rna-XM_021278541.3/rna-XM_027451076.2/rna-XM_027451077.2/rna-XM_027466155.2/rna-XM_027466156.2/rna-XM_027467451.2/rna-XM_027467452.2/rna-XM_038165311.1/rna-XM_038165312.1/rna-XM_038175538.1/rna-XM_038175539.1/rna-XM_038186088.1/rna-XM_038186089.1/rna-XM_038186091.1/rna-XM_038186092.1/rna-XM_038186093.1/rna-XM_038186094.1	20
BP	GO:0042246	tissue regeneration	5/1007	22/13714	0.019463	0.104542	0.0846563	rna-XM_021278541.3/rna-XM_027451076.2/rna-XM_027451077.2/rna-XM_038175538.1/rna-XM_038175539.1	5
CC	GO:0044291	cell-cell contact zone	4/1266	14/17135	0.0162995	0.1068	0.0902575	rna-XM_027459787.2/rna-XM_027459788.2/rna-XM_027459789.2/rna-XM_027459790.2	4
CC	GO:0032420	stereocilium	3/1266	8/17135	0.0169967	0.1068	0.0902575	rna-XR_002403765.3/rna-XR_003495567.2/rna-XR_005263187.1	3
CC	GO:0032421	stereocilium bundle	3/1266	8/17135	0.0169967	0.1068	0.0902575	rna-XR_002403765.3/rna-XR_003495567.2/rna-XR_005263187.1	3
CC	GO:0071439	clathrin complex	3/1266	8/17135	0.0169967	0.1068	0.0902575	rna-XM_038170925.1/rna-XM_038170926.1/rna-XM_038170927.1	3
BP	GO:0007098	centrosome cycle	6/1007	30/13714	0.0199899	0.107127	0.0867502	rna-XM_027453843.2/rna-XM_038177273.1/rna-XM_038177274.1/rna-XM_038177276.1/rna-XM_038177277.1/rna-XM_038177278.1	6
BP	GO:0044331	cell-cell adhesion mediated by cadherin	4/1007	15/13714	0.0205113	0.109424	0.0886103	rna-XM_027442884.2/rna-XM_038166207.1/rna-XM_038166208.1/rna-XM_038166209.1	4
BP	GO:0048278	vesicle docking	4/1007	15/13714	0.0205113	0.109424	0.0886103	rna-XM_038174847.1/rna-XM_038174848.1/rna-XM_038174849.1/rna-XM_038174850.1	4
CC	GO:0099572	postsynaptic specialization	11/1266	73/17135	0.017726	0.109745	0.0927461	rna-XM_005023397.5/rna-XM_021275047.3/rna-XM_021275049.3/rna-XM_027457656.2/rna-XM_038169479.1/rna-XM_038169480.1/rna-XM_038170547.1/rna-XM_038180178.1/rna-XM_038180179.1/rna-XM_038180180.1/rna-XM_038180181.1	11
MF	GO:0016849	phosphorus-oxygen lyase activity	7/1434	36/17773	0.0230559	0.114189	0.0928141	rna-XM_005021583.5/rna-XM_013101432.4/rna-XM_013101434.4/rna-XM_027467196.2/rna-XM_027467199.2/rna-XM_038185384.1/rna-XM_038185386.1	7
MF	GO:0008238	exopeptidase activity	13/1434	88/17773	0.0238518	0.117338	0.0953736	rna-XM_005016191.5/rna-XM_027455974.2/rna-XM_027466124.2/rna-XM_027466968.2/rna-XM_038170291.1/rna-XM_038173301.1/rna-XM_038183656.1/rna-XM_038183657.1/rna-XM_038183658.1/rna-XM_038183660.1/rna-XM_038183661.1/rna-XM_038183662.1/rna-XM_038185148.1	13
CC	GO:0008021	synaptic vesicle	11/1266	74/17135	0.0194775	0.117525	0.0993214	rna-XM_027446521.2/rna-XM_027461505.2/rna-XM_038170925.1/rna-XM_038170926.1/rna-XM_038170927.1/rna-XM_038171613.1/rna-XM_038171620.1/rna-XM_038171628.1/rna-XM_038171633.1/rna-XM_038171634.1/rna-XM_038171643.1	11
CC	GO:0030424	axon	20/1266	165/17135	0.019541	0.117525	0.0993214	rna-XM_005019749.5/rna-XM_027443208.2/rna-XM_027446403.2/rna-XM_027456384.2/rna-XM_027460075.2/rna-XM_027460077.2/rna-XM_027469698.2/rna-XM_038166745.1/rna-XM_038166746.1/rna-XM_038166747.1/rna-XM_038166748.1/rna-XM_038166749.1/rna-XM_038166752.1/rna-XM_038170547.1/rna-XM_038170620.1/rna-XM_038170621.1/rna-XM_038170622.1/rna-XM_038179751.1/rna-XM_038179761.1/rna-XM_038187693.1	20
MF	GO:0044877	protein-containing complex binding	43/1434	392/17773	0.0243508	0.118994	0.0967197	rna-XM_005024805.5/rna-XM_027446057.2/rna-XM_027447581.2/rna-XM_027455686.2/rna-XM_027459787.2/rna-XM_027459788.2/rna-XM_027459789.2/rna-XM_027459790.2/rna-XM_038165311.1/rna-XM_038165312.1/rna-XM_038169881.1/rna-XM_038169882.1/rna-XM_038170176.1/rna-XM_038173423.1/rna-XM_038173425.1/rna-XR_005260148.1/rna-XR_005260149.1/rna-XR_005260150.1/rna-XR_005260151.1/rna-XR_005260152.1/rna-XR_005260153.1/…	43
BP	GO:0000375	RNA splicing, via transesterification reactions	23/1007	201/13714	0.0224629	0.119028	0.0963872	rna-XM_005012845.5/rna-XM_027446793.2/rna-XM_027450060.2/rna-XM_027467631.2/rna-XM_038165311.1/rna-XM_038165312.1/rna-XM_038170229.1/rna-XM_038172980.1/rna-XM_038172981.1/rna-XM_038172982.1/rna-XM_038172985.1/rna-XM_038172990.1/rna-XM_038172991.1/rna-XM_038172992.1/rna-XM_038172993.1/rna-XM_038172994.1/rna-XM_038172996.1/rna-XM_038172997.1/rna-XM_038172998.1/rna-XR_005262605.1/rna-XR_005262606.1/…	23
BP	GO:0000377	RNA splicing, via transesterification reactions with bulged adenosine as nucleophile	23/1007	201/13714	0.0224629	0.119028	0.0963872	rna-XM_005012845.5/rna-XM_027446793.2/rna-XM_027450060.2/rna-XM_027467631.2/rna-XM_038165311.1/rna-XM_038165312.1/rna-XM_038170229.1/rna-XM_038172980.1/rna-XM_038172981.1/rna-XM_038172982.1/rna-XM_038172985.1/rna-XM_038172990.1/rna-XM_038172991.1/rna-XM_038172992.1/rna-XM_038172993.1/rna-XM_038172994.1/rna-XM_038172996.1/rna-XM_038172997.1/rna-XM_038172998.1/rna-XR_005262605.1/rna-XR_005262606.1/…	23
BP	GO:0000398	mRNA splicing, via spliceosome	23/1007	201/13714	0.0224629	0.119028	0.0963872	rna-XM_005012845.5/rna-XM_027446793.2/rna-XM_027450060.2/rna-XM_027467631.2/rna-XM_038165311.1/rna-XM_038165312.1/rna-XM_038170229.1/rna-XM_038172980.1/rna-XM_038172981.1/rna-XM_038172982.1/rna-XM_038172985.1/rna-XM_038172990.1/rna-XM_038172991.1/rna-XM_038172992.1/rna-XM_038172993.1/rna-XM_038172994.1/rna-XM_038172996.1/rna-XM_038172997.1/rna-XM_038172998.1/rna-XR_005262605.1/rna-XR_005262606.1/…	23
MF	GO:0008374	O-acyltransferase activity	9/1434	53/17773	0.0247671	0.120227	0.0977216	rna-XM_005012470.5/rna-XM_005012471.5/rna-XM_005018714.4/rna-XM_013092948.4/rna-XM_027448810.2/rna-XM_027448813.2/rna-XM_038172299.1/rna-XM_038172305.1/rna-XM_038172312.1	9
CC	GO:0005891	voltage-gated calcium channel complex	4/1266	15/17135	0.0209523	0.122513	0.103536	rna-XM_005013183.5/rna-XM_013093606.4/rna-XM_013093607.4/rna-XM_027450664.2	4
CC	GO:0031201	SNARE complex	4/1266	15/17135	0.0209523	0.122513	0.103536	rna-XM_038174847.1/rna-XM_038174848.1/rna-XM_038174849.1/rna-XM_038174850.1	4
BP	GO:0006635	fatty acid beta-oxidation	5/1007	23/13714	0.023406	0.123471	0.0999847	rna-XM_021270002.3/rna-XM_027446356.2/rna-XM_038178268.1/rna-XM_038178269.1/rna-XM_038178270.1	5
BP	GO:0050886	endocrine process	5/1007	23/13714	0.023406	0.123471	0.0999847	rna-XM_027468299.2/rna-XM_027468300.2/rna-XM_027468301.2/rna-XM_027468302.2/rna-XM_027468303.2	5
BP	GO:0001959	regulation of cytokine-mediated signaling pathway	3/1007	9/13714	0.0237114	0.124248	0.100614	rna-XM_027457224.2/rna-XM_038179053.1/rna-XM_038179054.1	3
BP	GO:0006805	xenobiotic metabolic process	3/1007	9/13714	0.0237114	0.124248	0.100614	rna-XM_027445132.2/rna-XM_027466155.2/rna-XM_027466156.2	3
BP	GO:0045123	cellular extravasation	3/1007	9/13714	0.0237114	0.124248	0.100614	rna-XR_002403765.3/rna-XR_003495567.2/rna-XR_005263187.1	3
BP	GO:0051604	protein maturation	12/1007	87/13714	0.0247792	0.129555	0.104912	rna-XM_013093580.4/rna-XM_013096851.4/rna-XM_013096896.4/rna-XM_027455974.2/rna-XM_027459955.2/rna-XM_027459956.2/rna-XM_038170905.1/rna-XM_038171901.1/rna-XM_038171907.1/rna-XM_038171913.1/rna-XM_038173301.1/rna-XM_038180826.1	12
MF	GO:0008134	transcription factor binding	24/1434	197/17773	0.027846	0.132013	0.107302	rna-XM_005029265.4/rna-XM_013091805.4/rna-XM_021266696.3/rna-XM_021266700.3/rna-XM_027452331.2/rna-XM_027452332.2/rna-XM_027463034.2/rna-XM_027466155.2/rna-XM_027466156.2/rna-XM_027467451.2/rna-XM_027467452.2/rna-XM_027472661.2/rna-XM_038165311.1/rna-XM_038165312.1/rna-XM_038173626.1/rna-XM_038179053.1/rna-XM_038179054.1/rna-XM_038184699.1/rna-XM_038186088.1/rna-XM_038186089.1/rna-XM_038186091.1/…	24
MF	GO:0016597	amino acid binding	4/1434	15/17773	0.0280248	0.132013	0.107302	rna-XM_005012191.5/rna-XM_021267270.3/rna-XM_027453400.2/rna-XM_027456598.2	4
MF	GO:0016846	carbon-sulfur lyase activity	4/1434	15/17773	0.0280248	0.132013	0.107302	rna-XM_005029267.5/rna-XM_027463026.2/rna-XM_027463027.2/rna-XM_038183374.1	4
MF	GO:0032454	histone H3-methyl-lysine-9 demethylase activity	4/1434	15/17773	0.0280248	0.132013	0.107302	rna-XM_027468349.2/rna-XM_027468350.2/rna-XM_038186353.1/rna-XR_003500481.2	4
MF	GO:0000149	SNARE binding	5/1434	22/17773	0.0280956	0.132013	0.107302	rna-XM_038170472.1/rna-XM_038174847.1/rna-XM_038174848.1/rna-XM_038174849.1/rna-XM_038174850.1	5
CC	GO:0043296	apical junction complex	9/1266	57/17135	0.0230398	0.132873	0.112292	rna-XM_005012876.5/rna-XM_013091823.4/rna-XM_027443248.2/rna-XM_027459787.2/rna-XM_027459788.2/rna-XM_027459789.2/rna-XM_027459790.2/rna-XM_027467446.2/rna-XM_038173474.1	9
BP	GO:0071674	mononuclear cell migration	4/1007	16/13714	0.0257954	0.134253	0.108717	rna-XM_005009984.5/rna-XR_002403765.3/rna-XR_003495567.2/rna-XR_005263187.1	4
BP	GO:0006401	RNA catabolic process	15/1007	118/13714	0.0258243	0.134253	0.108717	rna-XM_027446939.2/rna-XM_027447028.2/rna-XM_038165311.1/rna-XM_038165312.1/rna-XM_038169845.1/rna-XM_038170110.1/rna-XM_038170111.1/rna-XM_038170112.1/rna-XM_038170113.1/rna-XM_038171011.1/rna-XM_038174133.1/rna-XM_038174134.1/rna-XM_038174135.1/rna-XM_038179053.1/rna-XM_038179054.1	15
BP	GO:0032870	cellular response to hormone stimulus	20/1007	171/13714	0.0258486	0.134253	0.108717	rna-XM_013091805.4/rna-XM_021266696.3/rna-XM_021266700.3/rna-XM_021278541.3/rna-XM_027451076.2/rna-XM_027451077.2/rna-XM_027467451.2/rna-XM_027467452.2/rna-XM_038165311.1/rna-XM_038165312.1/rna-XM_038170176.1/rna-XM_038174578.1/rna-XM_038175538.1/rna-XM_038175539.1/rna-XM_038186088.1/rna-XM_038186089.1/rna-XM_038186091.1/rna-XM_038186092.1/rna-XM_038186093.1/rna-XM_038186094.1	20
BP	GO:0072521	purine-containing compound metabolic process	24/1007	215/13714	0.0261306	0.13542	0.109661	rna-XM_005021583.5/rna-XM_013101432.4/rna-XM_013101434.4/rna-XM_021270650.3/rna-XM_027445132.2/rna-XM_027446259.2/rna-XM_027446356.2/rna-XM_027447018.2/rna-XM_027449570.2/rna-XM_027466155.2/rna-XM_027466156.2/rna-XM_027467196.2/rna-XM_027467199.2/rna-XM_038170156.1/rna-XM_038170327.1/rna-XM_038170328.1/rna-XM_038170607.1/rna-XM_038171014.1/rna-XM_038171015.1/rna-XM_038171016.1/rna-XM_038171017.1/…	24
BP	GO:0001678	cellular glucose homeostasis	6/1007	32/13714	0.0269443	0.13933	0.112828	rna-XM_027455264.2/rna-XM_027455265.2/rna-XM_027455266.2/rna-XM_027455267.2/rna-XM_027455311.2/rna-XM_038170176.1	6
MF	GO:0005544	calcium-dependent phospholipid binding	6/1434	30/17773	0.0302601	0.140278	0.11402	rna-XM_027450446.2/rna-XM_027451145.2/rna-XM_038171010.1/rna-XM_038175172.1/rna-XM_038175337.1/rna-XM_038175338.1	6
MF	GO:0005003	ephrin receptor activity	3/1434	9/17773	0.0304288	0.140278	0.11402	rna-XM_021271137.3/rna-XM_027464073.2/rna-XM_038170547.1	3
MF	GO:0071889	14-3-3 protein binding	3/1434	9/17773	0.0304288	0.140278	0.11402	rna-XR_002403765.3/rna-XR_003495567.2/rna-XR_005263187.1	3
BP	GO:0050709	negative regulation of protein secretion	5/1007	24/13714	0.0278298	0.143594	0.116281	rna-XM_027455264.2/rna-XM_027455265.2/rna-XM_027455266.2/rna-XM_027455267.2/rna-XM_027455311.2	5
BP	GO:0006811	ion transport	52/1007	543/13714	0.028828	0.147056	0.119084	rna-XM_005012191.5/rna-XM_005013183.5/rna-XM_005015728.5/rna-XM_013093606.4/rna-XM_013093607.4/rna-XM_013095553.4/rna-XM_021267270.3/rna-XM_021269708.3/rna-XM_021269709.3/rna-XM_021269710.2/rna-XM_021269711.2/rna-XM_021269712.3/rna-XM_021269713.2/rna-XM_021269717.3/rna-XM_021269718.2/rna-XM_021269719.2/rna-XM_021269720.2/rna-XM_021269722.2/rna-XM_021269723.3/rna-XM_021269724.2/rna-XM_021269728.2/…	52
BP	GO:0000002	mitochondrial genome maintenance	2/1007	4/13714	0.029249	0.147056	0.119084	rna-XM_027453844.2/rna-XM_027453846.2	2
BP	GO:0015816	glycine transport	2/1007	4/13714	0.029249	0.147056	0.119084	rna-XM_027451480.2/rna-XM_027451484.2	2
BP	GO:0021533	cell differentiation in hindbrain	2/1007	4/13714	0.029249	0.147056	0.119084	rna-XM_027466155.2/rna-XM_027466156.2	2
BP	GO:0021697	cerebellar cortex formation	2/1007	4/13714	0.029249	0.147056	0.119084	rna-XM_027466155.2/rna-XM_027466156.2	2
BP	GO:0045599	negative regulation of fat cell differentiation	2/1007	4/13714	0.029249	0.147056	0.119084	rna-XM_027466155.2/rna-XM_027466156.2	2
BP	GO:0046068	cGMP metabolic process	2/1007	4/13714	0.029249	0.147056	0.119084	rna-XM_027466155.2/rna-XM_027466156.2	2
BP	GO:0060211	regulation of nuclear-transcribed mRNA poly(A) tail shortening	2/1007	4/13714	0.029249	0.147056	0.119084	rna-XM_038179053.1/rna-XM_038179054.1	2
BP	GO:0060213	positive regulation of nuclear-transcribed mRNA poly(A) tail shortening	2/1007	4/13714	0.029249	0.147056	0.119084	rna-XM_038179053.1/rna-XM_038179054.1	2
BP	GO:0101023	vascular endothelial cell proliferation	2/1007	4/13714	0.029249	0.147056	0.119084	rna-XM_027453844.2/rna-XM_027453846.2	2
BP	GO:1905562	regulation of vascular endothelial cell proliferation	2/1007	4/13714	0.029249	0.147056	0.119084	rna-XM_027453844.2/rna-XM_027453846.2	2
BP	GO:2000773	negative regulation of cellular senescence	2/1007	4/13714	0.029249	0.147056	0.119084	rna-XM_027453844.2/rna-XM_027453846.2	2
CC	GO:0044304	main axon	4/1266	16/17135	0.0263396	0.149851	0.12664	rna-XM_027446403.2/rna-XM_038170620.1/rna-XM_038170621.1/rna-XM_038170622.1	4
MF	GO:0016667	oxidoreductase activity, acting on a sulfur group of donors	8/1434	47/17773	0.0328721	0.150596	0.122405	rna-XM_005025088.5/rna-XM_013104576.4/rna-XM_027446222.2/rna-XM_027456279.2/rna-XM_027468001.2/rna-XM_038172950.1/rna-XM_038172951.1/rna-XM_038172952.1	8
BP	GO:0050778	positive regulation of immune response	13/1007	100/13714	0.0309538	0.15497	0.125493	rna-XM_013091805.4/rna-XM_021266696.3/rna-XM_021266700.3/rna-XM_027446393.2/rna-XM_027457224.2/rna-XM_027467451.2/rna-XM_027467452.2/rna-XM_038186088.1/rna-XM_038186089.1/rna-XM_038186091.1/rna-XM_038186092.1/rna-XM_038186093.1/rna-XM_038186094.1	13
BP	GO:0007160	cell-matrix adhesion	6/1007	33/13714	0.0309546	0.15497	0.125493	rna-XM_027451457.2/rna-XM_027459787.2/rna-XM_027459788.2/rna-XM_027459789.2/rna-XM_027459790.2/rna-XM_038170176.1	6
BP	GO:0032102	negative regulation of response to external stimulus	8/1007	51/13714	0.0312334	0.155857	0.126211	rna-XM_027460075.2/rna-XM_027460077.2/rna-XM_027466155.2/rna-XM_027466156.2/rna-XM_038179053.1/rna-XM_038179054.1/rna-XM_038179751.1/rna-XM_038179761.1	8
BP	GO:0006816	calcium ion transport	12/1007	90/13714	0.031358	0.155857	0.126211	rna-XM_005012191.5/rna-XM_021267270.3/rna-XM_027453400.2/rna-XM_027455311.2/rna-XM_027455686.2/rna-XM_038170476.1/rna-XM_038170477.1/rna-XM_038170478.1/rna-XM_038170479.1/rna-XM_038170480.1/rna-XM_038170481.1/rna-XM_038170482.1	12
BP	GO:0051253	negative regulation of RNA metabolic process	30/1007	287/13714	0.0316714	0.155857	0.126211	rna-XM_005016976.4/rna-XM_005016981.5/rna-XM_005029250.5/rna-XM_013091805.4/rna-XM_021266696.3/rna-XM_021266700.3/rna-XM_021278541.3/rna-XM_027451076.2/rna-XM_027451077.2/rna-XM_027457343.2/rna-XM_027467451.2/rna-XM_027467452.2/rna-XM_027472661.2/rna-XM_038165311.1/rna-XM_038165312.1/rna-XM_038171011.1/rna-XM_038174133.1/rna-XM_038174134.1/rna-XM_038174135.1/rna-XM_038174578.1/rna-XM_038175538.1/…	30
BP	GO:0043489	RNA stabilization	4/1007	17/13714	0.0318228	0.155857	0.126211	rna-XM_038171011.1/rna-XM_038174133.1/rna-XM_038174134.1/rna-XM_038174135.1	4
BP	GO:0048255	mRNA stabilization	4/1007	17/13714	0.0318228	0.155857	0.126211	rna-XM_038171011.1/rna-XM_038174133.1/rna-XM_038174134.1/rna-XM_038174135.1	4
BP	GO:1902369	negative regulation of RNA catabolic process	4/1007	17/13714	0.0318228	0.155857	0.126211	rna-XM_038171011.1/rna-XM_038174133.1/rna-XM_038174134.1/rna-XM_038174135.1	4
BP	GO:1902373	negative regulation of mRNA catabolic process	4/1007	17/13714	0.0318228	0.155857	0.126211	rna-XM_038171011.1/rna-XM_038174133.1/rna-XM_038174134.1/rna-XM_038174135.1	4
BP	GO:0030593	neutrophil chemotaxis	3/1007	10/13714	0.0320571	0.155857	0.126211	rna-XR_002403765.3/rna-XR_003495567.2/rna-XR_005263187.1	3
BP	GO:0060759	regulation of response to cytokine stimulus	3/1007	10/13714	0.0320571	0.155857	0.126211	rna-XM_027457224.2/rna-XM_038179053.1/rna-XM_038179054.1	3
BP	GO:0071621	granulocyte chemotaxis	3/1007	10/13714	0.0320571	0.155857	0.126211	rna-XR_002403765.3/rna-XR_003495567.2/rna-XR_005263187.1	3
BP	GO:0072678	T cell migration	3/1007	10/13714	0.0320571	0.155857	0.126211	rna-XR_002403765.3/rna-XR_003495567.2/rna-XR_005263187.1	3
BP	GO:0080111	DNA demethylation	3/1007	10/13714	0.0320571	0.155857	0.126211	rna-XM_005009109.5/rna-XM_027460749.2/rna-XM_027460750.2	3
BP	GO:1990868	response to chemokine	3/1007	10/13714	0.0320571	0.155857	0.126211	rna-XR_002403765.3/rna-XR_003495567.2/rna-XR_005263187.1	3
BP	GO:1990869	cellular response to chemokine	3/1007	10/13714	0.0320571	0.155857	0.126211	rna-XR_002403765.3/rna-XR_003495567.2/rna-XR_005263187.1	3
MF	GO:0015175	neutral amino acid transmembrane transporter activity	2/1434	4/17773	0.0349673	0.157577	0.12808	rna-XM_027451480.2/rna-XM_027451484.2	2
MF	GO:0016493	C-C chemokine receptor activity	2/1434	4/17773	0.0349673	0.157577	0.12808	rna-XM_013094722.4/rna-XM_021268856.3	2
MF	GO:0070915	lysophosphatidic acid receptor activity	4/1434	16/17773	0.035041	0.157577	0.12808	rna-XM_027446213.2/rna-XM_027446215.2/rna-XM_027446217.2/rna-XR_003492845.2	4
BP	GO:0060113	inner ear receptor cell differentiation	5/1007	25/13714	0.0327498	0.157922	0.127883	rna-XM_021278541.3/rna-XM_027451076.2/rna-XM_027451077.2/rna-XM_038175538.1/rna-XM_038175539.1	5
BP	GO:0071326	cellular response to monosaccharide stimulus	5/1007	25/13714	0.0327498	0.157922	0.127883	rna-XM_027455264.2/rna-XM_027455265.2/rna-XM_027455266.2/rna-XM_027455267.2/rna-XM_027455311.2	5
BP	GO:0071331	cellular response to hexose stimulus	5/1007	25/13714	0.0327498	0.157922	0.127883	rna-XM_027455264.2/rna-XM_027455265.2/rna-XM_027455266.2/rna-XM_027455267.2/rna-XM_027455311.2	5
BP	GO:0071333	cellular response to glucose stimulus	5/1007	25/13714	0.0327498	0.157922	0.127883	rna-XM_027455264.2/rna-XM_027455265.2/rna-XM_027455266.2/rna-XM_027455267.2/rna-XM_027455311.2	5
CC	GO:0034704	calcium channel complex	5/1266	24/17135	0.0285187	0.160085	0.135289	rna-XM_005013183.5/rna-XM_013093606.4/rna-XM_013093607.4/rna-XM_027450664.2/rna-XM_027455311.2	5
BP	GO:0045321	leukocyte activation	18/1007	154/13714	0.0334421	0.160931	0.13032	rna-XM_013091805.4/rna-XM_021266696.3/rna-XM_021266700.3/rna-XM_027455311.2/rna-XM_027466155.2/rna-XM_027466156.2/rna-XM_027467451.2/rna-XM_027467452.2/rna-XM_038170176.1/rna-XM_038186088.1/rna-XM_038186089.1/rna-XM_038186091.1/rna-XM_038186092.1/rna-XM_038186093.1/rna-XM_038186094.1/rna-XR_002403765.3/rna-XR_003495567.2/rna-XR_005263187.1	18
BP	GO:1901700	response to oxygen-containing compound	31/1007	300/13714	0.0336269	0.161491	0.130773	rna-XM_005012191.5/rna-XM_005019749.5/rna-XM_013091805.4/rna-XM_021266696.3/rna-XM_021266700.3/rna-XM_021267270.3/rna-XM_021278541.3/rna-XM_027451076.2/rna-XM_027451077.2/rna-XM_027453400.2/rna-XM_027454464.2/rna-XM_027455264.2/rna-XM_027455265.2/rna-XM_027455266.2/rna-XM_027455267.2/rna-XM_027455311.2/rna-XM_027460043.1/rna-XM_027466155.2/rna-XM_027466156.2/rna-XM_027467451.2/rna-XM_027467452.2/…	31
BP	GO:0048856	anatomical structure development	128/1007	1496/13714	0.0338235	0.162105	0.131271	rna-XM_005008984.5/rna-XM_005016976.4/rna-XM_005016981.5/rna-XM_005023397.5/rna-XM_005026154.5/rna-XM_005026667.5/rna-XM_005029250.5/rna-XM_013091805.4/rna-XM_013101648.4/rna-XM_013105802.4/rna-XM_021266696.3/rna-XM_021266700.3/rna-XM_021273889.3/rna-XM_021273890.3/rna-XM_021273891.3/rna-XM_021275047.3/rna-XM_021275049.3/rna-XM_021278541.3/rna-XM_027442884.2/rna-XM_027446213.2/rna-XM_027446215.2/…	128
CC	GO:0031414	N-terminal protein acetyltransferase complex	2/1266	4/17135	0.0295985	0.16396	0.138564	rna-XM_038171478.1/rna-XM_038171479.1	2
BP	GO:0035966	response to topologically incorrect protein	8/1007	52/13714	0.0346279	0.165624	0.13412	rna-XM_005012288.5/rna-XM_005014230.3/rna-XM_005014231.3/rna-XM_021268670.2/rna-XM_027451426.2/rna-XM_038165305.1/rna-XM_038170176.1/rna-XM_038174628.1	8
BP	GO:0072329	monocarboxylic acid catabolic process	6/1007	34/13714	0.0353352	0.168665	0.136582	rna-XM_021270002.3/rna-XM_027446356.2/rna-XM_038170475.1/rna-XM_038178268.1/rna-XM_038178269.1/rna-XM_038178270.1	6
BP	GO:0032880	regulation of protein localization	22/1007	200/13714	0.0370474	0.17648	0.142911	rna-XM_027446403.2/rna-XM_027451416.2/rna-XM_027455264.2/rna-XM_027455265.2/rna-XM_027455266.2/rna-XM_027455267.2/rna-XM_027455311.2/rna-XM_027459787.2/rna-XM_027459788.2/rna-XM_027459789.2/rna-XM_027459790.2/rna-XM_027460075.2/rna-XM_027460077.2/rna-XM_038170176.1/rna-XM_038170620.1/rna-XM_038170621.1/rna-XM_038170622.1/rna-XM_038179751.1/rna-XM_038179761.1/rna-XR_002403765.3/rna-XR_003495567.2/…	22
BP	GO:0002764	immune response-regulating signaling pathway	18/1007	156/13714	0.0373336	0.177485	0.143725	rna-XM_013091805.4/rna-XM_021266696.3/rna-XM_021266700.3/rna-XM_021267626.3/rna-XM_027467451.2/rna-XM_027467452.2/rna-XM_038170176.1/rna-XM_038186088.1/rna-XM_038186089.1/rna-XM_038186091.1/rna-XM_038186092.1/rna-XM_038186093.1/rna-XM_038186094.1/rna-XM_038186340.1/rna-XM_038186342.1/rna-XM_038186349.1/rna-XM_038186350.1/rna-XM_038186354.1	18
CC	GO:0030132	clathrin coat of coated pit	4/1266	17/17135	0.0324813	0.177592	0.150084	rna-XM_038170925.1/rna-XM_038170926.1/rna-XM_038170927.1/rna-XM_038170928.1	4
BP	GO:0002685	regulation of leukocyte migration	5/1007	26/13714	0.0381782	0.180409	0.146093	rna-XM_005009984.5/rna-XM_038170176.1/rna-XR_002403765.3/rna-XR_003495567.2/rna-XR_005263187.1	5
BP	GO:0071322	cellular response to carbohydrate stimulus	5/1007	26/13714	0.0381782	0.180409	0.146093	rna-XM_027455264.2/rna-XM_027455265.2/rna-XM_027455266.2/rna-XM_027455267.2/rna-XM_027455311.2	5
BP	GO:1902600	proton transmembrane transport	5/1007	26/13714	0.0381782	0.180409	0.146093	rna-XM_038170748.1/rna-XM_038171097.1/rna-XM_038171098.1/rna-XM_038171099.1/rna-XM_038171100.1	5
BP	GO:0048666	neuron development	26/1007	246/13714	0.0384916	0.18062	0.146263	rna-XM_005023397.5/rna-XM_021275047.3/rna-XM_021275049.3/rna-XM_027446403.2/rna-XM_027455311.2/rna-XM_027456384.2/rna-XM_027457656.2/rna-XM_027459787.2/rna-XM_027459788.2/rna-XM_027459789.2/rna-XM_027459790.2/rna-XM_027460075.2/rna-XM_027460077.2/rna-XM_038170547.1/rna-XM_038170620.1/rna-XM_038170621.1/rna-XM_038170622.1/rna-XM_038170706.1/rna-XM_038171011.1/rna-XM_038179751.1/rna-XM_038179761.1/…	26
BP	GO:0021987	cerebral cortex development	4/1007	18/13714	0.0386057	0.18062	0.146263	rna-XM_027455112.2/rna-XM_027455113.2/rna-XM_038170547.1/rna-XM_038175946.1	4
BP	GO:0044092	negative regulation of molecular function	4/1007	18/13714	0.0386057	0.18062	0.146263	rna-XM_027455311.2/rna-XR_002403765.3/rna-XR_003495567.2/rna-XR_005263187.1	4
BP	GO:0051382	kinetochore assembly	4/1007	18/13714	0.0386057	0.18062	0.146263	rna-XM_027446079.1/rna-XM_027446080.2/rna-XM_027446081.2/rna-XM_027446082.2	4
BP	GO:0120034	positive regulation of plasma membrane bounded cell projection assembly	4/1007	18/13714	0.0386057	0.18062	0.146263	rna-XM_038170176.1/rna-XR_002403765.3/rna-XR_003495567.2/rna-XR_005263187.1	4
BP	GO:0010557	positive regulation of macromolecule biosynthetic process	44/1007	457/13714	0.0387231	0.18081	0.146417	rna-XM_005016976.4/rna-XM_005016981.5/rna-XM_005026154.5/rna-XM_005026667.5/rna-XM_005029250.5/rna-XM_021278541.3/rna-XM_027446353.2/rna-XM_027446354.2/rna-XM_027446355.2/rna-XM_027451076.2/rna-XM_027451077.2/rna-XM_027451424.2/rna-XM_027454464.2/rna-XM_027456290.2/rna-XM_027456291.2/rna-XM_027456293.2/rna-XM_027456733.2/rna-XM_027456734.2/rna-XM_027456736.2/rna-XM_027456737.2/rna-XM_027457343.2/…	44
MF	GO:0008318	protein prenyltransferase activity	3/1434	10/17773	0.0409134	0.182863	0.148633	rna-XM_038170550.1/rna-XM_038170551.1/rna-XM_038170552.1	3
BP	GO:0045664	regulation of neuron differentiation	7/1007	44/13714	0.0397593	0.184916	0.149742	rna-XM_013101648.4/rna-XM_021273889.3/rna-XM_021273890.3/rna-XM_021273891.3/rna-XM_027449087.2/rna-XM_027469565.2/rna-XM_038182157.1	7
BP	GO:1903522	regulation of blood circulation	7/1007	44/13714	0.0397593	0.184916	0.149742	rna-XM_027455311.2/rna-XM_027468299.2/rna-XM_027468300.2/rna-XM_027468301.2/rna-XM_027468302.2/rna-XM_027468303.2/rna-XM_038171088.1	7
CC	GO:0098797	plasma membrane protein complex	32/1266	310/17135	0.0344205	0.185783	0.157006	rna-XM_005012191.5/rna-XM_005013183.5/rna-XM_013093606.4/rna-XM_013093607.4/rna-XM_013094535.4/rna-XM_013095553.4/rna-XM_013101648.4/rna-XM_021267270.3/rna-XM_021273889.3/rna-XM_021273890.3/rna-XM_021273891.3/rna-XM_027442884.2/rna-XM_027446223.2/rna-XM_027446393.2/rna-XM_027450664.2/rna-XM_027451383.2/rna-XM_027453400.2/rna-XM_027456598.2/rna-XM_027457317.2/rna-XM_027460043.1/rna-XM_027468559.2/…	32
MF	GO:0003854	3-beta-hydroxy-delta5-steroid dehydrogenase activity	4/1434	17/17773	0.0429809	0.189789	0.154262	rna-XM_027449702.2/rna-XM_027449703.1/rna-XM_027449704.2/rna-XM_027449706.2	4
MF	GO:0097110	scaffold protein binding	4/1434	17/17773	0.0429809	0.189789	0.154262	rna-XM_027459787.2/rna-XM_027459788.2/rna-XM_027459789.2/rna-XM_027459790.2	4
BP	GO:0002028	regulation of sodium ion transport	3/1007	11/13714	0.041725	0.190673	0.154405	rna-XM_021270613.3/rna-XM_038176411.1/rna-XM_038176412.1	3
BP	GO:0030261	chromosome condensation	3/1007	11/13714	0.041725	0.190673	0.154405	rna-XM_038170011.1/rna-XM_038170012.1/rna-XM_038170013.1	3
BP	GO:0051694	pointed-end actin filament capping	3/1007	11/13714	0.041725	0.190673	0.154405	rna-XM_038170819.1/rna-XM_038170820.1/rna-XM_038170822.1	3
BP	GO:0060675	ureteric bud morphogenesis	3/1007	11/13714	0.041725	0.190673	0.154405	rna-XM_038171011.1/rna-XM_038181172.1/rna-XM_038181175.1	3
BP	GO:0072028	nephron morphogenesis	3/1007	11/13714	0.041725	0.190673	0.154405	rna-XM_038171011.1/rna-XM_038181172.1/rna-XM_038181175.1	3
BP	GO:0072078	nephron tubule morphogenesis	3/1007	11/13714	0.041725	0.190673	0.154405	rna-XM_038171011.1/rna-XM_038181172.1/rna-XM_038181175.1	3
BP	GO:0072080	nephron tubule development	3/1007	11/13714	0.041725	0.190673	0.154405	rna-XM_038171011.1/rna-XM_038181172.1/rna-XM_038181175.1	3
BP	GO:0072088	nephron epithelium morphogenesis	3/1007	11/13714	0.041725	0.190673	0.154405	rna-XM_038171011.1/rna-XM_038181172.1/rna-XM_038181175.1	3
BP	GO:0072171	mesonephric tubule morphogenesis	3/1007	11/13714	0.041725	0.190673	0.154405	rna-XM_038171011.1/rna-XM_038181172.1/rna-XM_038181175.1	3
BP	GO:0030509	BMP signaling pathway	8/1007	54/13714	0.0421463	0.192226	0.155662	rna-XM_013101648.4/rna-XM_021273889.3/rna-XM_021273890.3/rna-XM_021273891.3/rna-XM_027451416.2/rna-XM_038165311.1/rna-XM_038165312.1/rna-XM_038182157.1	8
BP	GO:0055086	nucleobase-containing small molecule metabolic process	36/1007	365/13714	0.042758	0.19464	0.157616	rna-XM_005019242.5/rna-XM_005019244.5/rna-XM_005021583.5/rna-XM_013099244.4/rna-XM_013099245.4/rna-XM_013101432.4/rna-XM_013101434.4/rna-XM_021270650.3/rna-XM_027445132.2/rna-XM_027446259.2/rna-XM_027446327.2/rna-XM_027446328.2/rna-XM_027446356.2/rna-XM_027447018.2/rna-XM_027449570.2/rna-XM_027457681.2/rna-XM_027457682.2/rna-XM_027457683.2/rna-XM_027466155.2/rna-XM_027466156.2/rna-XM_027467196.2/…	36
BP	GO:0001952	regulation of cell-matrix adhesion	5/1007	27/13714	0.0441239	0.198992	0.161141	rna-XM_027459787.2/rna-XM_027459788.2/rna-XM_027459789.2/rna-XM_027459790.2/rna-XM_038170176.1	5
BP	GO:0042490	mechanoreceptor differentiation	5/1007	27/13714	0.0441239	0.198992	0.161141	rna-XM_021278541.3/rna-XM_027451076.2/rna-XM_027451077.2/rna-XM_038175538.1/rna-XM_038175539.1	5
BP	GO:0097553	calcium ion transmembrane import into cytosol	5/1007	27/13714	0.0441239	0.198992	0.161141	rna-XM_005012191.5/rna-XM_021267270.3/rna-XM_027453400.2/rna-XM_027455311.2/rna-XM_027455686.2	5
BP	GO:1902115	regulation of organelle assembly	5/1007	27/13714	0.0441239	0.198992	0.161141	rna-XM_027446403.2/rna-XM_027469723.2/rna-XM_038170620.1/rna-XM_038170621.1/rna-XM_038170622.1	5
BP	GO:0006637	acyl-CoA metabolic process	7/1007	45/13714	0.0442205	0.198992	0.161141	rna-XM_027446356.2/rna-XM_027447018.2/rna-XM_038170156.1/rna-XM_038171014.1/rna-XM_038171015.1/rna-XM_038171016.1/rna-XM_038171017.1	7
BP	GO:0035383	thioester metabolic process	7/1007	45/13714	0.0442205	0.198992	0.161141	rna-XM_027446356.2/rna-XM_027447018.2/rna-XM_038170156.1/rna-XM_038171014.1/rna-XM_038171015.1/rna-XM_038171016.1/rna-XM_038171017.1	7
CC	GO:0045211	postsynaptic membrane	22/1266	199/17135	0.0376535	0.20066	0.169579	rna-XM_005012191.5/rna-XM_005023397.5/rna-XM_013093844.4/rna-XM_013093845.4/rna-XM_013093846.4/rna-XM_013093848.4/rna-XM_021267270.3/rna-XM_021275047.3/rna-XM_021275049.3/rna-XM_027453400.2/rna-XM_027456598.2/rna-XM_027457656.2/rna-XM_027460181.2/rna-XM_038170310.1/rna-XM_038180178.1/rna-XM_038180179.1/rna-XM_038180180.1/rna-XM_038180181.1/rna-XM_038181262.1/rna-XM_038181263.1/rna-XM_038181264.1/…	22
BP	GO:0140694	non-membrane-bounded organelle assembly	12/1007	95/13714	0.0449618	0.201943	0.16353	rna-XM_027446079.1/rna-XM_027446080.2/rna-XM_027446081.2/rna-XM_027446082.2/rna-XM_027446403.2/rna-XM_027451486.1/rna-XM_027469723.2/rna-XM_038170620.1/rna-XM_038170621.1/rna-XM_038170622.1/rna-XM_038179053.1/rna-XM_038179054.1	12
BP	GO:0040007	growth	19/1007	171/13714	0.0459035	0.202225	0.163759	rna-XM_005029250.5/rna-XM_021278541.3/rna-XM_027446403.2/rna-XM_027451076.2/rna-XM_027451077.2/rna-XM_027459787.2/rna-XM_027459788.2/rna-XM_027459789.2/rna-XM_027459790.2/rna-XM_027460075.2/rna-XM_027460077.2/rna-XM_038170547.1/rna-XM_038170620.1/rna-XM_038170621.1/rna-XM_038170622.1/rna-XM_038175538.1/rna-XM_038175539.1/rna-XM_038179751.1/rna-XM_038179761.1	19
BP	GO:0002687	positive regulation of leukocyte migration	4/1007	19/13714	0.0461492	0.202225	0.163759	rna-XM_038170176.1/rna-XR_002403765.3/rna-XR_003495567.2/rna-XR_005263187.1	4
BP	GO:0010721	negative regulation of cell development	4/1007	19/13714	0.0461492	0.202225	0.163759	rna-XM_027460075.2/rna-XM_027460077.2/rna-XM_038179751.1/rna-XM_038179761.1	4
BP	GO:0030308	negative regulation of cell growth	4/1007	19/13714	0.0461492	0.202225	0.163759	rna-XM_027460075.2/rna-XM_027460077.2/rna-XM_038179751.1/rna-XM_038179761.1	4
BP	GO:0045921	positive regulation of exocytosis	4/1007	19/13714	0.0461492	0.202225	0.163759	rna-XM_027455264.2/rna-XM_027455265.2/rna-XM_027455266.2/rna-XM_027455267.2	4
BP	GO:0010573	vascular endothelial growth factor production	2/1007	5/13714	0.0463969	0.202225	0.163759	rna-XM_027466155.2/rna-XM_027466156.2	2
BP	GO:0010574	regulation of vascular endothelial growth factor production	2/1007	5/13714	0.0463969	0.202225	0.163759	rna-XM_027466155.2/rna-XM_027466156.2	2
BP	GO:0010575	positive regulation of vascular endothelial growth factor production	2/1007	5/13714	0.0463969	0.202225	0.163759	rna-XM_027466155.2/rna-XM_027466156.2	2
BP	GO:0010669	epithelial structure maintenance	2/1007	5/13714	0.0463969	0.202225	0.163759	rna-XM_005016976.4/rna-XM_027457343.2	2
BP	GO:0021587	cerebellum morphogenesis	2/1007	5/13714	0.0463969	0.202225	0.163759	rna-XM_027466155.2/rna-XM_027466156.2	2
BP	GO:0021696	cerebellar cortex morphogenesis	2/1007	5/13714	0.0463969	0.202225	0.163759	rna-XM_027466155.2/rna-XM_027466156.2	2
BP	GO:0051560	mitochondrial calcium ion homeostasis	2/1007	5/13714	0.0463969	0.202225	0.163759	rna-XM_027455686.2/rna-XM_027459985.2	2
BP	GO:0060416	response to growth hormone	2/1007	5/13714	0.0463969	0.202225	0.163759	rna-XM_005019749.5/rna-XM_038170176.1	2
BP	GO:0072538	T-helper 17 type immune response	2/1007	5/13714	0.0463969	0.202225	0.163759	rna-XM_027466155.2/rna-XM_027466156.2	2
BP	GO:0101030	tRNA-guanine transglycosylation	2/1007	5/13714	0.0463969	0.202225	0.163759	rna-XM_038169865.1/rna-XM_038169866.1	2
BP	GO:2000772	regulation of cellular senescence	2/1007	5/13714	0.0463969	0.202225	0.163759	rna-XM_027453844.2/rna-XM_027453846.2	2
MF	GO:0033293	monocarboxylic acid binding	5/1434	25/17773	0.0464403	0.203837	0.165681	rna-XM_021270002.3/rna-XM_038170748.1/rna-XM_038178268.1/rna-XM_038178269.1/rna-XM_038178270.1	5
BP	GO:0006979	response to oxidative stress	12/1007	96/13714	0.0481061	0.209202	0.169409	rna-XM_005019865.5/rna-XM_005025088.5/rna-XM_013104576.4/rna-XM_027446057.2/rna-XM_027454464.2/rna-XM_027455311.2/rna-XM_027456279.2/rna-XM_038172950.1/rna-XM_038172951.1/rna-XM_038172952.1/rna-XR_217284.5/rna-XR_217285.5	12
BP	GO:0071396	cellular response to lipid	15/1007	128/13714	0.048175	0.209202	0.169409	rna-XM_013091805.4/rna-XM_021266696.3/rna-XM_021266700.3/rna-XM_027466155.2/rna-XM_027466156.2/rna-XM_027467451.2/rna-XM_027467452.2/rna-XM_038165311.1/rna-XM_038165312.1/rna-XM_038186088.1/rna-XM_038186089.1/rna-XM_038186091.1/rna-XM_038186092.1/rna-XM_038186093.1/rna-XM_038186094.1	15
BP	GO:0034655	nucleobase-containing compound catabolic process	18/1007	161/13714	0.0484936	0.210198	0.170216	rna-XM_027446939.2/rna-XM_027447028.2/rna-XM_038165311.1/rna-XM_038165312.1/rna-XM_038169845.1/rna-XM_038170110.1/rna-XM_038170111.1/rna-XM_038170112.1/rna-XM_038170113.1/rna-XM_038170327.1/rna-XM_038170328.1/rna-XM_038170607.1/rna-XM_038171011.1/rna-XM_038174133.1/rna-XM_038174134.1/rna-XM_038174135.1/rna-XM_038179053.1/rna-XM_038179054.1	18
BP	GO:0071772	response to BMP	8/1007	56/13714	0.0506722	0.218837	0.177211	rna-XM_013101648.4/rna-XM_021273889.3/rna-XM_021273890.3/rna-XM_021273891.3/rna-XM_027451416.2/rna-XM_038165311.1/rna-XM_038165312.1/rna-XM_038182157.1	8
BP	GO:0071773	cellular response to BMP stimulus	8/1007	56/13714	0.0506722	0.218837	0.177211	rna-XM_013101648.4/rna-XM_021273889.3/rna-XM_021273890.3/rna-XM_021273891.3/rna-XM_027451416.2/rna-XM_038165311.1/rna-XM_038165312.1/rna-XM_038182157.1	8
MF	GO:0045296	cadherin binding	8/1434	51/17773	0.0502415	0.219209	0.178175	rna-XM_027442884.2/rna-XM_027459787.2/rna-XM_027459788.2/rna-XM_027459789.2/rna-XM_027459790.2/rna-XM_038166207.1/rna-XM_038166208.1/rna-XM_038166209.1	8
MF	GO:0034061	DNA polymerase activity	38/1434	359/17773	0.051505	0.220947	0.179588	rna-XM_013093105.3/rna-XR_002402357.3/rna-XR_003492798.2/rna-XR_003493214.2/rna-XR_003494876.2/rna-XR_005261381.1/rna-XR_005261382.1/rna-XR_005261383.1/rna-XR_005261384.1/rna-XR_005261385.1/rna-XR_005261386.1/rna-XR_005261387.1/rna-XR_005261388.1/rna-XR_005261389.1/rna-XR_005261482.1/rna-XR_005261612.1/rna-XR_005261613.1/rna-XR_005261647.1/rna-XR_005261678.1/rna-XR_005261680.1/rna-XR_005261681.1/…	38
MF	GO:0140297	DNA-binding transcription factor binding	19/1434	158/17773	0.0517378	0.220947	0.179588	rna-XM_013091805.4/rna-XM_021266696.3/rna-XM_021266700.3/rna-XM_027452331.2/rna-XM_027452332.2/rna-XM_027467451.2/rna-XM_027467452.2/rna-XM_038165311.1/rna-XM_038165312.1/rna-XM_038173626.1/rna-XM_038179053.1/rna-XM_038179054.1/rna-XM_038184699.1/rna-XM_038186088.1/rna-XM_038186089.1/rna-XM_038186091.1/rna-XM_038186092.1/rna-XM_038186093.1/rna-XM_038186094.1	19
MF	GO:0005245	voltage-gated calcium channel activity	4/1434	18/17773	0.0518457	0.220947	0.179588	rna-XM_005013183.5/rna-XM_013093606.4/rna-XM_013093607.4/rna-XM_027450664.2	4
MF	GO:0009922	fatty acid elongase activity	4/1434	18/17773	0.0518457	0.220947	0.179588	rna-XM_038171014.1/rna-XM_038171015.1/rna-XM_038171016.1/rna-XM_038171017.1	4
BP	GO:0007165	signal transduction	209/1007	2573/13714	0.0516563	0.222679	0.180323	rna-XM_005012288.5/rna-XM_005013456.5/rna-XM_005014001.5/rna-XM_005016228.5/rna-XM_005018562.4/rna-XM_005019743.5/rna-XM_005021571.5/rna-XM_005021583.5/rna-XM_005023234.5/rna-XM_005023236.5/rna-XM_005024271.5/rna-XM_005029250.5/rna-XM_005030419.5/rna-XM_005030420.5/rna-XM_013091805.4/rna-XM_013093850.4/rna-XM_013093851.4/rna-XM_013094320.4/rna-XM_013095202.4/rna-XM_013101432.4/rna-XM_013101434.4/…	209
MF	GO:0016628	oxidoreductase activity, acting on the CH-CH group of donors, NAD or NADP as acceptor	5/1434	26/17773	0.0538214	0.222961	0.181225	rna-NM_001310378.1/rna-XM_013095220.4/rna-XM_021273036.3/rna-XM_038170775.1/rna-XM_038170776.1	5
MF	GO:0008484	sulfuric ester hydrolase activity	7/1434	43/17773	0.0547448	0.222961	0.181225	rna-XM_027447410.2/rna-XM_027447415.2/rna-XM_027447419.2/rna-XM_027447424.2/rna-XM_027447429.2/rna-XM_027447431.2/rna-XM_027447436.2	7
MF	GO:0031406	carboxylic acid binding	9/1434	61/17773	0.0548081	0.222961	0.181225	rna-XM_005012191.5/rna-XM_021267270.3/rna-XM_021270002.3/rna-XM_027453400.2/rna-XM_027456598.2/rna-XM_038170748.1/rna-XM_038178268.1/rna-XM_038178269.1/rna-XM_038178270.1	9
MF	GO:0004859	phospholipase inhibitor activity	2/1434	5/17773	0.0551925	0.222961	0.181225	rna-XM_027446603.2/rna-XM_038171010.1	2
MF	GO:0004999	vasoactive intestinal polypeptide receptor activity	2/1434	5/17773	0.0551925	0.222961	0.181225	rna-XM_005023234.5/rna-XM_005023236.5	2
MF	GO:0005021	vascular endothelial growth factor receptor activity	2/1434	5/17773	0.0551925	0.222961	0.181225	rna-XM_027469712.2/rna-XM_038174901.1	2
MF	GO:0046912	acyltransferase activity, acyl groups converted into alkyl on transfer	2/1434	5/17773	0.0551925	0.222961	0.181225	rna-XM_027447018.2/rna-XM_038170156.1	2
MF	GO:0055102	lipase inhibitor activity	2/1434	5/17773	0.0551925	0.222961	0.181225	rna-XM_027446603.2/rna-XM_038171010.1	2
MF	GO:0070878	primary miRNA binding	2/1434	5/17773	0.0551925	0.222961	0.181225	rna-XM_038165311.1/rna-XM_038165312.1	2
MF	GO:0030215	semaphorin receptor binding	8/1434	52/17773	0.05536	0.222961	0.181225	rna-XM_027460075.2/rna-XM_027460077.2/rna-XM_038170144.1/rna-XM_038170145.1/rna-XM_038170148.1/rna-XM_038171433.1/rna-XM_038179751.1/rna-XM_038179761.1	8
CC	GO:0032589	neuron projection membrane	3/1266	11/17135	0.042401	0.223135	0.188573	rna-XR_002403765.3/rna-XR_003495567.2/rna-XR_005263187.1	3
BP	GO:0006198	cAMP catabolic process	3/1007	12/13714	0.0526755	0.225016	0.182215	rna-XM_038170327.1/rna-XM_038170328.1/rna-XM_038170607.1	3
BP	GO:0007520	myoblast fusion	3/1007	12/13714	0.0526755	0.225016	0.182215	rna-XR_002403765.3/rna-XR_003495567.2/rna-XR_005263187.1	3
BP	GO:0035510	DNA dealkylation	3/1007	12/13714	0.0526755	0.225016	0.182215	rna-XM_005009109.5/rna-XM_027460749.2/rna-XM_027460750.2	3
BP	GO:0070988	demethylation	3/1007	12/13714	0.0526755	0.225016	0.182215	rna-XM_005009109.5/rna-XM_027460749.2/rna-XM_027460750.2	3
BP	GO:1902622	regulation of neutrophil migration	3/1007	12/13714	0.0526755	0.225016	0.182215	rna-XR_002403765.3/rna-XR_003495567.2/rna-XR_005263187.1	3
BP	GO:0120036	plasma membrane bounded cell projection organization	35/1007	360/13714	0.0535994	0.228549	0.185075	rna-XM_005023397.5/rna-XM_021275047.3/rna-XM_021275049.3/rna-XM_021277952.3/rna-XM_027446403.2/rna-XM_027455311.2/rna-XM_027456384.2/rna-XM_027457234.2/rna-XM_027457235.2/rna-XM_027457656.2/rna-XM_027459787.2/rna-XM_027459788.2/rna-XM_027459789.2/rna-XM_027459790.2/rna-XM_027460075.2/rna-XM_027460077.2/rna-XM_038170176.1/rna-XM_038170547.1/rna-XM_038170620.1/rna-XM_038170621.1/rna-XM_038170622.1/…	35
BP	GO:0046434	organophosphate catabolic process	10/1007	77/13714	0.0544463	0.230513	0.186666	rna-XM_005015354.5/rna-XM_005015355.5/rna-XM_005015357.5/rna-XM_021269400.3/rna-XM_027453536.2/rna-XM_027462436.2/rna-XM_038170327.1/rna-XM_038170328.1/rna-XM_038170607.1/rna-XM_038183095.1	10
BP	GO:0031345	negative regulation of cell projection organization	4/1007	20/13714	0.054451	0.230513	0.186666	rna-XM_027460075.2/rna-XM_027460077.2/rna-XM_038179751.1/rna-XM_038179761.1	4
BP	GO:0045661	regulation of myoblast differentiation	4/1007	20/13714	0.054451	0.230513	0.186666	rna-XM_027454464.2/rna-XR_002403765.3/rna-XR_003495567.2/rna-XR_005263187.1	4
BP	GO:0045926	negative regulation of growth	4/1007	20/13714	0.054451	0.230513	0.186666	rna-XM_027460075.2/rna-XM_027460077.2/rna-XM_038179751.1/rna-XM_038179761.1	4
CC	GO:0070382	exocytic vesicle	11/1266	84/17135	0.044581	0.231711	0.19582	rna-XM_027446521.2/rna-XM_027461505.2/rna-XM_038170925.1/rna-XM_038170926.1/rna-XM_038170927.1/rna-XM_038171613.1/rna-XM_038171620.1/rna-XM_038171628.1/rna-XM_038171633.1/rna-XM_038171634.1/rna-XM_038171643.1	11
BP	GO:0031328	positive regulation of cellular biosynthetic process	44/1007	470/13714	0.0565989	0.238826	0.193398	rna-XM_005016976.4/rna-XM_005016981.5/rna-XM_005026154.5/rna-XM_005026667.5/rna-XM_005029250.5/rna-XM_021278541.3/rna-XM_027446353.2/rna-XM_027446354.2/rna-XM_027446355.2/rna-XM_027451076.2/rna-XM_027451077.2/rna-XM_027451424.2/rna-XM_027454464.2/rna-XM_027456290.2/rna-XM_027456291.2/rna-XM_027456293.2/rna-XM_027456733.2/rna-XM_027456734.2/rna-XM_027456736.2/rna-XM_027456737.2/rna-XM_027457343.2/…	44
BP	GO:0030510	regulation of BMP signaling pathway	6/1007	38/13714	0.0567187	0.238826	0.193398	rna-XM_013101648.4/rna-XM_021273889.3/rna-XM_021273890.3/rna-XM_021273891.3/rna-XM_027451416.2/rna-XM_038182157.1	6
BP	GO:0031023	microtubule organizing center organization	6/1007	38/13714	0.0567187	0.238826	0.193398	rna-XM_027453843.2/rna-XM_038177273.1/rna-XM_038177274.1/rna-XM_038177276.1/rna-XM_038177277.1/rna-XM_038177278.1	6
BP	GO:0006906	vesicle fusion	5/1007	29/13714	0.0575872	0.24162	0.195661	rna-XM_038170748.1/rna-XM_038174847.1/rna-XM_038174848.1/rna-XM_038174849.1/rna-XM_038174850.1	5
BP	GO:0090174	organelle membrane fusion	5/1007	29/13714	0.0575872	0.24162	0.195661	rna-XM_038170748.1/rna-XM_038174847.1/rna-XM_038174848.1/rna-XM_038174849.1/rna-XM_038174850.1	5
CC	GO:0005868	cytoplasmic dynein complex	4/1266	19/17135	0.0470677	0.241652	0.204222	rna-XM_027450828.2/rna-XM_027450830.2/rna-XM_038174042.1/rna-XM_038174044.1	4
CC	GO:0034703	cation channel complex	16/1266	138/17135	0.0482737	0.244858	0.206931	rna-XM_005012191.5/rna-XM_005013183.5/rna-XM_013093606.4/rna-XM_013093607.4/rna-XM_013095553.4/rna-XM_013101648.4/rna-XM_021267270.3/rna-XM_021273889.3/rna-XM_021273890.3/rna-XM_021273891.3/rna-XM_027450664.2/rna-XM_027453400.2/rna-XM_027455311.2/rna-XM_027457317.2/rna-XM_027460043.1/rna-XM_038182157.1	16
BP	GO:0045893	positive regulation of DNA-templated transcription	41/1007	435/13714	0.0587599	0.245666	0.198937	rna-XM_005016976.4/rna-XM_005016981.5/rna-XM_005026154.5/rna-XM_005026667.5/rna-XM_005029250.5/rna-XM_021278541.3/rna-XM_027451076.2/rna-XM_027451077.2/rna-XM_027451424.2/rna-XM_027454464.2/rna-XM_027456290.2/rna-XM_027456291.2/rna-XM_027456293.2/rna-XM_027456733.2/rna-XM_027456734.2/rna-XM_027456736.2/rna-XM_027456737.2/rna-XM_027457343.2/rna-XM_027466155.2/rna-XM_027466156.2/rna-XM_027467593.2/…	41
BP	GO:1903508	positive regulation of nucleic acid-templated transcription	41/1007	435/13714	0.0587599	0.245666	0.198937	rna-XM_005016976.4/rna-XM_005016981.5/rna-XM_005026154.5/rna-XM_005026667.5/rna-XM_005029250.5/rna-XM_021278541.3/rna-XM_027451076.2/rna-XM_027451077.2/rna-XM_027451424.2/rna-XM_027454464.2/rna-XM_027456290.2/rna-XM_027456291.2/rna-XM_027456293.2/rna-XM_027456733.2/rna-XM_027456734.2/rna-XM_027456736.2/rna-XM_027456737.2/rna-XM_027457343.2/rna-XM_027466155.2/rna-XM_027466156.2/rna-XM_027467593.2/…	41
MF	GO:0005484	SNAP receptor activity	5/1434	27/17773	0.0618422	0.247707	0.201338	rna-XM_038174847.1/rna-XM_038174848.1/rna-XM_038174849.1/rna-XM_038174850.1/rna-XM_038178294.1	5
BP	GO:0007166	cell surface receptor signaling pathway	86/1007	994/13714	0.0595081	0.248354	0.201114	rna-XM_005013456.5/rna-XM_005021571.5/rna-XM_005023234.5/rna-XM_005023236.5/rna-XM_013091805.4/rna-XM_013093850.4/rna-XM_013093851.4/rna-XM_013095202.4/rna-XM_013101648.4/rna-XM_021266696.3/rna-XM_021266700.3/rna-XM_021268078.3/rna-XM_021273889.3/rna-XM_021273890.3/rna-XM_021273891.3/rna-XM_027446188.2/rna-XM_027451383.2/rna-XM_027451416.2/rna-XM_027453630.2/rna-XM_027456733.2/rna-XM_027456734.2/…	86
BP	GO:0006725	cellular aromatic compound metabolic process	264/1007	3311/13714	0.0604225	0.251454	0.203624	id-LOC113839607/rna-NM_001310378.1/rna-NM_001310384.1/rna-XM_005009109.5/rna-XM_005012288.5/rna-XM_005012845.5/rna-XM_005016976.4/rna-XM_005016981.5/rna-XM_005018536.5/rna-XM_005019242.5/rna-XM_005019244.5/rna-XM_005019749.5/rna-XM_005021215.4/rna-XM_005021583.5/rna-XM_005026154.5/rna-XM_005026156.5/rna-XM_005026667.5/rna-XM_005029250.5/rna-XM_005029265.4/rna-XM_005029267.5/rna-XM_005030501.5/rna…	264
BP	GO:1902680	positive regulation of RNA biosynthetic process	41/1007	436/13714	0.0604642	0.251454	0.203624	rna-XM_005016976.4/rna-XM_005016981.5/rna-XM_005026154.5/rna-XM_005026667.5/rna-XM_005029250.5/rna-XM_021278541.3/rna-XM_027451076.2/rna-XM_027451077.2/rna-XM_027451424.2/rna-XM_027454464.2/rna-XM_027456290.2/rna-XM_027456291.2/rna-XM_027456293.2/rna-XM_027456733.2/rna-XM_027456734.2/rna-XM_027456736.2/rna-XM_027456737.2/rna-XM_027457343.2/rna-XM_027466155.2/rna-XM_027466156.2/rna-XM_027467593.2/…	41
BP	GO:0090101	negative regulation of transmembrane receptor protein serine/threonine kinase signaling pathway	6/1007	39/13714	0.0630544	0.253506	0.205286	rna-XM_013101648.4/rna-XM_021273889.3/rna-XM_021273890.3/rna-XM_021273891.3/rna-XM_027451416.2/rna-XM_038182157.1	6
BP	GO:0032024	positive regulation of insulin secretion	4/1007	21/13714	0.0635025	0.253506	0.205286	rna-XM_027455264.2/rna-XM_027455265.2/rna-XM_027455266.2/rna-XM_027455267.2	4
BP	GO:0051383	kinetochore organization	4/1007	21/13714	0.0635025	0.253506	0.205286	rna-XM_027446079.1/rna-XM_027446080.2/rna-XM_027446081.2/rna-XM_027446082.2	4
BP	GO:0060284	regulation of cell development	9/1007	69/13714	0.0644746	0.253506	0.205286	rna-XM_027459787.2/rna-XM_027459788.2/rna-XM_027459789.2/rna-XM_027459790.2/rna-XM_027460075.2/rna-XM_027460077.2/rna-XM_038170547.1/rna-XM_038179751.1/rna-XM_038179761.1	9
BP	GO:0000768	syncytium formation by plasma membrane fusion	3/1007	13/13714	0.0648532	0.253506	0.205286	rna-XR_002403765.3/rna-XR_003495567.2/rna-XR_005263187.1	3
BP	GO:0002690	positive regulation of leukocyte chemotaxis	3/1007	13/13714	0.0648532	0.253506	0.205286	rna-XR_002403765.3/rna-XR_003495567.2/rna-XR_005263187.1	3
BP	GO:0006949	syncytium formation	3/1007	13/13714	0.0648532	0.253506	0.205286	rna-XR_002403765.3/rna-XR_003495567.2/rna-XR_005263187.1	3
BP	GO:0061326	renal tubule development	3/1007	13/13714	0.0648532	0.253506	0.205286	rna-XM_038171011.1/rna-XM_038181172.1/rna-XM_038181175.1	3
BP	GO:0061333	renal tubule morphogenesis	3/1007	13/13714	0.0648532	0.253506	0.205286	rna-XM_038171011.1/rna-XM_038181172.1/rna-XM_038181175.1	3
BP	GO:0140253	cell-cell fusion	3/1007	13/13714	0.0648532	0.253506	0.205286	rna-XR_002403765.3/rna-XR_003495567.2/rna-XR_005263187.1	3
BP	GO:1903531	negative regulation of secretion by cell	5/1007	30/13714	0.0651067	0.253506	0.205286	rna-XM_027455264.2/rna-XM_027455265.2/rna-XM_027455266.2/rna-XM_027455267.2/rna-XM_027455311.2	5
BP	GO:0006694	steroid biosynthetic process	7/1007	49/13714	0.0652027	0.253506	0.205286	rna-XM_027447018.2/rna-XM_027449702.2/rna-XM_027449703.1/rna-XM_027449704.2/rna-XM_027449706.2/rna-XM_027459191.2/rna-XM_038170156.1	7
BP	GO:0002684	positive regulation of immune system process	17/1007	156/13714	0.0656187	0.253506	0.205286	rna-XM_013091805.4/rna-XM_021266696.3/rna-XM_021266700.3/rna-XM_027446393.2/rna-XM_027457224.2/rna-XM_027467451.2/rna-XM_027467452.2/rna-XM_038170176.1/rna-XM_038186088.1/rna-XM_038186089.1/rna-XM_038186091.1/rna-XM_038186092.1/rna-XM_038186093.1/rna-XM_038186094.1/rna-XR_002403765.3/rna-XR_003495567.2/rna-XR_005263187.1	17
BP	GO:0045934	negative regulation of nucleobase-containing compound metabolic process	30/1007	307/13714	0.0661655	0.253506	0.205286	rna-XM_005016976.4/rna-XM_005016981.5/rna-XM_005029250.5/rna-XM_013091805.4/rna-XM_021266696.3/rna-XM_021266700.3/rna-XM_021278541.3/rna-XM_027451076.2/rna-XM_027451077.2/rna-XM_027457343.2/rna-XM_027467451.2/rna-XM_027467452.2/rna-XM_027472661.2/rna-XM_038165311.1/rna-XM_038165312.1/rna-XM_038171011.1/rna-XM_038174133.1/rna-XM_038174134.1/rna-XM_038174135.1/rna-XM_038174578.1/rna-XM_038175538.1/…	30
BP	GO:0001960	negative regulation of cytokine-mediated signaling pathway	2/1007	6/13714	0.0662603	0.253506	0.205286	rna-XM_038179053.1/rna-XM_038179054.1	2
BP	GO:0015804	neutral amino acid transport	2/1007	6/13714	0.0662603	0.253506	0.205286	rna-XM_027451480.2/rna-XM_027451484.2	2
BP	GO:0021575	hindbrain morphogenesis	2/1007	6/13714	0.0662603	0.253506	0.205286	rna-XM_027466155.2/rna-XM_027466156.2	2
BP	GO:0021695	cerebellar cortex development	2/1007	6/13714	0.0662603	0.253506	0.205286	rna-XM_027466155.2/rna-XM_027466156.2	2
BP	GO:0034204	lipid translocation	2/1007	6/13714	0.0662603	0.253506	0.205286	rna-XM_038174268.1/rna-XM_038174270.1	2
BP	GO:0045332	phospholipid translocation	2/1007	6/13714	0.0662603	0.253506	0.205286	rna-XM_038174268.1/rna-XM_038174270.1	2
BP	GO:0048854	brain morphogenesis	2/1007	6/13714	0.0662603	0.253506	0.205286	rna-XM_027453844.2/rna-XM_027453846.2	2
BP	GO:0071347	cellular response to interleukin-1	2/1007	6/13714	0.0662603	0.253506	0.205286	rna-XM_027466155.2/rna-XM_027466156.2	2
BP	GO:1900151	regulation of nuclear-transcribed mRNA catabolic process, deadenylation-dependent decay	2/1007	6/13714	0.0662603	0.253506	0.205286	rna-XM_038179053.1/rna-XM_038179054.1	2
BP	GO:1900153	positive regulation of nuclear-transcribed mRNA catabolic process, deadenylation-dependent decay	2/1007	6/13714	0.0662603	0.253506	0.205286	rna-XM_038179053.1/rna-XM_038179054.1	2
BP	GO:1901798	positive regulation of signal transduction by p53 class mediator	2/1007	6/13714	0.0662603	0.253506	0.205286	rna-XM_038165311.1/rna-XM_038165312.1	2
BP	GO:0030030	cell projection organization	37/1007	391/13714	0.0665831	0.253506	0.205286	rna-XM_005023397.5/rna-XM_021275047.3/rna-XM_021275049.3/rna-XM_021277952.3/rna-XM_027446403.2/rna-XM_027455311.2/rna-XM_027456384.2/rna-XM_027457234.2/rna-XM_027457235.2/rna-XM_027457656.2/rna-XM_027459787.2/rna-XM_027459788.2/rna-XM_027459789.2/rna-XM_027459790.2/rna-XM_027460075.2/rna-XM_027460077.2/rna-XM_038170176.1/rna-XM_038170547.1/rna-XM_038170620.1/rna-XM_038170621.1/rna-XM_038170622.1/…	37
BP	GO:0009725	response to hormone	21/1007	202/13714	0.067008	0.253506	0.205286	rna-XM_005019749.5/rna-XM_013091805.4/rna-XM_021266696.3/rna-XM_021266700.3/rna-XM_021278541.3/rna-XM_027451076.2/rna-XM_027451077.2/rna-XM_027467451.2/rna-XM_027467452.2/rna-XM_038165311.1/rna-XM_038165312.1/rna-XM_038170176.1/rna-XM_038174578.1/rna-XM_038175538.1/rna-XM_038175539.1/rna-XM_038186088.1/rna-XM_038186089.1/rna-XM_038186091.1/rna-XM_038186092.1/rna-XM_038186093.1/rna-XM_038186094.1	21
BP	GO:0035239	tube morphogenesis	22/1007	214/13714	0.0682702	0.253506	0.205286	rna-XM_013091805.4/rna-XM_021266696.3/rna-XM_021266700.3/rna-XM_027451416.2/rna-XM_027453844.2/rna-XM_027453846.2/rna-XM_027466155.2/rna-XM_027466156.2/rna-XM_027467451.2/rna-XM_027467452.2/rna-XM_027469712.2/rna-XM_038171011.1/rna-XM_038174901.1/rna-XM_038181172.1/rna-XM_038181175.1/rna-XM_038186088.1/rna-XM_038186089.1/rna-XM_038186091.1/rna-XM_038186092.1/rna-XM_038186093.1/rna-XM_038186094.1/…	22
BP	GO:1901575	organic substance catabolic process	71/1007	812/13714	0.0682911	0.253506	0.205286	rna-NM_001310378.1/rna-XM_005009109.5/rna-XM_005015354.5/rna-XM_005015355.5/rna-XM_005015357.5/rna-XM_005018714.4/rna-XM_005029267.5/rna-XM_013095220.4/rna-XM_021269400.3/rna-XM_021270002.3/rna-XM_021276866.3/rna-XM_021278561.3/rna-XM_027446057.2/rna-XM_027446259.2/rna-XM_027446356.2/rna-XM_027446391.2/rna-XM_027446501.2/rna-XM_027446939.2/rna-XM_027447028.2/rna-XM_027453536.2/rna-XM_027457223.2/…	71
BP	GO:0030097	hemopoiesis	16/1007	146/13714	0.0696212	0.253506	0.205286	rna-XM_013091805.4/rna-XM_021266696.3/rna-XM_021266700.3/rna-XM_027451480.2/rna-XM_027466155.2/rna-XM_027466156.2/rna-XM_027467451.2/rna-XM_027467452.2/rna-XM_038170176.1/rna-XM_038176221.1/rna-XM_038186088.1/rna-XM_038186089.1/rna-XM_038186091.1/rna-XM_038186092.1/rna-XM_038186093.1/rna-XM_038186094.1	16
BP	GO:0009150	purine ribonucleotide metabolic process	21/1007	204/13714	0.0727167	0.253506	0.205286	rna-XM_005021583.5/rna-XM_013101432.4/rna-XM_013101434.4/rna-XM_027445132.2/rna-XM_027446356.2/rna-XM_027447018.2/rna-XM_027449570.2/rna-XM_027466155.2/rna-XM_027466156.2/rna-XM_027467196.2/rna-XM_027467199.2/rna-XM_038170156.1/rna-XM_038170327.1/rna-XM_038170328.1/rna-XM_038170607.1/rna-XM_038171014.1/rna-XM_038171015.1/rna-XM_038171016.1/rna-XM_038171017.1/rna-XM_038185384.1/rna-XM_038185386.1	21
BP	GO:0051048	negative regulation of secretion	5/1007	31/13714	0.0731476	0.253506	0.205286	rna-XM_027455264.2/rna-XM_027455265.2/rna-XM_027455266.2/rna-XM_027455267.2/rna-XM_027455311.2	5
BP	GO:0007041	lysosomal transport	4/1007	22/13714	0.0732891	0.253506	0.205286	rna-XM_027446403.2/rna-XM_038170620.1/rna-XM_038170621.1/rna-XM_038170622.1	4
BP	GO:0035384	thioester biosynthetic process	4/1007	22/13714	0.0732891	0.253506	0.205286	rna-XM_038171014.1/rna-XM_038171015.1/rna-XM_038171016.1/rna-XM_038171017.1	4
BP	GO:0045995	regulation of embryonic development	4/1007	22/13714	0.0732891	0.253506	0.205286	rna-XM_038176073.1/rna-XM_038176074.1/rna-XM_038176076.1/rna-XM_038176077.1	4
BP	GO:0071616	acyl-CoA biosynthetic process	4/1007	22/13714	0.0732891	0.253506	0.205286	rna-XM_038171014.1/rna-XM_038171015.1/rna-XM_038171016.1/rna-XM_038171017.1	4
BP	GO:0106027	neuron projection organization	4/1007	22/13714	0.0732891	0.253506	0.205286	rna-XM_027460075.2/rna-XM_027460077.2/rna-XM_038179751.1/rna-XM_038179761.1	4
BP	GO:0003339	regulation of mesenchymal to epithelial transition involved in metanephros morphogenesis	1/1007	1/13714	0.0734286	0.253506	0.205286	rna-XM_038171011.1	1
BP	GO:0006660	phosphatidylserine catabolic process	1/1007	1/13714	0.0734286	0.253506	0.205286	rna-XM_027453536.2	1
BP	GO:0007365	periodic partitioning	1/1007	1/13714	0.0734286	0.253506	0.205286	rna-XR_005266648.1	1
BP	GO:0007367	segment polarity determination	1/1007	1/13714	0.0734286	0.253506	0.205286	rna-XR_005266648.1	1
BP	GO:0010165	response to X-ray	1/1007	1/13714	0.0734286	0.253506	0.205286	rna-XM_027446057.2	1
BP	GO:0010881	regulation of cardiac muscle contraction by regulation of the release of sequestered calcium ion	1/1007	1/13714	0.0734286	0.253506	0.205286	rna-XM_027455311.2	1
BP	GO:0010882	regulation of cardiac muscle contraction by calcium ion signaling	1/1007	1/13714	0.0734286	0.253506	0.205286	rna-XM_027455311.2	1
BP	GO:0010992	ubiquitin recycling	1/1007	1/13714	0.0734286	0.253506	0.205286	rna-XM_027457224.2	1
BP	GO:0010994	free ubiquitin chain polymerization	1/1007	1/13714	0.0734286	0.253506	0.205286	rna-XM_027457224.2	1
BP	GO:0016198	axon choice point recognition	1/1007	1/13714	0.0734286	0.253506	0.205286	rna-XM_038185517.1	1
BP	GO:0016199	axon midline choice point recognition	1/1007	1/13714	0.0734286	0.253506	0.205286	rna-XM_038185517.1	1
BP	GO:0021784	postganglionic parasympathetic fiber development	1/1007	1/13714	0.0734286	0.253506	0.205286	rna-XM_038171011.1	1
BP	GO:0031048	small non-coding RNA-dependent heterochromatin formation	1/1007	1/13714	0.0734286	0.253506	0.205286	rna-XM_038170229.1	1
BP	GO:0031103	axon regeneration	1/1007	1/13714	0.0734286	0.253506	0.205286	rna-XM_027455311.2	1
BP	GO:0031547	brain-derived neurotrophic factor receptor signaling pathway	1/1007	1/13714	0.0734286	0.253506	0.205286	rna-XM_038170547.1	1
BP	GO:0034035	purine ribonucleoside bisphosphate metabolic process	1/1007	1/13714	0.0734286	0.253506	0.205286	rna-XM_027445132.2	1
BP	GO:0034465	response to carbon monoxide	1/1007	1/13714	0.0734286	0.253506	0.205286	rna-XM_027460043.1	1
BP	GO:0035564	regulation of kidney size	1/1007	1/13714	0.0734286	0.253506	0.205286	rna-XM_038181172.1	1
BP	GO:0035566	regulation of metanephros size	1/1007	1/13714	0.0734286	0.253506	0.205286	rna-XM_038181172.1	1
BP	GO:0035751	regulation of lysosomal lumen pH	1/1007	1/13714	0.0734286	0.253506	0.205286	rna-XM_038170748.1	1
BP	GO:0035752	lysosomal lumen pH elevation	1/1007	1/13714	0.0734286	0.253506	0.205286	rna-XM_038170748.1	1
BP	GO:0036111	very long-chain fatty-acyl-CoA metabolic process	1/1007	1/13714	0.0734286	0.253506	0.205286	rna-XM_027446356.2	1
BP	GO:0036112	medium-chain fatty-acyl-CoA metabolic process	1/1007	1/13714	0.0734286	0.253506	0.205286	rna-XM_027446356.2	1
BP	GO:0042416	dopamine biosynthetic process	1/1007	1/13714	0.0734286	0.253506	0.205286	rna-XM_005019749.5	1
BP	GO:0045041	protein import into mitochondrial intermembrane space	1/1007	1/13714	0.0734286	0.253506	0.205286	rna-XM_027468001.2	1
BP	GO:0045671	negative regulation of osteoclast differentiation	1/1007	1/13714	0.0734286	0.253506	0.205286	rna-XM_038170176.1	1
BP	GO:0046176	aldonic acid catabolic process	1/1007	1/13714	0.0734286	0.253506	0.205286	rna-XM_038170475.1	1
BP	GO:0046177	D-gluconate catabolic process	1/1007	1/13714	0.0734286	0.253506	0.205286	rna-XM_038170475.1	1
BP	GO:0046462	monoacylglycerol metabolic process	1/1007	1/13714	0.0734286	0.253506	0.205286	rna-XM_027453536.2	1
BP	GO:0046950	cellular ketone body metabolic process	1/1007	1/13714	0.0734286	0.253506	0.205286	rna-XM_038169973.1	1
BP	GO:0046952	ketone body catabolic process	1/1007	1/13714	0.0734286	0.253506	0.205286	rna-XM_038169973.1	1
BP	GO:0048670	regulation of collateral sprouting	1/1007	1/13714	0.0734286	0.253506	0.205286	rna-XM_038170547.1	1
BP	GO:0048672	positive regulation of collateral sprouting	1/1007	1/13714	0.0734286	0.253506	0.205286	rna-XM_038170547.1	1
BP	GO:0048679	regulation of axon regeneration	1/1007	1/13714	0.0734286	0.253506	0.205286	rna-XM_027455311.2	1
BP	GO:0048680	positive regulation of axon regeneration	1/1007	1/13714	0.0734286	0.253506	0.205286	rna-XM_027455311.2	1
BP	GO:0050427	3'-phosphoadenosine 5'-phosphosulfate metabolic process	1/1007	1/13714	0.0734286	0.253506	0.205286	rna-XM_027445132.2	1
BP	GO:0051580	regulation of neurotransmitter uptake	1/1007	1/13714	0.0734286	0.253506	0.205286	rna-XM_038171011.1	1
BP	GO:0051583	dopamine uptake involved in synaptic transmission	1/1007	1/13714	0.0734286	0.253506	0.205286	rna-XM_038171011.1	1
BP	GO:0051584	regulation of dopamine uptake involved in synaptic transmission	1/1007	1/13714	0.0734286	0.253506	0.205286	rna-XM_038171011.1	1
BP	GO:0051934	catecholamine uptake involved in synaptic transmission	1/1007	1/13714	0.0734286	0.253506	0.205286	rna-XM_038171011.1	1
BP	GO:0051940	regulation of catecholamine uptake involved in synaptic transmission	1/1007	1/13714	0.0734286	0.253506	0.205286	rna-XM_038171011.1	1
BP	GO:0052651	monoacylglycerol catabolic process	1/1007	1/13714	0.0734286	0.253506	0.205286	rna-XM_027453536.2	1
BP	GO:0060009	Sertoli cell development	1/1007	1/13714	0.0734286	0.253506	0.205286	rna-XM_027446356.2	1
BP	GO:0060012	synaptic transmission, glycinergic	1/1007	1/13714	0.0734286	0.253506	0.205286	rna-XM_027456598.2	1
BP	GO:0060340	positive regulation of type I interferon-mediated signaling pathway	1/1007	1/13714	0.0734286	0.253506	0.205286	rna-XM_027457224.2	1
BP	GO:0061179	negative regulation of insulin secretion involved in cellular response to glucose stimulus	1/1007	1/13714	0.0734286	0.253506	0.205286	rna-XM_027455311.2	1
BP	GO:0061456	mesenchymal stem cell migration involved in uteric bud morphogenesis	1/1007	1/13714	0.0734286	0.253506	0.205286	rna-XM_038181175.1	1
BP	GO:0070481	nuclear-transcribed mRNA catabolic process, non-stop decay	1/1007	1/13714	0.0734286	0.253506	0.205286	rna-XM_038169845.1	1
BP	GO:0070572	positive regulation of neuron projection regeneration	1/1007	1/13714	0.0734286	0.253506	0.205286	rna-XM_027455311.2	1
BP	GO:0070966	nuclear-transcribed mRNA catabolic process, no-go decay	1/1007	1/13714	0.0734286	0.253506	0.205286	rna-XM_038169845.1	1
BP	GO:0071679	commissural neuron axon guidance	1/1007	1/13714	0.0734286	0.253506	0.205286	rna-XM_038171011.1	1
BP	GO:0072108	positive regulation of mesenchymal to epithelial transition involved in metanephros morphogenesis	1/1007	1/13714	0.0734286	0.253506	0.205286	rna-XM_038171011.1	1
BP	GO:0072176	nephric duct development	1/1007	1/13714	0.0734286	0.253506	0.205286	rna-XM_038181175.1	1
BP	GO:0072178	nephric duct morphogenesis	1/1007	1/13714	0.0734286	0.253506	0.205286	rna-XM_038181175.1	1
BP	GO:0072179	nephric duct formation	1/1007	1/13714	0.0734286	0.253506	0.205286	rna-XM_038181175.1	1
BP	GO:0090262	regulation of transcription-coupled nucleotide-excision repair	1/1007	1/13714	0.0734286	0.253506	0.205286	rna-XM_027446057.2	1
BP	GO:0090493	catecholamine uptake	1/1007	1/13714	0.0734286	0.253506	0.205286	rna-XM_038171011.1	1
BP	GO:0090494	dopamine uptake	1/1007	1/13714	0.0734286	0.253506	0.205286	rna-XM_038171011.1	1
BP	GO:0097680	double-strand break repair via classical nonhomologous end joining	1/1007	1/13714	0.0734286	0.253506	0.205286	rna-XM_027446057.2	1
BP	GO:0098810	neurotransmitter reuptake	1/1007	1/13714	0.0734286	0.253506	0.205286	rna-XM_038171011.1	1
BP	GO:0099004	calmodulin dependent kinase signaling pathway	1/1007	1/13714	0.0734286	0.253506	0.205286	rna-XM_027449087.2	1
BP	GO:0099093	calcium export from the mitochondrion	1/1007	1/13714	0.0734286	0.253506	0.205286	rna-XM_027455686.2	1
BP	GO:0099540	trans-synaptic signaling by neuropeptide	1/1007	1/13714	0.0734286	0.253506	0.205286	rna-XM_038170547.1	1
BP	GO:0099550	trans-synaptic signaling, modulating synaptic transmission	1/1007	1/13714	0.0734286	0.253506	0.205286	rna-XM_038170547.1	1
BP	GO:0099551	trans-synaptic signaling by neuropeptide, modulating synaptic transmission	1/1007	1/13714	0.0734286	0.253506	0.205286	rna-XM_038170547.1	1
BP	GO:0140141	mitochondrial potassium ion transmembrane transport	1/1007	1/13714	0.0734286	0.253506	0.205286	rna-XM_027455686.2	1
BP	GO:1901099	negative regulation of signal transduction in absence of ligand	1/1007	1/13714	0.0734286	0.253506	0.205286	rna-XM_038171011.1	1
BP	GO:1901569	fatty acid derivative catabolic process	1/1007	1/13714	0.0734286	0.253506	0.205286	rna-XM_038169973.1	1
BP	GO:1902224	ketone body metabolic process	1/1007	1/13714	0.0734286	0.253506	0.205286	rna-XM_038169973.1	1
BP	GO:1903265	positive regulation of tumor necrosis factor-mediated signaling pathway	1/1007	1/13714	0.0734286	0.253506	0.205286	rna-XM_027457224.2	1
BP	GO:1903859	regulation of dendrite extension	1/1007	1/13714	0.0734286	0.253506	0.205286	rna-XM_038170547.1	1
BP	GO:1904970	brush border assembly	1/1007	1/13714	0.0734286	0.253506	0.205286	rna-XM_005018516.5	1
BP	GO:1990079	cartilage homeostasis	1/1007	1/13714	0.0734286	0.253506	0.205286	rna-XM_038176221.1	1
BP	GO:1990416	cellular response to brain-derived neurotrophic factor stimulus	1/1007	1/13714	0.0734286	0.253506	0.205286	rna-XM_038170547.1	1
BP	GO:1990456	mitochondrion-endoplasmic reticulum membrane tethering	1/1007	1/13714	0.0734286	0.253506	0.205286	rna-XM_027459985.2	1
BP	GO:2000696	regulation of epithelial cell differentiation involved in kidney development	1/1007	1/13714	0.0734286	0.253506	0.205286	rna-XM_038171011.1	1
BP	GO:2000698	positive regulation of epithelial cell differentiation involved in kidney development	1/1007	1/13714	0.0734286	0.253506	0.205286	rna-XM_038171011.1	1
BP	GO:2000819	regulation of nucleotide-excision repair	1/1007	1/13714	0.0734286	0.253506	0.205286	rna-XM_027446057.2	1
BP	GO:2001240	negative regulation of extrinsic apoptotic signaling pathway in absence of ligand	1/1007	1/13714	0.0734286	0.253506	0.205286	rna-XM_038171011.1	1
MF	GO:0004970	ionotropic glutamate receptor activity	8/1434	54/17773	0.0665608	0.254039	0.206485	rna-XM_005012191.5/rna-XM_021267270.3/rna-XM_027453400.2/rna-XM_038170310.1/rna-XM_038181262.1/rna-XM_038181263.1/rna-XM_038181264.1/rna-XM_038181265.1	8
MF	GO:0001637	G protein-coupled chemoattractant receptor activity	5/1434	28/17773	0.0704996	0.254039	0.206485	rna-XM_005016943.5/rna-XM_013094722.4/rna-XM_021268856.3/rna-XM_038175699.1/rna-XM_038175700.1	5
MF	GO:0004950	chemokine receptor activity	5/1434	28/17773	0.0704996	0.254039	0.206485	rna-XM_005016943.5/rna-XM_013094722.4/rna-XM_021268856.3/rna-XM_038175699.1/rna-XM_038175700.1	5
MF	GO:0008066	glutamate receptor activity	8/1434	55/17773	0.0726483	0.254039	0.206485	rna-XM_005012191.5/rna-XM_021267270.3/rna-XM_027453400.2/rna-XM_038170310.1/rna-XM_038181262.1/rna-XM_038181263.1/rna-XM_038181264.1/rna-XM_038181265.1	8
MF	GO:0005216	ion channel activity	57/1434	582/17773	0.0727666	0.254039	0.206485	rna-XM_005012191.5/rna-XM_005013183.5/rna-XM_005015728.5/rna-XM_005018338.5/rna-XM_005019759.5/rna-XM_013093606.4/rna-XM_013093607.4/rna-XM_013093844.4/rna-XM_013093845.4/rna-XM_013093846.4/rna-XM_013093848.4/rna-XM_013094600.4/rna-XM_013094601.4/rna-XM_013095553.4/rna-XM_013099790.4/rna-XM_021267270.3/rna-XM_021269708.3/rna-XM_021269709.3/rna-XM_021269710.2/rna-XM_021269711.2/rna-XM_021269712.3/…	57
MF	GO:0001223	transcription coactivator binding	2/1434	6/17773	0.0784365	0.254039	0.206485	rna-XM_027466155.2/rna-XM_027466156.2	2
MF	GO:0004303	estradiol 17-beta-dehydrogenase activity	2/1434	6/17773	0.0784365	0.254039	0.206485	rna-XM_027446356.2/rna-XM_027459191.2	2
MF	GO:0035254	glutamate receptor binding	2/1434	6/17773	0.0784365	0.254039	0.206485	rna-XM_038169479.1/rna-XM_038169480.1	2
MF	GO:0035256	G protein-coupled glutamate receptor binding	2/1434	6/17773	0.0784365	0.254039	0.206485	rna-XM_038169479.1/rna-XM_038169480.1	2
MF	GO:0042169	SH2 domain binding	2/1434	6/17773	0.0784365	0.254039	0.206485	rna-XM_027457450.2/rna-XM_027457451.2	2
MF	GO:0004027	alcohol sulfotransferase activity	1/1434	1/17773	0.0806842	0.254039	0.206485	rna-XM_027445132.2	1
MF	GO:0004062	aryl sulfotransferase activity	1/1434	1/17773	0.0806842	0.254039	0.206485	rna-XM_027445132.2	1
MF	GO:0004465	lipoprotein lipase activity	1/1434	1/17773	0.0806842	0.254039	0.206485	rna-XM_027446391.2	1
MF	GO:0004504	peptidylglycine monooxygenase activity	1/1434	1/17773	0.0806842	0.254039	0.206485	rna-XM_038171370.1	1
MF	GO:0004511	tyrosine 3-monooxygenase activity	1/1434	1/17773	0.0806842	0.254039	0.206485	rna-XM_005019749.5	1
MF	GO:0004598	peptidylamidoglycolate lyase activity	1/1434	1/17773	0.0806842	0.254039	0.206485	rna-XM_038171370.1	1
MF	GO:0004609	phosphatidylserine decarboxylase activity	1/1434	1/17773	0.0806842	0.254039	0.206485	rna-XM_027469711.2	1
MF	GO:0004622	lysophospholipase activity	1/1434	1/17773	0.0806842	0.254039	0.206485	rna-XM_027453536.2	1
MF	GO:0004686	elongation factor-2 kinase activity	1/1434	1/17773	0.0806842	0.254039	0.206485	rna-XM_038186886.1	1
MF	GO:0004706	JUN kinase kinase kinase activity	1/1434	1/17773	0.0806842	0.254039	0.206485	rna-XM_027454464.2	1
MF	GO:0004957	prostaglandin E receptor activity	1/1434	1/17773	0.0806842	0.254039	0.206485	rna-XM_038170258.1	1
MF	GO:0005055	laminin receptor activity	1/1434	1/17773	0.0806842	0.254039	0.206485	rna-XM_027451486.1	1
MF	GO:0008120	ceramide glucosyltransferase activity	1/1434	1/17773	0.0806842	0.254039	0.206485	rna-XM_038170717.1	1
MF	GO:0008260	3-oxoacid CoA-transferase activity	1/1434	1/17773	0.0806842	0.254039	0.206485	rna-XM_038169973.1	1
MF	GO:0008410	CoA-transferase activity	1/1434	1/17773	0.0806842	0.254039	0.206485	rna-XM_038169973.1	1
MF	GO:0015204	urea transmembrane transporter activity	1/1434	1/17773	0.0806842	0.254039	0.206485	rna-XM_038170394.1	1
MF	GO:0015234	thiamine transmembrane transporter activity	1/1434	1/17773	0.0806842	0.254039	0.206485	rna-XM_038182289.1	1
MF	GO:0015369	calcium:proton antiporter activity	1/1434	1/17773	0.0806842	0.254039	0.206485	rna-XM_027455686.2	1
MF	GO:0016175	superoxide-generating NAD(P)H oxidase activity	1/1434	1/17773	0.0806842	0.254039	0.206485	rna-XM_013094535.4	1
MF	GO:0016992	lipoate synthase activity	1/1434	1/17773	0.0806842	0.254039	0.206485	rna-XM_027457229.2	1
MF	GO:0018025	calmodulin-lysine N-methyltransferase activity	1/1434	1/17773	0.0806842	0.254039	0.206485	rna-XM_027454101.2	1
MF	GO:0043121	neurotrophin binding	1/1434	1/17773	0.0806842	0.254039	0.206485	rna-XM_038170547.1	1
MF	GO:0043559	insulin binding	1/1434	1/17773	0.0806842	0.254039	0.206485	rna-XM_038170176.1	1
MF	GO:0044594	17-beta-hydroxysteroid dehydrogenase (NAD+) activity	1/1434	1/17773	0.0806842	0.254039	0.206485	rna-XM_027446356.2	1
MF	GO:0046316	gluconokinase activity	1/1434	1/17773	0.0806842	0.254039	0.206485	rna-XM_038170475.1	1
MF	GO:0048403	brain-derived neurotrophic factor binding	1/1434	1/17773	0.0806842	0.254039	0.206485	rna-XM_038170547.1	1
MF	GO:0050253	retinyl-palmitate esterase activity	1/1434	1/17773	0.0806842	0.254039	0.206485	rna-XM_005018714.4	1
MF	GO:0050656	3'-phosphoadenosine 5'-phosphosulfate binding	1/1434	1/17773	0.0806842	0.254039	0.206485	rna-XM_027445132.2	1
MF	GO:0051264	mono-olein transacylation activity	1/1434	1/17773	0.0806842	0.254039	0.206485	rna-XM_005018714.4	1
MF	GO:0051265	diolein transacylation activity	1/1434	1/17773	0.0806842	0.254039	0.206485	rna-XM_005018714.4	1
MF	GO:0060072	large conductance calcium-activated potassium channel activity	1/1434	1/17773	0.0806842	0.254039	0.206485	rna-XM_027460043.1	1
MF	GO:0060175	brain-derived neurotrophic factor receptor activity	1/1434	1/17773	0.0806842	0.254039	0.206485	rna-XM_038170547.1	1
MF	GO:0072590	N-acetyl-L-aspartate-L-glutamate ligase activity	1/1434	1/17773	0.0806842	0.254039	0.206485	rna-XM_027449868.2	1
MF	GO:0072591	citrate-L-glutamate ligase activity	1/1434	1/17773	0.0806842	0.254039	0.206485	rna-XM_027449868.2	1
MF	GO:0102769	dihydroceramide glucosyltransferase activity	1/1434	1/17773	0.0806842	0.254039	0.206485	rna-XM_038170717.1	1
MF	GO:1901474	azole transmembrane transporter activity	1/1434	1/17773	0.0806842	0.254039	0.206485	rna-XM_038182289.1	1
MF	GO:0005044	scavenger receptor activity	3/1434	13/17773	0.0814448	0.254039	0.206485	rna-XM_038170736.1/rna-XM_038170737.1/rna-XM_038170738.1	3
MF	GO:0015929	hexosaminidase activity	3/1434	13/17773	0.0814448	0.254039	0.206485	rna-XM_005027156.5/rna-XM_021277341.3/rna-XM_038169841.1	3
MF	GO:0016273	arginine N-methyltransferase activity	3/1434	13/17773	0.0814448	0.254039	0.206485	rna-XM_005011647.5/rna-XM_005011649.5/rna-XM_038179919.1	3
MF	GO:0016274	protein-arginine N-methyltransferase activity	3/1434	13/17773	0.0814448	0.254039	0.206485	rna-XM_005011647.5/rna-XM_005011649.5/rna-XM_038179919.1	3
MF	GO:0017056	structural constituent of nuclear pore	3/1434	13/17773	0.0814448	0.254039	0.206485	rna-XM_027465987.2/rna-XM_027465989.2/rna-XM_038185390.1	3
MF	GO:1990247	N6-methyladenosine-containing RNA binding	3/1434	13/17773	0.0814448	0.254039	0.206485	rna-XM_038174133.1/rna-XM_038174134.1/rna-XM_038174135.1	3
BP	GO:0016485	protein processing	9/1007	71/13714	0.0745689	0.257066	0.208169	rna-XM_013093580.4/rna-XM_013096851.4/rna-XM_013096896.4/rna-XM_027455974.2/rna-XM_038170905.1/rna-XM_038171901.1/rna-XM_038171907.1/rna-XM_038171913.1/rna-XM_038173301.1	9
MF	GO:0032452	histone demethylase activity	4/1434	21/17773	0.0838582	0.258684	0.210261	rna-XM_027468349.2/rna-XM_027468350.2/rna-XM_038186353.1/rna-XR_003500481.2	4
MF	GO:0140457	protein demethylase activity	4/1434	21/17773	0.0838582	0.258684	0.210261	rna-XM_027468349.2/rna-XM_027468350.2/rna-XM_038186353.1/rna-XR_003500481.2	4
MF	GO:0003743	translation initiation factor activity	10/1434	76/17773	0.083993	0.258684	0.210261	rna-XM_005029265.4/rna-XM_013091797.4/rna-XM_027467640.2/rna-XM_027469719.2/rna-XM_027469720.2/rna-XM_027469721.2/rna-XM_027469722.2/rna-XM_038171669.1/rna-XM_038179111.1/rna-XM_038187178.1	10
BP	GO:0045892	negative regulation of DNA-templated transcription	26/1007	264/13714	0.0768444	0.263754	0.213584	rna-XM_005016976.4/rna-XM_005016981.5/rna-XM_005029250.5/rna-XM_013091805.4/rna-XM_021266696.3/rna-XM_021266700.3/rna-XM_021278541.3/rna-XM_027451076.2/rna-XM_027451077.2/rna-XM_027457343.2/rna-XM_027467451.2/rna-XM_027467452.2/rna-XM_027472661.2/rna-XM_038165311.1/rna-XM_038165312.1/rna-XM_038174578.1/rna-XM_038175538.1/rna-XM_038175539.1/rna-XM_038181172.1/rna-XM_038186088.1/rna-XM_038186089.1/…	26
BP	GO:1902679	negative regulation of RNA biosynthetic process	26/1007	264/13714	0.0768444	0.263754	0.213584	rna-XM_005016976.4/rna-XM_005016981.5/rna-XM_005029250.5/rna-XM_013091805.4/rna-XM_021266696.3/rna-XM_021266700.3/rna-XM_021278541.3/rna-XM_027451076.2/rna-XM_027451077.2/rna-XM_027457343.2/rna-XM_027467451.2/rna-XM_027467452.2/rna-XM_027472661.2/rna-XM_038165311.1/rna-XM_038165312.1/rna-XM_038174578.1/rna-XM_038175538.1/rna-XM_038175539.1/rna-XM_038181172.1/rna-XM_038186088.1/rna-XM_038186089.1/…	26
BP	GO:1903507	negative regulation of nucleic acid-templated transcription	26/1007	264/13714	0.0768444	0.263754	0.213584	rna-XM_005016976.4/rna-XM_005016981.5/rna-XM_005029250.5/rna-XM_013091805.4/rna-XM_021266696.3/rna-XM_021266700.3/rna-XM_021278541.3/rna-XM_027451076.2/rna-XM_027451077.2/rna-XM_027457343.2/rna-XM_027467451.2/rna-XM_027467452.2/rna-XM_027472661.2/rna-XM_038165311.1/rna-XM_038165312.1/rna-XM_038174578.1/rna-XM_038175538.1/rna-XM_038175539.1/rna-XM_038181172.1/rna-XM_038186088.1/rna-XM_038186089.1/…	26
BP	GO:0007154	cell communication	226/1007	2830/13714	0.0770939	0.264226	0.213966	rna-XM_005012288.5/rna-XM_005013456.5/rna-XM_005014001.5/rna-XM_005016228.5/rna-XM_005018562.4/rna-XM_005019743.5/rna-XM_005021571.5/rna-XM_005021583.5/rna-XM_005023234.5/rna-XM_005023236.5/rna-XM_005023397.5/rna-XM_005024271.5/rna-XM_005026667.5/rna-XM_005029250.5/rna-XM_005030419.5/rna-XM_005030420.5/rna-XM_013091805.4/rna-XM_013093850.4/rna-XM_013093851.4/rna-XM_013094320.4/rna-XM_013095202.4/…	226
BP	GO:0040013	negative regulation of locomotion	7/1007	51/13714	0.0776127	0.265618	0.215094	rna-XM_027460075.2/rna-XM_027460077.2/rna-XM_038179751.1/rna-XM_038179761.1/rna-XR_002403765.3/rna-XR_003495567.2/rna-XR_005263187.1	7
BP	GO:0009891	positive regulation of biosynthetic process	44/1007	482/13714	0.0779056	0.266051	0.215444	rna-XM_005016976.4/rna-XM_005016981.5/rna-XM_005026154.5/rna-XM_005026667.5/rna-XM_005029250.5/rna-XM_021278541.3/rna-XM_027446353.2/rna-XM_027446354.2/rna-XM_027446355.2/rna-XM_027451076.2/rna-XM_027451077.2/rna-XM_027451424.2/rna-XM_027454464.2/rna-XM_027456290.2/rna-XM_027456291.2/rna-XM_027456293.2/rna-XM_027456733.2/rna-XM_027456734.2/rna-XM_027456736.2/rna-XM_027456737.2/rna-XM_027457343.2/…	44
BP	GO:0045471	response to ethanol	3/1007	14/13714	0.0781904	0.266051	0.215444	rna-XM_005012191.5/rna-XM_021267270.3/rna-XM_027453400.2	3
BP	GO:0097530	granulocyte migration	3/1007	14/13714	0.0781904	0.266051	0.215444	rna-XR_002403765.3/rna-XR_003495567.2/rna-XR_005263187.1	3
BP	GO:1990266	neutrophil migration	3/1007	14/13714	0.0781904	0.266051	0.215444	rna-XR_002403765.3/rna-XR_003495567.2/rna-XR_005263187.1	3
BP	GO:0031324	negative regulation of cellular metabolic process	39/1007	421/13714	0.078327	0.266131	0.215509	rna-XM_005016976.4/rna-XM_005016981.5/rna-XM_005029250.5/rna-XM_013091805.4/rna-XM_021266696.3/rna-XM_021266700.3/rna-XM_021278541.3/rna-XM_027446403.2/rna-XM_027451076.2/rna-XM_027451077.2/rna-XM_027453844.2/rna-XM_027453846.2/rna-XM_027455311.2/rna-XM_027457343.2/rna-XM_027467451.2/rna-XM_027467452.2/rna-XM_027472661.2/rna-XM_038165311.1/rna-XM_038165312.1/rna-XM_038170620.1/rna-XM_038170621.1/…	39
CC	GO:0099738	cell cortex region	3/1266	12/17135	0.0535096	0.268185	0.226645	rna-XM_038170925.1/rna-XM_038170926.1/rna-XM_038170927.1	3
MF	GO:0030234	enzyme regulator activity	70/1434	739/17773	0.0887008	0.272041	0.221117	rna-XM_005014030.5/rna-XM_005017768.5/rna-XM_005022488.5/rna-XM_005022489.5/rna-XM_013102368.4/rna-XM_013103893.4/rna-XM_013103894.4/rna-XM_013103895.4/rna-XM_013103896.4/rna-XM_013103898.4/rna-XM_013105371.4/rna-XM_013105920.3/rna-XM_021273535.3/rna-XM_021273536.3/rna-XM_021275476.3/rna-XM_021275477.3/rna-XM_027446403.2/rna-XM_027446603.2/rna-XM_027446925.2/rna-XM_027446980.2/rna-XM_027446989.2/…	70
CC	GO:0030496	midbody	7/1266	47/17135	0.0556369	0.275566	0.232883	rna-XM_027446403.2/rna-XM_027463022.2/rna-XM_038170620.1/rna-XM_038170621.1/rna-XM_038170622.1/rna-XM_038174626.1/rna-XM_038183376.1	7
BP	GO:0009062	fatty acid catabolic process	5/1007	32/13714	0.0817038	0.277205	0.224477	rna-XM_021270002.3/rna-XM_027446356.2/rna-XM_038178268.1/rna-XM_038178269.1/rna-XM_038178270.1	5
BP	GO:0001775	cell activation	19/1007	184/13714	0.0825975	0.279835	0.226606	rna-XM_013091805.4/rna-XM_021266696.3/rna-XM_021266700.3/rna-XM_027451416.2/rna-XM_027455311.2/rna-XM_027466155.2/rna-XM_027466156.2/rna-XM_027467451.2/rna-XM_027467452.2/rna-XM_038170176.1/rna-XM_038186088.1/rna-XM_038186089.1/rna-XM_038186091.1/rna-XM_038186092.1/rna-XM_038186093.1/rna-XM_038186094.1/rna-XR_002403765.3/rna-XR_003495567.2/rna-XR_005263187.1	19
BP	GO:0060341	regulation of cellular localization	22/1007	219/13714	0.0828708	0.280358	0.227029	rna-XM_027446403.2/rna-XM_027451416.2/rna-XM_027455264.2/rna-XM_027455265.2/rna-XM_027455266.2/rna-XM_027455267.2/rna-XM_027455311.2/rna-XM_027459787.2/rna-XM_027459788.2/rna-XM_027459789.2/rna-XM_027459790.2/rna-XM_027460075.2/rna-XM_027460077.2/rna-XM_038170176.1/rna-XM_038170620.1/rna-XM_038170621.1/rna-XM_038170622.1/rna-XM_038179751.1/rna-XM_038179761.1/rna-XR_002403765.3/rna-XR_003495567.2/…	22
BP	GO:0097529	myeloid leukocyte migration	4/1007	23/13714	0.0837908	0.283064	0.229221	rna-XM_038170176.1/rna-XR_002403765.3/rna-XR_003495567.2/rna-XR_005263187.1	4
BP	GO:0031589	cell-substrate adhesion	7/1007	52/13714	0.0842993	0.284374	0.230282	rna-XM_027451457.2/rna-XM_027459787.2/rna-XM_027459788.2/rna-XM_027459789.2/rna-XM_027459790.2/rna-XM_038170176.1/rna-XM_038180617.1	7
BP	GO:0031346	positive regulation of cell projection organization	6/1007	42/13714	0.0844542	0.28449	0.230376	rna-XM_027455311.2/rna-XM_038170176.1/rna-XM_038170547.1/rna-XR_002403765.3/rna-XR_003495567.2/rna-XR_005263187.1	6
BP	GO:0098655	cation transmembrane transport	13/1007	117/13714	0.0874725	0.293005	0.237271	rna-XM_005012191.5/rna-XM_021267270.3/rna-XM_027451480.2/rna-XM_027451484.2/rna-XM_027453400.2/rna-XM_027455311.2/rna-XM_027455686.2/rna-XM_027457317.2/rna-XM_038170748.1/rna-XM_038171097.1/rna-XM_038171098.1/rna-XM_038171099.1/rna-XM_038171100.1	13
BP	GO:0000289	nuclear-transcribed mRNA poly(A) tail shortening	2/1007	7/13714	0.0883489	0.293005	0.237271	rna-XM_038179053.1/rna-XM_038179054.1	2
BP	GO:0000290	deadenylation-dependent decapping of nuclear-transcribed mRNA	2/1007	7/13714	0.0883489	0.293005	0.237271	rna-XM_038179053.1/rna-XM_038179054.1	2
BP	GO:0043248	proteasome assembly	2/1007	7/13714	0.0883489	0.293005	0.237271	rna-XM_027446211.2/rna-XM_038170014.1	2
BP	GO:0043367	CD4-positive, alpha-beta T cell differentiation	2/1007	7/13714	0.0883489	0.293005	0.237271	rna-XM_027466155.2/rna-XM_027466156.2	2
BP	GO:0043516	regulation of DNA damage response, signal transduction by p53 class mediator	2/1007	7/13714	0.0883489	0.293005	0.237271	rna-XM_038165311.1/rna-XM_038165312.1	2
BP	GO:0048873	homeostasis of number of cells within a tissue	2/1007	7/13714	0.0883489	0.293005	0.237271	rna-XM_027453844.2/rna-XM_027453846.2	2
BP	GO:0060761	negative regulation of response to cytokine stimulus	2/1007	7/13714	0.0883489	0.293005	0.237271	rna-XM_038179053.1/rna-XM_038179054.1	2
BP	GO:0070059	intrinsic apoptotic signaling pathway in response to endoplasmic reticulum stress	2/1007	7/13714	0.0883489	0.293005	0.237271	rna-XM_027454464.2/rna-XM_027457224.2	2
BP	GO:0070555	response to interleukin-1	2/1007	7/13714	0.0883489	0.293005	0.237271	rna-XM_027466155.2/rna-XM_027466156.2	2
BP	GO:0090050	positive regulation of cell migration involved in sprouting angiogenesis	2/1007	7/13714	0.0883489	0.293005	0.237271	rna-XM_027453844.2/rna-XM_027453846.2	2
BP	GO:0033865	nucleoside bisphosphate metabolic process	8/1007	63/13714	0.0888195	0.293328	0.237533	rna-XM_027445132.2/rna-XM_027446356.2/rna-XM_027447018.2/rna-XM_038170156.1/rna-XM_038171014.1/rna-XM_038171015.1/rna-XM_038171016.1/rna-XM_038171017.1	8
BP	GO:0033875	ribonucleoside bisphosphate metabolic process	8/1007	63/13714	0.0888195	0.293328	0.237533	rna-XM_027445132.2/rna-XM_027446356.2/rna-XM_027447018.2/rna-XM_038170156.1/rna-XM_038171014.1/rna-XM_038171015.1/rna-XM_038171016.1/rna-XM_038171017.1	8
BP	GO:0034032	purine nucleoside bisphosphate metabolic process	8/1007	63/13714	0.0888195	0.293328	0.237533	rna-XM_027445132.2/rna-XM_027446356.2/rna-XM_027447018.2/rna-XM_038170156.1/rna-XM_038171014.1/rna-XM_038171015.1/rna-XM_038171016.1/rna-XM_038171017.1	8
MF	GO:0008236	serine-type peptidase activity	20/1434	182/17773	0.0975537	0.295862	0.240479	rna-XM_013092772.4/rna-XM_013093580.4/rna-XM_021267324.3/rna-XM_021270005.3/rna-XM_027446926.2/rna-XM_027447008.2/rna-XM_027471644.2/rna-XM_027471645.2/rna-XM_038165316.1/rna-XM_038169846.1/rna-XM_038169847.1/rna-XM_038170809.1/rna-XM_038170810.1/rna-XM_038170811.1/rna-XM_038170812.1/rna-XM_038176923.1/rna-XM_038185998.1/rna-XR_003492666.2/rna-XR_005262802.1/rna-XR_005262803.1	20
MF	GO:0017171	serine hydrolase activity	20/1434	182/17773	0.0975537	0.295862	0.240479	rna-XM_013092772.4/rna-XM_013093580.4/rna-XM_021267324.3/rna-XM_021270005.3/rna-XM_027446926.2/rna-XM_027447008.2/rna-XM_027471644.2/rna-XM_027471645.2/rna-XM_038165316.1/rna-XM_038169846.1/rna-XM_038169847.1/rna-XM_038170809.1/rna-XM_038170810.1/rna-XM_038170811.1/rna-XM_038170812.1/rna-XM_038176923.1/rna-XM_038185998.1/rna-XR_003492666.2/rna-XR_005262802.1/rna-XR_005262803.1	20
MF	GO:0004602	glutathione peroxidase activity	3/1434	14/17773	0.0976788	0.295862	0.240479	rna-XM_005019865.5/rna-XR_217284.5/rna-XR_217285.5	3
MF	GO:0008081	phosphoric diester hydrolase activity	14/1434	119/17773	0.0983345	0.296622	0.241097	rna-XM_005014001.5/rna-XM_013094320.4/rna-XM_021268520.3/rna-XM_021268522.3/rna-XM_027446534.2/rna-XM_038170327.1/rna-XM_038170328.1/rna-XM_038170607.1/rna-XM_038170746.1/rna-XM_038170747.1/rna-XM_038173162.1/rna-XM_038173163.1/rna-XM_038173164.1/rna-XM_038174619.1	14
BP	GO:0001657	ureteric bud development	5/1007	33/13714	0.0907662	0.299056	0.242171	rna-XM_005029250.5/rna-XM_027451416.2/rna-XM_038171011.1/rna-XM_038181172.1/rna-XM_038181175.1	5
BP	GO:0034470	ncRNA processing	20/1007	198/13714	0.0908087	0.299056	0.242171	rna-XM_005021215.4/rna-XM_027465835.2/rna-XM_027465843.2/rna-XM_038165311.1/rna-XM_038165312.1/rna-XM_038169865.1/rna-XM_038169866.1/rna-XM_038171085.1/rna-XM_038171086.1/rna-XM_038171087.1/rna-XM_038179051.1/rna-XM_038179056.1/rna-XM_038179075.1/rna-XM_038179080.1/rna-XM_038179081.1/rna-XR_003499734.2/rna-XR_003499735.2/rna-XR_005265850.1/rna-XR_005265852.1/rna-XR_005265854.1	20
BP	GO:0001817	regulation of cytokine production	14/1007	129/13714	0.0909343	0.299056	0.242171	rna-XM_013091805.4/rna-XM_021266696.3/rna-XM_021266700.3/rna-XM_027466155.2/rna-XM_027466156.2/rna-XM_027467451.2/rna-XM_027467452.2/rna-XM_038170176.1/rna-XM_038186088.1/rna-XM_038186089.1/rna-XM_038186091.1/rna-XM_038186092.1/rna-XM_038186093.1/rna-XM_038186094.1	14
BP	GO:0006163	purine nucleotide metabolic process	21/1007	210/13714	0.0917895	0.301448	0.244108	rna-XM_005021583.5/rna-XM_013101432.4/rna-XM_013101434.4/rna-XM_027445132.2/rna-XM_027446356.2/rna-XM_027447018.2/rna-XM_027449570.2/rna-XM_027466155.2/rna-XM_027466156.2/rna-XM_027467196.2/rna-XM_027467199.2/rna-XM_038170156.1/rna-XM_038170327.1/rna-XM_038170328.1/rna-XM_038170607.1/rna-XM_038171014.1/rna-XM_038171015.1/rna-XM_038171016.1/rna-XM_038171017.1/rna-XM_038185384.1/rna-XM_038185386.1	21
BP	GO:0002064	epithelial cell development	6/1007	43/13714	0.0923761	0.302112	0.244646	rna-XM_005029250.5/rna-XM_027446356.2/rna-XM_027459787.2/rna-XM_027459788.2/rna-XM_027459789.2/rna-XM_027459790.2	6
BP	GO:0033500	carbohydrate homeostasis	6/1007	43/13714	0.0923761	0.302112	0.244646	rna-XM_027455264.2/rna-XM_027455265.2/rna-XM_027455266.2/rna-XM_027455267.2/rna-XM_027455311.2/rna-XM_038170176.1	6
BP	GO:0042593	glucose homeostasis	6/1007	43/13714	0.0923761	0.302112	0.244646	rna-XM_027455264.2/rna-XM_027455265.2/rna-XM_027455266.2/rna-XM_027455267.2/rna-XM_027455311.2/rna-XM_038170176.1	6
BP	GO:0030968	endoplasmic reticulum unfolded protein response	3/1007	15/13714	0.0926102	0.302458	0.244926	rna-XM_005012288.5/rna-XM_038165305.1/rna-XM_038170176.1	3
BP	GO:0098542	defense response to other organism	23/1007	234/13714	0.0931498	0.3038	0.246013	rna-NM_001310380.1/rna-XM_005021571.5/rna-XM_013091805.4/rna-XM_013094535.4/rna-XM_021266696.3/rna-XM_021266700.3/rna-XM_027446333.2/rna-XM_027446334.2/rna-XM_027446393.2/rna-XM_027457224.2/rna-XM_027467201.2/rna-XM_027467203.2/rna-XM_027467451.2/rna-XM_027467452.2/rna-XM_038169715.1/rna-XM_038179053.1/rna-XM_038179054.1/rna-XM_038186088.1/rna-XM_038186089.1/rna-XM_038186091.1/rna-XM_038186092.1/…	23
BP	GO:0006869	lipid transport	15/1007	141/13714	0.0937825	0.305441	0.247341	rna-XM_027450445.2/rna-XM_027450446.2/rna-XM_027459985.2/rna-XM_038173183.1/rna-XM_038173184.1/rna-XM_038173185.1/rna-XM_038173186.1/rna-XM_038173187.1/rna-XM_038173188.1/rna-XM_038173544.1/rna-XM_038174268.1/rna-XM_038174269.1/rna-XM_038174270.1/rna-XM_038178298.1/rna-XM_038178303.1	15
BP	GO:0001933	negative regulation of protein phosphorylation	4/1007	24/13714	0.094983	0.307229	0.248789	rna-XM_027446403.2/rna-XM_038170620.1/rna-XM_038170621.1/rna-XM_038170622.1	4
BP	GO:0002793	positive regulation of peptide secretion	4/1007	24/13714	0.094983	0.307229	0.248789	rna-XM_027455264.2/rna-XM_027455265.2/rna-XM_027455266.2/rna-XM_027455267.2	4
BP	GO:0016241	regulation of macroautophagy	4/1007	24/13714	0.094983	0.307229	0.248789	rna-XM_027446403.2/rna-XM_038170620.1/rna-XM_038170621.1/rna-XM_038170622.1	4
BP	GO:0042430	indole-containing compound metabolic process	4/1007	24/13714	0.094983	0.307229	0.248789	rna-XM_027446501.2/rna-XM_027455489.2/rna-XM_038168432.1/rna-XR_005261115.1	4
BP	GO:0090277	positive regulation of peptide hormone secretion	4/1007	24/13714	0.094983	0.307229	0.248789	rna-XM_027455264.2/rna-XM_027455265.2/rna-XM_027455266.2/rna-XM_027455267.2	4
MF	GO:0003723	RNA binding	101/1434	1107/17773	0.102666	0.308419	0.250686	rna-NM_001310380.1/rna-XM_005021215.4/rna-XM_013091797.4/rna-XM_027446144.2/rna-XM_027446145.2/rna-XM_027446146.2/rna-XM_027446148.2/rna-XM_027446149.2/rna-XM_027446150.2/rna-XM_027446939.2/rna-XM_027447028.2/rna-XM_027447137.2/rna-XM_027450060.2/rna-XM_027453573.2/rna-XM_027457230.2/rna-XM_027467640.2/rna-XM_027468099.2/rna-XM_038165311.1/rna-XM_038165312.1/rna-XM_038169374.1/rna-XM_038169715.1/…	101
CC	GO:0005903	brush border	4/1266	21/17135	0.0647171	0.316813	0.26774	rna-XM_027459787.2/rna-XM_027459788.2/rna-XM_027459789.2/rna-XM_027459790.2	4
CC	GO:0030017	sarcomere	13/1266	112/17135	0.0695089	0.317399	0.268236	rna-XM_005008982.4/rna-XM_005008984.5/rna-XM_027455311.2/rna-XM_027459787.2/rna-XM_027459788.2/rna-XM_027459789.2/rna-XM_027459790.2/rna-XM_027465990.2/rna-XM_027466001.2/rna-XM_027466006.2/rna-XM_027466011.2/rna-XM_038169737.1/rna-XM_038179103.1	13
CC	GO:0000109	nucleotide-excision repair complex	1/1266	1/17135	0.0738839	0.317399	0.268236	rna-XM_027446057.2	1
CC	GO:0016935	glycine-gated chloride channel complex	1/1266	1/17135	0.0738839	0.317399	0.268236	rna-XM_027456598.2	1
CC	GO:0030289	protein phosphatase 4 complex	1/1266	1/17135	0.0738839	0.317399	0.268236	rna-XM_027468021.2	1
CC	GO:0030990	intraciliary transport particle	1/1266	1/17135	0.0738839	0.317399	0.268236	rna-XM_021277952.3	1
CC	GO:0030992	intraciliary transport particle B	1/1266	1/17135	0.0738839	0.317399	0.268236	rna-XM_021277952.3	1
CC	GO:0031389	Rad17 RFC-like complex	1/1266	1/17135	0.0738839	0.317399	0.268236	rna-XM_038169821.1	1
CC	GO:0042720	mitochondrial inner membrane peptidase complex	1/1266	1/17135	0.0738839	0.317399	0.268236	rna-XM_013093580.4	1
CC	GO:0070876	SOSS complex	1/1266	1/17135	0.0738839	0.317399	0.268236	rna-XM_027446578.2	1
CC	GO:0097504	Gemini of coiled bodies	1/1266	1/17135	0.0738839	0.317399	0.268236	rna-XM_038169737.1	1
CC	GO:1990578	perinuclear endoplasmic reticulum membrane	1/1266	1/17135	0.0738839	0.317399	0.268236	rna-XM_038170176.1	1
CC	GO:1990604	IRE1-TRAF2-ASK1 complex	1/1266	1/17135	0.0738839	0.317399	0.268236	rna-XM_027454464.2	1
CC	GO:0005871	kinesin complex	4/1266	22/17135	0.0746628	0.317505	0.268326	rna-XM_038166745.1/rna-XM_038166746.1/rna-XM_038166747.1/rna-XM_038166748.1	4
BP	GO:0008202	steroid metabolic process	10/1007	86/13714	0.0984252	0.317927	0.257452	rna-XM_027446356.2/rna-XM_027447018.2/rna-XM_027449702.2/rna-XM_027449703.1/rna-XM_027449704.2/rna-XM_027449706.2/rna-XM_027459191.2/rna-XM_027466155.2/rna-XM_027466156.2/rna-XM_038170156.1	10
BP	GO:0001823	mesonephros development	5/1007	34/13714	0.100323	0.322732	0.261343	rna-XM_005029250.5/rna-XM_027451416.2/rna-XM_038171011.1/rna-XM_038181172.1/rna-XM_038181175.1	5
BP	GO:0072163	mesonephric epithelium development	5/1007	34/13714	0.100323	0.322732	0.261343	rna-XM_005029250.5/rna-XM_027451416.2/rna-XM_038171011.1/rna-XM_038181172.1/rna-XM_038181175.1	5
BP	GO:0072164	mesonephric tubule development	5/1007	34/13714	0.100323	0.322732	0.261343	rna-XM_005029250.5/rna-XM_027451416.2/rna-XM_038171011.1/rna-XM_038181172.1/rna-XM_038181175.1	5
CC	GO:0030016	myofibril	13/1266	114/17135	0.0776339	0.32553	0.275107	rna-XM_005008982.4/rna-XM_005008984.5/rna-XM_027455311.2/rna-XM_027459787.2/rna-XM_027459788.2/rna-XM_027459789.2/rna-XM_027459790.2/rna-XM_027465990.2/rna-XM_027466001.2/rna-XM_027466006.2/rna-XM_027466011.2/rna-XM_038169737.1/rna-XM_038179103.1	13
CC	GO:0097060	synaptic membrane	22/1266	216/17135	0.0780962	0.32553	0.275107	rna-XM_005012191.5/rna-XM_005023397.5/rna-XM_013093844.4/rna-XM_013093845.4/rna-XM_013093846.4/rna-XM_013093848.4/rna-XM_021267270.3/rna-XM_021275047.3/rna-XM_021275049.3/rna-XM_027453400.2/rna-XM_027456598.2/rna-XM_027457656.2/rna-XM_027460181.2/rna-XM_038170310.1/rna-XM_038180178.1/rna-XM_038180179.1/rna-XM_038180180.1/rna-XM_038180181.1/rna-XM_038181262.1/rna-XM_038181263.1/rna-XM_038181264.1/…	22
MF	GO:0032451	demethylase activity	4/1434	23/17773	0.109442	0.327433	0.266141	rna-XM_027468349.2/rna-XM_027468350.2/rna-XM_038186353.1/rna-XR_003500481.2	4
CC	GO:0005657	replication fork	3/1266	14/17135	0.0793722	0.327605	0.276861	rna-NM_001310384.1/rna-XM_038177783.1/rna-XM_038177784.1	3
CC	GO:0005795	Golgi stack	12/1266	104/17135	0.0817545	0.334162	0.282402	rna-XM_005019242.5/rna-XM_005019244.5/rna-XM_013099244.4/rna-XM_013099245.4/rna-XM_013099246.4/rna-XM_027446158.2/rna-XM_027446273.2/rna-XM_027457681.2/rna-XM_027457682.2/rna-XM_027457683.2/rna-XM_038170442.1/rna-XM_038179147.1	12
BP	GO:0048534	hematopoietic or lymphoid organ development	16/1007	155/13714	0.104709	0.336031	0.272113	rna-XM_013091805.4/rna-XM_021266696.3/rna-XM_021266700.3/rna-XM_027451480.2/rna-XM_027466155.2/rna-XM_027466156.2/rna-XM_027467451.2/rna-XM_027467452.2/rna-XM_038170176.1/rna-XM_038176221.1/rna-XM_038186088.1/rna-XM_038186089.1/rna-XM_038186091.1/rna-XM_038186092.1/rna-XM_038186093.1/rna-XM_038186094.1	16
BP	GO:0001816	cytokine production	14/1007	132/13714	0.104743	0.336031	0.272113	rna-XM_013091805.4/rna-XM_021266696.3/rna-XM_021266700.3/rna-XM_027466155.2/rna-XM_027466156.2/rna-XM_027467451.2/rna-XM_027467452.2/rna-XM_038170176.1/rna-XM_038186088.1/rna-XM_038186089.1/rna-XM_038186091.1/rna-XM_038186092.1/rna-XM_038186093.1/rna-XM_038186094.1	14
BP	GO:0010508	positive regulation of autophagy	4/1007	25/13714	0.106837	0.341007	0.276143	rna-XM_027446403.2/rna-XM_038170620.1/rna-XM_038170621.1/rna-XM_038170622.1	4
BP	GO:0045446	endothelial cell differentiation	4/1007	25/13714	0.106837	0.341007	0.276143	rna-XM_027459787.2/rna-XM_027459788.2/rna-XM_027459789.2/rna-XM_027459790.2	4
BP	GO:1903312	negative regulation of mRNA metabolic process	4/1007	25/13714	0.106837	0.341007	0.276143	rna-XM_038171011.1/rna-XM_038174133.1/rna-XM_038174134.1/rna-XM_038174135.1	4
BP	GO:1901360	organic cyclic compound metabolic process	269/1007	3433/13714	0.10784	0.341007	0.276143	id-LOC113839607/rna-NM_001310378.1/rna-NM_001310384.1/rna-XM_005009109.5/rna-XM_005012288.5/rna-XM_005012845.5/rna-XM_005016976.4/rna-XM_005016981.5/rna-XM_005018536.5/rna-XM_005019242.5/rna-XM_005019244.5/rna-XM_005019749.5/rna-XM_005021215.4/rna-XM_005021583.5/rna-XM_005026154.5/rna-XM_005026156.5/rna-XM_005026667.5/rna-XM_005029250.5/rna-XM_005029265.4/rna-XM_005029267.5/rna-XM_005030501.5/rna…	269
BP	GO:0002688	regulation of leukocyte chemotaxis	3/1007	16/13714	0.108029	0.341007	0.276143	rna-XR_002403765.3/rna-XR_003495567.2/rna-XR_005263187.1	3
BP	GO:0009154	purine ribonucleotide catabolic process	3/1007	16/13714	0.108029	0.341007	0.276143	rna-XM_038170327.1/rna-XM_038170328.1/rna-XM_038170607.1	3
BP	GO:0009163	nucleoside biosynthetic process	3/1007	16/13714	0.108029	0.341007	0.276143	rna-XM_021270650.3/rna-XM_038169865.1/rna-XM_038169866.1	3
BP	GO:0034404	nucleobase-containing small molecule biosynthetic process	3/1007	16/13714	0.108029	0.341007	0.276143	rna-XM_021270650.3/rna-XM_038169865.1/rna-XM_038169866.1	3
BP	GO:0043174	nucleoside salvage	3/1007	16/13714	0.108029	0.341007	0.276143	rna-XM_021270650.3/rna-XM_038169865.1/rna-XM_038169866.1	3
BP	GO:0046580	negative regulation of Ras protein signal transduction	3/1007	16/13714	0.108029	0.341007	0.276143	rna-XR_002403765.3/rna-XR_003495567.2/rna-XR_005263187.1	3
BP	GO:0050921	positive regulation of chemotaxis	3/1007	16/13714	0.108029	0.341007	0.276143	rna-XR_002403765.3/rna-XR_003495567.2/rna-XR_005263187.1	3
BP	GO:1901659	glycosyl compound biosynthetic process	3/1007	16/13714	0.108029	0.341007	0.276143	rna-XM_021270650.3/rna-XM_038169865.1/rna-XM_038169866.1	3
MF	GO:0005523	tropomyosin binding	3/1434	15/17773	0.115092	0.342938	0.278743	rna-XM_038170819.1/rna-XM_038170820.1/rna-XM_038170822.1	3
BP	GO:0008380	RNA splicing	26/1007	275/13714	0.110143	0.346976	0.280976	rna-XM_005012845.5/rna-XM_027446793.2/rna-XM_027446939.2/rna-XM_027450060.2/rna-XM_027467631.2/rna-XM_038165311.1/rna-XM_038165312.1/rna-XM_038169737.1/rna-XM_038170176.1/rna-XM_038170229.1/rna-XM_038172980.1/rna-XM_038172981.1/rna-XM_038172982.1/rna-XM_038172985.1/rna-XM_038172990.1/rna-XM_038172991.1/rna-XM_038172992.1/rna-XM_038172993.1/rna-XM_038172994.1/rna-XM_038172996.1/rna-XM_038172997.1/…	26
BP	GO:0060326	cell chemotaxis	5/1007	35/13714	0.110361	0.346976	0.280976	rna-XM_005026154.5/rna-XR_002403765.3/rna-XR_003495567.2/rna-XR_005261163.1/rna-XR_005263187.1	5
BP	GO:0072073	kidney epithelium development	5/1007	35/13714	0.110361	0.346976	0.280976	rna-XM_005029250.5/rna-XM_027451416.2/rna-XM_038171011.1/rna-XM_038181172.1/rna-XM_038181175.1	5
BP	GO:0006695	cholesterol biosynthetic process	2/1007	8/13714	0.112229	0.349125	0.282717	rna-XM_027447018.2/rna-XM_038170156.1	2
BP	GO:0008210	estrogen metabolic process	2/1007	8/13714	0.112229	0.349125	0.282717	rna-XM_027446356.2/rna-XM_027459191.2	2
BP	GO:0031053	primary miRNA processing	2/1007	8/13714	0.112229	0.349125	0.282717	rna-XM_038165311.1/rna-XM_038165312.1	2
BP	GO:0033962	P-body assembly	2/1007	8/13714	0.112229	0.349125	0.282717	rna-XM_038179053.1/rna-XM_038179054.1	2
BP	GO:0035710	CD4-positive, alpha-beta T cell activation	2/1007	8/13714	0.112229	0.349125	0.282717	rna-XM_027466155.2/rna-XM_027466156.2	2
BP	GO:0045070	positive regulation of viral genome replication	2/1007	8/13714	0.112229	0.349125	0.282717	rna-XM_038179053.1/rna-XM_038179054.1	2
BP	GO:0048844	artery morphogenesis	2/1007	8/13714	0.112229	0.349125	0.282717	rna-XM_027453844.2/rna-XM_027453846.2	2
BP	GO:1902653	secondary alcohol biosynthetic process	2/1007	8/13714	0.112229	0.349125	0.282717	rna-XM_027447018.2/rna-XM_038170156.1	2
MF	GO:0008047	enzyme activator activity	28/1434	275/17773	0.119851	0.355673	0.289094	rna-XM_005017768.5/rna-XM_013103893.4/rna-XM_013103894.4/rna-XM_013103895.4/rna-XM_013103896.4/rna-XM_013103898.4/rna-XM_021275476.3/rna-XM_021275477.3/rna-XM_027458318.2/rna-XM_027458321.2/rna-XM_027458322.2/rna-XM_027458324.2/rna-XM_027458325.2/rna-XM_027468814.2/rna-XM_027468815.2/rna-XM_027469698.2/rna-XM_027471417.2/rna-XM_038165400.1/rna-XM_038165606.1/rna-XM_038165607.1/rna-XM_038170176.1/…	28
BP	GO:0031929	TOR signaling	8/1007	67/13714	0.116475	0.361856	0.293025	rna-XM_027446403.2/rna-XM_027453844.2/rna-XM_027453846.2/rna-XM_038169931.1/rna-XM_038169932.1/rna-XM_038170620.1/rna-XM_038170621.1/rna-XM_038170622.1	8
MF	GO:0005548	phospholipid transporter activity	5/1434	33/17773	0.122952	0.362833	0.294914	rna-XM_027472547.2/rna-XM_027472549.2/rna-XM_027472550.2/rna-XM_038165810.1/rna-XM_038165811.1	5
MF	GO:0005085	guanyl-nucleotide exchange factor activity	20/1434	188/17773	0.123749	0.362833	0.294914	rna-XM_027446403.2/rna-XM_027455796.2/rna-XM_027469698.2/rna-XM_038170387.1/rna-XM_038170388.1/rna-XM_038170389.1/rna-XM_038170390.1/rna-XM_038170620.1/rna-XM_038170621.1/rna-XM_038170622.1/rna-XM_038170623.1/rna-XM_038170751.1/rna-XM_038170752.1/rna-XM_038170753.1/rna-XM_038182708.1/rna-XM_038183153.1/rna-XM_038183154.1/rna-XM_038186090.1/rna-XM_038186096.1/rna-XM_038187693.1	20
MF	GO:0008237	metallopeptidase activity	20/1434	188/17773	0.123749	0.362833	0.294914	rna-XM_005016191.5/rna-XM_021270175.3/rna-XM_021270177.3/rna-XM_027446368.2/rna-XM_027446369.2/rna-XM_027446370.2/rna-XM_027455974.2/rna-XM_027466124.2/rna-XM_027466968.2/rna-XM_027469562.2/rna-XM_038170291.1/rna-XM_038171076.1/rna-XM_038173301.1/rna-XM_038183656.1/rna-XM_038183657.1/rna-XM_038183658.1/rna-XM_038183660.1/rna-XM_038183661.1/rna-XM_038183662.1/rna-XM_038185148.1	20
BP	GO:0048762	mesenchymal cell differentiation	9/1007	78/13714	0.117119	0.363377	0.294257	rna-XM_027460075.2/rna-XM_027460077.2/rna-XM_038165311.1/rna-XM_038165312.1/rna-XM_038170229.1/rna-XM_038171011.1/rna-XM_038176221.1/rna-XM_038179751.1/rna-XM_038179761.1	9
BP	GO:0090288	negative regulation of cellular response to growth factor stimulus	6/1007	46/13714	0.118428	0.366954	0.297154	rna-XM_013101648.4/rna-XM_021273889.3/rna-XM_021273890.3/rna-XM_021273891.3/rna-XM_027451416.2/rna-XM_038182157.1	6
MF	GO:0015267	channel activity	58/1434	618/17773	0.126532	0.368046	0.299152	rna-XM_005012191.5/rna-XM_005013183.5/rna-XM_005015728.5/rna-XM_005018338.5/rna-XM_005019759.5/rna-XM_013093606.4/rna-XM_013093607.4/rna-XM_013093844.4/rna-XM_013093845.4/rna-XM_013093846.4/rna-XM_013093848.4/rna-XM_013094600.4/rna-XM_013094601.4/rna-XM_013095553.4/rna-XM_013099790.4/rna-XM_021267270.3/rna-XM_021269708.3/rna-XM_021269709.3/rna-XM_021269710.2/rna-XM_021269711.2/rna-XM_021269712.3/…	58
MF	GO:0022803	passive transmembrane transporter activity	58/1434	618/17773	0.126532	0.368046	0.299152	rna-XM_005012191.5/rna-XM_005013183.5/rna-XM_005015728.5/rna-XM_005018338.5/rna-XM_005019759.5/rna-XM_013093606.4/rna-XM_013093607.4/rna-XM_013093844.4/rna-XM_013093845.4/rna-XM_013093846.4/rna-XM_013093848.4/rna-XM_013094600.4/rna-XM_013094601.4/rna-XM_013095553.4/rna-XM_013099790.4/rna-XM_021267270.3/rna-XM_021269708.3/rna-XM_021269709.3/rna-XM_021269710.2/rna-XM_021269711.2/rna-XM_021269712.3/…	58
BP	GO:0045445	myoblast differentiation	4/1007	26/13714	0.11932	0.369235	0.299001	rna-XM_027454464.2/rna-XR_002403765.3/rna-XR_003495567.2/rna-XR_005263187.1	4
BP	GO:0050808	synapse organization	14/1007	135/13714	0.11975	0.370078	0.299684	rna-XM_005023397.5/rna-XM_021275047.3/rna-XM_021275049.3/rna-XM_027456598.2/rna-XM_027457656.2/rna-XM_027460075.2/rna-XM_027460077.2/rna-XM_038171011.1/rna-XM_038179751.1/rna-XM_038179761.1/rna-XM_038180178.1/rna-XM_038180179.1/rna-XM_038180180.1/rna-XM_038180181.1	14
BP	GO:0001894	tissue homeostasis	5/1007	36/13714	0.120864	0.37206	0.301289	rna-XM_005016976.4/rna-XM_027453844.2/rna-XM_027453846.2/rna-XM_027457343.2/rna-XM_038176221.1	5
BP	GO:0051224	negative regulation of protein transport	5/1007	36/13714	0.120864	0.37206	0.301289	rna-XM_027455264.2/rna-XM_027455265.2/rna-XM_027455266.2/rna-XM_027455267.2/rna-XM_027455311.2	5
BP	GO:1904950	negative regulation of establishment of protein localization	5/1007	36/13714	0.120864	0.37206	0.301289	rna-XM_027455264.2/rna-XM_027455265.2/rna-XM_027455266.2/rna-XM_027455267.2/rna-XM_027455311.2	5
MF	GO:0008013	beta-catenin binding	6/1434	43/17773	0.129531	0.373805	0.303832	rna-XM_027459787.2/rna-XM_027459788.2/rna-XM_027459789.2/rna-XM_027459790.2/rna-XM_027466155.2/rna-XM_027466156.2	6
MF	GO:0016887	ATP hydrolysis activity	38/1434	390/17773	0.129531	0.373805	0.303832	rna-NM_001310384.1/rna-XM_005017887.5/rna-XM_027443217.2/rna-XM_027443227.2/rna-XM_027443231.2/rna-XM_027443239.2/rna-XM_027454351.2/rna-XM_027471407.2/rna-XM_038165398.1/rna-XM_038165399.1/rna-XM_038166745.1/rna-XM_038166746.1/rna-XM_038166747.1/rna-XM_038166748.1/rna-XM_038169821.1/rna-XM_038170011.1/rna-XM_038170012.1/rna-XM_038170013.1/rna-XM_038173183.1/rna-XM_038173184.1/rna-XM_038173185.1/…	38
BP	GO:0002520	immune system development	16/1007	159/13714	0.123262	0.378947	0.306865	rna-XM_013091805.4/rna-XM_021266696.3/rna-XM_021266700.3/rna-XM_027451480.2/rna-XM_027466155.2/rna-XM_027466156.2/rna-XM_027467451.2/rna-XM_027467452.2/rna-XM_038170176.1/rna-XM_038176221.1/rna-XM_038186088.1/rna-XM_038186089.1/rna-XM_038186091.1/rna-XM_038186092.1/rna-XM_038186093.1/rna-XM_038186094.1	16
BP	GO:0006195	purine nucleotide catabolic process	3/1007	17/13714	0.124359	0.379843	0.307591	rna-XM_038170327.1/rna-XM_038170328.1/rna-XM_038170607.1	3
BP	GO:0009214	cyclic nucleotide catabolic process	3/1007	17/13714	0.124359	0.379843	0.307591	rna-XM_038170327.1/rna-XM_038170328.1/rna-XM_038170607.1	3
BP	GO:0044728	DNA methylation or demethylation	3/1007	17/13714	0.124359	0.379843	0.307591	rna-XM_005009109.5/rna-XM_027460749.2/rna-XM_027460750.2	3
BP	GO:0051058	negative regulation of small GTPase mediated signal transduction	3/1007	17/13714	0.124359	0.379843	0.307591	rna-XR_002403765.3/rna-XR_003495567.2/rna-XR_005263187.1	3
BP	GO:0051098	regulation of binding	3/1007	17/13714	0.124359	0.379843	0.307591	rna-XR_002403765.3/rna-XR_003495567.2/rna-XR_005263187.1	3
CC	GO:0017146	NMDA selective glutamate receptor complex	3/1266	15/17135	0.0939772	0.380427	0.321501	rna-XM_005012191.5/rna-XM_021267270.3/rna-XM_027453400.2	3
MF	GO:0099604	ligand-gated calcium channel activity	3/1434	16/17773	0.133566	0.383936	0.312067	rna-XM_005012191.5/rna-XM_021267270.3/rna-XM_027453400.2	3
BP	GO:0090066	regulation of anatomical structure size	21/1007	219/13714	0.126007	0.38438	0.311265	rna-XM_027446353.2/rna-XM_027446354.2/rna-XM_027446355.2/rna-XM_027453844.2/rna-XM_027453846.2/rna-XM_027460043.1/rna-XM_027460075.2/rna-XM_027460077.2/rna-XM_027468299.2/rna-XM_027468300.2/rna-XM_027468301.2/rna-XM_027468302.2/rna-XM_027468303.2/rna-XM_038170547.1/rna-XM_038170819.1/rna-XM_038170820.1/rna-XM_038170822.1/rna-XM_038171088.1/rna-XM_038179751.1/rna-XM_038179761.1/rna-XM_038181172.1	21
CC	GO:0030130	clathrin coat of trans-Golgi network vesicle	4/1266	24/17135	0.0966919	0.387688	0.327638	rna-XM_038170925.1/rna-XM_038170926.1/rna-XM_038170927.1/rna-XM_038170928.1	4
BP	GO:0061025	membrane fusion	5/1007	37/13714	0.131815	0.391643	0.317147	rna-XM_038170748.1/rna-XM_038174847.1/rna-XM_038174848.1/rna-XM_038174849.1/rna-XM_038174850.1	5
BP	GO:0034508	centromere complex assembly	4/1007	27/13714	0.132398	0.391643	0.317147	rna-XM_027446079.1/rna-XM_027446080.2/rna-XM_027446081.2/rna-XM_027446082.2	4
BP	GO:0046189	phenol-containing compound biosynthetic process	4/1007	27/13714	0.132398	0.391643	0.317147	rna-XM_005019749.5/rna-XM_027455489.2/rna-XM_038168432.1/rna-XR_005261115.1	4
BP	GO:0007017	microtubule-based process	34/1007	381/13714	0.136487	0.391643	0.317147	gene-LOC113844444/rna-XM_021277952.3/rna-XM_027443208.2/rna-XM_027450828.2/rna-XM_027450830.2/rna-XM_027453843.2/rna-XM_027454041.2/rna-XM_027454351.2/rna-XM_027457234.2/rna-XM_027457235.2/rna-XM_027469723.2/rna-XM_038166745.1/rna-XM_038166746.1/rna-XM_038166747.1/rna-XM_038166748.1/rna-XM_038166749.1/rna-XM_038166752.1/rna-XM_038169916.1/rna-XM_038170415.1/rna-XM_038170416.1/rna-XM_038170417.1/r…	34
BP	GO:0001658	branching involved in ureteric bud morphogenesis	2/1007	9/13714	0.13752	0.391643	0.317147	rna-XM_038171011.1/rna-XM_038181172.1	2
BP	GO:0002286	T cell activation involved in immune response	2/1007	9/13714	0.13752	0.391643	0.317147	rna-XM_027466155.2/rna-XM_027466156.2	2
BP	GO:0003338	metanephros morphogenesis	2/1007	9/13714	0.13752	0.391643	0.317147	rna-XM_038171011.1/rna-XM_038181172.1	2
BP	GO:0043030	regulation of macrophage activation	2/1007	9/13714	0.13752	0.391643	0.317147	rna-XM_027466155.2/rna-XM_027466156.2	2
BP	GO:0043536	positive regulation of blood vessel endothelial cell migration	2/1007	9/13714	0.13752	0.391643	0.317147	rna-XM_027453844.2/rna-XM_027453846.2	2
BP	GO:0045069	regulation of viral genome replication	2/1007	9/13714	0.13752	0.391643	0.317147	rna-XM_038179053.1/rna-XM_038179054.1	2
BP	GO:0060249	anatomical structure homeostasis	6/1007	48/13714	0.137611	0.391643	0.317147	rna-XM_005016976.4/rna-XM_027453844.2/rna-XM_027453846.2/rna-XM_027457343.2/rna-XM_038170748.1/rna-XM_038176221.1	6
BP	GO:0044265	cellular macromolecule catabolic process	35/1007	394/13714	0.138325	0.391643	0.317147	rna-XM_021276866.3/rna-XM_027446057.2/rna-XM_027446501.2/rna-XM_027446939.2/rna-XM_027447028.2/rna-XM_027457223.2/rna-XM_027457224.2/rna-XM_027470051.2/rna-XM_027470053.2/rna-XM_027470054.2/rna-XM_027470055.2/rna-XM_027470056.2/rna-XM_027470057.2/rna-XM_027470058.2/rna-XM_027471662.2/rna-XM_038165306.1/rna-XM_038165307.1/rna-XM_038165308.1/rna-XM_038165311.1/rna-XM_038165312.1/rna-XM_038169845.1/…	35
BP	GO:0008284	positive regulation of cell population proliferation	18/1007	186/13714	0.139305	0.391643	0.317147	rna-XM_013091805.4/rna-XM_021266696.3/rna-XM_021266700.3/rna-XM_027453844.2/rna-XM_027453846.2/rna-XM_027467451.2/rna-XM_027467452.2/rna-XM_038170547.1/rna-XM_038171011.1/rna-XM_038179053.1/rna-XM_038179054.1/rna-XM_038181172.1/rna-XM_038186088.1/rna-XM_038186089.1/rna-XM_038186091.1/rna-XM_038186092.1/rna-XM_038186093.1/rna-XM_038186094.1	18
BP	GO:0007411	axon guidance	7/1007	59/13714	0.139808	0.391643	0.317147	rna-XM_027460075.2/rna-XM_027460077.2/rna-XM_038170706.1/rna-XM_038171011.1/rna-XM_038179751.1/rna-XM_038179761.1/rna-XM_038185517.1	7
BP	GO:0051028	mRNA transport	7/1007	59/13714	0.139808	0.391643	0.317147	rna-XM_027446939.2/rna-XM_027465987.2/rna-XM_027465989.2/rna-XM_038174133.1/rna-XM_038174134.1/rna-XM_038174135.1/rna-XM_038185390.1	7
BP	GO:0009888	tissue development	40/1007	457/13714	0.139845	0.391643	0.317147	rna-XM_005016976.4/rna-XM_005029250.5/rna-XM_013091805.4/rna-XM_021266696.3/rna-XM_021266700.3/rna-XM_021278541.3/rna-XM_027446356.2/rna-XM_027451076.2/rna-XM_027451077.2/rna-XM_027451416.2/rna-XM_027455311.2/rna-XM_027457343.2/rna-XM_027459787.2/rna-XM_027459788.2/rna-XM_027459789.2/rna-XM_027459790.2/rna-XM_027460075.2/rna-XM_027460077.2/rna-XM_027467451.2/rna-XM_027467452.2/rna-XM_027468559.2/…	40
BP	GO:0000012	single strand break repair	1/1007	2/13714	0.14147	0.391643	0.317147	rna-XM_027446057.2	1
BP	GO:0001504	neurotransmitter uptake	1/1007	2/13714	0.14147	0.391643	0.317147	rna-XM_038171011.1	1
BP	GO:0001845	phagolysosome assembly	1/1007	2/13714	0.14147	0.391643	0.317147	rna-XM_038170748.1	1
BP	GO:0001963	synaptic transmission, dopaminergic	1/1007	2/13714	0.14147	0.391643	0.317147	rna-XM_038171011.1	1
BP	GO:0001964	startle response	1/1007	2/13714	0.14147	0.391643	0.317147	rna-XM_027456598.2	1
BP	GO:0002066	columnar/cuboidal epithelial cell development	1/1007	2/13714	0.14147	0.391643	0.317147	rna-XM_005029250.5	1
BP	GO:0002068	glandular epithelial cell development	1/1007	2/13714	0.14147	0.391643	0.317147	rna-XM_005029250.5	1
BP	GO:0003337	mesenchymal to epithelial transition involved in metanephros morphogenesis	1/1007	2/13714	0.14147	0.391643	0.317147	rna-XM_038171011.1	1
BP	GO:0006435	threonyl-tRNA aminoacylation	1/1007	2/13714	0.14147	0.391643	0.317147	rna-XM_027446044.2	1
BP	GO:0006627	protein processing involved in protein targeting to mitochondrion	1/1007	2/13714	0.14147	0.391643	0.317147	rna-XM_013093580.4	1
BP	GO:0007350	blastoderm segmentation	1/1007	2/13714	0.14147	0.391643	0.317147	rna-XR_005266648.1	1
BP	GO:0007619	courtship behavior	1/1007	2/13714	0.14147	0.391643	0.317147	rna-XM_005019749.5	1
BP	GO:0007628	adult walking behavior	1/1007	2/13714	0.14147	0.391643	0.317147	rna-XM_027456598.2	1
BP	GO:0010459	negative regulation of heart rate	1/1007	2/13714	0.14147	0.391643	0.317147	rna-XM_027455311.2	1
BP	GO:0019227	neuronal action potential propagation	1/1007	2/13714	0.14147	0.391643	0.317147	rna-XM_027455311.2	1
BP	GO:0019520	aldonic acid metabolic process	1/1007	2/13714	0.14147	0.391643	0.317147	rna-XM_038170475.1	1
BP	GO:0019521	D-gluconate metabolic process	1/1007	2/13714	0.14147	0.391643	0.317147	rna-XM_038170475.1	1
BP	GO:0030432	peristalsis	1/1007	2/13714	0.14147	0.391643	0.317147	rna-XM_038171011.1	1
BP	GO:0035456	response to interferon-beta	1/1007	2/13714	0.14147	0.391643	0.317147	rna-XM_027457224.2	1
BP	GO:0035458	cellular response to interferon-beta	1/1007	2/13714	0.14147	0.391643	0.317147	rna-XM_027457224.2	1
BP	GO:0035787	cell migration involved in kidney development	1/1007	2/13714	0.14147	0.391643	0.317147	rna-XM_038181175.1	1
BP	GO:0036475	neuron death in response to oxidative stress	1/1007	2/13714	0.14147	0.391643	0.317147	rna-XM_027454464.2	1
BP	GO:0036480	neuron intrinsic apoptotic signaling pathway in response to oxidative stress	1/1007	2/13714	0.14147	0.391643	0.317147	rna-XM_027454464.2	1
BP	GO:0042136	neurotransmitter biosynthetic process	1/1007	2/13714	0.14147	0.391643	0.317147	rna-XM_005019749.5	1
BP	GO:0042415	norepinephrine metabolic process	1/1007	2/13714	0.14147	0.391643	0.317147	rna-XM_027446501.2	1
BP	GO:0045822	negative regulation of heart contraction	1/1007	2/13714	0.14147	0.391643	0.317147	rna-XM_027455311.2	1
BP	GO:0048668	collateral sprouting	1/1007	2/13714	0.14147	0.391643	0.317147	rna-XM_038170547.1	1
BP	GO:0048793	pronephros development	1/1007	2/13714	0.14147	0.391643	0.317147	rna-XR_005266648.1	1
BP	GO:0060008	Sertoli cell differentiation	1/1007	2/13714	0.14147	0.391643	0.317147	rna-XM_027446356.2	1
BP	GO:0060396	growth hormone receptor signaling pathway	1/1007	2/13714	0.14147	0.391643	0.317147	rna-XM_038170176.1	1
BP	GO:0060676	ureteric bud formation	1/1007	2/13714	0.14147	0.391643	0.317147	rna-XM_038171011.1	1
BP	GO:0061217	regulation of mesonephros development	1/1007	2/13714	0.14147	0.391643	0.317147	rna-XM_038171011.1	1
BP	GO:0071378	cellular response to growth hormone stimulus	1/1007	2/13714	0.14147	0.391643	0.317147	rna-XM_038170176.1	1
BP	GO:0072077	renal vesicle morphogenesis	1/1007	2/13714	0.14147	0.391643	0.317147	rna-XM_038171011.1	1
BP	GO:0072079	nephron tubule formation	1/1007	2/13714	0.14147	0.391643	0.317147	rna-XM_038171011.1	1
BP	GO:0072087	renal vesicle development	1/1007	2/13714	0.14147	0.391643	0.317147	rna-XM_038171011.1	1
BP	GO:0072106	regulation of ureteric bud formation	1/1007	2/13714	0.14147	0.391643	0.317147	rna-XM_038171011.1	1
BP	GO:0072107	positive regulation of ureteric bud formation	1/1007	2/13714	0.14147	0.391643	0.317147	rna-XM_038171011.1	1
BP	GO:0072172	mesonephric tubule formation	1/1007	2/13714	0.14147	0.391643	0.317147	rna-XM_038171011.1	1
BP	GO:0072207	metanephric epithelium development	1/1007	2/13714	0.14147	0.391643	0.317147	rna-XM_038181172.1	1
BP	GO:0072273	metanephric nephron morphogenesis	1/1007	2/13714	0.14147	0.391643	0.317147	rna-XM_038171011.1	1
BP	GO:0072283	metanephric renal vesicle morphogenesis	1/1007	2/13714	0.14147	0.391643	0.317147	rna-XM_038171011.1	1
BP	GO:0090190	positive regulation of branching involved in ureteric bud morphogenesis	1/1007	2/13714	0.14147	0.391643	0.317147	rna-XM_038171011.1	1
BP	GO:0090385	phagosome-lysosome fusion	1/1007	2/13714	0.14147	0.391643	0.317147	rna-XM_038170748.1	1
BP	GO:0090659	walking behavior	1/1007	2/13714	0.14147	0.391643	0.317147	rna-XM_027456598.2	1
BP	GO:0098870	action potential propagation	1/1007	2/13714	0.14147	0.391643	0.317147	rna-XM_027455311.2	1
BP	GO:0120180	cell-substrate junction disassembly	1/1007	2/13714	0.14147	0.391643	0.317147	rna-XM_038170176.1	1
BP	GO:0120181	focal adhesion disassembly	1/1007	2/13714	0.14147	0.391643	0.317147	rna-XM_038170176.1	1
BP	GO:0120182	regulation of focal adhesion disassembly	1/1007	2/13714	0.14147	0.391643	0.317147	rna-XM_038170176.1	1
BP	GO:0120183	positive regulation of focal adhesion disassembly	1/1007	2/13714	0.14147	0.391643	0.317147	rna-XM_038170176.1	1
BP	GO:1902170	cellular response to reactive nitrogen species	1/1007	2/13714	0.14147	0.391643	0.317147	rna-XM_027454464.2	1
BP	GO:1903523	negative regulation of blood circulation	1/1007	2/13714	0.14147	0.391643	0.317147	rna-XM_027455311.2	1
BP	GO:1905276	regulation of epithelial tube formation	1/1007	2/13714	0.14147	0.391643	0.317147	rna-XM_038171011.1	1
BP	GO:1905278	positive regulation of epithelial tube formation	1/1007	2/13714	0.14147	0.391643	0.317147	rna-XM_038171011.1	1
BP	GO:1905332	positive regulation of morphogenesis of an epithelium	1/1007	2/13714	0.14147	0.391643	0.317147	rna-XM_038171011.1	1
BP	GO:1990089	response to nerve growth factor	1/1007	2/13714	0.14147	0.391643	0.317147	rna-XM_038170547.1	1
BP	GO:1990090	cellular response to nerve growth factor stimulus	1/1007	2/13714	0.14147	0.391643	0.317147	rna-XM_038170547.1	1
BP	GO:2001260	regulation of semaphorin-plexin signaling pathway	1/1007	2/13714	0.14147	0.391643	0.317147	rna-XM_038171011.1	1
BP	GO:0009261	ribonucleotide catabolic process	3/1007	18/13714	0.14151	0.391643	0.317147	rna-XM_038170327.1/rna-XM_038170328.1/rna-XM_038170607.1	3
BP	GO:0034620	cellular response to unfolded protein	3/1007	18/13714	0.14151	0.391643	0.317147	rna-XM_005012288.5/rna-XM_038165305.1/rna-XM_038170176.1	3
BP	GO:0071466	cellular response to xenobiotic stimulus	3/1007	18/13714	0.14151	0.391643	0.317147	rna-XM_027445132.2/rna-XM_027466155.2/rna-XM_027466156.2	3
BP	GO:0072009	nephron epithelium development	3/1007	18/13714	0.14151	0.391643	0.317147	rna-XM_038171011.1/rna-XM_038181172.1/rna-XM_038181175.1	3
BP	GO:0072583	clathrin-dependent endocytosis	3/1007	18/13714	0.14151	0.391643	0.317147	rna-XM_038170925.1/rna-XM_038170926.1/rna-XM_038170927.1	3
BP	GO:0010876	lipid localization	15/1007	151/13714	0.142821	0.39353	0.318675	rna-XM_027450445.2/rna-XM_027450446.2/rna-XM_027459985.2/rna-XM_038173183.1/rna-XM_038173184.1/rna-XM_038173185.1/rna-XM_038173186.1/rna-XM_038173187.1/rna-XM_038173188.1/rna-XM_038173544.1/rna-XM_038174268.1/rna-XM_038174269.1/rna-XM_038174270.1/rna-XM_038178298.1/rna-XM_038178303.1	15
BP	GO:0010810	regulation of cell-substrate adhesion	5/1007	38/13714	0.143193	0.39353	0.318675	rna-XM_027459787.2/rna-XM_027459788.2/rna-XM_027459789.2/rna-XM_027459790.2/rna-XM_038170176.1	5
BP	GO:0019395	fatty acid oxidation	5/1007	38/13714	0.143193	0.39353	0.318675	rna-XM_021270002.3/rna-XM_027446356.2/rna-XM_038178268.1/rna-XM_038178269.1/rna-XM_038178270.1	5
BP	GO:0030856	regulation of epithelial cell differentiation	5/1007	38/13714	0.143193	0.39353	0.318675	rna-XM_027459787.2/rna-XM_027459788.2/rna-XM_027459789.2/rna-XM_027459790.2/rna-XM_038171011.1	5
BP	GO:0032103	positive regulation of response to external stimulus	5/1007	38/13714	0.143193	0.39353	0.318675	rna-XM_027455311.2/rna-XM_027457224.2/rna-XR_002403765.3/rna-XR_003495567.2/rna-XR_005263187.1	5
BP	GO:0050796	regulation of insulin secretion	5/1007	38/13714	0.143193	0.39353	0.318675	rna-XM_027455264.2/rna-XM_027455265.2/rna-XM_027455266.2/rna-XM_027455267.2/rna-XM_027455311.2	5
MF	GO:0071949	FAD binding	4/1434	25/17773	0.138049	0.395272	0.321281	rna-XM_021270002.3/rna-XM_038178268.1/rna-XM_038178269.1/rna-XM_038178270.1	4
BP	GO:1902414	protein localization to cell junction	4/1007	28/13714	0.146032	0.400866	0.324615	rna-XM_027459787.2/rna-XM_027459788.2/rna-XM_027459789.2/rna-XM_027459790.2	4
CC	GO:0034702	ion channel complex	22/1266	223/17135	0.101082	0.401466	0.339281	rna-XM_005012191.5/rna-XM_005013183.5/rna-XM_013093606.4/rna-XM_013093607.4/rna-XM_013093844.4/rna-XM_013093845.4/rna-XM_013093846.4/rna-XM_013093848.4/rna-XM_013095553.4/rna-XM_013101648.4/rna-XM_021267270.3/rna-XM_021273889.3/rna-XM_021273890.3/rna-XM_021273891.3/rna-XM_027450664.2/rna-XM_027453400.2/rna-XM_027455311.2/rna-XM_027456598.2/rna-XM_027457317.2/rna-XM_027460043.1/rna-XM_027460181.2/…	22
BP	GO:0050776	regulation of immune response	22/1007	236/13714	0.147196	0.403591	0.326822	rna-XM_013091805.4/rna-XM_021266696.3/rna-XM_021266700.3/rna-XM_021267626.3/rna-XM_027446393.2/rna-XM_027457224.2/rna-XM_027467451.2/rna-XM_027467452.2/rna-XM_038170176.1/rna-XM_038179053.1/rna-XM_038179054.1/rna-XM_038186088.1/rna-XM_038186089.1/rna-XM_038186091.1/rna-XM_038186092.1/rna-XM_038186093.1/rna-XM_038186094.1/rna-XM_038186340.1/rna-XM_038186342.1/rna-XM_038186349.1/rna-XM_038186350.1/…	22
BP	GO:0048839	inner ear development	6/1007	49/13714	0.147715	0.404543	0.327593	rna-XM_021278541.3/rna-XM_027451076.2/rna-XM_027451077.2/rna-XM_027451416.2/rna-XM_038175538.1/rna-XM_038175539.1	6
MF	GO:0003713	transcription coactivator activity	12/1434	106/17773	0.146146	0.411284	0.334295	rna-XM_027452331.2/rna-XM_027452332.2/rna-XM_027456733.2/rna-XM_027456734.2/rna-XM_027456736.2/rna-XM_027456737.2/rna-XM_038170529.1/rna-XM_038173626.1/rna-XM_038178801.1/rna-XM_038178921.1/rna-XM_038178922.1/rna-XM_038178923.1	12
MF	GO:0003730	mRNA 3'-UTR binding	5/1434	35/17773	0.147858	0.411284	0.334295	rna-XM_038165311.1/rna-XM_038165312.1/rna-XM_038174133.1/rna-XM_038174134.1/rna-XM_038174135.1	5
MF	GO:0004659	prenyltransferase activity	3/1434	17/17773	0.152977	0.411284	0.334295	rna-XM_038170550.1/rna-XM_038170551.1/rna-XM_038170552.1	3
MF	GO:0016646	oxidoreductase activity, acting on the CH-NH group of donors, NAD or NADP as acceptor	3/1434	17/17773	0.152977	0.411284	0.334295	rna-XM_027469564.2/rna-XM_038177029.1/rna-XM_038187116.1	3
MF	GO:0004312	fatty acid synthase activity	4/1434	26/17773	0.153363	0.411284	0.334295	rna-XM_038171014.1/rna-XM_038171015.1/rna-XM_038171016.1/rna-XM_038171017.1	4
MF	GO:0045125	bioactive lipid receptor activity	4/1434	26/17773	0.153363	0.411284	0.334295	rna-XM_027446213.2/rna-XM_027446215.2/rna-XM_027446217.2/rna-XR_003492845.2	4
MF	GO:0003857	3-hydroxyacyl-CoA dehydrogenase activity	1/1434	2/17773	0.154863	0.411284	0.334295	rna-XM_027446356.2	1
MF	GO:0004329	formate-tetrahydrofolate ligase activity	1/1434	2/17773	0.154863	0.411284	0.334295	rna-XM_038177029.1	1
MF	GO:0004829	threonine-tRNA ligase activity	1/1434	2/17773	0.154863	0.411284	0.334295	rna-XM_027446044.2	1
MF	GO:0005004	GPI-linked ephrin receptor activity	1/1434	2/17773	0.154863	0.411284	0.334295	rna-XM_038170547.1	1
MF	GO:0008046	axon guidance receptor activity	1/1434	2/17773	0.154863	0.411284	0.334295	rna-XM_038185517.1	1
MF	GO:0018812	3-hydroxyacyl-CoA dehydratase activity	1/1434	2/17773	0.154863	0.411284	0.334295	rna-XM_027446356.2	1
MF	GO:0030273	melanin-concentrating hormone receptor activity	1/1434	2/17773	0.154863	0.411284	0.334295	rna-XM_005018562.4	1
MF	GO:0030955	potassium ion binding	1/1434	2/17773	0.154863	0.411284	0.334295	rna-XM_027469723.2	1
MF	GO:0031420	alkali metal ion binding	1/1434	2/17773	0.154863	0.411284	0.334295	rna-XM_027469723.2	1
MF	GO:0036041	long-chain fatty acid binding	1/1434	2/17773	0.154863	0.411284	0.334295	rna-XM_038170748.1	1
MF	GO:0043236	laminin binding	1/1434	2/17773	0.154863	0.411284	0.334295	rna-XM_027451486.1	1
MF	GO:0050542	icosanoid binding	1/1434	2/17773	0.154863	0.411284	0.334295	rna-XM_038170748.1	1
MF	GO:0050543	icosatetraenoic acid binding	1/1434	2/17773	0.154863	0.411284	0.334295	rna-XM_038170748.1	1
MF	GO:0050544	arachidonic acid binding	1/1434	2/17773	0.154863	0.411284	0.334295	rna-XM_038170748.1	1
BP	GO:0032535	regulation of cellular component size	14/1007	141/13714	0.153287	0.419316	0.339556	rna-XM_027446353.2/rna-XM_027446354.2/rna-XM_027446355.2/rna-XM_027453844.2/rna-XM_027453846.2/rna-XM_027460043.1/rna-XM_027460075.2/rna-XM_027460077.2/rna-XM_038170547.1/rna-XM_038170819.1/rna-XM_038170820.1/rna-XM_038170822.1/rna-XM_038179751.1/rna-XM_038179761.1	14
BP	GO:0051254	positive regulation of RNA metabolic process	41/1007	474/13714	0.153739	0.420043	0.340145	rna-XM_005016976.4/rna-XM_005016981.5/rna-XM_005026154.5/rna-XM_005026667.5/rna-XM_005029250.5/rna-XM_021278541.3/rna-XM_027451076.2/rna-XM_027451077.2/rna-XM_027451424.2/rna-XM_027454464.2/rna-XM_027456290.2/rna-XM_027456291.2/rna-XM_027456293.2/rna-XM_027456733.2/rna-XM_027456734.2/rna-XM_027456736.2/rna-XM_027456737.2/rna-XM_027457343.2/rna-XM_027466155.2/rna-XM_027466156.2/rna-XM_027467593.2/…	41
BP	GO:0001558	regulation of cell growth	5/1007	39/13714	0.154978	0.420043	0.340145	rna-XM_027460075.2/rna-XM_027460077.2/rna-XM_038170547.1/rna-XM_038179751.1/rna-XM_038179761.1	5
BP	GO:0002791	regulation of peptide secretion	5/1007	39/13714	0.154978	0.420043	0.340145	rna-XM_027455264.2/rna-XM_027455265.2/rna-XM_027455266.2/rna-XM_027455267.2/rna-XM_027455311.2	5
BP	GO:0007200	phospholipase C-activating G protein-coupled receptor signaling pathway	5/1007	39/13714	0.154978	0.420043	0.340145	rna-XM_027446213.2/rna-XM_027446215.2/rna-XM_027446217.2/rna-XM_027468817.2/rna-XR_003492845.2	5
BP	GO:0034440	lipid oxidation	5/1007	39/13714	0.154978	0.420043	0.340145	rna-XM_021270002.3/rna-XM_027446356.2/rna-XM_038178268.1/rna-XM_038178269.1/rna-XM_038178270.1	5
BP	GO:0070588	calcium ion transmembrane transport	5/1007	39/13714	0.154978	0.420043	0.340145	rna-XM_005012191.5/rna-XM_021267270.3/rna-XM_027453400.2/rna-XM_027455311.2/rna-XM_027455686.2	5
BP	GO:0090087	regulation of peptide transport	5/1007	39/13714	0.154978	0.420043	0.340145	rna-XM_027455264.2/rna-XM_027455265.2/rna-XM_027455266.2/rna-XM_027455267.2/rna-XM_027455311.2	5
BP	GO:0090276	regulation of peptide hormone secretion	5/1007	39/13714	0.154978	0.420043	0.340145	rna-XM_027455264.2/rna-XM_027455265.2/rna-XM_027455266.2/rna-XM_027455267.2/rna-XM_027455311.2	5
BP	GO:0036211	protein modification process	57/1007	678/13714	0.155249	0.420296	0.34035	rna-XM_005009984.5/rna-XM_005022277.5/rna-XM_005028187.4/rna-XM_013098516.4/rna-XM_013102186.4/rna-XM_021276866.3/rna-XM_027446403.2/rna-XM_027446501.2/rna-XM_027449868.2/rna-XM_027453543.2/rna-XM_027455203.2/rna-XM_027455204.2/rna-XM_027455311.2/rna-XM_027457223.2/rna-XM_027457224.2/rna-XM_027457450.2/rna-XM_027457451.2/rna-XM_027463289.2/rna-XM_027463291.2/rna-XM_027463292.2/rna-XM_027463296.2/…	57
MF	GO:0004806	triglyceride lipase activity	2/1434	9/17773	0.160491	0.423165	0.343953	rna-XM_005018714.4/rna-XM_027446391.2	2
MF	GO:0051499	D-aminoacyl-tRNA deacylase activity	2/1434	9/17773	0.160491	0.423165	0.343953	rna-XM_027453573.2/rna-XM_038177560.1	2
CC	GO:0030864	cortical actin cytoskeleton	4/1266	25/17135	0.10872	0.427766	0.361507	rna-XM_027459787.2/rna-XM_027459788.2/rna-XM_027459789.2/rna-XM_027459790.2	4
BP	GO:0006304	DNA modification	3/1007	19/13714	0.15939	0.430687	0.348764	rna-XM_005009109.5/rna-XM_027460749.2/rna-XM_027460750.2	3
BP	GO:0001935	endothelial cell proliferation	4/1007	29/13714	0.160183	0.430687	0.348764	rna-XM_027451416.2/rna-XM_027453844.2/rna-XM_027453846.2/rna-XM_038186117.1	4
BP	GO:0006636	unsaturated fatty acid biosynthetic process	4/1007	29/13714	0.160183	0.430687	0.348764	rna-XM_038171014.1/rna-XM_038171015.1/rna-XM_038171016.1/rna-XM_038171017.1	4
BP	GO:0018108	peptidyl-tyrosine phosphorylation	4/1007	29/13714	0.160183	0.430687	0.348764	rna-XM_027457450.2/rna-XM_027457451.2/rna-XM_038179053.1/rna-XM_038179054.1	4
BP	GO:0018212	peptidyl-tyrosine modification	4/1007	29/13714	0.160183	0.430687	0.348764	rna-XM_027457450.2/rna-XM_027457451.2/rna-XM_038179053.1/rna-XM_038179054.1	4
BP	GO:0050714	positive regulation of protein secretion	4/1007	29/13714	0.160183	0.430687	0.348764	rna-XM_027455264.2/rna-XM_027455265.2/rna-XM_027455266.2/rna-XM_027455267.2	4
CC	GO:0043292	contractile fiber	13/1266	121/17135	0.110697	0.431512	0.364673	rna-XM_005008982.4/rna-XM_005008984.5/rna-XM_027455311.2/rna-XM_027459787.2/rna-XM_027459788.2/rna-XM_027459789.2/rna-XM_027459790.2/rna-XM_027465990.2/rna-XM_027466001.2/rna-XM_027466006.2/rna-XM_027466011.2/rna-XM_038169737.1/rna-XM_038179103.1	13
CC	GO:0031932	TORC2 complex	2/1266	8/17135	0.113425	0.431673	0.36481	rna-XM_038169931.1/rna-XM_038169932.1	2
CC	GO:0005887	integral component of plasma membrane	16/1266	156/17135	0.113814	0.431673	0.36481	rna-XM_005012191.5/rna-XM_013094535.4/rna-XM_013095553.4/rna-XM_013101648.4/rna-XM_021267270.3/rna-XM_021273889.3/rna-XM_021273890.3/rna-XM_021273891.3/rna-XM_027446393.2/rna-XM_027451383.2/rna-XM_027453400.2/rna-XM_027456598.2/rna-XM_027457317.2/rna-XM_027460043.1/rna-XM_038169843.1/rna-XM_038182157.1	16
CC	GO:0031226	intrinsic component of plasma membrane	16/1266	156/17135	0.113814	0.431673	0.36481	rna-XM_005012191.5/rna-XM_013094535.4/rna-XM_013095553.4/rna-XM_013101648.4/rna-XM_021267270.3/rna-XM_021273889.3/rna-XM_021273890.3/rna-XM_021273891.3/rna-XM_027446393.2/rna-XM_027451383.2/rna-XM_027453400.2/rna-XM_027456598.2/rna-XM_027457317.2/rna-XM_027460043.1/rna-XM_038169843.1/rna-XM_038182157.1	16
BP	GO:0051172	negative regulation of nitrogen compound metabolic process	37/1007	426/13714	0.161934	0.433719	0.351219	rna-XM_005016976.4/rna-XM_005016981.5/rna-XM_005029250.5/rna-XM_013091805.4/rna-XM_021266696.3/rna-XM_021266700.3/rna-XM_021278541.3/rna-XM_027446403.2/rna-XM_027451076.2/rna-XM_027451077.2/rna-XM_027455311.2/rna-XM_027457343.2/rna-XM_027467451.2/rna-XM_027467452.2/rna-XM_027472661.2/rna-XM_038165311.1/rna-XM_038165312.1/rna-XM_038170620.1/rna-XM_038170621.1/rna-XM_038170622.1/rna-XM_038171011.1/…	37
BP	GO:0009259	ribonucleotide metabolic process	21/1007	227/13714	0.162056	0.433719	0.351219	rna-XM_005021583.5/rna-XM_013101432.4/rna-XM_013101434.4/rna-XM_027445132.2/rna-XM_027446356.2/rna-XM_027447018.2/rna-XM_027449570.2/rna-XM_027466155.2/rna-XM_027466156.2/rna-XM_027467196.2/rna-XM_027467199.2/rna-XM_038170156.1/rna-XM_038170327.1/rna-XM_038170328.1/rna-XM_038170607.1/rna-XM_038171014.1/rna-XM_038171015.1/rna-XM_038171016.1/rna-XM_038171017.1/rna-XM_038185384.1/rna-XM_038185386.1	21
BP	GO:0001941	postsynaptic membrane organization	2/1007	10/13714	0.163886	0.433719	0.351219	rna-XM_027456598.2/rna-XM_038171011.1	2
BP	GO:0006809	nitric oxide biosynthetic process	2/1007	10/13714	0.163886	0.433719	0.351219	rna-XM_027466155.2/rna-XM_027466156.2	2
BP	GO:0007216	G protein-coupled glutamate receptor signaling pathway	2/1007	10/13714	0.163886	0.433719	0.351219	rna-XM_038169479.1/rna-XM_038169480.1	2
BP	GO:0007260	tyrosine phosphorylation of STAT protein	2/1007	10/13714	0.163886	0.433719	0.351219	rna-XM_038179053.1/rna-XM_038179054.1	2
BP	GO:0016126	sterol biosynthetic process	2/1007	10/13714	0.163886	0.433719	0.351219	rna-XM_027447018.2/rna-XM_038170156.1	2
BP	GO:0019218	regulation of steroid metabolic process	2/1007	10/13714	0.163886	0.433719	0.351219	rna-XM_027466155.2/rna-XM_027466156.2	2
BP	GO:0042509	regulation of tyrosine phosphorylation of STAT protein	2/1007	10/13714	0.163886	0.433719	0.351219	rna-XM_038179053.1/rna-XM_038179054.1	2
BP	GO:0045824	negative regulation of innate immune response	2/1007	10/13714	0.163886	0.433719	0.351219	rna-XM_038179053.1/rna-XM_038179054.1	2
BP	GO:0046209	nitric oxide metabolic process	2/1007	10/13714	0.163886	0.433719	0.351219	rna-XM_027466155.2/rna-XM_027466156.2	2
BP	GO:0046777	protein autophosphorylation	2/1007	10/13714	0.163886	0.433719	0.351219	rna-XM_005009984.5/rna-XM_038170547.1	2
BP	GO:0097352	autophagosome maturation	2/1007	10/13714	0.163886	0.433719	0.351219	rna-XM_038170923.1/rna-XM_038170924.1	2
BP	GO:2001057	reactive nitrogen species metabolic process	2/1007	10/13714	0.163886	0.433719	0.351219	rna-XM_027466155.2/rna-XM_027466156.2	2
MF	GO:0004714	transmembrane receptor protein tyrosine kinase activity	9/1434	77/17773	0.166556	0.437584	0.355672	rna-XM_013095202.4/rna-XM_021271137.3/rna-XM_027453630.2/rna-XM_027464073.2/rna-XM_027469712.2/rna-XM_038170547.1/rna-XM_038174901.1/rna-XM_038176318.1/rna-XM_038176319.1	9
BP	GO:0007033	vacuole organization	5/1007	40/13714	0.167148	0.441359	0.357406	rna-XM_027446403.2/rna-XM_038170620.1/rna-XM_038170621.1/rna-XM_038170622.1/rna-XM_038170748.1	5
BP	GO:0050790	regulation of catalytic activity	5/1007	40/13714	0.167148	0.441359	0.357406	rna-XM_027455311.2/rna-XM_038170547.1/rna-XR_002403765.3/rna-XR_003495567.2/rna-XR_005263187.1	5
BP	GO:0097485	neuron projection guidance	7/1007	62/13714	0.167926	0.44292	0.35867	rna-XM_027460075.2/rna-XM_027460077.2/rna-XM_038170706.1/rna-XM_038171011.1/rna-XM_038179751.1/rna-XM_038179761.1/rna-XM_038185517.1	7
BP	GO:0000956	nuclear-transcribed mRNA catabolic process	6/1007	51/13714	0.168879	0.443944	0.359499	rna-XM_027446939.2/rna-XM_038165311.1/rna-XM_038165312.1/rna-XM_038169845.1/rna-XM_038179053.1/rna-XM_038179054.1	6
BP	GO:0034976	response to endoplasmic reticulum stress	6/1007	51/13714	0.168879	0.443944	0.359499	rna-XM_005012288.5/rna-XM_021276866.3/rna-XM_027454464.2/rna-XM_027457224.2/rna-XM_038165305.1/rna-XM_038170176.1	6
BP	GO:0046883	regulation of hormone secretion	6/1007	51/13714	0.168879	0.443944	0.359499	rna-XM_027455264.2/rna-XM_027455265.2/rna-XM_027455266.2/rna-XM_027455267.2/rna-XM_027455311.2/rna-XM_038171088.1	6
MF	GO:0001222	transcription corepressor binding	3/1434	18/17773	0.173203	0.450205	0.365931	rna-XM_027466155.2/rna-XM_027466156.2/rna-XM_027472661.2	3
MF	GO:0016645	oxidoreductase activity, acting on the CH-NH group of donors	3/1434	18/17773	0.173203	0.450205	0.365931	rna-XM_027469564.2/rna-XM_038177029.1/rna-XM_038187116.1	3
MF	GO:0061608	nuclear import signal receptor activity	3/1434	18/17773	0.173203	0.450205	0.365931	rna-XM_005012312.5/rna-XM_005012314.4/rna-XM_027471419.2	3
MF	GO:0004842	ubiquitin-protein transferase activity	28/1434	288/17773	0.174942	0.453119	0.3683	rna-XM_013098516.4/rna-XM_021276866.3/rna-XM_027446057.2/rna-XM_027446501.2/rna-XM_027455203.2/rna-XM_027455204.2/rna-XM_027457223.2/rna-XM_027457224.2/rna-XM_027470051.2/rna-XM_027470053.2/rna-XM_027470054.2/rna-XM_027470055.2/rna-XM_027470056.2/rna-XM_027470057.2/rna-XM_027470058.2/rna-XM_027471662.2/rna-XM_038165306.1/rna-XM_038165307.1/rna-XM_038165308.1/rna-XM_038170931.1/rna-XM_038176769.1/…	28
MF	GO:0052689	carboxylic ester hydrolase activity	12/1434	110/17773	0.175815	0.453776	0.368833	rna-XM_005018714.4/rna-XM_021269400.3/rna-XM_021273535.3/rna-XM_021273536.3/rna-XM_027446391.2/rna-XM_027446980.2/rna-XM_027446989.2/rna-XM_027446994.2/rna-XM_027453536.2/rna-XM_027453573.2/rna-XM_038173168.1/rna-XM_038177560.1	12
BP	GO:0006915	apoptotic process	44/1007	518/13714	0.173213	0.454829	0.368314	rna-XM_005029250.5/rna-XM_013091805.4/rna-XM_013105371.4/rna-XM_021266696.3/rna-XM_021266700.3/rna-XM_027446470.2/rna-XM_027446471.2/rna-XM_027451439.2/rna-XM_027451440.2/rna-XM_027451441.2/rna-XM_027451443.2/rna-XM_027451444.2/rna-XM_027451446.2/rna-XM_027451448.2/rna-XM_027451449.2/rna-XM_027452411.2/rna-XM_027452425.2/rna-XM_027452440.2/rna-XM_027454464.2/rna-XM_027457224.2/rna-XM_027460043.1/…	44
CC	GO:0012510	trans-Golgi network transport vesicle membrane	4/1266	26/17135	0.121379	0.456256	0.385584	rna-XM_038170925.1/rna-XM_038170926.1/rna-XM_038170927.1/rna-XM_038170928.1	4
MF	GO:0061630	ubiquitin protein ligase activity	17/1434	165/17773	0.17795	0.457675	0.372002	rna-XM_021276866.3/rna-XM_027446501.2/rna-XM_027457224.2/rna-XM_027470051.2/rna-XM_027470053.2/rna-XM_027470054.2/rna-XM_027470055.2/rna-XM_027470056.2/rna-XM_027470057.2/rna-XM_027470058.2/rna-XM_027471662.2/rna-XM_038165306.1/rna-XM_038165307.1/rna-XM_038165308.1/rna-XM_038187207.1/rna-XM_038187208.1/rna-XM_038187209.1	17
BP	GO:0035023	regulation of Rho protein signal transduction	4/1007	30/13714	0.17481	0.458513	0.371297	rna-XM_027446290.2/rna-XR_002403765.3/rna-XR_003495567.2/rna-XR_005263187.1	4
CC	GO:0030426	growth cone	5/1266	36/17135	0.123275	0.459282	0.388142	rna-XM_027446403.2/rna-XM_027456384.2/rna-XM_038170620.1/rna-XM_038170621.1/rna-XM_038170622.1	5
BP	GO:0019693	ribose phosphate metabolic process	21/1007	230/13714	0.176892	0.463456	0.3753	rna-XM_005021583.5/rna-XM_013101432.4/rna-XM_013101434.4/rna-XM_027445132.2/rna-XM_027446356.2/rna-XM_027447018.2/rna-XM_027449570.2/rna-XM_027466155.2/rna-XM_027466156.2/rna-XM_027467196.2/rna-XM_027467199.2/rna-XM_038170156.1/rna-XM_038170327.1/rna-XM_038170328.1/rna-XM_038170607.1/rna-XM_038171014.1/rna-XM_038171015.1/rna-XM_038171016.1/rna-XM_038171017.1/rna-XM_038185384.1/rna-XM_038185386.1	21
BP	GO:0060993	kidney morphogenesis	3/1007	20/13714	0.177908	0.465086	0.37662	rna-XM_038171011.1/rna-XM_038181172.1/rna-XM_038181175.1	3
BP	GO:0072006	nephron development	3/1007	20/13714	0.177908	0.465086	0.37662	rna-XM_038171011.1/rna-XM_038181172.1/rna-XM_038181175.1	3
BP	GO:0007189	adenylate cyclase-activating G protein-coupled receptor signaling pathway	5/1007	41/13714	0.179679	0.468675	0.379526	rna-XM_005016228.5/rna-XM_027446213.2/rna-XM_027446215.2/rna-XM_027446217.2/rna-XR_003492845.2	5
BP	GO:0021537	telencephalon development	5/1007	41/13714	0.179679	0.468675	0.379526	rna-XM_005029250.5/rna-XM_027455112.2/rna-XM_027455113.2/rna-XM_038170547.1/rna-XM_038175946.1	5
BP	GO:0043583	ear development	6/1007	52/13714	0.179912	0.468764	0.379598	rna-XM_021278541.3/rna-XM_027451076.2/rna-XM_027451077.2/rna-XM_027451416.2/rna-XM_038175538.1/rna-XM_038175539.1	6
BP	GO:0016042	lipid catabolic process	15/1007	158/13714	0.184163	0.479311	0.388139	rna-XM_005015354.5/rna-XM_005015355.5/rna-XM_005015357.5/rna-XM_005018714.4/rna-XM_021269400.3/rna-XM_021270002.3/rna-XM_027446356.2/rna-XM_027446391.2/rna-XM_027453536.2/rna-XM_027462436.2/rna-XM_038169973.1/rna-XM_038178268.1/rna-XM_038178269.1/rna-XM_038178270.1/rna-XM_038183095.1	15
MF	GO:0004402	histone acetyltransferase activity	2/1434	10/17773	0.190385	0.48288	0.39249	rna-XM_005029265.4/rna-XM_027463034.2	2
MF	GO:0004415	hyalurononglucosaminidase activity	2/1434	10/17773	0.190385	0.48288	0.39249	rna-XM_005027156.5/rna-XM_021277341.3	2
MF	GO:0034450	ubiquitin-ubiquitin ligase activity	2/1434	10/17773	0.190385	0.48288	0.39249	rna-XM_021276866.3/rna-XM_027457224.2	2
MF	GO:0061733	peptide-lysine-N-acetyltransferase activity	2/1434	10/17773	0.190385	0.48288	0.39249	rna-XM_005029265.4/rna-XM_027463034.2	2
CC	GO:0042995	cell projection	68/1266	804/17135	0.132517	0.489382	0.41358	rna-XM_005008984.5/rna-XM_005011322.5/rna-XM_005019749.5/rna-XM_005021571.5/rna-XM_005025844.5/rna-XM_013091823.4/rna-XM_021276547.3/rna-XM_021277952.3/rna-XM_027443208.2/rna-XM_027446290.2/rna-XM_027446403.2/rna-XM_027449564.2/rna-XM_027449566.2/rna-XM_027455489.2/rna-XM_027456384.2/rna-XM_027456598.2/rna-XM_027457224.2/rna-XM_027457234.2/rna-XM_027457235.2/rna-XM_027457317.2/rna-XM_027459787.2/…	68
CC	GO:0030427	site of polarized growth	5/1266	37/17135	0.134394	0.491096	0.415028	rna-XM_027446403.2/rna-XM_027456384.2/rna-XM_038170620.1/rna-XM_038170621.1/rna-XM_038170622.1	5
CC	GO:0038201	TOR complex	2/1266	9/17135	0.138943	0.491096	0.415028	rna-XM_038169931.1/rna-XM_038169932.1	2
CC	GO:0000346	transcription export complex	1/1266	2/17135	0.142313	0.491096	0.415028	rna-XM_027467760.2	1
CC	GO:0000347	THO complex	1/1266	2/17135	0.142313	0.491096	0.415028	rna-XM_027467760.2	1
CC	GO:0000445	THO complex part of transcription export complex	1/1266	2/17135	0.142313	0.491096	0.415028	rna-XM_027467760.2	1
CC	GO:0016281	eukaryotic translation initiation factor 4F complex	1/1266	2/17135	0.142313	0.491096	0.415028	rna-XM_027467640.2	1
CC	GO:0035658	Mon1-Ccz1 complex	1/1266	2/17135	0.142313	0.491096	0.415028	rna-XM_027469305.2	1
CC	GO:0070765	gamma-secretase complex	1/1266	2/17135	0.142313	0.491096	0.415028	rna-XM_038170905.1	1
BP	GO:0010970	transport along microtubule	4/1007	31/13714	0.189872	0.49338	0.399532	rna-XM_021277952.3/rna-XM_027457234.2/rna-XM_027457235.2/rna-XM_038178023.1	4
BP	GO:0016114	terpenoid biosynthetic process	2/1007	11/13714	0.191033	0.49338	0.399532	rna-XM_027447018.2/rna-XM_038170156.1	2
BP	GO:0021549	cerebellum development	2/1007	11/13714	0.191033	0.49338	0.399532	rna-XM_027466155.2/rna-XM_027466156.2	2
BP	GO:0022037	metencephalon development	2/1007	11/13714	0.191033	0.49338	0.399532	rna-XM_027466155.2/rna-XM_027466156.2	2
BP	GO:0046632	alpha-beta T cell differentiation	2/1007	11/13714	0.191033	0.49338	0.399532	rna-XM_027466155.2/rna-XM_027466156.2	2
BP	GO:0060840	artery development	2/1007	11/13714	0.191033	0.49338	0.399532	rna-XM_027453844.2/rna-XM_027453846.2	2
BP	GO:0097035	regulation of membrane lipid distribution	2/1007	11/13714	0.191033	0.49338	0.399532	rna-XM_038174268.1/rna-XM_038174270.1	2
BP	GO:0072522	purine-containing compound biosynthetic process	13/1007	135/13714	0.191696	0.49401	0.400042	rna-XM_005021583.5/rna-XM_013101432.4/rna-XM_013101434.4/rna-XM_021270650.3/rna-XM_027449570.2/rna-XM_027467196.2/rna-XM_027467199.2/rna-XM_038171014.1/rna-XM_038171015.1/rna-XM_038171016.1/rna-XM_038171017.1/rna-XM_038185384.1/rna-XM_038185386.1	13
BP	GO:0098660	inorganic ion transmembrane transport	13/1007	135/13714	0.191696	0.49401	0.400042	rna-XM_005012191.5/rna-XM_021267270.3/rna-XM_027452475.2/rna-XM_027452480.2/rna-XM_027453400.2/rna-XM_027455311.2/rna-XM_027455686.2/rna-XM_027457317.2/rna-XM_038170748.1/rna-XM_038171097.1/rna-XM_038171098.1/rna-XM_038171099.1/rna-XM_038171100.1	13
BP	GO:0017157	regulation of exocytosis	5/1007	42/13714	0.192547	0.495661	0.401379	rna-XM_027446521.2/rna-XM_027455264.2/rna-XM_027455265.2/rna-XM_027455266.2/rna-XM_027455267.2	5
BP	GO:0048468	cell development	41/1007	486/13714	0.195136	0.500788	0.405531	rna-XM_005023397.5/rna-XM_005029250.5/rna-XM_013091805.4/rna-XM_021266696.3/rna-XM_021266700.3/rna-XM_021275047.3/rna-XM_021275049.3/rna-XM_027446356.2/rna-XM_027446403.2/rna-XM_027455311.2/rna-XM_027456384.2/rna-XM_027457656.2/rna-XM_027459787.2/rna-XM_027459788.2/rna-XM_027459789.2/rna-XM_027459790.2/rna-XM_027460075.2/rna-XM_027460077.2/rna-XM_027467451.2/rna-XM_027467452.2/rna-XM_038170229.1/…	41
BP	GO:0035295	tube development	24/1007	271/13714	0.195787	0.500788	0.405531	rna-XM_005029250.5/rna-XM_013091805.4/rna-XM_021266696.3/rna-XM_021266700.3/rna-XM_027451416.2/rna-XM_027453844.2/rna-XM_027453846.2/rna-XM_027455311.2/rna-XM_027466155.2/rna-XM_027466156.2/rna-XM_027467451.2/rna-XM_027467452.2/rna-XM_027469712.2/rna-XM_038171011.1/rna-XM_038174901.1/rna-XM_038181172.1/rna-XM_038181175.1/rna-XM_038186088.1/rna-XM_038186089.1/rna-XM_038186091.1/rna-XM_038186092.1/…	24
BP	GO:0030595	leukocyte chemotaxis	3/1007	21/13714	0.196976	0.500788	0.405531	rna-XR_002403765.3/rna-XR_003495567.2/rna-XR_005263187.1	3
BP	GO:0045727	positive regulation of translation	3/1007	21/13714	0.196976	0.500788	0.405531	rna-XM_027446353.2/rna-XM_027446354.2/rna-XM_027446355.2	3
BP	GO:0045747	positive regulation of Notch signaling pathway	3/1007	21/13714	0.196976	0.500788	0.405531	rna-XM_027459955.2/rna-XM_027459956.2/rna-XM_038180826.1	3
BP	GO:0016070	RNA metabolic process	180/1007	2313/13714	0.198522	0.500788	0.405531	rna-XM_005012288.5/rna-XM_005012845.5/rna-XM_005016976.4/rna-XM_005016981.5/rna-XM_005018536.5/rna-XM_005021215.4/rna-XM_005026154.5/rna-XM_005026156.5/rna-XM_005026667.5/rna-XM_005029250.5/rna-XM_005029265.4/rna-XM_005030501.5/rna-XM_013091805.4/rna-XM_013091817.4/rna-XM_013092901.3/rna-XM_013108292.4/rna-XM_021266696.3/rna-XM_021266700.3/rna-XM_021266705.3/rna-XM_021267543.3/rna-XM_021267546.3/…	180
BP	GO:0098662	inorganic cation transmembrane transport	11/1007	112/13714	0.198912	0.500788	0.405531	rna-XM_005012191.5/rna-XM_021267270.3/rna-XM_027453400.2/rna-XM_027455311.2/rna-XM_027455686.2/rna-XM_027457317.2/rna-XM_038170748.1/rna-XM_038171097.1/rna-XM_038171098.1/rna-XM_038171099.1/rna-XM_038171100.1	11
BP	GO:0009056	catabolic process	80/1007	993/13714	0.201373	0.500788	0.405531	rna-NM_001310378.1/rna-XM_005009109.5/rna-XM_005015354.5/rna-XM_005015355.5/rna-XM_005015357.5/rna-XM_005018714.4/rna-XM_005029267.5/rna-XM_013095220.4/rna-XM_021269400.3/rna-XM_021270002.3/rna-XM_021276866.3/rna-XM_021278561.3/rna-XM_027446057.2/rna-XM_027446259.2/rna-XM_027446356.2/rna-XM_027446391.2/rna-XM_027446403.2/rna-XM_027446501.2/rna-XM_027446939.2/rna-XM_027447028.2/rna-XM_027453536.2/…	80
BP	GO:0002682	regulation of immune system process	28/1007	323/13714	0.204184	0.500788	0.405531	rna-XM_005009984.5/rna-XM_013091805.4/rna-XM_021266696.3/rna-XM_021266700.3/rna-XM_021267626.3/rna-XM_027446393.2/rna-XM_027457224.2/rna-XM_027466155.2/rna-XM_027466156.2/rna-XM_027467451.2/rna-XM_027467452.2/rna-XM_038170176.1/rna-XM_038179053.1/rna-XM_038179054.1/rna-XM_038186088.1/rna-XM_038186089.1/rna-XM_038186091.1/rna-XM_038186092.1/rna-XM_038186093.1/rna-XM_038186094.1/rna-XM_038186340.1/…	28
BP	GO:0001759	organ induction	1/1007	3/13714	0.20452	0.500788	0.405531	rna-XM_038171011.1	1
BP	GO:0001961	positive regulation of cytokine-mediated signaling pathway	1/1007	3/13714	0.20452	0.500788	0.405531	rna-XM_027457224.2	1
BP	GO:0002762	negative regulation of myeloid leukocyte differentiation	1/1007	3/13714	0.20452	0.500788	0.405531	rna-XM_038170176.1	1
BP	GO:0003156	regulation of animal organ formation	1/1007	3/13714	0.20452	0.500788	0.405531	rna-XM_038171011.1	1
BP	GO:0006013	mannose metabolic process	1/1007	3/13714	0.20452	0.500788	0.405531	rna-XM_027457426.2	1
BP	GO:0006370	7-methylguanosine mRNA capping	1/1007	3/13714	0.20452	0.500788	0.405531	rna-XM_027446939.2	1
BP	GO:0006646	phosphatidylethanolamine biosynthetic process	1/1007	3/13714	0.20452	0.500788	0.405531	rna-XM_027469711.2	1
BP	GO:0006658	phosphatidylserine metabolic process	1/1007	3/13714	0.20452	0.500788	0.405531	rna-XM_027453536.2	1
BP	GO:0007588	excretion	1/1007	3/13714	0.20452	0.500788	0.405531	rna-XM_027460043.1	1
BP	GO:0007617	mating behavior	1/1007	3/13714	0.20452	0.500788	0.405531	rna-XM_005019749.5	1
BP	GO:0007625	grooming behavior	1/1007	3/13714	0.20452	0.500788	0.405531	rna-XM_005019749.5	1
BP	GO:0010803	regulation of tumor necrosis factor-mediated signaling pathway	1/1007	3/13714	0.20452	0.500788	0.405531	rna-XM_027457224.2	1
BP	GO:0021756	striatum development	1/1007	3/13714	0.20452	0.500788	0.405531	rna-XM_005029250.5	1
BP	GO:0030007	cellular potassium ion homeostasis	1/1007	3/13714	0.20452	0.500788	0.405531	rna-XM_027460043.1	1
BP	GO:0030879	mammary gland development	1/1007	3/13714	0.20452	0.500788	0.405531	rna-XR_005261163.1	1
BP	GO:0031102	neuron projection regeneration	1/1007	3/13714	0.20452	0.500788	0.405531	rna-XM_027455311.2	1
BP	GO:0035385	Roundabout signaling pathway	1/1007	3/13714	0.20452	0.500788	0.405531	rna-XM_038185517.1	1
BP	GO:0042554	superoxide anion generation	1/1007	3/13714	0.20452	0.500788	0.405531	rna-XM_013094535.4	1
BP	GO:0045794	negative regulation of cell volume	1/1007	3/13714	0.20452	0.500788	0.405531	rna-XM_027460043.1	1
BP	GO:0045879	negative regulation of smoothened signaling pathway	1/1007	3/13714	0.20452	0.500788	0.405531	rna-XM_027469565.2	1
BP	GO:0051454	intracellular pH elevation	1/1007	3/13714	0.20452	0.500788	0.405531	rna-XM_038170748.1	1
BP	GO:0060004	reflex	1/1007	3/13714	0.20452	0.500788	0.405531	rna-XM_027456598.2	1
BP	GO:0060013	righting reflex	1/1007	3/13714	0.20452	0.500788	0.405531	rna-XM_027456598.2	1
BP	GO:0060073	micturition	1/1007	3/13714	0.20452	0.500788	0.405531	rna-XM_027460043.1	1
BP	GO:0060231	mesenchymal to epithelial transition	1/1007	3/13714	0.20452	0.500788	0.405531	rna-XM_038171011.1	1
BP	GO:0060760	positive regulation of response to cytokine stimulus	1/1007	3/13714	0.20452	0.500788	0.405531	rna-XM_027457224.2	1
BP	GO:0070570	regulation of neuron projection regeneration	1/1007	3/13714	0.20452	0.500788	0.405531	rna-XM_027455311.2	1
BP	GO:0072578	neurotransmitter-gated ion channel clustering	1/1007	3/13714	0.20452	0.500788	0.405531	rna-XM_027456598.2	1
BP	GO:0090169	regulation of spindle assembly	1/1007	3/13714	0.20452	0.500788	0.405531	rna-XM_027469723.2	1
BP	GO:0090183	regulation of kidney development	1/1007	3/13714	0.20452	0.500788	0.405531	rna-XM_038171011.1	1
BP	GO:0090189	regulation of branching involved in ureteric bud morphogenesis	1/1007	3/13714	0.20452	0.500788	0.405531	rna-XM_038171011.1	1
BP	GO:0097112	gamma-aminobutyric acid receptor clustering	1/1007	3/13714	0.20452	0.500788	0.405531	rna-XM_027456598.2	1
BP	GO:0110110	positive regulation of animal organ morphogenesis	1/1007	3/13714	0.20452	0.500788	0.405531	rna-XM_038171011.1	1
BP	GO:1900101	regulation of endoplasmic reticulum unfolded protein response	1/1007	3/13714	0.20452	0.500788	0.405531	rna-XM_038170176.1	1
BP	GO:1900103	positive regulation of endoplasmic reticulum unfolded protein response	1/1007	3/13714	0.20452	0.500788	0.405531	rna-XM_038170176.1	1
BP	GO:1901379	regulation of potassium ion transmembrane transport	1/1007	3/13714	0.20452	0.500788	0.405531	rna-XM_027457317.2	1
BP	GO:1901673	regulation of mitotic spindle assembly	1/1007	3/13714	0.20452	0.500788	0.405531	rna-XM_027469723.2	1
BP	GO:2001239	regulation of extrinsic apoptotic signaling pathway in absence of ligand	1/1007	3/13714	0.20452	0.500788	0.405531	rna-XM_038171011.1	1
BP	GO:0009072	aromatic amino acid family metabolic process	4/1007	32/13714	0.205324	0.501714	0.406281	rna-XM_005019749.5/rna-XM_027455489.2/rna-XM_038168432.1/rna-XR_005261115.1	4
BP	GO:0021543	pallium development	4/1007	32/13714	0.205324	0.501714	0.406281	rna-XM_027455112.2/rna-XM_027455113.2/rna-XM_038170547.1/rna-XM_038175946.1	4
BP	GO:0030155	regulation of cell adhesion	12/1007	125/13714	0.206615	0.504345	0.408411	rna-XM_027459787.2/rna-XM_027459788.2/rna-XM_027459789.2/rna-XM_027459790.2/rna-XM_038170176.1/rna-XM_038176073.1/rna-XM_038176074.1/rna-XM_038176076.1/rna-XM_038176077.1/rna-XR_002403765.3/rna-XR_003495567.2/rna-XR_005263187.1	12
MF	GO:0000287	magnesium ion binding	14/1434	135/17773	0.199853	0.505145	0.410587	rna-XM_027450994.2/rna-XM_027450995.2/rna-XM_027454464.2/rna-XM_038173183.1/rna-XM_038173184.1/rna-XM_038173185.1/rna-XM_038173186.1/rna-XM_038173187.1/rna-XM_038173188.1/rna-XM_038174268.1/rna-XM_038174269.1/rna-XM_038174270.1/rna-XM_038178298.1/rna-XM_038178303.1	14
MF	GO:0015297	antiporter activity	8/1434	70/17773	0.201259	0.506951	0.412055	rna-XM_027455686.2/rna-XM_038170476.1/rna-XM_038170477.1/rna-XM_038170478.1/rna-XM_038170479.1/rna-XM_038170480.1/rna-XM_038170481.1/rna-XM_038170482.1	8
MF	GO:0005515	protein binding	279/1434	3306/17773	0.202095	0.507313	0.412349	rna-XM_005008984.5/rna-XM_005009984.5/rna-XM_005012650.5/rna-XM_005016976.4/rna-XM_005016977.4/rna-XM_005016978.4/rna-XM_005016979.4/rna-XM_005016981.5/rna-XM_005016983.5/rna-XM_005019242.5/rna-XM_005019244.5/rna-XM_005019447.5/rna-XM_005019743.5/rna-XM_005023397.5/rna-XM_005024805.5/rna-XM_005025844.5/rna-XM_005029265.4/rna-XM_013091805.4/rna-XM_013091817.4/rna-XM_013094535.4/rna-XM_013097020.4/…	279
CC	GO:0030140	trans-Golgi network transport vesicle	4/1266	28/17135	0.148447	0.508098	0.429397	rna-XM_038170925.1/rna-XM_038170926.1/rna-XM_038170927.1/rna-XM_038170928.1	4
BP	GO:1901565	organonitrogen compound catabolic process	41/1007	490/13714	0.210143	0.512427	0.414955	rna-NM_001310378.1/rna-XM_005009109.5/rna-XM_005029267.5/rna-XM_013095220.4/rna-XM_021276866.3/rna-XM_021278561.3/rna-XM_027446057.2/rna-XM_027446259.2/rna-XM_027446501.2/rna-XM_027453536.2/rna-XM_027457223.2/rna-XM_027457224.2/rna-XM_027460749.2/rna-XM_027460750.2/rna-XM_027463026.2/rna-XM_027463027.2/rna-XM_027463028.2/rna-XM_027463030.2/rna-XM_027463031.2/rna-XM_027463032.2/rna-XM_027470051.2/…	41
BP	GO:0060485	mesenchyme development	9/1007	90/13714	0.214263	0.521933	0.422654	rna-XM_027460075.2/rna-XM_027460077.2/rna-XM_038165311.1/rna-XM_038165312.1/rna-XM_038170229.1/rna-XM_038171011.1/rna-XM_038176221.1/rna-XM_038179751.1/rna-XM_038179761.1	9
BP	GO:0042310	vasoconstriction	6/1007	55/13714	0.214619	0.522261	0.422919	rna-XM_027468299.2/rna-XM_027468300.2/rna-XM_027468301.2/rna-XM_027468302.2/rna-XM_027468303.2/rna-XM_038171088.1	6
BP	GO:0009617	response to bacterium	11/1007	114/13714	0.214915	0.522443	0.423067	rna-XM_013091805.4/rna-XM_021266696.3/rna-XM_021266700.3/rna-XM_027467451.2/rna-XM_027467452.2/rna-XM_038186088.1/rna-XM_038186089.1/rna-XM_038186091.1/rna-XM_038186092.1/rna-XM_038186093.1/rna-XM_038186094.1	11
BP	GO:0006139	nucleobase-containing compound metabolic process	246/1007	3205/13714	0.215258	0.522739	0.423306	id-LOC113839607/rna-NM_001310384.1/rna-XM_005009109.5/rna-XM_005012288.5/rna-XM_005012845.5/rna-XM_005016976.4/rna-XM_005016981.5/rna-XM_005018536.5/rna-XM_005019242.5/rna-XM_005019244.5/rna-XM_005021215.4/rna-XM_005021583.5/rna-XM_005026154.5/rna-XM_005026156.5/rna-XM_005026667.5/rna-XM_005029250.5/rna-XM_005029265.4/rna-XM_005030501.5/rna-XM_013091805.4/rna-XM_013091817.4/rna-XM_013092901.3/rna…	246
BP	GO:0040036	regulation of fibroblast growth factor receptor signaling pathway	3/1007	22/13714	0.216505	0.524686	0.424883	rna-XM_038170627.1/rna-XM_038170628.1/rna-XM_038170630.1	3
BP	GO:0050868	negative regulation of T cell activation	3/1007	22/13714	0.216505	0.524686	0.424883	rna-XR_002403765.3/rna-XR_003495567.2/rna-XR_005263187.1	3
BP	GO:0032259	methylation	25/1007	288/13714	0.218084	0.524731	0.424919	rna-XM_005011647.5/rna-XM_005011649.5/rna-XM_013096363.4/rna-XM_027454101.2/rna-XM_027455672.2/rna-XM_027455673.2/rna-XM_027455676.2/rna-XM_027455677.2/rna-XM_027455679.2/rna-XM_027455680.2/rna-XM_027465835.2/rna-XM_027465843.2/rna-XM_038171115.1/rna-XM_038179051.1/rna-XM_038179056.1/rna-XM_038179075.1/rna-XM_038179080.1/rna-XM_038179081.1/rna-XM_038179919.1/rna-XR_003499734.2/rna-XR_003499735.2/…	25
BP	GO:0010558	negative regulation of macromolecule biosynthetic process	28/1007	326/13714	0.218316	0.524731	0.424919	rna-XM_005016976.4/rna-XM_005016981.5/rna-XM_005029250.5/rna-XM_013091805.4/rna-XM_021266696.3/rna-XM_021266700.3/rna-XM_021278541.3/rna-XM_027451076.2/rna-XM_027451077.2/rna-XM_027457343.2/rna-XM_027467451.2/rna-XM_027467452.2/rna-XM_027472661.2/rna-XM_038165311.1/rna-XM_038165312.1/rna-XM_038174578.1/rna-XM_038175538.1/rna-XM_038175539.1/rna-XM_038179053.1/rna-XM_038179054.1/rna-XM_038181172.1/…	28
BP	GO:0006144	purine nucleobase metabolic process	2/1007	12/13714	0.218705	0.524731	0.424919	rna-XM_027446259.2/rna-XR_005261628.1	2
BP	GO:0035282	segmentation	2/1007	12/13714	0.218705	0.524731	0.424919	rna-XM_038181175.1/rna-XR_005266648.1	2
BP	GO:0046631	alpha-beta T cell activation	2/1007	12/13714	0.218705	0.524731	0.424919	rna-XM_027466155.2/rna-XM_027466156.2	2
BP	GO:0070897	transcription preinitiation complex assembly	2/1007	12/13714	0.218705	0.524731	0.424919	rna-XM_005029265.4/rna-XM_027463034.2	2
BP	GO:0110154	RNA decapping	2/1007	12/13714	0.218705	0.524731	0.424919	rna-XM_038179053.1/rna-XM_038179054.1	2
BP	GO:0110156	methylguanosine-cap decapping	2/1007	12/13714	0.218705	0.524731	0.424919	rna-XM_038179053.1/rna-XM_038179054.1	2
BP	GO:1901796	regulation of signal transduction by p53 class mediator	2/1007	12/13714	0.218705	0.524731	0.424919	rna-XM_038165311.1/rna-XM_038165312.1	2
BP	GO:0010563	negative regulation of phosphorus metabolic process	5/1007	44/13714	0.219194	0.524731	0.424919	rna-XM_027446403.2/rna-XM_027455311.2/rna-XM_038170620.1/rna-XM_038170621.1/rna-XM_038170622.1	5
BP	GO:0045936	negative regulation of phosphate metabolic process	5/1007	44/13714	0.219194	0.524731	0.424919	rna-XM_027446403.2/rna-XM_027455311.2/rna-XM_038170620.1/rna-XM_038170621.1/rna-XM_038170622.1	5
BP	GO:0050900	leukocyte migration	5/1007	44/13714	0.219194	0.524731	0.424919	rna-XM_005009984.5/rna-XM_038170176.1/rna-XR_002403765.3/rna-XR_003495567.2/rna-XR_005263187.1	5
BP	GO:0031330	negative regulation of cellular catabolic process	4/1007	33/13714	0.221125	0.527213	0.426929	rna-XM_038171011.1/rna-XM_038174133.1/rna-XM_038174134.1/rna-XM_038174135.1	4
BP	GO:0031348	negative regulation of defense response	4/1007	33/13714	0.221125	0.527213	0.426929	rna-XM_027466155.2/rna-XM_027466156.2/rna-XM_038179053.1/rna-XM_038179054.1	4
BP	GO:0033559	unsaturated fatty acid metabolic process	4/1007	33/13714	0.221125	0.527213	0.426929	rna-XM_038171014.1/rna-XM_038171015.1/rna-XM_038171016.1/rna-XM_038171017.1	4
BP	GO:0099111	microtubule-based transport	4/1007	33/13714	0.221125	0.527213	0.426929	rna-XM_021277952.3/rna-XM_027457234.2/rna-XM_027457235.2/rna-XM_038178023.1	4
MF	GO:0061659	ubiquitin-like protein ligase activity	17/1434	170/17773	0.210957	0.527752	0.428962	rna-XM_021276866.3/rna-XM_027446501.2/rna-XM_027457224.2/rna-XM_027470051.2/rna-XM_027470053.2/rna-XM_027470054.2/rna-XM_027470055.2/rna-XM_027470056.2/rna-XM_027470057.2/rna-XM_027470058.2/rna-XM_027471662.2/rna-XM_038165306.1/rna-XM_038165307.1/rna-XM_038165308.1/rna-XM_038187207.1/rna-XM_038187208.1/rna-XM_038187209.1	17
BP	GO:0071310	cellular response to organic substance	45/1007	545/13714	0.223415	0.532134	0.430914	rna-XM_005012288.5/rna-XM_013091805.4/rna-XM_013101648.4/rna-XM_021266696.3/rna-XM_021266700.3/rna-XM_021273889.3/rna-XM_021273890.3/rna-XM_021273891.3/rna-XM_021278541.3/rna-XM_027451076.2/rna-XM_027451077.2/rna-XM_027451416.2/rna-XM_027455264.2/rna-XM_027455265.2/rna-XM_027455266.2/rna-XM_027455267.2/rna-XM_027455311.2/rna-XM_027457224.2/rna-XM_027466155.2/rna-XM_027466156.2/rna-XM_027467451.2/…	45
CC	GO:0043005	neuron projection	33/1266	372/17135	0.157241	0.533857	0.451166	rna-XM_005019749.5/rna-XM_027443208.2/rna-XM_027446403.2/rna-XM_027455489.2/rna-XM_027456384.2/rna-XM_027456598.2/rna-XM_027457317.2/rna-XM_027460075.2/rna-XM_027460077.2/rna-XM_027462533.2/rna-XM_027464073.2/rna-XM_027469698.2/rna-XM_038166745.1/rna-XM_038166746.1/rna-XM_038166747.1/rna-XM_038166748.1/rna-XM_038166749.1/rna-XM_038166752.1/rna-XM_038168432.1/rna-XM_038169737.1/rna-XM_038170547.1/…	33
BP	GO:0071495	cellular response to endogenous stimulus	30/1007	353/13714	0.225769	0.537198	0.435015	rna-XM_013091805.4/rna-XM_013101648.4/rna-XM_021266696.3/rna-XM_021266700.3/rna-XM_021273889.3/rna-XM_021273890.3/rna-XM_021273891.3/rna-XM_021278541.3/rna-XM_027451076.2/rna-XM_027451077.2/rna-XM_027451416.2/rna-XM_027467451.2/rna-XM_027467452.2/rna-XM_038165311.1/rna-XM_038165312.1/rna-XM_038170176.1/rna-XM_038170547.1/rna-XM_038170627.1/rna-XM_038170628.1/rna-XM_038170630.1/rna-XM_038174578.1/…	30
BP	GO:0030073	insulin secretion	6/1007	56/13714	0.226669	0.538796	0.436309	rna-XM_005026667.5/rna-XM_027455264.2/rna-XM_027455265.2/rna-XM_027455266.2/rna-XM_027455267.2/rna-XM_027455311.2	6
CC	GO:0030054	cell junction	78/1266	944/17135	0.160333	0.540003	0.456359	rna-XM_005008984.5/rna-XM_005012191.5/rna-XM_005012876.5/rna-XM_005023397.5/rna-XM_013091823.4/rna-XM_013093844.4/rna-XM_013093845.4/rna-XM_013093846.4/rna-XM_013093848.4/rna-XM_013101648.4/rna-XM_021267270.3/rna-XM_021273889.3/rna-XM_021273890.3/rna-XM_021273891.3/rna-XM_021273893.3/rna-XM_021275047.3/rna-XM_021275049.3/rna-XM_027442884.2/rna-XM_027443248.2/rna-XM_027446403.2/rna-XM_027446521.2/…	78
MF	GO:0004864	protein phosphatase inhibitor activity	2/1434	11/17773	0.220924	0.541399	0.440055	rna-XM_005014030.5/rna-XM_038174414.1	2
MF	GO:0004300	enoyl-CoA hydratase activity	1/1434	3/17773	0.223059	0.541399	0.440055	rna-XM_027446356.2	1
MF	GO:0004486	methylenetetrahydrofolate dehydrogenase [NAD(P)+] activity	1/1434	3/17773	0.223059	0.541399	0.440055	rna-XM_038177029.1	1
MF	GO:0004488	methylenetetrahydrofolate dehydrogenase (NADP+) activity	1/1434	3/17773	0.223059	0.541399	0.440055	rna-XM_038177029.1	1
MF	GO:0004563	beta-N-acetylhexosaminidase activity	1/1434	3/17773	0.223059	0.541399	0.440055	rna-XM_038169841.1	1
MF	GO:0008429	phosphatidylethanolamine binding	1/1434	3/17773	0.223059	0.541399	0.440055	rna-XM_027450446.2	1
MF	GO:0015101	organic cation transmembrane transporter activity	1/1434	3/17773	0.223059	0.541399	0.440055	rna-XM_038182289.1	1
MF	GO:0030116	glial cell-derived neurotrophic factor receptor binding	1/1434	3/17773	0.223059	0.541399	0.440055	rna-XM_038171011.1	1
MF	GO:0036312	phosphatidylinositol 3-kinase regulatory subunit binding	1/1434	3/17773	0.223059	0.541399	0.440055	rna-XM_038170176.1	1
BP	GO:0002376	immune system process	50/1007	611/13714	0.228138	0.541741	0.438694	rna-NM_001310380.1/rna-XM_005009984.5/rna-XM_005021571.5/rna-XM_013091805.4/rna-XM_013094535.4/rna-XM_013094722.4/rna-XM_021266696.3/rna-XM_021266700.3/rna-XM_021267626.3/rna-XM_021268856.3/rna-XM_027446249.2/rna-XM_027446333.2/rna-XM_027446334.2/rna-XM_027446393.2/rna-XM_027446521.2/rna-XM_027451480.2/rna-XM_027455311.2/rna-XM_027456290.2/rna-XM_027456293.2/rna-XM_027457224.2/rna-XM_027466155.2/…	50
BP	GO:0080134	regulation of response to stress	23/1007	265/13714	0.229936	0.545463	0.441708	rna-XM_013091805.4/rna-XM_021266696.3/rna-XM_021266700.3/rna-XM_027446057.2/rna-XM_027446084.2/rna-XM_027454464.2/rna-XM_027455311.2/rna-XM_027457224.2/rna-XM_027466155.2/rna-XM_027466156.2/rna-XM_027467451.2/rna-XM_027467452.2/rna-XM_038165311.1/rna-XM_038165312.1/rna-XM_038170176.1/rna-XM_038179053.1/rna-XM_038179054.1/rna-XM_038186088.1/rna-XM_038186089.1/rna-XM_038186091.1/rna-XM_038186092.1/…	23
BP	GO:0008217	regulation of blood pressure	5/1007	45/13714	0.232922	0.550883	0.446097	rna-XM_027468299.2/rna-XM_027468300.2/rna-XM_027468301.2/rna-XM_027468302.2/rna-XM_027468303.2	5
BP	GO:0018958	phenol-containing compound metabolic process	5/1007	45/13714	0.232922	0.550883	0.446097	rna-XM_005019749.5/rna-XM_027446501.2/rna-XM_027455489.2/rna-XM_038168432.1/rna-XR_005261115.1	5
BP	GO:0048638	regulation of developmental growth	5/1007	45/13714	0.232922	0.550883	0.446097	rna-XM_027460075.2/rna-XM_027460077.2/rna-XM_038170547.1/rna-XM_038179751.1/rna-XM_038179761.1	5
BP	GO:0008219	cell death	44/1007	535/13714	0.234603	0.553749	0.448418	rna-XM_005029250.5/rna-XM_013091805.4/rna-XM_013105371.4/rna-XM_021266696.3/rna-XM_021266700.3/rna-XM_027446470.2/rna-XM_027446471.2/rna-XM_027451439.2/rna-XM_027451440.2/rna-XM_027451441.2/rna-XM_027451443.2/rna-XM_027451444.2/rna-XM_027451446.2/rna-XM_027451448.2/rna-XM_027451449.2/rna-XM_027452411.2/rna-XM_027452425.2/rna-XM_027452440.2/rna-XM_027454464.2/rna-XM_027457224.2/rna-XM_027460043.1/…	44
BP	GO:0012501	programmed cell death	44/1007	535/13714	0.234603	0.553749	0.448418	rna-XM_005029250.5/rna-XM_013091805.4/rna-XM_013105371.4/rna-XM_021266696.3/rna-XM_021266700.3/rna-XM_027446470.2/rna-XM_027446471.2/rna-XM_027451439.2/rna-XM_027451440.2/rna-XM_027451441.2/rna-XM_027451443.2/rna-XM_027451444.2/rna-XM_027451446.2/rna-XM_027451448.2/rna-XM_027451449.2/rna-XM_027452411.2/rna-XM_027452425.2/rna-XM_027452440.2/rna-XM_027454464.2/rna-XM_027457224.2/rna-XM_027460043.1/…	44
BP	GO:0006383	transcription by RNA polymerase III	3/1007	23/13714	0.236413	0.556348	0.450523	rna-XM_038169996.1/rna-XM_038169997.1/rna-XM_038169998.1	3
BP	GO:0045766	positive regulation of angiogenesis	3/1007	23/13714	0.236413	0.556348	0.450523	rna-XM_027451416.2/rna-XM_027453844.2/rna-XM_027453846.2	3
BP	GO:1904018	positive regulation of vasculature development	3/1007	23/13714	0.236413	0.556348	0.450523	rna-XM_027451416.2/rna-XM_027453844.2/rna-XM_027453846.2	3
BP	GO:0050896	response to stimulus	282/1007	3702/13714	0.237223	0.556611	0.450735	rna-NM_001310380.1/rna-NM_001310384.1/rna-XM_005012191.5/rna-XM_005012288.5/rna-XM_005013456.5/rna-XM_005014001.5/rna-XM_005014230.3/rna-XM_005014231.3/rna-XM_005016228.5/rna-XM_005016943.5/rna-XM_005018562.4/rna-XM_005019743.5/rna-XM_005019749.5/rna-XM_005019865.5/rna-XM_005021571.5/rna-XM_005021583.5/rna-XM_005023234.5/rna-XM_005023236.5/rna-XM_005024271.5/rna-XM_005025088.5/rna-XM_005026154.5/…	282
BP	GO:0000045	autophagosome assembly	4/1007	34/13714	0.237232	0.556611	0.450735	rna-XM_027446403.2/rna-XM_038170620.1/rna-XM_038170621.1/rna-XM_038170622.1	4
BP	GO:0046887	positive regulation of hormone secretion	4/1007	34/13714	0.237232	0.556611	0.450735	rna-XM_027455264.2/rna-XM_027455265.2/rna-XM_027455266.2/rna-XM_027455267.2	4
BP	GO:0046483	heterocycle metabolic process	253/1007	3312/13714	0.237473	0.556621	0.450744	id-LOC113839607/rna-NM_001310378.1/rna-NM_001310384.1/rna-XM_005009109.5/rna-XM_005012288.5/rna-XM_005012845.5/rna-XM_005016976.4/rna-XM_005016981.5/rna-XM_005018536.5/rna-XM_005019242.5/rna-XM_005019244.5/rna-XM_005021215.4/rna-XM_005021583.5/rna-XM_005026154.5/rna-XM_005026156.5/rna-XM_005026667.5/rna-XM_005029250.5/rna-XM_005029265.4/rna-XM_005030501.5/rna-XM_013091805.4/rna-XM_013091817.4/rna…	253
BP	GO:0006402	mRNA catabolic process	10/1007	105/13714	0.241457	0.564477	0.457105	rna-XM_027446939.2/rna-XM_038165311.1/rna-XM_038165312.1/rna-XM_038169845.1/rna-XM_038171011.1/rna-XM_038174133.1/rna-XM_038174134.1/rna-XM_038174135.1/rna-XM_038179053.1/rna-XM_038179054.1	10
BP	GO:0050657	nucleic acid transport	7/1007	69/13714	0.241782	0.564477	0.457105	rna-XM_027446939.2/rna-XM_027465987.2/rna-XM_027465989.2/rna-XM_038174133.1/rna-XM_038174134.1/rna-XM_038174135.1/rna-XM_038185390.1	7
BP	GO:0050658	RNA transport	7/1007	69/13714	0.241782	0.564477	0.457105	rna-XM_027446939.2/rna-XM_027465987.2/rna-XM_027465989.2/rna-XM_038174133.1/rna-XM_038174134.1/rna-XM_038174135.1/rna-XM_038185390.1	7
BP	GO:0051236	establishment of RNA localization	7/1007	69/13714	0.241782	0.564477	0.457105	rna-XM_027446939.2/rna-XM_027465987.2/rna-XM_027465989.2/rna-XM_038174133.1/rna-XM_038174134.1/rna-XM_038174135.1/rna-XM_038185390.1	7
CC	GO:0120025	plasma membrane bounded cell projection	60/1266	717/17135	0.170056	0.568204	0.480192	rna-XM_005008984.5/rna-XM_005011322.5/rna-XM_005019749.5/rna-XM_005025844.5/rna-XM_013091823.4/rna-XM_021276547.3/rna-XM_021277952.3/rna-XM_027443208.2/rna-XM_027446403.2/rna-XM_027449564.2/rna-XM_027449566.2/rna-XM_027455489.2/rna-XM_027456384.2/rna-XM_027456598.2/rna-XM_027457224.2/rna-XM_027457234.2/rna-XM_027457235.2/rna-XM_027457317.2/rna-XM_027460075.2/rna-XM_027460077.2/rna-XM_027462533.2/…	60
BP	GO:0009152	purine ribonucleotide biosynthetic process	12/1007	130/13714	0.245991	0.571861	0.463085	rna-XM_005021583.5/rna-XM_013101432.4/rna-XM_013101434.4/rna-XM_027449570.2/rna-XM_027467196.2/rna-XM_027467199.2/rna-XM_038171014.1/rna-XM_038171015.1/rna-XM_038171016.1/rna-XM_038171017.1/rna-XM_038185384.1/rna-XM_038185386.1	12
BP	GO:0006721	terpenoid metabolic process	2/1007	13/13714	0.246678	0.571861	0.463085	rna-XM_027447018.2/rna-XM_038170156.1	2
BP	GO:0030330	DNA damage response, signal transduction by p53 class mediator	2/1007	13/13714	0.246678	0.571861	0.463085	rna-XM_038165311.1/rna-XM_038165312.1	2
BP	GO:0042632	cholesterol homeostasis	2/1007	13/13714	0.246678	0.571861	0.463085	rna-XM_027466155.2/rna-XM_027466156.2	2
BP	GO:0055092	sterol homeostasis	2/1007	13/13714	0.246678	0.571861	0.463085	rna-XM_027466155.2/rna-XM_027466156.2	2
BP	GO:0009746	response to hexose	5/1007	46/13714	0.246885	0.571861	0.463085	rna-XM_027455264.2/rna-XM_027455265.2/rna-XM_027455266.2/rna-XM_027455267.2/rna-XM_027455311.2	5
BP	GO:0009749	response to glucose	5/1007	46/13714	0.246885	0.571861	0.463085	rna-XM_027455264.2/rna-XM_027455265.2/rna-XM_027455266.2/rna-XM_027455267.2/rna-XM_027455311.2	5
BP	GO:0034284	response to monosaccharide	5/1007	46/13714	0.246885	0.571861	0.463085	rna-XM_027455264.2/rna-XM_027455265.2/rna-XM_027455266.2/rna-XM_027455267.2/rna-XM_027455311.2	5
MF	GO:0015035	protein-disulfide reductase activity	3/1434	21/17773	0.237581	0.572851	0.465619	rna-XM_005025088.5/rna-XM_027446222.2/rna-XM_027468001.2	3
MF	GO:0038024	cargo receptor activity	3/1434	21/17773	0.237581	0.572851	0.465619	rna-XM_038170736.1/rna-XM_038170737.1/rna-XM_038170738.1	3
BP	GO:0031327	negative regulation of cellular biosynthetic process	28/1007	332/13714	0.247914	0.573233	0.464195	rna-XM_005016976.4/rna-XM_005016981.5/rna-XM_005029250.5/rna-XM_013091805.4/rna-XM_021266696.3/rna-XM_021266700.3/rna-XM_021278541.3/rna-XM_027451076.2/rna-XM_027451077.2/rna-XM_027457343.2/rna-XM_027467451.2/rna-XM_027467452.2/rna-XM_027472661.2/rna-XM_038165311.1/rna-XM_038165312.1/rna-XM_038174578.1/rna-XM_038175538.1/rna-XM_038175539.1/rna-XM_038179053.1/rna-XM_038179054.1/rna-XM_038181172.1/…	28
BP	GO:0051716	cellular response to stimulus	235/1007	3076/13714	0.247963	0.573233	0.464195	rna-NM_001310384.1/rna-XM_005012288.5/rna-XM_005013456.5/rna-XM_005014001.5/rna-XM_005016228.5/rna-XM_005018562.4/rna-XM_005019743.5/rna-XM_005021571.5/rna-XM_005021583.5/rna-XM_005023234.5/rna-XM_005023236.5/rna-XM_005024271.5/rna-XM_005026154.5/rna-XM_005029250.5/rna-XM_005030419.5/rna-XM_005030420.5/rna-XM_013091805.4/rna-XM_013093850.4/rna-XM_013093851.4/rna-XM_013094320.4/rna-XM_013094600.4/…	235
BP	GO:0032006	regulation of TOR signaling	6/1007	58/13714	0.251386	0.580009	0.469683	rna-XM_027446403.2/rna-XM_027453844.2/rna-XM_027453846.2/rna-XM_038170620.1/rna-XM_038170621.1/rna-XM_038170622.1	6
BP	GO:0048863	stem cell differentiation	6/1007	58/13714	0.251386	0.580009	0.469683	rna-XM_027460075.2/rna-XM_027460077.2/rna-XM_038170229.1/rna-XM_038171011.1/rna-XM_038179751.1/rna-XM_038179761.1	6
BP	GO:0042326	negative regulation of phosphorylation	4/1007	35/13714	0.253603	0.58398	0.472898	rna-XM_027446403.2/rna-XM_038170620.1/rna-XM_038170621.1/rna-XM_038170622.1	4
BP	GO:1905037	autophagosome organization	4/1007	35/13714	0.253603	0.58398	0.472898	rna-XM_027446403.2/rna-XM_038170620.1/rna-XM_038170621.1/rna-XM_038170622.1	4
MF	GO:0051536	iron-sulfur cluster binding	7/1434	63/17773	0.243854	0.584134	0.47479	rna-XM_021269013.3/rna-XM_027451212.2/rna-XM_027451213.2/rna-XM_027451214.2/rna-XM_027451215.2/rna-XM_027451217.2/rna-XM_027457229.2	7
MF	GO:0051540	metal cluster binding	7/1434	63/17773	0.243854	0.584134	0.47479	rna-XM_021269013.3/rna-XM_027451212.2/rna-XM_027451213.2/rna-XM_027451214.2/rna-XM_027451215.2/rna-XM_027451217.2/rna-XM_027457229.2	7
BP	GO:0001666	response to hypoxia	3/1007	24/13714	0.256617	0.585479	0.474112	rna-XM_027460043.1/rna-XM_027466155.2/rna-XM_027466156.2	3
BP	GO:0036293	response to decreased oxygen levels	3/1007	24/13714	0.256617	0.585479	0.474112	rna-XM_027460043.1/rna-XM_027466155.2/rna-XM_027466156.2	3
BP	GO:0043412	macromolecule modification	62/1007	777/13714	0.26098	0.585479	0.474112	rna-XM_005009109.5/rna-XM_005009984.5/rna-XM_005022277.5/rna-XM_005028187.4/rna-XM_013098516.4/rna-XM_013102186.4/rna-XM_021276866.3/rna-XM_027446403.2/rna-XM_027446501.2/rna-XM_027449868.2/rna-XM_027453543.2/rna-XM_027455203.2/rna-XM_027455204.2/rna-XM_027455311.2/rna-XM_027457223.2/rna-XM_027457224.2/rna-XM_027457450.2/rna-XM_027457451.2/rna-XM_027460749.2/rna-XM_027460750.2/rna-XM_027463289.2/…	62
BP	GO:0048284	organelle fusion	5/1007	47/13714	0.261056	0.585479	0.474112	rna-XM_038170748.1/rna-XM_038174847.1/rna-XM_038174848.1/rna-XM_038174849.1/rna-XM_038174850.1	5
BP	GO:0050767	regulation of neurogenesis	5/1007	47/13714	0.261056	0.585479	0.474112	rna-XM_027460075.2/rna-XM_027460077.2/rna-XM_038170547.1/rna-XM_038179751.1/rna-XM_038179761.1	5
BP	GO:0000413	protein peptidyl-prolyl isomerization	1/1007	4/13714	0.262944	0.585479	0.474112	rna-XM_027455311.2	1
BP	GO:0006851	mitochondrial calcium ion transmembrane transport	1/1007	4/13714	0.262944	0.585479	0.474112	rna-XM_027455686.2	1
BP	GO:0007007	inner mitochondrial membrane organization	1/1007	4/13714	0.262944	0.585479	0.474112	rna-XM_027455686.2	1
BP	GO:0008209	androgen metabolic process	1/1007	4/13714	0.262944	0.585479	0.474112	rna-XM_027446356.2	1
BP	GO:0010799	regulation of peptidyl-threonine phosphorylation	1/1007	4/13714	0.262944	0.585479	0.474112	rna-XM_027457224.2	1
BP	GO:0010800	positive regulation of peptidyl-threonine phosphorylation	1/1007	4/13714	0.262944	0.585479	0.474112	rna-XM_027457224.2	1
BP	GO:0010880	regulation of release of sequestered calcium ion into cytosol by sarcoplasmic reticulum	1/1007	4/13714	0.262944	0.585479	0.474112	rna-XM_027455311.2	1
BP	GO:0014808	release of sequestered calcium ion into cytosol by sarcoplasmic reticulum	1/1007	4/13714	0.262944	0.585479	0.474112	rna-XM_027455311.2	1
BP	GO:0014821	phasic smooth muscle contraction	1/1007	4/13714	0.262944	0.585479	0.474112	rna-XM_038171011.1	1
BP	GO:0018208	peptidyl-proline modification	1/1007	4/13714	0.262944	0.585479	0.474112	rna-XM_027455311.2	1
BP	GO:0021544	subpallium development	1/1007	4/13714	0.262944	0.585479	0.474112	rna-XM_005029250.5	1
BP	GO:0032515	negative regulation of phosphoprotein phosphatase activity	1/1007	4/13714	0.262944	0.585479	0.474112	rna-XM_027455311.2	1
BP	GO:0034214	protein hexamerization	1/1007	4/13714	0.262944	0.585479	0.474112	rna-XM_027455686.2	1
BP	GO:0034982	mitochondrial protein processing	1/1007	4/13714	0.262944	0.585479	0.474112	rna-XM_013093580.4	1
BP	GO:0043266	regulation of potassium ion transport	1/1007	4/13714	0.262944	0.585479	0.474112	rna-XM_027457317.2	1
BP	GO:0043666	regulation of phosphoprotein phosphatase activity	1/1007	4/13714	0.262944	0.585479	0.474112	rna-XM_027455311.2	1
BP	GO:0048486	parasympathetic nervous system development	1/1007	4/13714	0.262944	0.585479	0.474112	rna-XM_038171011.1	1
BP	GO:0048678	response to axon injury	1/1007	4/13714	0.262944	0.585479	0.474112	rna-XM_027455311.2	1
BP	GO:0050772	positive regulation of axonogenesis	1/1007	4/13714	0.262944	0.585479	0.474112	rna-XM_038170547.1	1
BP	GO:0051280	negative regulation of release of sequestered calcium ion into cytosol	1/1007	4/13714	0.262944	0.585479	0.474112	rna-XM_027455311.2	1
BP	GO:0051284	positive regulation of sequestering of calcium ion	1/1007	4/13714	0.262944	0.585479	0.474112	rna-XM_027455311.2	1
BP	GO:0060314	regulation of ryanodine-sensitive calcium-release channel activity	1/1007	4/13714	0.262944	0.585479	0.474112	rna-XM_027455311.2	1
BP	GO:0060315	negative regulation of ryanodine-sensitive calcium-release channel activity	1/1007	4/13714	0.262944	0.585479	0.474112	rna-XM_027455311.2	1
BP	GO:0071025	RNA surveillance	1/1007	4/13714	0.262944	0.585479	0.474112	rna-XM_038169845.1	1
BP	GO:0072202	cell differentiation involved in metanephros development	1/1007	4/13714	0.262944	0.585479	0.474112	rna-XM_038171011.1	1
BP	GO:0072210	metanephric nephron development	1/1007	4/13714	0.262944	0.585479	0.474112	rna-XM_038171011.1	1
BP	GO:0099538	synaptic signaling via neuropeptide	1/1007	4/13714	0.262944	0.585479	0.474112	rna-XM_038170547.1	1
BP	GO:1903514	release of sequestered calcium ion into cytosol by endoplasmic reticulum	1/1007	4/13714	0.262944	0.585479	0.474112	rna-XM_027455311.2	1
BP	GO:1903672	positive regulation of sprouting angiogenesis	1/1007	4/13714	0.262944	0.585479	0.474112	rna-XM_027451416.2	1
BP	GO:2000647	negative regulation of stem cell proliferation	1/1007	4/13714	0.262944	0.585479	0.474112	rna-XM_005029250.5	1
BP	GO:0006508	proteolysis	73/1007	923/13714	0.265213	0.589974	0.477753	rna-XM_005016191.5/rna-XM_013092772.4/rna-XM_013093580.4/rna-XM_013096851.4/rna-XM_013096896.4/rna-XM_021267324.3/rna-XM_021270005.3/rna-XM_021270175.3/rna-XM_021270177.3/rna-XM_021276866.3/rna-XM_027446057.2/rna-XM_027446368.2/rna-XM_027446369.2/rna-XM_027446370.2/rna-XM_027446501.2/rna-XM_027446926.2/rna-XM_027447008.2/rna-XM_027452411.2/rna-XM_027452425.2/rna-XM_027452440.2/rna-XM_027454322.2/…	73
MF	GO:0008757	S-adenosylmethionine-dependent methyltransferase activity	26/1434	279/17773	0.248506	0.591586	0.480847	rna-XM_005011647.5/rna-XM_005011649.5/rna-XM_013096363.4/rna-XM_027454101.2/rna-XM_027455672.2/rna-XM_027455673.2/rna-XM_027455676.2/rna-XM_027455677.2/rna-XM_027455679.2/rna-XM_027455680.2/rna-XM_027465835.2/rna-XM_027465843.2/rna-XM_027469552.2/rna-XM_027469553.2/rna-XM_038179051.1/rna-XM_038179056.1/rna-XM_038179075.1/rna-XM_038179080.1/rna-XM_038179081.1/rna-XM_038179919.1/rna-XR_003499734.2/…	26
MF	GO:0004535	poly(A)-specific ribonuclease activity	2/1434	12/17773	0.251807	0.591586	0.480847	rna-XM_038179053.1/rna-XM_038179054.1	2
MF	GO:0004709	MAP kinase kinase kinase activity	2/1434	12/17773	0.251807	0.591586	0.480847	rna-XM_027454464.2/rna-XM_038183449.1	2
MF	GO:0005315	inorganic phosphate transmembrane transporter activity	2/1434	12/17773	0.251807	0.591586	0.480847	rna-XM_027452475.2/rna-XM_027452480.2	2
MF	GO:0008142	oxysterol binding	2/1434	12/17773	0.251807	0.591586	0.480847	rna-XM_027466155.2/rna-XM_027466156.2	2
MF	GO:0030976	thiamine pyrophosphate binding	2/1434	12/17773	0.251807	0.591586	0.480847	rna-XM_027450994.2/rna-XM_027450995.2	2
MF	GO:0019787	ubiquitin-like protein transferase activity	28/1434	303/17773	0.252665	0.591704	0.480943	rna-XM_013098516.4/rna-XM_021276866.3/rna-XM_027446057.2/rna-XM_027446501.2/rna-XM_027455203.2/rna-XM_027455204.2/rna-XM_027457223.2/rna-XM_027457224.2/rna-XM_027470051.2/rna-XM_027470053.2/rna-XM_027470054.2/rna-XM_027470055.2/rna-XM_027470056.2/rna-XM_027470057.2/rna-XM_027470058.2/rna-XM_027471662.2/rna-XM_038165306.1/rna-XM_038165307.1/rna-XM_038165308.1/rna-XM_038170931.1/rna-XM_038176769.1/…	28
CC	GO:0032154	cleavage furrow	3/1266	20/17135	0.180232	0.592415	0.500653	rna-XM_027463022.2/rna-XM_038174626.1/rna-XM_038183376.1	3
CC	GO:0001725	stress fiber	5/1266	41/17135	0.182931	0.592415	0.500653	rna-XM_005008984.5/rna-XM_027459787.2/rna-XM_027459788.2/rna-XM_027459789.2/rna-XM_027459790.2	5
CC	GO:0032432	actin filament bundle	5/1266	41/17135	0.182931	0.592415	0.500653	rna-XM_005008984.5/rna-XM_027459787.2/rna-XM_027459788.2/rna-XM_027459789.2/rna-XM_027459790.2	5
CC	GO:0097517	contractile actin filament bundle	5/1266	41/17135	0.182931	0.592415	0.500653	rna-XM_005008984.5/rna-XM_027459787.2/rna-XM_027459788.2/rna-XM_027459789.2/rna-XM_027459790.2	5
CC	GO:1902495	transmembrane transporter complex	23/1266	255/17135	0.186475	0.592762	0.500947	rna-CYTB/rna-XM_005012191.5/rna-XM_005013183.5/rna-XM_013093606.4/rna-XM_013093607.4/rna-XM_013093844.4/rna-XM_013093845.4/rna-XM_013093846.4/rna-XM_013093848.4/rna-XM_013095553.4/rna-XM_013101648.4/rna-XM_021267270.3/rna-XM_021273889.3/rna-XM_021273890.3/rna-XM_021273891.3/rna-XM_027450664.2/rna-XM_027453400.2/rna-XM_027455311.2/rna-XM_027456598.2/rna-XM_027457317.2/rna-XM_027460043.1/rna-XM_027…	23
CC	GO:0005875	microtubule associated complex	11/1266	110/17135	0.188783	0.592762	0.500947	gene-LOC113844444/rna-XM_027450828.2/rna-XM_027450830.2/rna-XM_038166745.1/rna-XM_038166746.1/rna-XM_038166747.1/rna-XM_038166748.1/rna-XM_038174042.1/rna-XM_038174044.1/rna-XM_038186972.1/rna-XM_038186973.1	11
CC	GO:0005886	plasma membrane	191/1266	2437/17135	0.190676	0.592762	0.500947	rna-NM_001310347.1/rna-XM_005009984.5/rna-XM_005011322.5/rna-XM_005012191.5/rna-XM_005012876.5/rna-XM_005013183.5/rna-XM_005016943.5/rna-XM_005016976.4/rna-XM_005018562.4/rna-XM_005021571.5/rna-XM_005021583.5/rna-XM_005023397.5/rna-XM_005027156.5/rna-XM_013093606.4/rna-XM_013093607.4/rna-XM_013093844.4/rna-XM_013093845.4/rna-XM_013093846.4/rna-XM_013093848.4/rna-XM_013094535.4/rna-XM_013094600.4/…	191
CC	GO:0030125	clathrin vesicle coat	4/1266	31/17135	0.192812	0.592762	0.500947	rna-XM_038170925.1/rna-XM_038170926.1/rna-XM_038170927.1/rna-XM_038170928.1	4
CC	GO:0030863	cortical cytoskeleton	4/1266	31/17135	0.192812	0.592762	0.500947	rna-XM_027459787.2/rna-XM_027459788.2/rna-XM_027459789.2/rna-XM_027459790.2	4
CC	GO:0016011	dystroglycan complex	2/1266	11/17135	0.192894	0.592762	0.500947	rna-XM_027468559.2/rna-XM_038186535.1	2
CC	GO:0016012	sarcoglycan complex	2/1266	11/17135	0.192894	0.592762	0.500947	rna-XM_027468559.2/rna-XM_038186535.1	2
MF	GO:0004527	exonuclease activity	6/1434	53/17773	0.253939	0.592795	0.481829	rna-XM_038171209.1/rna-XM_038171212.1/rna-XM_038174922.1/rna-XM_038174923.1/rna-XM_038179053.1/rna-XM_038179054.1	6
MF	GO:0004601	peroxidase activity	4/1434	32/17773	0.255919	0.593634	0.482512	rna-XM_005019865.5/rna-XM_027460711.2/rna-XR_217284.5/rna-XR_217285.5	4
MF	GO:0016684	oxidoreductase activity, acting on peroxide as acceptor	4/1434	32/17773	0.255919	0.593634	0.482512	rna-XM_005019865.5/rna-XM_027460711.2/rna-XR_217284.5/rna-XR_217285.5	4
BP	GO:0009890	negative regulation of biosynthetic process	28/1007	336/13714	0.268557	0.596849	0.48332	rna-XM_005016976.4/rna-XM_005016981.5/rna-XM_005029250.5/rna-XM_013091805.4/rna-XM_021266696.3/rna-XM_021266700.3/rna-XM_021278541.3/rna-XM_027451076.2/rna-XM_027451077.2/rna-XM_027457343.2/rna-XM_027467451.2/rna-XM_027467452.2/rna-XM_027472661.2/rna-XM_038165311.1/rna-XM_038165312.1/rna-XM_038174578.1/rna-XM_038175538.1/rna-XM_038175539.1/rna-XM_038179053.1/rna-XM_038179054.1/rna-XM_038181172.1/…	28
CC	GO:0042641	actomyosin	5/1266	42/17135	0.195963	0.597829	0.505229	rna-XM_005008984.5/rna-XM_027459787.2/rna-XM_027459788.2/rna-XM_027459789.2/rna-XM_027459790.2	5
MF	GO:0005230	extracellular ligand-gated ion channel activity	15/1434	154/17773	0.260475	0.602298	0.489554	rna-XM_005012191.5/rna-XM_013093844.4/rna-XM_013093845.4/rna-XM_013093846.4/rna-XM_013093848.4/rna-XM_021267270.3/rna-XM_027453400.2/rna-XM_027456598.2/rna-XM_027460181.2/rna-XM_038165945.1/rna-XM_038170310.1/rna-XM_038181262.1/rna-XM_038181263.1/rna-XM_038181264.1/rna-XM_038181265.1	15
BP	GO:0002832	negative regulation of response to biotic stimulus	2/1007	14/13714	0.274759	0.607869	0.492244	rna-XM_038179053.1/rna-XM_038179054.1	2
BP	GO:0006047	UDP-N-acetylglucosamine metabolic process	2/1007	14/13714	0.274759	0.607869	0.492244	rna-XM_027446327.2/rna-XM_027446328.2	2
BP	GO:0036294	cellular response to decreased oxygen levels	2/1007	14/13714	0.274759	0.607869	0.492244	rna-XM_027466155.2/rna-XM_027466156.2	2
BP	GO:0071456	cellular response to hypoxia	2/1007	14/13714	0.274759	0.607869	0.492244	rna-XM_027466155.2/rna-XM_027466156.2	2
BP	GO:0042981	regulation of apoptotic process	31/1007	376/13714	0.275124	0.607869	0.492244	rna-XM_005029250.5/rna-XM_013091805.4/rna-XM_013105371.4/rna-XM_021266696.3/rna-XM_021266700.3/rna-XM_027446470.2/rna-XM_027446471.2/rna-XM_027452411.2/rna-XM_027452425.2/rna-XM_027452440.2/rna-XM_027454464.2/rna-XM_027460043.1/rna-XM_027467451.2/rna-XM_027467452.2/rna-XM_027467628.2/rna-XM_038167438.1/rna-XM_038170176.1/rna-XM_038170547.1/rna-XM_038170741.1/rna-XM_038170893.1/rna-XM_038170894.1/…	31
BP	GO:0009743	response to carbohydrate	5/1007	48/13714	0.27541	0.607869	0.492244	rna-XM_027455264.2/rna-XM_027455265.2/rna-XM_027455266.2/rna-XM_027455267.2/rna-XM_027455311.2	5
BP	GO:0022904	respiratory electron transport chain	5/1007	48/13714	0.27541	0.607869	0.492244	rna-COX3/rna-CYTB/rna-ND4/rna-ND4L/rna-ND5	5
BP	GO:0045935	positive regulation of nucleobase-containing compound metabolic process	41/1007	506/13714	0.275578	0.607869	0.492244	rna-XM_005016976.4/rna-XM_005016981.5/rna-XM_005026154.5/rna-XM_005026667.5/rna-XM_005029250.5/rna-XM_021278541.3/rna-XM_027451076.2/rna-XM_027451077.2/rna-XM_027451424.2/rna-XM_027454464.2/rna-XM_027456290.2/rna-XM_027456291.2/rna-XM_027456293.2/rna-XM_027456733.2/rna-XM_027456734.2/rna-XM_027456736.2/rna-XM_027456737.2/rna-XM_027457343.2/rna-XM_027466155.2/rna-XM_027466156.2/rna-XM_027467593.2/…	41
BP	GO:0002683	negative regulation of immune system process	6/1007	60/13714	0.276807	0.608253	0.492554	rna-XM_038170176.1/rna-XM_038179053.1/rna-XM_038179054.1/rna-XR_002403765.3/rna-XR_003495567.2/rna-XR_005263187.1	6
BP	GO:0002790	peptide secretion	6/1007	60/13714	0.276807	0.608253	0.492554	rna-XM_005026667.5/rna-XM_027455264.2/rna-XM_027455265.2/rna-XM_027455266.2/rna-XM_027455267.2/rna-XM_027455311.2	6
BP	GO:0030072	peptide hormone secretion	6/1007	60/13714	0.276807	0.608253	0.492554	rna-XM_005026667.5/rna-XM_027455264.2/rna-XM_027455265.2/rna-XM_027455266.2/rna-XM_027455267.2/rna-XM_027455311.2	6
BP	GO:0008589	regulation of smoothened signaling pathway	3/1007	25/13714	0.277041	0.608253	0.492554	rna-XM_027466155.2/rna-XM_027466156.2/rna-XM_027469565.2	3
BP	GO:0051250	negative regulation of lymphocyte activation	3/1007	25/13714	0.277041	0.608253	0.492554	rna-XR_002403765.3/rna-XR_003495567.2/rna-XR_005263187.1	3
CC	GO:0030133	transport vesicle	13/1266	136/17135	0.204932	0.609826	0.515367	rna-XM_027446521.2/rna-XM_027461505.2/rna-XM_038170925.1/rna-XM_038170926.1/rna-XM_038170927.1/rna-XM_038170928.1/rna-XM_038171370.1/rna-XM_038171613.1/rna-XM_038171620.1/rna-XM_038171628.1/rna-XM_038171633.1/rna-XM_038171634.1/rna-XM_038171643.1	13
CC	GO:0001891	phagocytic cup	1/1266	3/17135	0.20569	0.609826	0.515367	rna-XM_027446290.2	1
CC	GO:0005846	nuclear cap binding complex	1/1266	3/17135	0.20569	0.609826	0.515367	rna-XM_027446939.2	1
CC	GO:0033010	paranodal junction	1/1266	3/17135	0.20569	0.609826	0.515367	rna-XM_027451306.2	1
BP	GO:0006164	purine nucleotide biosynthetic process	12/1007	134/13714	0.279325	0.612696	0.496152	rna-XM_005021583.5/rna-XM_013101432.4/rna-XM_013101434.4/rna-XM_027449570.2/rna-XM_027467196.2/rna-XM_027467199.2/rna-XM_038171014.1/rna-XM_038171015.1/rna-XM_038171016.1/rna-XM_038171017.1/rna-XM_038185384.1/rna-XM_038185386.1	12
BP	GO:0043066	negative regulation of apoptotic process	16/1007	185/13714	0.283927	0.622212	0.503858	rna-XM_013091805.4/rna-XM_021266696.3/rna-XM_021266700.3/rna-XM_027467451.2/rna-XM_027467452.2/rna-XM_038170176.1/rna-XM_038170547.1/rna-XM_038171011.1/rna-XM_038181172.1/rna-XM_038186088.1/rna-XM_038186089.1/rna-XM_038186091.1/rna-XM_038186092.1/rna-XM_038186093.1/rna-XM_038186094.1/rna-XM_038186117.1	16
BP	GO:0060491	regulation of cell projection assembly	4/1007	37/13714	0.286968	0.62771	0.50831	rna-XM_038170176.1/rna-XR_002403765.3/rna-XR_003495567.2/rna-XR_005263187.1	4
BP	GO:0120032	regulation of plasma membrane bounded cell projection assembly	4/1007	37/13714	0.286968	0.62771	0.50831	rna-XM_038170176.1/rna-XR_002403765.3/rna-XR_003495567.2/rna-XR_005263187.1	4
MF	GO:0016616	oxidoreductase activity, acting on the CH-OH group of donors, NAD or NADP as acceptor	11/1434	110/17773	0.273165	0.629653	0.511788	rna-XM_021273036.3/rna-XM_027446356.2/rna-XM_027449702.2/rna-XM_027449703.1/rna-XM_027449704.2/rna-XM_027449706.2/rna-XM_027459191.2/rna-XM_027468352.2/rna-XM_027468353.2/rna-XM_038170775.1/rna-XM_038170776.1	11
MF	GO:0000339	RNA cap binding	2/1434	13/17773	0.282782	0.632809	0.514353	rna-XM_027446939.2/rna-XM_027467640.2	2
MF	GO:0017025	TBP-class protein binding	2/1434	13/17773	0.282782	0.632809	0.514353	rna-XM_005029265.4/rna-XM_027463034.2	2
MF	GO:0034212	peptide N-acetyltransferase activity	2/1434	13/17773	0.282782	0.632809	0.514353	rna-XM_005029265.4/rna-XM_027463034.2	2
MF	GO:0005215	transporter activity	123/1434	1449/17773	0.284171	0.632809	0.514353	rna-COX3/rna-CYTB/rna-ND3/rna-ND4/rna-ND4L/rna-ND5/rna-ND6/rna-XM_005012191.5/rna-XM_005013183.5/rna-XM_005015728.5/rna-XM_005017887.5/rna-XM_005018338.5/rna-XM_005019759.5/rna-XM_005027003.5/rna-XM_013093606.4/rna-XM_013093607.4/rna-XM_013093844.4/rna-XM_013093845.4/rna-XM_013093846.4/rna-XM_013093848.4/rna-XM_013094600.4/rna-XM_013094601.4/rna-XM_013095553.4/rna-XM_013099790.4/rna-XM_021267270.…	123
MF	GO:0016491	oxidoreductase activity	64/1434	737/17773	0.284452	0.632809	0.514353	rna-COX3/rna-CYTB/rna-ND3/rna-ND4/rna-ND4L/rna-ND5/rna-ND6/rna-NM_001310378.1/rna-XM_005009109.5/rna-XM_005019096.5/rna-XM_005019097.5/rna-XM_005019749.5/rna-XM_005019865.5/rna-XM_005025088.5/rna-XM_005025843.5/rna-XM_013094535.4/rna-XM_013095220.4/rna-XM_013104576.4/rna-XM_021270002.3/rna-XM_021273036.3/rna-XM_027446222.2/rna-XM_027446356.2/rna-XM_027449702.2/rna-XM_027449703.1/rna-XM_027449704.…	64
MF	GO:0004129	cytochrome-c oxidase activity	1/1434	4/17773	0.285757	0.632809	0.514353	rna-COX3	1
MF	GO:0005158	insulin receptor binding	1/1434	4/17773	0.285757	0.632809	0.514353	rna-XM_038170176.1	1
MF	GO:0005159	insulin-like growth factor receptor binding	1/1434	4/17773	0.285757	0.632809	0.514353	rna-XM_038170176.1	1
MF	GO:0005528	FK506 binding	1/1434	4/17773	0.285757	0.632809	0.514353	rna-XM_027455311.2	1
MF	GO:0016675	oxidoreductase activity, acting on a heme group of donors	1/1434	4/17773	0.285757	0.632809	0.514353	rna-COX3	1
MF	GO:0019834	phospholipase A2 inhibitor activity	1/1434	4/17773	0.285757	0.632809	0.514353	rna-XM_038171010.1	1
MF	GO:0043125	ErbB-3 class receptor binding	1/1434	4/17773	0.285757	0.632809	0.514353	rna-XM_038170176.1	1
MF	GO:0050840	extracellular matrix binding	1/1434	4/17773	0.285757	0.632809	0.514353	rna-XM_027451486.1	1
BP	GO:0006955	immune response	36/1007	444/13714	0.289994	0.633298	0.512836	rna-NM_001310380.1/rna-XM_005021571.5/rna-XM_013091805.4/rna-XM_013094535.4/rna-XM_013094722.4/rna-XM_021266696.3/rna-XM_021266700.3/rna-XM_021267626.3/rna-XM_021268856.3/rna-XM_027446249.2/rna-XM_027446333.2/rna-XM_027446334.2/rna-XM_027446393.2/rna-XM_027457224.2/rna-XM_027466155.2/rna-XM_027466156.2/rna-XM_027467201.2/rna-XM_027467203.2/rna-XM_027467451.2/rna-XM_027467452.2/rna-XM_038169715.1/…	36
BP	GO:0010941	regulation of cell death	31/1007	379/13714	0.290329	0.633298	0.512836	rna-XM_005029250.5/rna-XM_013091805.4/rna-XM_013105371.4/rna-XM_021266696.3/rna-XM_021266700.3/rna-XM_027446470.2/rna-XM_027446471.2/rna-XM_027452411.2/rna-XM_027452425.2/rna-XM_027452440.2/rna-XM_027454464.2/rna-XM_027460043.1/rna-XM_027467451.2/rna-XM_027467452.2/rna-XM_027467628.2/rna-XM_038167438.1/rna-XM_038170176.1/rna-XM_038170547.1/rna-XM_038170741.1/rna-XM_038170893.1/rna-XM_038170894.1/…	31
BP	GO:0043067	regulation of programmed cell death	31/1007	379/13714	0.290329	0.633298	0.512836	rna-XM_005029250.5/rna-XM_013091805.4/rna-XM_013105371.4/rna-XM_021266696.3/rna-XM_021266700.3/rna-XM_027446470.2/rna-XM_027446471.2/rna-XM_027452411.2/rna-XM_027452425.2/rna-XM_027452440.2/rna-XM_027454464.2/rna-XM_027460043.1/rna-XM_027467451.2/rna-XM_027467452.2/rna-XM_027467628.2/rna-XM_038167438.1/rna-XM_038170176.1/rna-XM_038170547.1/rna-XM_038170741.1/rna-XM_038170893.1/rna-XM_038170894.1/…	31
CC	GO:0043228	non-membrane-bounded organelle	188/1266	2414/17135	0.220308	0.636607	0.538	gene-LOC113844444/rna-NM_001310384.1/rna-XM_005008982.4/rna-XM_005008984.5/rna-XM_005008990.4/rna-XM_005009109.5/rna-XM_005015048.5/rna-XM_005015049.5/rna-XM_005015050.5/rna-XM_005015051.5/rna-XM_005016976.4/rna-XM_005021215.4/rna-XM_005021571.5/rna-XM_005025844.5/rna-XM_005028187.4/rna-XM_013091819.4/rna-XM_013091821.4/rna-XM_013091823.4/rna-XM_013106275.4/rna-XM_021266706.3/rna-XM_021269218.3/r…	188
CC	GO:0043232	intracellular non-membrane-bounded organelle	188/1266	2414/17135	0.220308	0.636607	0.538	gene-LOC113844444/rna-NM_001310384.1/rna-XM_005008982.4/rna-XM_005008984.5/rna-XM_005008990.4/rna-XM_005009109.5/rna-XM_005015048.5/rna-XM_005015049.5/rna-XM_005015050.5/rna-XM_005015051.5/rna-XM_005016976.4/rna-XM_005021215.4/rna-XM_005021571.5/rna-XM_005025844.5/rna-XM_005028187.4/rna-XM_013091819.4/rna-XM_013091821.4/rna-XM_013091823.4/rna-XM_013106275.4/rna-XM_021266706.3/rna-XM_021269218.3/r…	188
CC	GO:0016010	dystrophin-associated glycoprotein complex	2/1266	12/17135	0.220771	0.636607	0.538	rna-XM_027468559.2/rna-XM_038186535.1	2
CC	GO:0090665	glycoprotein complex	2/1266	12/17135	0.220771	0.636607	0.538	rna-XM_027468559.2/rna-XM_038186535.1	2
MF	GO:0004252	serine-type endopeptidase activity	16/1434	169/17773	0.288766	0.637546	0.518204	rna-XM_013092772.4/rna-XM_013093580.4/rna-XM_021267324.3/rna-XM_021270005.3/rna-XM_027446926.2/rna-XM_027447008.2/rna-XM_027471644.2/rna-XM_027471645.2/rna-XM_038165316.1/rna-XM_038169846.1/rna-XM_038169847.1/rna-XM_038176923.1/rna-XM_038185998.1/rna-XR_003492666.2/rna-XR_005262802.1/rna-XR_005262803.1	16
BP	GO:0008593	regulation of Notch signaling pathway	3/1007	26/13714	0.297614	0.64799	0.524733	rna-XM_027459955.2/rna-XM_027459956.2/rna-XM_038180826.1	3
BP	GO:0070482	response to oxygen levels	3/1007	26/13714	0.297614	0.64799	0.524733	rna-XM_027460043.1/rna-XM_027466155.2/rna-XM_027466156.2	3
BP	GO:0043069	negative regulation of programmed cell death	16/1007	187/13714	0.298584	0.648905	0.525473	rna-XM_013091805.4/rna-XM_021266696.3/rna-XM_021266700.3/rna-XM_027467451.2/rna-XM_027467452.2/rna-XM_038170176.1/rna-XM_038170547.1/rna-XM_038171011.1/rna-XM_038181172.1/rna-XM_038186088.1/rna-XM_038186089.1/rna-XM_038186091.1/rna-XM_038186092.1/rna-XM_038186093.1/rna-XM_038186094.1/rna-XM_038186117.1	16
BP	GO:0060548	negative regulation of cell death	16/1007	187/13714	0.298584	0.648905	0.525473	rna-XM_013091805.4/rna-XM_021266696.3/rna-XM_021266700.3/rna-XM_027467451.2/rna-XM_027467452.2/rna-XM_038170176.1/rna-XM_038170547.1/rna-XM_038171011.1/rna-XM_038181172.1/rna-XM_038186088.1/rna-XM_038186089.1/rna-XM_038186091.1/rna-XM_038186092.1/rna-XM_038186093.1/rna-XM_038186094.1/rna-XM_038186117.1	16
BP	GO:0002224	toll-like receptor signaling pathway	7/1007	74/13714	0.299785	0.649121	0.525649	rna-XM_021267626.3/rna-XM_038170176.1/rna-XM_038186340.1/rna-XM_038186342.1/rna-XM_038186349.1/rna-XM_038186350.1/rna-XM_038186354.1	7
BP	GO:0006403	RNA localization	7/1007	74/13714	0.299785	0.649121	0.525649	rna-XM_027446939.2/rna-XM_027465987.2/rna-XM_027465989.2/rna-XM_038174133.1/rna-XM_038174134.1/rna-XM_038174135.1/rna-XM_038185390.1	7
BP	GO:0009914	hormone transport	7/1007	74/13714	0.299785	0.649121	0.525649	rna-XM_005026667.5/rna-XM_027455264.2/rna-XM_027455265.2/rna-XM_027455266.2/rna-XM_027455267.2/rna-XM_027455311.2/rna-XM_038171088.1	7
BP	GO:0046879	hormone secretion	7/1007	74/13714	0.299785	0.649121	0.525649	rna-XM_005026667.5/rna-XM_027455264.2/rna-XM_027455265.2/rna-XM_027455266.2/rna-XM_027455267.2/rna-XM_027455311.2/rna-XM_038171088.1	7
BP	GO:0000288	nuclear-transcribed mRNA catabolic process, deadenylation-dependent decay	2/1007	15/13714	0.302782	0.649644	0.526072	rna-XM_038179053.1/rna-XM_038179054.1	2
BP	GO:0002042	cell migration involved in sprouting angiogenesis	2/1007	15/13714	0.302782	0.649644	0.526072	rna-XM_027453844.2/rna-XM_027453846.2	2
BP	GO:0002285	lymphocyte activation involved in immune response	2/1007	15/13714	0.302782	0.649644	0.526072	rna-XM_027466155.2/rna-XM_027466156.2	2
BP	GO:0006817	phosphate ion transport	2/1007	15/13714	0.302782	0.649644	0.526072	rna-XM_027452475.2/rna-XM_027452480.2	2
BP	GO:0035019	somatic stem cell population maintenance	2/1007	15/13714	0.302782	0.649644	0.526072	rna-XM_005016976.4/rna-XM_027457343.2	2
BP	GO:0036314	response to sterol	2/1007	15/13714	0.302782	0.649644	0.526072	rna-XM_027466155.2/rna-XM_027466156.2	2
BP	GO:0043124	negative regulation of I-kappaB kinase/NF-kappaB signaling	2/1007	15/13714	0.302782	0.649644	0.526072	rna-XM_027466155.2/rna-XM_027466156.2	2
BP	GO:0072332	intrinsic apoptotic signaling pathway by p53 class mediator	2/1007	15/13714	0.302782	0.649644	0.526072	rna-XM_038165311.1/rna-XM_038165312.1	2
BP	GO:0090049	regulation of cell migration involved in sprouting angiogenesis	2/1007	15/13714	0.302782	0.649644	0.526072	rna-XM_027453844.2/rna-XM_027453846.2	2
BP	GO:1903900	regulation of viral life cycle	2/1007	15/13714	0.302782	0.649644	0.526072	rna-XM_038179053.1/rna-XM_038179054.1	2
BP	GO:0006119	oxidative phosphorylation	4/1007	38/13714	0.303883	0.651415	0.527506	rna-COX3/rna-ND4/rna-ND4L/rna-ND5	4
MF	GO:0030170	pyridoxal phosphate binding	10/1434	101/17773	0.297002	0.651803	0.529792	rna-XM_005029267.5/rna-XM_021278561.3/rna-XM_027463026.2/rna-XM_027463027.2/rna-XM_027463028.2/rna-XM_027463030.2/rna-XM_027463031.2/rna-XM_027463032.2/rna-XM_038183374.1/rna-XM_038183375.1	10
MF	GO:0070279	vitamin B6 binding	10/1434	101/17773	0.297002	0.651803	0.529792	rna-XM_005029267.5/rna-XM_021278561.3/rna-XM_027463026.2/rna-XM_027463027.2/rna-XM_027463028.2/rna-XM_027463030.2/rna-XM_027463031.2/rna-XM_027463032.2/rna-XM_038183374.1/rna-XM_038183375.1	10
BP	GO:0009719	response to endogenous stimulus	31/1007	382/13714	0.30583	0.654994	0.530404	rna-XM_005019749.5/rna-XM_013091805.4/rna-XM_013101648.4/rna-XM_021266696.3/rna-XM_021266700.3/rna-XM_021273889.3/rna-XM_021273890.3/rna-XM_021273891.3/rna-XM_021278541.3/rna-XM_027451076.2/rna-XM_027451077.2/rna-XM_027451416.2/rna-XM_027467451.2/rna-XM_027467452.2/rna-XM_038165311.1/rna-XM_038165312.1/rna-XM_038170176.1/rna-XM_038170547.1/rna-XM_038170627.1/rna-XM_038170628.1/rna-XM_038170630.1/…	31
BP	GO:0007186	G protein-coupled receptor signaling pathway	23/1007	279/13714	0.311545	0.658746	0.533443	rna-XM_005016228.5/rna-XM_005018562.4/rna-XM_005024271.5/rna-XM_027446168.2/rna-XM_027446213.2/rna-XM_027446215.2/rna-XM_027446217.2/rna-XM_027446223.2/rna-XM_027456598.2/rna-XM_027458318.2/rna-XM_027458321.2/rna-XM_027458322.2/rna-XM_027458324.2/rna-XM_027458325.2/rna-XM_027468817.2/rna-XM_038169479.1/rna-XM_038169480.1/rna-XM_038180022.1/rna-XM_038180023.1/rna-XM_038180024.1/rna-XM_038180025.1/…	23
BP	GO:0006954	inflammatory response	15/1007	176/13714	0.312001	0.658746	0.533443	rna-XM_013091805.4/rna-XM_013094722.4/rna-XM_021266696.3/rna-XM_021266700.3/rna-XM_021268856.3/rna-XM_027466155.2/rna-XM_027466156.2/rna-XM_027467451.2/rna-XM_027467452.2/rna-XM_038186088.1/rna-XM_038186089.1/rna-XM_038186091.1/rna-XM_038186092.1/rna-XM_038186093.1/rna-XM_038186094.1	15
BP	GO:0043487	regulation of RNA stability	6/1007	63/13714	0.315943	0.658746	0.533443	rna-XM_038171011.1/rna-XM_038174133.1/rna-XM_038174134.1/rna-XM_038174135.1/rna-XM_038179053.1/rna-XM_038179054.1	6
BP	GO:0043488	regulation of mRNA stability	6/1007	63/13714	0.315943	0.658746	0.533443	rna-XM_038171011.1/rna-XM_038174133.1/rna-XM_038174134.1/rna-XM_038174135.1/rna-XM_038179053.1/rna-XM_038179054.1	6
BP	GO:0061013	regulation of mRNA catabolic process	6/1007	63/13714	0.315943	0.658746	0.533443	rna-XM_038171011.1/rna-XM_038174133.1/rna-XM_038174134.1/rna-XM_038174135.1/rna-XM_038179053.1/rna-XM_038179054.1	6
BP	GO:0032502	developmental process	132/1007	1726/13714	0.316267	0.658746	0.533443	rna-XM_005008984.5/rna-XM_005012650.5/rna-XM_005016976.4/rna-XM_005016981.5/rna-XM_005023397.5/rna-XM_005026154.5/rna-XM_005026667.5/rna-XM_005029250.5/rna-XM_013091805.4/rna-XM_013101648.4/rna-XM_013105802.4/rna-XM_021266696.3/rna-XM_021266700.3/rna-XM_021273889.3/rna-XM_021273890.3/rna-XM_021273891.3/rna-XM_021275047.3/rna-XM_021275049.3/rna-XM_021278541.3/rna-XM_027442884.2/rna-XM_027446213.2/…	132
BP	GO:0000028	ribosomal small subunit assembly	1/1007	5/13714	0.317081	0.658746	0.533443	rna-XM_027451486.1	1
BP	GO:0003416	endochondral bone growth	1/1007	5/13714	0.317081	0.658746	0.533443	rna-XM_005029250.5	1
BP	GO:0003417	growth plate cartilage development	1/1007	5/13714	0.317081	0.658746	0.533443	rna-XM_005029250.5	1
BP	GO:0006475	internal protein amino acid acetylation	1/1007	5/13714	0.317081	0.658746	0.533443	rna-XM_038178801.1	1
BP	GO:0006703	estrogen biosynthetic process	1/1007	5/13714	0.317081	0.658746	0.533443	rna-XM_027459191.2	1
BP	GO:0006957	complement activation, alternative pathway	1/1007	5/13714	0.317081	0.658746	0.533443	rna-XM_027446393.2	1
BP	GO:0010923	negative regulation of phosphatase activity	1/1007	5/13714	0.317081	0.658746	0.533443	rna-XM_027455311.2	1
BP	GO:0016573	histone acetylation	1/1007	5/13714	0.317081	0.658746	0.533443	rna-XM_038178801.1	1
BP	GO:0018393	internal peptidyl-lysine acetylation	1/1007	5/13714	0.317081	0.658746	0.533443	rna-XM_038178801.1	1
BP	GO:0031128	developmental induction	1/1007	5/13714	0.317081	0.658746	0.533443	rna-XM_038171011.1	1
BP	GO:0032410	negative regulation of transporter activity	1/1007	5/13714	0.317081	0.658746	0.533443	rna-XM_027455311.2	1
BP	GO:0032413	negative regulation of ion transmembrane transporter activity	1/1007	5/13714	0.317081	0.658746	0.533443	rna-XM_027455311.2	1
BP	GO:0035065	regulation of histone acetylation	1/1007	5/13714	0.317081	0.658746	0.533443	rna-XM_038178801.1	1
BP	GO:0038034	signal transduction in absence of ligand	1/1007	5/13714	0.317081	0.658746	0.533443	rna-XM_038171011.1	1
BP	GO:0048484	enteric nervous system development	1/1007	5/13714	0.317081	0.658746	0.533443	rna-XM_038171011.1	1
BP	GO:0051013	microtubule severing	1/1007	5/13714	0.317081	0.658746	0.533443	rna-XM_027454351.2	1
BP	GO:0051346	negative regulation of hydrolase activity	1/1007	5/13714	0.317081	0.658746	0.533443	rna-XM_027455311.2	1
BP	GO:0055075	potassium ion homeostasis	1/1007	5/13714	0.317081	0.658746	0.533443	rna-XM_027460043.1	1
BP	GO:0060351	cartilage development involved in endochondral bone morphogenesis	1/1007	5/13714	0.317081	0.658746	0.533443	rna-XM_005029250.5	1
BP	GO:0060591	chondroblast differentiation	1/1007	5/13714	0.317081	0.658746	0.533443	rna-XM_038176221.1	1
BP	GO:0070296	sarcoplasmic reticulum calcium ion transport	1/1007	5/13714	0.317081	0.658746	0.533443	rna-XM_027455311.2	1
BP	GO:0097192	extrinsic apoptotic signaling pathway in absence of ligand	1/1007	5/13714	0.317081	0.658746	0.533443	rna-XM_038171011.1	1
BP	GO:0098868	bone growth	1/1007	5/13714	0.317081	0.658746	0.533443	rna-XM_005029250.5	1
BP	GO:0150146	cell junction disassembly	1/1007	5/13714	0.317081	0.658746	0.533443	rna-XM_038170176.1	1
BP	GO:1901019	regulation of calcium ion transmembrane transporter activity	1/1007	5/13714	0.317081	0.658746	0.533443	rna-XM_027455311.2	1
BP	GO:1901020	negative regulation of calcium ion transmembrane transporter activity	1/1007	5/13714	0.317081	0.658746	0.533443	rna-XM_027455311.2	1
BP	GO:2001257	regulation of cation channel activity	1/1007	5/13714	0.317081	0.658746	0.533443	rna-XM_027455311.2	1
BP	GO:2001258	negative regulation of cation channel activity	1/1007	5/13714	0.317081	0.658746	0.533443	rna-XM_027455311.2	1
BP	GO:0071805	potassium ion transmembrane transport	3/1007	27/13714	0.318266	0.660625	0.534965	rna-XM_027455686.2/rna-XM_027457317.2/rna-XM_038170748.1	3
CC	GO:0150034	distal axon	6/1266	56/17135	0.230932	0.661376	0.558932	rna-XM_027446403.2/rna-XM_027456384.2/rna-XM_038170547.1/rna-XM_038170620.1/rna-XM_038170621.1/rna-XM_038170622.1	6
BP	GO:0033866	nucleoside bisphosphate biosynthetic process	4/1007	39/13714	0.320901	0.664341	0.537973	rna-XM_038171014.1/rna-XM_038171015.1/rna-XM_038171016.1/rna-XM_038171017.1	4
BP	GO:0034030	ribonucleoside bisphosphate biosynthetic process	4/1007	39/13714	0.320901	0.664341	0.537973	rna-XM_038171014.1/rna-XM_038171015.1/rna-XM_038171016.1/rna-XM_038171017.1	4
BP	GO:0034033	purine nucleoside bisphosphate biosynthetic process	4/1007	39/13714	0.320901	0.664341	0.537973	rna-XM_038171014.1/rna-XM_038171015.1/rna-XM_038171016.1/rna-XM_038171017.1	4
CC	GO:0030286	dynein complex	7/1266	68/17135	0.235353	0.667098	0.563768	gene-LOC113844444/rna-XM_027450828.2/rna-XM_027450830.2/rna-XM_038174042.1/rna-XM_038174044.1/rna-XM_038186972.1/rna-XM_038186973.1	7
CC	GO:0032153	cell division site	3/1266	23/17135	0.239273	0.667098	0.563768	rna-XM_027463022.2/rna-XM_038174626.1/rna-XM_038183376.1	3
CC	GO:0005905	clathrin-coated pit	4/1266	34/17135	0.240666	0.667098	0.563768	rna-XM_038170925.1/rna-XM_038170926.1/rna-XM_038170927.1/rna-XM_038170928.1	4
CC	GO:0016021	integral component of membrane	27/1266	316/17135	0.241887	0.667098	0.563768	rna-CYTB/rna-XM_005012191.5/rna-XM_005013183.5/rna-XM_013093606.4/rna-XM_013093607.4/rna-XM_013093844.4/rna-XM_013093845.4/rna-XM_013093846.4/rna-XM_013093848.4/rna-XM_013094535.4/rna-XM_013095553.4/rna-XM_013101648.4/rna-XM_021267270.3/rna-XM_021273889.3/rna-XM_021273890.3/rna-XM_021273891.3/rna-XM_027446393.2/rna-XM_027450664.2/rna-XM_027451383.2/rna-XM_027453400.2/rna-XM_027455311.2/rna-XM_027…	27
CC	GO:0031224	intrinsic component of membrane	27/1266	316/17135	0.241887	0.667098	0.563768	rna-CYTB/rna-XM_005012191.5/rna-XM_005013183.5/rna-XM_013093606.4/rna-XM_013093607.4/rna-XM_013093844.4/rna-XM_013093845.4/rna-XM_013093846.4/rna-XM_013093848.4/rna-XM_013094535.4/rna-XM_013095553.4/rna-XM_013101648.4/rna-XM_021267270.3/rna-XM_021273889.3/rna-XM_021273890.3/rna-XM_021273891.3/rna-XM_027446393.2/rna-XM_027450664.2/rna-XM_027451383.2/rna-XM_027453400.2/rna-XM_027455311.2/rna-XM_027…	27
CC	GO:0098793	presynapse	16/1266	178/17135	0.242437	0.667098	0.563768	rna-XM_027446403.2/rna-XM_027446521.2/rna-XM_027461505.2/rna-XM_038170547.1/rna-XM_038170620.1/rna-XM_038170621.1/rna-XM_038170622.1/rna-XM_038170925.1/rna-XM_038170926.1/rna-XM_038170927.1/rna-XM_038171613.1/rna-XM_038171620.1/rna-XM_038171628.1/rna-XM_038171633.1/rna-XM_038171634.1/rna-XM_038171643.1	16
BP	GO:0090287	regulation of cellular response to growth factor stimulus	9/1007	101/13714	0.32306	0.668224	0.541118	rna-XM_013101648.4/rna-XM_021273889.3/rna-XM_021273890.3/rna-XM_021273891.3/rna-XM_027451416.2/rna-XM_038170627.1/rna-XM_038170628.1/rna-XM_038170630.1/rna-XM_038182157.1	9
CC	GO:0005925	focal adhesion	8/1266	81/17135	0.248016	0.671812	0.567752	rna-XM_005008984.5/rna-XM_027459787.2/rna-XM_027459788.2/rna-XM_027459789.2/rna-XM_027459790.2/rna-XM_038169881.1/rna-XM_038169882.1/rna-XM_038180617.1	8
CC	GO:0008305	integrin complex	2/1266	13/17135	0.248937	0.671812	0.567752	rna-XM_027451383.2/rna-XM_038169843.1	2
CC	GO:0030015	CCR4-NOT core complex	2/1266	13/17135	0.248937	0.671812	0.567752	rna-XM_038179053.1/rna-XM_038179054.1	2
CC	GO:1990351	transporter complex	23/1266	267/17135	0.250621	0.672048	0.567951	rna-CYTB/rna-XM_005012191.5/rna-XM_005013183.5/rna-XM_013093606.4/rna-XM_013093607.4/rna-XM_013093844.4/rna-XM_013093845.4/rna-XM_013093846.4/rna-XM_013093848.4/rna-XM_013095553.4/rna-XM_013101648.4/rna-XM_021267270.3/rna-XM_021273889.3/rna-XM_021273890.3/rna-XM_021273891.3/rna-XM_027450664.2/rna-XM_027453400.2/rna-XM_027455311.2/rna-XM_027456598.2/rna-XM_027457317.2/rna-XM_027460043.1/rna-XM_027…	23
MF	GO:0140359	ABC-type transporter activity	10/1434	102/17773	0.307653	0.673164	0.547154	rna-XM_005017887.5/rna-XM_027443217.2/rna-XM_027443227.2/rna-XM_027443231.2/rna-XM_027443239.2/rna-XM_038174972.1/rna-XM_038174973.1/rna-XM_038174974.1/rna-XM_038174975.1/rna-XM_038174976.1	10
CC	GO:0019897	extrinsic component of plasma membrane	6/1266	58/17135	0.255937	0.674586	0.570097	rna-XM_027442884.2/rna-XM_027446223.2/rna-XM_027450446.2/rna-XM_038166207.1/rna-XM_038166208.1/rna-XM_038166209.1	6
CC	GO:0005874	microtubule	22/1266	256/17135	0.260171	0.674586	0.570097	gene-LOC113844444/rna-XM_027443208.2/rna-XM_027446549.2/rna-XM_027447581.2/rna-XM_027454041.2/rna-XM_038166745.1/rna-XM_038166746.1/rna-XM_038166747.1/rna-XM_038166748.1/rna-XM_038166749.1/rna-XM_038166752.1/rna-XM_038169916.1/rna-XM_038169999.1/rna-XM_038170415.1/rna-XM_038170416.1/rna-XM_038170417.1/rna-XM_038170418.1/rna-XM_038171004.1/rna-XM_038171005.1/rna-XM_038183199.1/rna-XM_038186972.1/r…	22
CC	GO:0005845	mRNA cap binding complex	1/1266	4/17135	0.264387	0.674586	0.570097	rna-XM_027446939.2	1
CC	GO:0014802	terminal cisterna	1/1266	4/17135	0.264387	0.674586	0.570097	rna-XM_027455311.2	1
CC	GO:0031105	septin complex	1/1266	4/17135	0.264387	0.674586	0.570097	rna-XM_038174626.1	1
CC	GO:0071540	eukaryotic translation initiation factor 3 complex, eIF3e	1/1266	4/17135	0.264387	0.674586	0.570097	rna-XM_038171669.1	1
CC	GO:0097038	perinuclear endoplasmic reticulum	1/1266	4/17135	0.264387	0.674586	0.570097	rna-XM_038170176.1	1
CC	GO:0098690	glycinergic synapse	1/1266	4/17135	0.264387	0.674586	0.570097	rna-XM_027456598.2	1
BP	GO:0009112	nucleobase metabolic process	2/1007	16/13714	0.330603	0.676704	0.547985	rna-XM_027446259.2/rna-XR_005261628.1	2
BP	GO:0030004	cellular monovalent inorganic cation homeostasis	2/1007	16/13714	0.330603	0.676704	0.547985	rna-XM_027460043.1/rna-XM_038170748.1	2
BP	GO:0042542	response to hydrogen peroxide	2/1007	16/13714	0.330603	0.676704	0.547985	rna-XM_027454464.2/rna-XM_027455311.2	2
BP	GO:0046461	neutral lipid catabolic process	2/1007	16/13714	0.330603	0.676704	0.547985	rna-XM_027446391.2/rna-XM_027453536.2	2
BP	GO:0046464	acylglycerol catabolic process	2/1007	16/13714	0.330603	0.676704	0.547985	rna-XM_027446391.2/rna-XM_027453536.2	2
BP	GO:0048010	vascular endothelial growth factor receptor signaling pathway	2/1007	16/13714	0.330603	0.676704	0.547985	rna-XM_027469712.2/rna-XM_038174901.1	2
BP	GO:0051208	sequestering of calcium ion	2/1007	16/13714	0.330603	0.676704	0.547985	rna-XM_027455311.2/rna-XM_027455686.2	2
BP	GO:0051209	release of sequestered calcium ion into cytosol	2/1007	16/13714	0.330603	0.676704	0.547985	rna-XM_027455311.2/rna-XM_027455686.2	2
BP	GO:0051282	regulation of sequestering of calcium ion	2/1007	16/13714	0.330603	0.676704	0.547985	rna-XM_027455311.2/rna-XM_027455686.2	2
BP	GO:0051283	negative regulation of sequestering of calcium ion	2/1007	16/13714	0.330603	0.676704	0.547985	rna-XM_027455311.2/rna-XM_027455686.2	2
BP	GO:0071453	cellular response to oxygen levels	2/1007	16/13714	0.330603	0.676704	0.547985	rna-XM_027466155.2/rna-XM_027466156.2	2
BP	GO:1902475	L-alpha-amino acid transmembrane transport	2/1007	16/13714	0.330603	0.676704	0.547985	rna-XM_027451480.2/rna-XM_027451484.2	2
CC	GO:0005635	nuclear envelope	15/1266	169/17135	0.267075	0.677341	0.572425	rna-XM_005012470.5/rna-XM_005012471.5/rna-XM_013092948.4/rna-XM_027446557.2/rna-XM_027448810.2/rna-XM_027448813.2/rna-XM_027452442.2/rna-XM_027452443.2/rna-XM_027465987.2/rna-XM_027465989.2/rna-XM_027469681.2/rna-XM_038172299.1/rna-XM_038172305.1/rna-XM_038172312.1/rna-XM_038185390.1	15
MF	GO:0016765	transferase activity, transferring alkyl or aryl (other than methyl) groups	6/1434	57/17773	0.310847	0.678127	0.551188	rna-XM_038170550.1/rna-XM_038170551.1/rna-XM_038170552.1/rna-XM_038171085.1/rna-XM_038171086.1/rna-XM_038171087.1	6
MF	GO:0070006	metalloaminopeptidase activity	2/1434	14/17773	0.313633	0.682175	0.554478	rna-XM_027466968.2/rna-XM_038170291.1	2
BP	GO:0022900	electron transport chain	5/1007	52/13714	0.334141	0.683352	0.553369	rna-COX3/rna-CYTB/rna-ND4/rna-ND4L/rna-ND5	5
BP	GO:0000122	negative regulation of transcription by RNA polymerase II	14/1007	166/13714	0.334553	0.683602	0.553571	rna-XM_005016976.4/rna-XM_005016981.5/rna-XM_005029250.5/rna-XM_021278541.3/rna-XM_027451076.2/rna-XM_027451077.2/rna-XM_027457343.2/rna-XM_027472661.2/rna-XM_038165311.1/rna-XM_038165312.1/rna-XM_038174578.1/rna-XM_038175538.1/rna-XM_038175539.1/rna-XR_005266648.1	14
MF	GO:0038023	signaling receptor activity	120/1434	1424/17773	0.316856	0.685119	0.556871	rna-NM_001310347.1/rna-NM_001310400.1/rna-XM_005012191.5/rna-XM_005013456.5/rna-XM_005016228.5/rna-XM_005016943.5/rna-XM_005018562.4/rna-XM_005023234.5/rna-XM_005023236.5/rna-XM_005029250.5/rna-XM_013093844.4/rna-XM_013093845.4/rna-XM_013093846.4/rna-XM_013093848.4/rna-XM_013093850.4/rna-XM_013093851.4/rna-XM_013094722.4/rna-XM_013095202.4/rna-XM_013108292.4/rna-XM_021267270.3/rna-XM_021267626.3/…	120
MF	GO:0060089	molecular transducer activity	120/1434	1424/17773	0.316856	0.685119	0.556871	rna-NM_001310347.1/rna-NM_001310400.1/rna-XM_005012191.5/rna-XM_005013456.5/rna-XM_005016228.5/rna-XM_005016943.5/rna-XM_005018562.4/rna-XM_005023234.5/rna-XM_005023236.5/rna-XM_005029250.5/rna-XM_013093844.4/rna-XM_013093845.4/rna-XM_013093846.4/rna-XM_013093848.4/rna-XM_013093850.4/rna-XM_013093851.4/rna-XM_013094722.4/rna-XM_013095202.4/rna-XM_013108292.4/rna-XM_021267270.3/rna-XM_021267626.3/…	120
CC	GO:0030014	CCR4-NOT complex	2/1266	14/17135	0.277198	0.689902	0.58304	rna-XM_038179053.1/rna-XM_038179054.1	2
CC	GO:0005743	mitochondrial inner membrane	16/1266	183/17135	0.277835	0.689902	0.58304	rna-CYTB/rna-ND4L/rna-ND5/rna-XM_005009124.5/rna-XM_013093580.4/rna-XM_021266889.3/rna-XM_027451480.2/rna-XM_027451484.2/rna-XM_027452475.2/rna-XM_027452480.2/rna-XM_027455686.2/rna-XM_027459787.2/rna-XM_027459788.2/rna-XM_027459789.2/rna-XM_027459790.2/rna-XM_027469711.2	16
CC	GO:0000118	histone deacetylase complex	5/1266	48/17135	0.279727	0.689902	0.58304	rna-XM_027468349.2/rna-XM_027468350.2/rna-XM_027472661.2/rna-XM_038186353.1/rna-XR_003500481.2	5
CC	GO:0099568	cytoplasmic region	5/1266	48/17135	0.279727	0.689902	0.58304	rna-XM_038170925.1/rna-XM_038170926.1/rna-XM_038170927.1/rna-XM_038186972.1/rna-XM_038186973.1	5
CC	GO:0022627	cytosolic small ribosomal subunit	3/1266	25/17135	0.280222	0.689902	0.58304	rna-XM_027451486.1/rna-XM_027456670.2/rna-XM_038184589.1	3
BP	GO:0009116	nucleoside metabolic process	3/1007	28/13714	0.338934	0.691953	0.560333	rna-XM_021270650.3/rna-XM_038169865.1/rna-XM_038169866.1	3
BP	GO:0015833	peptide transport	6/1007	65/13714	0.342494	0.698072	0.565289	rna-XM_005026667.5/rna-XM_027455264.2/rna-XM_027455265.2/rna-XM_027455266.2/rna-XM_027455267.2/rna-XM_027455311.2	6
BP	GO:0010646	regulation of cell communication	73/1007	946/13714	0.342523	0.698072	0.565289	rna-XM_005023397.5/rna-XM_013091805.4/rna-XM_013101648.4/rna-XM_021266696.3/rna-XM_021266700.3/rna-XM_021273889.3/rna-XM_021273890.3/rna-XM_021273891.3/rna-XM_021275047.3/rna-XM_021275049.3/rna-XM_027446290.2/rna-XM_027446403.2/rna-XM_027451416.2/rna-XM_027453844.2/rna-XM_027453846.2/rna-XM_027454464.2/rna-XM_027455264.2/rna-XM_027455265.2/rna-XM_027455266.2/rna-XM_027455267.2/rna-XM_027455311.2/…	73
MF	GO:0015036	disulfide oxidoreductase activity	3/1434	25/17773	0.327981	0.705015	0.573043	rna-XM_005025088.5/rna-XM_027446222.2/rna-XM_027468001.2	3
MF	GO:0050997	quaternary ammonium group binding	3/1434	25/17773	0.327981	0.705015	0.573043	rna-XM_027450446.2/rna-XM_027450994.2/rna-XM_027450995.2	3
BP	GO:0048522	positive regulation of cellular process	101/1007	1322/13714	0.347896	0.708158	0.573456	rna-XM_005012650.5/rna-XM_005016976.4/rna-XM_005016981.5/rna-XM_005026154.5/rna-XM_005026667.5/rna-XM_005029250.5/rna-XM_013091805.4/rna-XM_013101648.4/rna-XM_013105371.4/rna-XM_021266696.3/rna-XM_021266700.3/rna-XM_021273889.3/rna-XM_021273890.3/rna-XM_021273891.3/rna-XM_021278541.3/rna-XM_027446353.2/rna-XM_027446354.2/rna-XM_027446355.2/rna-XM_027446403.2/rna-XM_027446501.2/rna-XM_027449087.2/…	101
BP	GO:0015931	nucleobase-containing compound transport	7/1007	78/13714	0.348073	0.708158	0.573456	rna-XM_027446939.2/rna-XM_027465987.2/rna-XM_027465989.2/rna-XM_038174133.1/rna-XM_038174134.1/rna-XM_038174135.1/rna-XM_038185390.1	7
CC	GO:0099080	supramolecular complex	53/1266	663/17135	0.292391	0.71224	0.601918	gene-LOC113844444/rna-XM_005008982.4/rna-XM_005008984.5/rna-XM_027443208.2/rna-XM_027446403.2/rna-XM_027446549.2/rna-XM_027446557.2/rna-XM_027447581.2/rna-XM_027454041.2/rna-XM_027455311.2/rna-XM_027459787.2/rna-XM_027459788.2/rna-XM_027459789.2/rna-XM_027459790.2/rna-XM_027465990.2/rna-XM_027466001.2/rna-XM_027466006.2/rna-XM_027466011.2/rna-XM_027469719.2/rna-XM_027469720.2/rna-XM_027469721.2/r…	53
CC	GO:0005923	bicellular tight junction	5/1266	49/17135	0.29437	0.71224	0.601918	rna-XM_005012876.5/rna-XM_013091823.4/rna-XM_027443248.2/rna-XM_027467446.2/rna-XM_038173474.1	5
CC	GO:0070160	tight junction	5/1266	49/17135	0.29437	0.71224	0.601918	rna-XM_005012876.5/rna-XM_013091823.4/rna-XM_027443248.2/rna-XM_027467446.2/rna-XM_038173474.1	5
BP	GO:0001501	skeletal system development	15/1007	181/13714	0.351348	0.714206	0.578353	rna-XM_005026154.5/rna-XM_005029250.5/rna-XM_013091805.4/rna-XM_021266696.3/rna-XM_021266700.3/rna-XM_027467451.2/rna-XM_027467452.2/rna-XM_038176221.1/rna-XM_038186088.1/rna-XM_038186089.1/rna-XM_038186091.1/rna-XM_038186092.1/rna-XM_038186093.1/rna-XM_038186094.1/rna-XR_005261163.1	15
MF	GO:0005167	neurotrophin TRK receptor binding	1/1434	5/17773	0.343398	0.718753	0.584209	rna-XM_038170176.1	1
MF	GO:0005168	neurotrophin TRKA receptor binding	1/1434	5/17773	0.343398	0.718753	0.584209	rna-XM_038170176.1	1
MF	GO:0005527	macrolide binding	1/1434	5/17773	0.343398	0.718753	0.584209	rna-XM_027455311.2	1
MF	GO:0008568	microtubule severing ATPase activity	1/1434	5/17773	0.343398	0.718753	0.584209	rna-XM_027454351.2	1
MF	GO:0050664	oxidoreductase activity, acting on NAD(P)H, oxygen as acceptor	1/1434	5/17773	0.343398	0.718753	0.584209	rna-XM_013094535.4	1
MF	GO:0051920	peroxiredoxin activity	1/1434	5/17773	0.343398	0.718753	0.584209	rna-XM_027460711.2	1
MF	GO:0070324	thyroid hormone binding	1/1434	5/17773	0.343398	0.718753	0.584209	rna-XM_038174578.1	1
MF	GO:0015179	L-amino acid transmembrane transporter activity	2/1434	15/17773	0.344178	0.718753	0.584209	rna-XM_027451480.2/rna-XM_027451484.2	2
MF	GO:0015269	calcium-activated potassium channel activity	2/1434	15/17773	0.344178	0.718753	0.584209	rna-XM_027455681.2/rna-XM_027460043.1	2
MF	GO:0019212	phosphatase inhibitor activity	2/1434	15/17773	0.344178	0.718753	0.584209	rna-XM_005014030.5/rna-XM_038174414.1	2
BP	GO:0090092	regulation of transmembrane receptor protein serine/threonine kinase signaling pathway	6/1007	66/13714	0.355856	0.72218	0.584811	rna-XM_013101648.4/rna-XM_021273889.3/rna-XM_021273890.3/rna-XM_021273891.3/rna-XM_027451416.2/rna-XM_038182157.1	6
BP	GO:0006886	intracellular protein transport	34/1007	431/13714	0.35591	0.72218	0.584811	rna-XM_005012312.5/rna-XM_005012314.4/rna-XM_013093580.4/rna-XM_027446244.2/rna-XM_027446521.2/rna-XM_027468001.2/rna-XM_027471419.2/rna-XM_038170176.1/rna-XM_038170402.1/rna-XM_038170403.1/rna-XM_038170404.1/rna-XM_038170925.1/rna-XM_038170926.1/rna-XM_038170927.1/rna-XM_038170928.1/rna-XM_038171030.1/rna-XM_038171031.1/rna-XM_038174847.1/rna-XM_038174848.1/rna-XM_038174849.1/rna-XM_038174850.1/…	34
BP	GO:0023051	regulation of signaling	73/1007	950/13714	0.356669	0.72218	0.584811	rna-XM_005023397.5/rna-XM_013091805.4/rna-XM_013101648.4/rna-XM_021266696.3/rna-XM_021266700.3/rna-XM_021273889.3/rna-XM_021273890.3/rna-XM_021273891.3/rna-XM_021275047.3/rna-XM_021275049.3/rna-XM_027446290.2/rna-XM_027446403.2/rna-XM_027451416.2/rna-XM_027453844.2/rna-XM_027453846.2/rna-XM_027454464.2/rna-XM_027455264.2/rna-XM_027455265.2/rna-XM_027455266.2/rna-XM_027455267.2/rna-XM_027455311.2/…	73
BP	GO:0001656	metanephros development	2/1007	17/13714	0.358103	0.72218	0.584811	rna-XM_038171011.1/rna-XM_038181172.1	2
BP	GO:0001938	positive regulation of endothelial cell proliferation	2/1007	17/13714	0.358103	0.72218	0.584811	rna-XM_027453844.2/rna-XM_027453846.2	2
BP	GO:0042303	molting cycle	2/1007	17/13714	0.358103	0.72218	0.584811	rna-XM_005016976.4/rna-XM_027457343.2	2
BP	GO:0042633	hair cycle	2/1007	17/13714	0.358103	0.72218	0.584811	rna-XM_005016976.4/rna-XM_027457343.2	2
BP	GO:0072175	epithelial tube formation	2/1007	17/13714	0.358103	0.72218	0.584811	rna-XM_038171011.1/rna-XM_038181175.1	2
BP	GO:0019725	cellular homeostasis	12/1007	143/13714	0.358589	0.72218	0.584811	rna-XM_005025088.5/rna-XM_027455264.2/rna-XM_027455265.2/rna-XM_027455266.2/rna-XM_027455267.2/rna-XM_027455311.2/rna-XM_027455686.2/rna-XM_027457224.2/rna-XM_027459985.2/rna-XM_027460043.1/rna-XM_038170176.1/rna-XM_038170748.1	12
BP	GO:0033036	macromolecule localization	87/1007	1138/13714	0.359049	0.72218	0.584811	rna-XM_005012312.5/rna-XM_005012314.4/rna-XM_005026667.5/rna-XM_013093580.4/rna-XM_027446244.2/rna-XM_027446403.2/rna-XM_027446521.2/rna-XM_027446939.2/rna-XM_027450445.2/rna-XM_027450446.2/rna-XM_027451416.2/rna-XM_027455264.2/rna-XM_027455265.2/rna-XM_027455266.2/rna-XM_027455267.2/rna-XM_027455311.2/rna-XM_027456168.2/rna-XM_027456598.2/rna-XM_027457317.2/rna-XM_027459787.2/rna-XM_027459788.2/…	87
BP	GO:0014902	myotube differentiation	3/1007	29/13714	0.359559	0.72218	0.584811	rna-XR_002403765.3/rna-XR_003495567.2/rna-XR_005263187.1	3
BP	GO:0034250	positive regulation of cellular amide metabolic process	3/1007	29/13714	0.359559	0.72218	0.584811	rna-XM_027446353.2/rna-XM_027446354.2/rna-XM_027446355.2	3
BP	GO:1901657	glycosyl compound metabolic process	3/1007	29/13714	0.359559	0.72218	0.584811	rna-XM_021270650.3/rna-XM_038169865.1/rna-XM_038169866.1	3
BP	GO:1903038	negative regulation of leukocyte cell-cell adhesion	3/1007	29/13714	0.359559	0.72218	0.584811	rna-XR_002403765.3/rna-XR_003495567.2/rna-XR_005263187.1	3
BP	GO:0007229	integrin-mediated signaling pathway	7/1007	79/13714	0.360296	0.723045	0.585511	rna-XM_027451383.2/rna-XM_027465990.2/rna-XM_027466001.2/rna-XM_027466006.2/rna-XM_027466011.2/rna-XM_038169843.1/rna-XM_038179103.1	7
BP	GO:0097190	apoptotic signaling pathway	10/1007	118/13714	0.366478	0.725263	0.587307	rna-XM_027452411.2/rna-XM_027452425.2/rna-XM_027452440.2/rna-XM_027454464.2/rna-XM_027457224.2/rna-XM_038165311.1/rna-XM_038165312.1/rna-XM_038167438.1/rna-XM_038170176.1/rna-XM_038171011.1	10
BP	GO:0000463	maturation of LSU-rRNA from tricistronic rRNA transcript (SSU-rRNA, 5.8S rRNA, LSU-rRNA)	1/1007	6/13714	0.367245	0.725263	0.587307	rna-XM_005021215.4	1
BP	GO:0007040	lysosome organization	1/1007	6/13714	0.367245	0.725263	0.587307	rna-XM_038170748.1	1
BP	GO:0010921	regulation of phosphatase activity	1/1007	6/13714	0.367245	0.725263	0.587307	rna-XM_027455311.2	1
BP	GO:0018394	peptidyl-lysine acetylation	1/1007	6/13714	0.367245	0.725263	0.587307	rna-XM_038178801.1	1
BP	GO:0019098	reproductive behavior	1/1007	6/13714	0.367245	0.725263	0.587307	rna-XM_005019749.5	1
BP	GO:0021516	dorsal spinal cord development	1/1007	6/13714	0.367245	0.725263	0.587307	rna-XM_038171011.1	1
BP	GO:0022898	regulation of transmembrane transporter activity	1/1007	6/13714	0.367245	0.725263	0.587307	rna-XM_027455311.2	1
BP	GO:0032232	negative regulation of actin filament bundle assembly	1/1007	6/13714	0.367245	0.725263	0.587307	rna-XM_038170176.1	1
BP	GO:0032331	negative regulation of chondrocyte differentiation	1/1007	6/13714	0.367245	0.725263	0.587307	rna-XM_005029250.5	1
BP	GO:0032409	regulation of transporter activity	1/1007	6/13714	0.367245	0.725263	0.587307	rna-XM_027455311.2	1
BP	GO:0032412	regulation of ion transmembrane transporter activity	1/1007	6/13714	0.367245	0.725263	0.587307	rna-XM_027455311.2	1
BP	GO:0035050	embryonic heart tube development	1/1007	6/13714	0.367245	0.725263	0.587307	rna-XM_027455311.2	1
BP	GO:0042417	dopamine metabolic process	1/1007	6/13714	0.367245	0.725263	0.587307	rna-XM_005019749.5	1
BP	GO:0048048	embryonic eye morphogenesis	1/1007	6/13714	0.367245	0.725263	0.587307	rna-XM_005029250.5	1
BP	GO:0051497	negative regulation of stress fiber assembly	1/1007	6/13714	0.367245	0.725263	0.587307	rna-XM_038170176.1	1
BP	GO:0055012	ventricular cardiac muscle cell differentiation	1/1007	6/13714	0.367245	0.725263	0.587307	rna-XM_005029250.5	1
BP	GO:0080171	lytic vacuole organization	1/1007	6/13714	0.367245	0.725263	0.587307	rna-XM_038170748.1	1
BP	GO:2000756	regulation of peptidyl-lysine acetylation	1/1007	6/13714	0.367245	0.725263	0.587307	rna-XM_038178801.1	1
BP	GO:0016236	macroautophagy	6/1007	67/13714	0.369253	0.727899	0.589442	rna-XM_027446403.2/rna-XM_038170620.1/rna-XM_038170621.1/rna-XM_038170622.1/rna-XM_038170923.1/rna-XM_038170924.1	6
BP	GO:0042886	amide transport	6/1007	67/13714	0.369253	0.727899	0.589442	rna-XM_005026667.5/rna-XM_027455264.2/rna-XM_027455265.2/rna-XM_027455266.2/rna-XM_027455267.2/rna-XM_027455311.2	6
BP	GO:0070887	cellular response to chemical stimulus	49/1007	633/13714	0.369506	0.727899	0.589442	rna-XM_005012288.5/rna-XM_005026154.5/rna-XM_013091805.4/rna-XM_013101648.4/rna-XM_021266696.3/rna-XM_021266700.3/rna-XM_021273889.3/rna-XM_021273890.3/rna-XM_021273891.3/rna-XM_021278541.3/rna-XM_027445132.2/rna-XM_027451076.2/rna-XM_027451077.2/rna-XM_027451416.2/rna-XM_027454464.2/rna-XM_027455264.2/rna-XM_027455265.2/rna-XM_027455266.2/rna-XM_027455267.2/rna-XM_027455311.2/rna-XM_027457224.2/…	49
CC	GO:0098636	protein complex involved in cell adhesion	2/1266	15/17135	0.305386	0.734671	0.620875	rna-XM_027451383.2/rna-XM_038169843.1	2
MF	GO:0016853	isomerase activity	15/1434	165/17773	0.353628	0.736389	0.598544	rna-XM_027446077.2/rna-XM_027451916.2/rna-XM_027455311.2/rna-XM_038166204.1/rna-XM_038169962.1/rna-XM_038169963.1/rna-XM_038177377.1/rna-XM_038177378.1/rna-XM_038186786.1/rna-XR_005260484.1/rna-XR_005260485.1/rna-XR_005260486.1/rna-XR_005269480.1/rna-XR_005269484.1/rna-XR_005269485.1	15
CC	GO:0031252	cell leading edge	15/1266	175/17135	0.312792	0.7414	0.626561	rna-XM_005008984.5/rna-XM_005016976.4/rna-XM_013091823.4/rna-XM_027457343.2/rna-XM_027465990.2/rna-XM_027466001.2/rna-XM_027466006.2/rna-XM_027466011.2/rna-XM_027467446.2/rna-XM_038169881.1/rna-XM_038169882.1/rna-XM_038179103.1/rna-XR_002403765.3/rna-XR_003495567.2/rna-XR_005263187.1	15
CC	GO:0098590	plasma membrane region	35/1266	433/17135	0.313394	0.7414	0.626561	rna-XM_005012191.5/rna-XM_005023397.5/rna-XM_013093844.4/rna-XM_013093845.4/rna-XM_013093846.4/rna-XM_013093848.4/rna-XM_021267270.3/rna-XM_021275047.3/rna-XM_021275049.3/rna-XM_027453400.2/rna-XM_027456598.2/rna-XM_027457656.2/rna-XM_027460043.1/rna-XM_027460181.2/rna-XM_027463022.2/rna-XM_027469565.2/rna-XM_038170310.1/rna-XM_038170925.1/rna-XM_038170926.1/rna-XM_038170927.1/rna-XM_038170928.1/…	35
CC	GO:0000315	organellar large ribosomal subunit	1/1266	5/17135	0.318749	0.7414	0.626561	rna-XM_027446381.2	1
CC	GO:0005762	mitochondrial large ribosomal subunit	1/1266	5/17135	0.318749	0.7414	0.626561	rna-XM_027446381.2	1
CC	GO:0031941	filamentous actin	1/1266	5/17135	0.318749	0.7414	0.626561	rna-XM_005008984.5	1
CC	GO:0042627	chylomicron	1/1266	5/17135	0.318749	0.7414	0.626561	rna-XM_027446391.2	1
BP	GO:0002040	sprouting angiogenesis	3/1007	30/13714	0.380086	0.74687	0.604804	rna-XM_027451416.2/rna-XM_027453844.2/rna-XM_027453846.2	3
[truncated: 1,781 more rows]

## Sheet: KEGG enrichment
ID	Description	GeneRatio	BgRatio	pvalue	p.adjust	qvalue	geneID	Count	logp
[truncated: 323 more rows]
