# Supplementary material for: Joint Genomic and Transcriptomic Analysis Reveals Candidate Genes Associated with Plumage Color Traits in Matahu Ducks
Source: Animals (Basel). 2024 Oct 29;14(21):3111. doi: 10.3390/ani14213111 (PMC11544815; doi:10.3390/ani14213111)
Supplement: Supplementary file 1 [file animals-14-03111-s001.zip › Table S4 Transcriptome sequencing results statistics.xlsx]

## Sheet: Sequencing data statistics
Sample	Raw reads	Raw bases	Clean reads	Clean bases	Error rate(%)	Q20(%)	Q30(%)	GC content(%)
YGB1	42359120	6396227120	41819316	6285363875	0.0125	98.33	95.23	50.75
YGB2	42063720	6351621720	41517750	6240652154	0.0124	98.37	95.34	49.37
YGB3	43461652	6562709452	42938244	6457152209	0.0123	98.45	95.54	49.09
YMB1	44450774	6712066874	43895110	6600169504	0.0122	98.5	95.65	50.45
YMB2	43708660	6600007660	43130490	6488342757	0.0123	98.44	95.48	49.09
YMB3	45468926	6865807826	44897588	6754174842	0.0122	98.53	95.72	49.33
BYB1	44443566	6710978466	43873572	6600301211	0.0123	98.47	95.56	49.05
BYB2	42868526	6473147426	42313854	6359958410	0.0124	98.38	95.35	50.23
BYB3	44107134	6660177234	43617228	6556132747	0.0123	98.44	95.51	48.96
YGN1	41830668	6316430868	41337312	6216313220	0.0125	98.38	95.3	52.02
YGN2	44852646	6772749546	44306664	6657706174	0.0124	98.4	95.39	50.74
YGN3	42886054	6475794154	42322956	6362885965	0.0124	98.39	95.36	50.46
YGF1	43598090	6583311590	43050968	6476499814	0.0124	98.42	95.42	49.53
YGF2	44994666	6794194566	44451582	6679313503	0.0123	98.47	95.57	51.19
YGF3	43859232	6622744032	43280526	6509514260	0.0123	98.44	95.51	49.13

## Sheet: Comparison results statistics
Sample	Total reads	Total mapped	Multiple mapped	Uniquely mapped
YGB1	41819316	37709450(90.17%)	2705158(6.47%)	35004292(83.7%)
YGB2	41517750	37714487(90.84%)	2937596(7.08%)	34776891(83.76%)
YGB3	42938244	39154739(91.19%)	2938706(6.84%)	36216033(84.34%)
YMB1	43895110	39104591(89.09%)	5144277(11.72%)	33960314(77.37%)
YMB2	43130490	39431146(91.42%)	2977862(6.9%)	36453284(84.52%)
YMB3	44897588	41288064(91.96%)	3683870(8.21%)	37604194(83.76%)
BYB1	43873572	39874683(90.89%)	4050565(9.23%)	35824118(81.65%)
BYB2	42313854	38200984(90.28%)	3280850(7.75%)	34920134(82.53%)
BYB3	43617228	39990868(91.69%)	2942311(6.75%)	37048557(84.94%)
YGN1	41337312	37293341(90.22%)	2970415(7.19%)	34322926(83.03%)
YGN2	44306664	40023916(90.33%)	4205268(9.49%)	35818648(80.84%)
YGN3	42322956	38041511(89.88%)	4128909(9.76%)	33912602(80.13%)
YGF1	43050968	39041463(90.69%)	2624134(6.1%)	36417329(84.59%)
YGF2	44451582	40369608(90.82%)	3566289(8.02%)	36803319(82.79%)
YGF3	43280526	39397798(91.03%)	3036195(7.02%)	36361603(84.01%)
