# Supplementary material for: Joint Genomic and Transcriptomic Analysis Reveals Candidate Genes Associated with Plumage Color Traits in Matahu Ducks
Source: Animals (Basel). 2024 Oct 29;14(21):3111. doi: 10.3390/ani14213111 (PMC11544815; doi:10.3390/ani14213111)
Supplement: Supplementary file 1 [file animals-14-03111-s001.zip › Table S5 Summary of differentially expressed genes in different subgroups.xlsx]

## Sheet: Sheet1
Gene_id	Gene_name	Gene_description	YGN_vs_YGF	YGB_vs_YGN	YGB_vs_BYB	YGB_vs_YGF	YGB_vs_YMB	YMB_vs_BYB	Sum
1406			832	843	82	52	315	101	1406
gene-PLIN1	PLIN1	perilipin 1	yes|down	yes|up	no|up	no|down	no|down	no|up	2
gene-SLC6A1	SLC6A1	solute carrier family 6 member 1, transcript variant X1	yes|down	yes|up	no|up	no|up	no|up	no|down	2
gene-PLIN2	PLIN2	perilipin 2	no|up	no|down	yes|down	no|down	no|down	no|down	1
gene-SRD5A2	SRD5A2	steroid 5 alpha-reductase 2	yes|up	no|down	no|up	no|up	no|down	no|up	1
gene-FOXN4	FOXN4	forkhead box N4	yes|down	no|up	no|up	no|down	no|down	no|up	1
gene-DOK5	DOK5	docking protein 5, transcript variant X1	yes|up	yes|down	no|up	no|up	no|down	no|up	2
gene-LOC110354628	LOC110354628	tripartite motif-containing protein 10-like, transcript variant X1	yes|up	yes|down	no|down	no|up	no|down	no|down	2
gene-LOC119713860	LOC119713860	uncharacterized LOC119713860	no|up	no|down	yes|up	no|down	no|up	no|up	1
gene-LOC101789623	LOC101789623	dynactin subunit 3	no|down	no|up	no|up	no|down	yes|down	yes|up	2
gene-LOC106016138	LOC106016138	epidermal differentiation-specific protein-like, transcript variant X3	yes|down	no|up	no|up	no|down	no|up	no|down	1
gene-GATA5	GATA5	GATA binding protein 5, transcript variant X1	no|down	yes|up	no|up	no|up	no|down	no|up	1
gene-LOC101789547	LOC101789547	zinc finger protein ZIC 4	no|up	yes|up	no|up	yes|up	no|up	no|down	2
gene-FAM189A2	FAM189A2	family with sequence similarity 189 member A2, transcript variant X1	no|up	yes|down	no|down	no|down	no|down	no|down	1
gene-LOC113840308	LOC113840308	uncharacterized LOC113840308	yes|up	no|down	no|down	no|up	no|down	no|down	1
gene-MSTN	MSTN	myostatin	yes|up	yes|down	no|down	no|up	no|down	no|down	2
gene-ANKRD1	ANKRD1	ankyrin repeat domain 1	yes|up	yes|down	no|down	no|up	no|down	no|up	2
gene-LOC119713805	LOC119713805	feather keratin 4-like	no|up	no|down	no|up	no|down	yes|up	no|down	1
gene-LRRC14B	LRRC14B	leucine rich repeat containing 14B	yes|up	yes|down	no|down	no|up	no|down	no|up	2
gene-RNF165	RNF165	ring finger protein 165	no|down	no|up	no|up	no|up	yes|up	no|down	1
gene-LOC119713904	LOC119713904	ephrin type-B receptor 5	no|up	no|down	no|up	no|up	yes|up	no|down	1
gene-ANKRD6	ANKRD6	ankyrin repeat domain 6, transcript variant X1	no|up	yes|down	no|down	no|down	no|up	no|down	1
gene-CD320	CD320	CD320 molecule, transcript variant X1	yes|up	yes|down	no|down	no|up	no|down	no|down	2
gene-APOA1	APOA1	apolipoprotein A1	yes|down	yes|up	no|up	no|down	no|down	no|up	2
gene-ACADL	ACADL	acyl-CoA dehydrogenase long chain	no|up	yes|down	no|down	no|down	no|down	no|up	1
gene-LOC101794508	LOC101794508	mitochondrial uncoupling protein 3	yes|up	yes|down	no|down	no|down	yes|down	no|down	3
gene-TPI1	TPI1	triosephosphate isomerase 1	yes|up	yes|down	no|down	no|up	no|down	no|up	2
gene-EPN3	EPN3	epsin 3	no|up	yes|down	no|down	no|down	no|up	no|down	1
gene-RFX4	RFX4	regulatory factor X4, transcript variant X1	yes|up	yes|down	no|down	no|up	no|up	no|down	2
gene-AGBL1	AGBL1	ATP/GTP binding protein like 1, transcript variant X2	yes|up	yes|down	no|down	no|down	no|down	no|down	2
gene-SPATA13	SPATA13	spermatogenesis associated 13, transcript variant X1	yes|down	yes|up	no|up	no|down	no|down	no|up	2
gene-ACTN2	ACTN2	actinin alpha 2, transcript variant X1	yes|up	yes|down	no|down	no|up	no|down	no|down	2
gene-TMEM233	TMEM233	transmembrane protein 233, transcript variant X1	yes|up	no|down	no|up	no|up	no|down	no|up	1
gene-UNG	UNG	uracil DNA glycosylase	yes|down	yes|up	no|down	no|down	no|down	no|up	2
gene-AMPD1	AMPD1	adenosine monophosphate deaminase 1, transcript variant X1	yes|up	yes|down	no|down	no|no test	no|down	no|up	2
gene-AMPD3	AMPD3	adenosine monophosphate deaminase 3, transcript variant X1	yes|up	yes|down	no|down	no|up	no|down	no|down	2
gene-JAKMIP2	JAKMIP2	janus kinase and microtubule interacting protein 2, transcript variant X3	no|up	no|up	no|up	no|up	yes|up	no|down	1
gene-C5H14orf180	C5H14orf180	chromosome 5 C14orf180 homolog, transcript variant X1	no|down	no|up	no|up	no|up	yes|up	no|down	1
gene-TRDN	TRDN	triadin, transcript variant X1	yes|up	yes|down	no|down	no|up	no|down	no|up	2
gene-HGF	HGF	hepatocyte growth factor	yes|down	yes|up	no|up	no|down	no|up	no|down	2
gene-LOC101803788	LOC101803788	ras-related protein Rab-18-B-like	yes|down	yes|up	no|up	no|down	no|down	no|up	2
gene-PTCH2	PTCH2	patched 2, transcript variant X1	yes|up	no|down	yes|up	no|up	yes|up	no|down	3
gene-TBX5	TBX5	T-box transcription factor 5, transcript variant X1	yes|down	no|up	no|down	no|down	no|up	no|down	1
gene-TBX4	TBX4	T-box transcription factor 4	yes|down	no|up	no|up	yes|down	no|up	no|no test	2
gene-TSPEAR	TSPEAR	thrombospondin type laminin G domain and EAR repeats, transcript variant X1	no|up	no|down	yes|up	no|down	yes|up	no|up	2
gene-TBX1	TBX1	T-box transcription factor 1, transcript variant X5	no|up	no|down	no|up	no|down	yes|up	yes|down	2
gene-DAB1	DAB1	DAB adaptor protein 1, transcript variant X5	yes|down	yes|up	no|up	no|down	no|up	no|up	2
gene-LOC113840110	LOC113840110	uncharacterized LOC113840110, transcript variant X1	no|down	no|down	no|up	no|down	yes|up	yes|down	2
gene-HLCS	HLCS	holocarboxylase synthetase	yes|down	no|up	no|down	no|down	no|down	no|up	1
gene-OSTN	OSTN	osteocrin, transcript variant X1	yes|down	no|up	no|down	yes|down	yes|up	no|down	3
gene-C5H14orf132	C5H14orf132	chromosome 5 C14orf132 homolog	no|down	yes|up	no|up	no|up	no|up	no|down	1
gene-GBA2	GBA2	glucosylceramidase beta 2	no|up	yes|down	no|up	no|down	no|up	no|down	1
gene-LOC101790401	LOC101790401	opsin-5	yes|up	yes|down	no|up	no|up	no|up	no|up	2
gene-PITX2	PITX2	paired like homeodomain 2, transcript variant X1	yes|up	yes|down	no|down	no|down	no|down	no|down	2
gene-LOC101790407	LOC101790407	ubiquitin-associated protein 2, transcript variant X1	no|up	no|down	no|up	no|up	yes|down	yes|up	2
gene-SULF1	SULF1	sulfatase 1, transcript variant X2	yes|down	no|up	no|down	no|down	no|down	no|up	1
gene-SULF2	SULF2	sulfatase 2, transcript variant X13	yes|down	yes|up	no|up	no|down	no|down	no|up	2
gene-LOC119714309	LOC119714309	zinc finger and BTB domain-containing protein 5-like, transcript variant X1	no|up	no|down	no|down	no|up	yes|down	yes|up	2
gene-LOC106020158	LOC106020158	cytoplasmic phosphatidylinositol transfer protein 1-like	no|up	yes|down	no|down	no|down	no|down	no|up	1
gene-LOC119714305	LOC119714305	uncharacterized LOC119714305	no|up	no|up	no|up	no|up	yes|down	yes|up	2
gene-LOC119714303	LOC119714303	uncharacterized LOC119714303	no|up	no|up	no|up	no|up	yes|down	yes|up	2
gene-LOC119714302	LOC119714302	uncharacterized LOC119714302	no|down	no|up	no|up	no|up	yes|down	yes|up	2
gene-LOC119714301	LOC119714301	uncharacterized LOC119714301	no|no test	no|no test	no|down	no|no test	yes|down	yes|up	2
gene-TMEM169	TMEM169	transmembrane protein 169, transcript variant X4	yes|down	yes|up	no|up	no|down	no|down	no|up	2
gene-LOC101793413	LOC101793413	multidrug and toxin extrusion protein 1	no|up	yes|down	no|down	no|down	no|down	no|down	1
gene-LOC113840169	LOC113840169	uncharacterized LOC113840169	yes|down	yes|up	no|up	no|down	no|up	no|down	2
gene-MIEF2	MIEF2	mitochondrial elongation factor 2	yes|up	yes|down	no|down	no|up	yes|down	no|up	3
gene-NPY4R2	NPY4R2	neuropeptide Y receptor Y4-2	yes|down	yes|up	no|up	no|down	no|up	no|up	2
gene-LZTS3	LZTS3	leucine zipper tumor suppressor family member 3, transcript variant X3	yes|down	yes|up	no|down	no|down	no|down	no|up	2
gene-LOC119718226	LOC119718226	dnaJ homolog subfamily B member 1-like	no|up	no|up	yes|up	yes|up	no|up	no|up	2
gene-MEIS1	MEIS1	Meis homeobox 1, transcript variant X1	no|down	no|down	no|down	yes|down	no|up	no|down	1
gene-LOC101793178	LOC101793178	mesoderm induction early response protein 3-like, transcript variant X1	no|no test	no|no test	no|no test	no|no test	yes|down	yes|up	2
gene-RASSF7	RASSF7	Ras association domain family member 7, transcript variant X2	no|up	yes|down	no|up	no|down	no|up	no|down	1
gene-RASSF3	RASSF3	Ras association domain family member 3, transcript variant X2	no|down	yes|up	no|up	no|up	no|up	no|up	1
gene-SPTBN2	SPTBN2	spectrin beta, non-erythrocytic 2	no|up	yes|down	no|up	no|down	no|up	no|down	1
gene-LOC101790657	LOC101790657	phosphatidylinositol 4,5-bisphosphate 5-phosphatase A	no|down	no|up	no|up	no|down	yes|up	no|down	1
gene-SARM1	SARM1	sterile alpha and TIR motif containing 1	no|down	no|up	yes|down	no|down	yes|down	no|up	2
gene-LOC101793478	LOC101793478	uncharacterized LOC101793478	yes|up	yes|down	no|down	no|down	no|down	no|up	2
gene-LOC119714935	LOC119714935	nuclear pore complex protein Nup153-like	no|up	no|down	no|down	no|down	no|up	yes|down	1
gene-SARDH	SARDH	sarcosine dehydrogenase	no|up	yes|down	no|up	no|up	yes|up	no|down	2
gene-LOC101802407	LOC101802407	betaine--homocysteine S-methyltransferase 1	no|down	yes|up	no|up	no|up	no|down	no|up	1
gene-LOC101800325	LOC101800325	uncharacterized LOC101800325, transcript variant X1	no|up	yes|down	no|down	no|up	no|down	no|down	1
gene-LOC101797872	LOC101797872	wiskott-Aldrich syndrome protein family member 3, transcript variant X3	yes|down	yes|up	yes|up	no|down	no|down	no|up	3
gene-CRYAB	CRYAB	crystallin alpha B	yes|up	yes|down	no|down	no|up	no|down	no|down	2
gene-RASGEF1A	RASGEF1A	RasGEF domain family member 1A, transcript variant X2	yes|down	yes|up	no|down	no|down	no|down	no|up	2
gene-LOC101804800	LOC101804800	histone H1	no|down	no|up	no|up	no|up	yes|up	no|down	1
gene-GALT	GALT	galactose-1-phosphate uridylyltransferase	no|up	no|down	no|up	no|down	yes|up	no|down	1
gene-TLCD2	TLCD2	TLC domain containing 2, transcript variant X1	yes|down	no|up	no|up	no|down	no|down	no|up	1
gene-ABRA	ABRA	actin binding Rho activating protein	yes|up	yes|down	no|down	no|down	no|down	no|down	2
gene-IQSEC3	IQSEC3	IQ motif and Sec7 domain ArfGEF 3, transcript variant X1	yes|up	no|down	no|up	no|up	no|up	no|down	1
gene-FAM110A	FAM110A	family with sequence similarity 110 member A	no|up	yes|down	no|up	no|down	no|up	no|down	1
gene-COL26A1	COL26A1	collagen type XXVI alpha 1 chain, transcript variant X1	yes|up	no|down	yes|up	no|up	no|up	no|up	2
gene-LGALSL	LGALSL	galectin like	no|up	yes|down	no|up	no|down	no|up	no|up	1
gene-CH25H	CH25H	cholesterol 25-hydroxylase	no|up	no|up	no|down	yes|up	no|up	no|down	1
gene-GPR85	GPR85	G protein-coupled receptor 85, transcript variant X3	yes|up	yes|down	no|down	no|down	no|down	no|up	2
gene-LOC119714129	LOC119714129	feather keratin Cos1-1/Cos1-3/Cos2-1-like	no|down	yes|down	no|no test	no|down	no|no test	no|no test	1
gene-SCN4B	SCN4B	sodium voltage-gated channel beta subunit 4, transcript variant X1	yes|up	no|down	no|down	no|up	no|down	no|down	1
gene-SCN4A	SCN4A	sodium voltage-gated channel alpha subunit 4, transcript variant X1	yes|up	yes|down	no|down	no|down	yes|down	no|up	3
gene-STBD1	STBD1	starch binding domain 1	no|down	no|down	no|down	no|down	yes|down	no|up	1
gene-RAPSN	RAPSN	receptor associated protein of the synapse	yes|up	yes|down	no|down	no|up	no|down	no|down	2
gene-NRXN1	NRXN1	neurexin 1, transcript variant X2	yes|up	yes|down	no|down	no|up	no|down	no|down	2
gene-LOC119715268	LOC119715268	kallikrein-8-like	no|up	yes|down	no|up	no|down	no|up	no|up	1
gene-LOC101790845	LOC101790845	glutamine amidotransferase-like class 1 domain-containing protein 3A, mitochondrial	no|up	yes|up	no|up	no|up	no|up	no|down	1
gene-PEBP4	PEBP4	phosphatidylethanolamine binding protein 4, transcript variant X1	yes|up	yes|down	no|down	no|down	yes|down	no|up	3
gene-RIMS2	RIMS2	regulating synaptic membrane exocytosis 2, transcript variant X44	no|up	no|up	no|up	no|up	yes|up	no|down	1
gene-RIMS1	RIMS1	regulating synaptic membrane exocytosis 1, transcript variant X1	yes|up	yes|down	no|down	no|down	no|down	no|down	2
gene-LOC101799932	LOC101799932	regulator of cell cycle RGCC-like	no|down	no|up	no|up	no|down	no|down	yes|up	1
gene-LDHD	LDHD	lactate dehydrogenase D	yes|up	yes|down	no|down	no|down	yes|down	no|down	3
gene-MYBL1	MYBL1	MYB proto-oncogene like 1, transcript variant X1	no|down	yes|up	no|up	no|up	no|up	no|down	1
gene-TRPC4	TRPC4	transient receptor potential cation channel subfamily C member 4, transcript variant X1	no|down	yes|up	no|up	no|up	no|up	no|down	1
gene-PRXL2A	PRXL2A	peroxiredoxin like 2A, transcript variant X1	yes|down	yes|up	no|up	no|down	no|down	no|up	2
gene-TRPC6	TRPC6	transient receptor potential cation channel subfamily C member 6, transcript variant X1	yes|up	yes|down	no|down	no|up	no|down	no|up	2
gene-LOC101796889	LOC101796889	protein mono-ADP-ribosyltransferase PARP12, transcript variant X6	no|down	yes|up	no|down	no|up	no|down	no|up	1
gene-PLCD4	PLCD4	phospholipase C delta 4, transcript variant X1	no|up	yes|down	no|down	no|down	yes|down	no|up	2
gene-ATP8B3	ATP8B3	ATPase phospholipid transporting 8B3	no|up	yes|down	no|down	no|up	no|up	no|down	1
gene-LOC101792538	LOC101792538	perilipin-3, transcript variant X1	no|up	yes|down	no|up	no|down	no|up	no|down	1
gene-TRHDE	TRHDE	thyrotropin releasing hormone degrading enzyme, transcript variant X1	no|down	no|up	no|up	yes|up	no|up	no|down	1
gene-FJX1	FJX1	four-jointed box kinase 1	no|up	no|down	yes|up	no|up	no|up	no|up	1
gene-LOC101800252	LOC101800252	ras-related protein Rab-11A-like	no|up	yes|down	no|up	no|down	no|up	no|down	1
gene-TUB	TUB	TUB bipartite transcription factor, transcript variant X1	no|down	yes|up	no|up	no|up	no|down	no|up	1
gene-ANKRD2	ANKRD2	ankyrin repeat domain 2	yes|up	yes|down	no|down	no|down	no|down	no|down	2
gene-LOC101804150	LOC101804150	excitatory amino acid transporter 5-like	yes|up	yes|down	no|down	no|up	no|down	no|down	2
gene-TBX18	TBX18	T-box transcription factor 18	yes|up	yes|down	no|down	no|up	no|up	no|down	2
gene-CNTNAP5	CNTNAP5	contactin associated protein family member 5, transcript variant X1	no|up	no|down	no|up	no|down	yes|up	no|down	1
gene-LOC101801879	LOC101801879	keratin, type II cytoskeletal 3	no|down	no|down	no|up	no|down	yes|up	no|down	1
gene-LOC113844749	LOC113844749	erythroblast NAD(P)(+)--arginine ADP-ribosyltransferase-like, transcript variant X1	yes|up	yes|down	no|down	no|down	yes|down	no|up	3
gene-SATB2	SATB2	SATB homeobox 2, transcript variant X2	no|down	yes|up	no|down	no|up	no|up	no|down	1
gene-MMP7	MMP7	matrix metallopeptidase 7	no|down	yes|up	no|up	no|down	no|down	no|up	1
gene-LOC106015797	LOC106015797	uncharacterized LOC106015797, transcript variant X3	yes|up	yes|down	no|down	no|up	yes|down	no|up	3
gene-ARHGAP20	ARHGAP20	Rho GTPase activating protein 20, transcript variant X1	yes|up	no|down	no|up	no|up	no|up	no|down	1
gene-LOC113842743	LOC113842743	transmembrane protein 14C-like	yes|up	yes|down	no|down	no|down	no|down	no|up	2
gene-SLIT1	SLIT1	slit guidance ligand 1	no|up	yes|down	no|up	no|down	no|up	no|down	1
gene-NR5A2	NR5A2	nuclear receptor subfamily 5 group A member 2, transcript variant X1	yes|down	yes|up	no|up	no|down	no|down	no|up	2
gene-LOC106015816	LOC106015816	uncharacterized LOC106015816	no|up	no|up	no|up	no|up	yes|up	no|down	1
gene-ARHGAP28	ARHGAP28	Rho GTPase activating protein 28, transcript variant X1	yes|down	no|up	no|up	no|down	no|down	no|up	1
gene-TF	TF	transferrin	yes|down	no|up	no|up	no|down	no|down	no|up	1
gene-MLANA	MLANA	melan-A	yes|up	no|down	yes|up	yes|up	yes|up	no|up	4
gene-SIDT1	SIDT1	SID1 transmembrane family member 1, transcript variant X1	yes|up	yes|down	no|down	no|down	no|down	no|down	2
gene-LOC119713293	LOC119713293	uncharacterized LOC119713293	yes|up	yes|down	no|down	no|no test	no|down	no|down	2
gene-LOC119718675	LOC119718675	C-type lectin domain family 2 member B-like, transcript variant X1	no|up	no|up	no|down	no|up	yes|down	no|up	1
gene-LOC119713114	LOC119713114	uncharacterized LOC119713114	no|down	yes|up	no|up	no|up	no|up	no|down	1
gene-PDLIM5	PDLIM5	PDZ and LIM domain 5, transcript variant X3	yes|up	yes|down	no|down	no|down	no|down	no|up	2
gene-LOC101803486	LOC101803486	glypican-5, transcript variant X1	yes|up	yes|down	no|down	no|up	no|up	no|down	2
gene-ABHD6	ABHD6	abhydrolase domain containing 6, acylglycerol lipase, transcript variant X3	yes|down	yes|up	no|down	no|down	no|down	no|up	2
gene-LOC101792431	LOC101792431	cytochrome c oxidase assembly factor 1 homolog	yes|up	no|down	no|down	no|up	no|down	no|down	1
gene-PPP1R27	PPP1R27	protein phosphatase 1 regulatory subunit 27	yes|up	yes|down	no|down	no|no test	no|down	no|up	2
gene-LOC106018273	LOC106018273	transcription elongation factor A protein 3-like	yes|up	yes|down	no|down	no|down	no|down	no|down	2
gene-STS	STS	steroid sulfatase, transcript variant X1	yes|down	no|up	no|up	no|down	no|down	no|up	1
gene-PRR5L	PRR5L	proline rich 5 like, transcript variant X3	yes|down	no|up	no|up	no|down	no|up	no|up	1
gene-LOC119713756	LOC119713756	lysosomal acid glucosylceramidase-like, transcript variant X1	no|up	yes|down	no|up	no|down	no|up	no|down	1
gene-UTS2B	UTS2B	urotensin 2B	no|down	yes|up	no|down	no|down	no|up	no|down	1
gene-RET	RET	ret proto-oncogene, transcript variant X2	yes|down	yes|up	no|up	no|down	no|down	no|up	2
gene-LOC101800597	LOC101800597	protein FAM214B, transcript variant X10	no|down	no|up	no|up	no|up	yes|down	yes|up	2
gene-AUTS2	AUTS2	activator of transcription and developmental regulator AUTS2, transcript variant X1	no|up	yes|down	no|down	no|down	no|up	no|down	1
gene-DBX1	DBX1	developing brain homeobox 1	yes|up	yes|down	no|down	no|no test	no|down	no|down	2
gene-LOC101802995	LOC101802995	cadherin-12, transcript variant X3	yes|up	no|down	no|up	no|up	no|up	no|down	1
gene-LOC101802994	LOC101802994	fructose-1,6-bisphosphatase 1	no|up	yes|down	no|up	no|down	no|up	no|down	1
gene-SPEG	SPEG	striated muscle enriched protein kinase	yes|up	yes|down	no|down	no|up	no|down	no|down	2
gene-LOC101802992	LOC101802992	putative threonine dehydratase, transcript variant X1	yes|up	yes|down	no|down	no|down	yes|down	no|up	3
gene-DOCK10	DOCK10	dedicator of cytokinesis 10, transcript variant X1	yes|down	no|up	no|up	no|down	no|down	no|up	1
gene-LOC101797709	LOC101797709	uncharacterized LOC101797709, transcript variant X5	yes|down	no|up	no|down	no|down	no|down	no|up	1
gene-LOC119718370	LOC119718370	LON peptidase N-terminal domain and RING finger protein 1-like	no|up	yes|down	no|down	no|down	no|up	no|down	1
gene-ZNF608	ZNF608	zinc finger protein 608, transcript variant X4	yes|up	yes|down	no|down	no|up	no|up	no|down	2
gene-LOC119718075	LOC119718075	uncharacterized LOC119718075	yes|up	yes|down	no|down	no|up	no|down	no|down	2
gene-C27H6orf132	C27H6orf132	chromosome 27 C6orf132 homolog, transcript variant X1	no|up	yes|down	no|up	no|down	no|up	no|down	1
gene-ACSL1	ACSL1	acyl-CoA synthetase long chain family member 1, transcript variant X2	yes|down	no|up	no|down	no|down	no|down	no|up	1
gene-PRG4	PRG4	proteoglycan 4, transcript variant X1	no|down	no|up	yes|down	no|down	no|down	no|up	1
gene-LOC106018098	LOC106018098	serpin B6-like, transcript variant X1	no|down	no|up	no|down	no|down	yes|down	no|up	1
gene-LRP4	LRP4	LDL receptor related protein 4	no|down	yes|up	no|up	no|down	no|down	no|up	1
gene-FAM83A	FAM83A	family with sequence similarity 83 member A	no|up	yes|down	no|up	no|down	no|up	no|down	1
gene-BPGM	BPGM	bisphosphoglycerate mutase, transcript variant X1	yes|up	yes|down	no|down	no|up	no|down	no|up	2
gene-SORBS2	SORBS2	sorbin and SH3 domain containing 2	yes|down	yes|up	no|up	no|down	no|up	no|up	2
gene-LOC119717926	LOC119717926	uncharacterized LOC119717926, transcript variant X1	yes|up	no|down	no|down	no|up	no|down	no|up	1
gene-SHOX2	SHOX2	short stature homeobox 2	yes|up	yes|down	no|down	no|up	no|down	no|down	2
gene-LOC101791922	LOC101791922	tripartite motif-containing protein 10, transcript variant X2	yes|up	yes|down	no|down	no|down	no|down	no|down	2
gene-JPH1	JPH1	junctophilin 1, transcript variant X1	yes|up	yes|down	no|down	no|up	yes|down	no|up	3
gene-CHST9	CHST9	carbohydrate sulfotransferase 9, transcript variant X2	yes|up	yes|down	no|up	no|up	no|up	no|down	2
gene-LOC113845764	LOC113845764	antigen-presenting glycoprotein CD1d-like	no|down	no|down	yes|down	no|down	yes|down	no|up	2
gene-MASP1	MASP1	mannan binding lectin serine peptidase 1	yes|up	yes|down	no|up	no|up	no|down	no|up	2
gene-LOC101799094	LOC101799094	retinoic acid-induced protein 3	no|up	yes|down	no|up	no|down	no|down	no|up	1
gene-PCOLCE2	PCOLCE2	procollagen C-endopeptidase enhancer 2	no|down	yes|up	no|down	no|down	no|down	no|down	1
gene-HS3ST2	HS3ST2	heparan sulfate-glucosamine 3-sulfotransferase 2	no|up	yes|down	no|down	no|down	no|down	no|up	1
gene-ERBB2	ERBB2	erb-b2 receptor tyrosine kinase 2	no|up	yes|down	no|up	no|down	no|up	no|down	1
gene-TXNRD1	TXNRD1	thioredoxin reductase 1, transcript variant X1	no|up	yes|down	no|up	no|down	no|down	no|up	1
gene-LOC101793250	LOC101793250	ubiquilin-1-like, transcript variant X1	no|no test	no|no test	no|no test	no|no test	yes|down	yes|up	2
gene-RNF207	RNF207	ring finger protein 207	yes|up	yes|down	no|down	no|down	no|down	no|down	2
gene-RTN4RL1	RTN4RL1	reticulon 4 receptor like 1	no|down	no|up	no|up	no|up	yes|up	no|down	1
gene-STRIT1	STRIT1	small transmembrane regulator of ion transport 1, transcript variant X3	yes|up	yes|down	no|down	no|up	no|down	no|down	2
gene-RNF208	RNF208	ring finger protein 208, transcript variant X1	no|up	yes|down	no|up	no|down	no|up	no|down	1
gene-LOC101802190	LOC101802190	methanethiol oxidase	no|up	no|down	yes|up	no|down	no|up	no|up	1
gene-ZNF385B	ZNF385B	zinc finger protein 385B, transcript variant X1	yes|up	yes|down	no|down	no|down	no|down	no|down	2
gene-LOC119717600	LOC119717600	uncharacterized LOC119717600	yes|up	yes|down	no|down	no|up	no|down	no|down	2
gene-KLHL21	KLHL21	kelch like family member 21	yes|up	no|down	no|down	no|up	no|down	no|up	1
gene-NEURL2	NEURL2	neuralized E3 ubiquitin protein ligase 2	yes|up	yes|down	no|down	no|down	no|down	no|up	2
gene-SFRP1	SFRP1	secreted frizzled related protein 1	no|up	no|down	no|up	no|down	yes|up	no|down	1
gene-MSS51	MSS51	MSS51 mitochondrial translational activator	yes|up	yes|down	no|down	no|no test	no|down	no|up	2
gene-MYL3	MYL3	myosin light chain 3, transcript variant X1	yes|up	yes|down	no|down	no|up	no|down	no|down	2
gene-SH3BGR	SH3BGR	SH3 domain binding glutamate rich protein, transcript variant X2	yes|up	yes|down	no|down	no|up	yes|down	no|up	3
gene-HOXB5	HOXB5	homeobox B5	yes|down	yes|up	no|up	no|up	no|up	no|down	2
gene-HOXB6	HOXB6	homeobox B6	yes|down	yes|up	no|up	no|down	no|up	no|up	2
gene-UGT8	UGT8	UDP glycosyltransferase 8, transcript variant X1	yes|up	no|down	no|up	no|up	no|up	no|down	1
gene-HOXB3	HOXB3	homeobox B3, transcript variant X1	yes|down	no|up	no|up	no|down	no|up	no|down	1
gene-LOC101792845	LOC101792845	sperm-associated antigen 17	yes|down	no|up	no|down	no|down	no|up	no|down	1
gene-HOXB9	HOXB9	homeobox B9, transcript variant X1	yes|down	no|up	no|up	yes|down	no|up	no|down	2
gene-HOXB8	HOXB8	homeobox B8, transcript variant X1	yes|down	yes|up	no|up	no|down	no|up	no|down	2
gene-G0S2	G0S2	G0/G1 switch 2	yes|down	yes|up	no|up	no|down	yes|down	yes|up	4
gene-NEXMIF	NEXMIF	neurite extension and migration factor, transcript variant X1	no|up	no|down	no|up	no|up	yes|up	no|down	1
gene-LOC101796243	LOC101796243	regucalcin, transcript variant X1	no|up	yes|down	no|up	no|down	no|up	no|up	1
gene-LOC119713870	LOC119713870	proline-rich protein 4-like	no|up	yes|down	no|up	no|down	no|up	no|down	1
gene-FOXI3	FOXI3	forkhead box I3	no|up	no|down	yes|up	no|up	no|up	no|up	1
gene-LOC101795218	LOC101795218	histamine N-methyltransferase	yes|up	yes|down	no|down	no|up	no|down	no|down	2
gene-HSPB8	HSPB8	heat shock protein family B (small) member 8, transcript variant X1	yes|up	no|down	no|down	no|up	no|up	no|down	1
gene-DNAJC7	DNAJC7	DnaJ heat shock protein family (Hsp40) member C7	yes|up	yes|down	no|down	no|up	no|down	no|down	2
gene-LOC113843538	LOC113843538	uncharacterized LOC113843538	yes|up	yes|down	no|down	yes|down	no|down	no|down	3
gene-HSPB1	HSPB1	heat shock protein family B (small) member 1	yes|up	yes|down	no|down	no|up	no|down	no|down	2
gene-HSPB3	HSPB3	heat shock protein family B (small) member 3	yes|up	yes|down	no|down	no|down	no|down	no|down	2
gene-HSPB2	HSPB2	heat shock protein family B (small) member 2	yes|up	yes|down	no|down	no|up	no|down	no|down	2
gene-HSPB7	HSPB7	heat shock protein family B (small) member 7	yes|up	yes|down	no|down	no|up	no|down	no|down	2
gene-C1H11orf87	C1H11orf87	chromosome 1 C11orf87 homolog	yes|down	no|up	no|up	yes|down	no|up	no|down	2
gene-LOC119713441	LOC119713441	arylacetamide deacetylase-like 4, transcript variant X1	no|down	yes|up	no|up	no|up	no|down	no|up	1
gene-IGFN1	IGFN1	immunoglobulin like and fibronectin type III domain containing 1, transcript variant X2	no|up	no|down	no|down	no|down	yes|down	yes|up	2
gene-LOC113842230	LOC113842230	uncharacterized LOC113842230, transcript variant X2	no|no test	no|no test	no|no test	no|no test	yes|down	yes|up	2
gene-HAND2	HAND2	heart and neural crest derivatives expressed 2	no|down	yes|down	no|down	no|down	no|up	no|down	1
gene-FOXF1	FOXF1	forkhead box F1	no|down	no|up	no|up	no|up	yes|up	no|down	1
gene-EYA4	EYA4	EYA transcriptional coactivator and phosphatase 4, transcript variant X2	yes|up	yes|down	no|down	no|down	no|down	no|up	2
gene-ZBTB16	ZBTB16	zinc finger and BTB domain containing 16, transcript variant X2	no|up	no|down	yes|down	no|up	no|down	no|up	1
gene-LOC101798162	LOC101798162	double-headed protease inhibitor, submandibular gland-like, transcript variant X3	no|up	no|down	no|up	no|up	yes|up	no|down	1
gene-ACVR1C	ACVR1C	activin A receptor type 1C, transcript variant X1	yes|down	no|up	no|up	no|down	no|down	no|up	1
gene-REEP6	REEP6	receptor accessory protein 6	yes|up	yes|down	no|down	no|up	no|down	no|up	2
gene-GRIP2	GRIP2	glutamate receptor interacting protein 2, transcript variant X1	no|up	yes|down	no|down	no|down	no|down	no|up	1
gene-MAP2K3	MAP2K3	mitogen-activated protein kinase kinase 3	yes|up	yes|down	no|down	no|down	no|down	no|down	2
gene-RIMKLB	RIMKLB	ribosomal modification protein rimK like family member B	no|down	no|up	no|up	no|up	yes|up	no|down	1
gene-CKMT1A	CKMT1A	creatine kinase, mitochondrial 1A	yes|up	no|down	no|down	no|up	no|up	no|down	1
gene-ACTR3B	ACTR3B	actin related protein 3B, transcript variant X1	yes|up	yes|down	no|down	no|up	no|down	no|down	2
gene-LOC113840690	LOC113840690	latent-transforming growth factor beta-binding protein 4-like	no|up	no|up	no|up	no|up	yes|up	no|down	1
gene-CILP2	CILP2	cartilage intermediate layer protein 2	no|up	no|down	no|up	no|down	yes|up	no|down	1
gene-CLDN19	CLDN19	claudin 19	yes|up	no|down	no|up	no|up	no|up	no|down	1
gene-ADCY2	ADCY2	adenylate cyclase 2	yes|up	yes|down	no|down	no|down	no|down	no|down	2
gene-PM20D2	PM20D2	peptidase M20 domain containing 2, transcript variant X1	yes|up	yes|down	no|down	no|down	yes|down	no|up	3
gene-HSD17B7	HSD17B7	hydroxysteroid 17-beta dehydrogenase 7	no|up	yes|down	no|up	no|down	no|up	no|up	1
gene-BDNF	BDNF	brain derived neurotrophic factor, transcript variant X1	no|up	no|up	no|up	no|up	yes|up	no|down	1
gene-CHRNA1	CHRNA1	cholinergic receptor nicotinic alpha 1 subunit, transcript variant X1	yes|up	yes|down	no|down	no|up	no|down	no|down	2
gene-MYOZ2	MYOZ2	myozenin 2, transcript variant X1	yes|up	yes|down	no|down	yes|up	no|down	no|down	3
gene-LOC106016943	LOC106016943	collagen alpha-1(I) chain-like, transcript variant X1	yes|up	yes|down	no|down	no|up	no|down	no|down	2
gene-ULK2	ULK2	unc-51 like autophagy activating kinase 2	yes|down	no|up	no|up	no|down	no|down	no|up	1
gene-GPNMB	GPNMB	glycoprotein nmb	yes|up	no|down	no|up	no|up	no|up	no|up	1
gene-DAPP1	DAPP1	dual adaptor of phosphotyrosine and 3-phosphoinositides 1, transcript variant X1	no|down	no|down	no|down	no|down	yes|down	no|up	1
gene-GAMT	GAMT	guanidinoacetate N-methyltransferase	yes|up	yes|down	no|down	no|down	no|down	no|up	2
gene-LOC101795454	LOC101795454	vasculin, transcript variant X1	no|no test	no|no test	no|no test	no|no test	yes|down	yes|up	2
gene-LOC119714310	LOC119714310	uncharacterized LOC119714310, transcript variant X5	no|no test	no|no test	no|no test	no|no test	yes|down	no|up	1
gene-LOC119714098	LOC119714098	heat shock protein 30C-like	no|up	yes|up	no|up	yes|up	no|down	no|up	2
gene-FGF6	FGF6	fibroblast growth factor 6, transcript variant X1	yes|up	yes|down	no|down	no|up	no|down	no|down	2
gene-FGF4	FGF4	fibroblast growth factor 4	yes|up	no|down	no|down	no|up	no|up	no|down	1
gene-LOC119714317	LOC119714317	DDB1- and CUL4-associated factor 12-like, transcript variant X1	no|up	no|up	no|up	no|up	yes|down	yes|up	2
gene-COL13A1	COL13A1	collagen type XIII alpha 1 chain, transcript variant X2	yes|up	yes|down	no|down	no|up	no|up	no|down	2
gene-LOC119714097	LOC119714097	heat shock protein 30C-like	yes|up	yes|down	no|down	no|up	no|down	no|up	2
gene-LOC106016306	LOC106016306	mitotic-spindle organizing protein 2B-like, transcript variant X1	no|down	no|up	no|up	no|down	yes|up	no|down	1
gene-GJC2	GJC2	gap junction protein gamma 2, transcript variant X2	yes|down	yes|up	no|up	no|down	no|down	no|up	2
gene-LOC106016260	LOC106016260	uncharacterized LOC106016260, transcript variant X2	yes|up	yes|down	no|down	no|down	no|down	no|down	2
gene-TAGLN	TAGLN	transgelin	no|down	yes|up	no|up	no|up	no|up	no|down	1
gene-SHH	SHH	sonic hedgehog signaling molecule	yes|up	no|down	yes|up	no|up	yes|up	no|up	3
gene-SMPX	SMPX	small muscle protein X-linked, transcript variant X2	yes|up	yes|down	no|down	no|up	no|down	no|down	2
gene-ST13	ST13	ST13 Hsp70 interacting protein	no|up	no|down	yes|down	no|down	yes|down	no|down	2
gene-LOC101801311	LOC101801311	voltage-dependent L-type calcium channel subunit alpha-1S	yes|up	yes|down	no|down	no|up	no|down	no|down	2
gene-ST14	ST14	ST14 transmembrane serine protease matriptase	no|up	yes|down	no|up	no|down	no|up	no|up	1
gene-LOC113840873	LOC113840873	uncharacterized LOC113840873, transcript variant X1	no|down	no|up	no|down	no|up	yes|down	yes|up	2
gene-CELSR1	CELSR1	cadherin EGF LAG seven-pass G-type receptor 1, transcript variant X1	no|up	no|down	no|up	no|up	yes|up	no|down	1
gene-C15H7orf26	C15H7orf26	chromosome 15 C7orf26 homolog	no|up	yes|down	no|down	no|up	no|down	no|up	1
gene-TMEM252	TMEM252	transmembrane protein 252	no|down	yes|up	no|up	no|up	no|up	no|down	1
gene-EPB41L1	EPB41L1	erythrocyte membrane protein band 4.1 like 1, transcript variant X2	yes|down	yes|up	no|up	no|down	no|down	no|up	2
gene-LOC106020128	LOC106020128	uncharacterized LOC106020128, transcript variant X2	yes|up	yes|down	no|down	no|down	no|down	no|down	2
gene-RAB40B	RAB40B	RAB40B, member RAS oncogene family	yes|up	no|down	no|down	no|up	no|down	no|up	1
gene-HRH2	HRH2	histamine receptor H2	yes|down	yes|up	no|up	no|down	no|up	no|up	2
gene-HRH1	HRH1	histamine receptor H1, transcript variant X4	no|down	no|up	no|up	no|up	yes|up	no|down	1
gene-COBLL1	COBLL1	cordon-bleu WH2 repeat protein like 1, transcript variant X1	yes|down	yes|up	no|up	no|down	no|down	no|up	2
gene-LOC101794396	LOC101794396	cytosolic phospholipase A2 epsilon	no|up	yes|down	no|down	no|down	no|up	no|down	1
gene-LOC101801464	LOC101801464	AN1-type zinc finger protein 5, transcript variant X7	no|down	no|up	no|up	no|up	yes|down	yes|up	2
gene-METTL21C	METTL21C	methyltransferase like 21C	yes|up	yes|down	no|down	no|up	yes|down	no|up	3
gene-DOK7	DOK7	docking protein 7, transcript variant X1	yes|up	yes|down	no|down	no|up	no|down	no|down	2
gene-LOC101790661	LOC101790661	uncharacterized LOC101790661	yes|down	no|up	no|up	no|down	no|down	no|up	1
gene-RAPGEF4	RAPGEF4	Rap guanine nucleotide exchange factor 4, transcript variant X1	yes|up	yes|down	no|down	no|down	no|down	no|down	2
gene-LOC106020235	LOC106020235	uncharacterized LOC106020235	yes|up	yes|down	no|down	no|up	no|down	no|up	2
gene-LOC113841376	LOC113841376	transportin-1-like, transcript variant X1	no|down	no|no test	no|down	no|down	yes|down	yes|up	2
gene-LOC101801165	LOC101801165	syntaxin-binding protein 4	no|up	no|down	no|down	no|down	yes|up	no|down	1
gene-PRKAG3	PRKAG3	protein kinase AMP-activated non-catalytic subunit gamma 3	yes|up	yes|down	no|down	no|down	no|down	no|up	2
gene-HJV	HJV	hemojuvelin BMP co-receptor	yes|up	yes|down	no|down	no|down	yes|down	no|down	3
gene-GNMT	GNMT	glycine N-methyltransferase	no|up	yes|down	no|up	no|down	no|up	no|up	1
gene-MYOM1	MYOM1	myomesin 1, transcript variant X1	yes|up	yes|down	no|down	no|up	no|down	no|down	2
gene-MYOM2	MYOM2	myomesin 2, transcript variant X3	yes|up	yes|down	no|down	yes|up	no|down	no|up	3
gene-STK32A	STK32A	serine/threonine kinase 32A, transcript variant X1	no|down	no|up	no|up	no|up	yes|up	no|down	1
gene-LOC113840300	LOC113840300	uncharacterized LOC113840300, transcript variant X1	yes|up	yes|down	no|down	no|down	no|down	no|down	2
gene-LOC101789923	LOC101789923	E3 SUMO-protein ligase PIAS2, transcript variant X1	no|down	no|up	no|down	no|down	yes|down	yes|up	2
gene-PACSIN1	PACSIN1	protein kinase C and casein kinase substrate in neurons 1, transcript variant X1	no|up	yes|down	no|down	no|down	no|down	no|down	1
gene-MCM2	MCM2	minichromosome maintenance complex component 2	no|up	no|down	yes|up	no|up	no|up	no|up	1
gene-AADAC	AADAC	arylacetamide deacetylase, transcript variant X1	yes|down	yes|up	no|up	no|down	no|down	no|up	2
gene-LDB3	LDB3	LIM domain binding 3, transcript variant X1	yes|up	yes|down	no|down	no|up	no|down	no|down	2
gene-ITGB6	ITGB6	integrin subunit beta 6, transcript variant X6	yes|up	yes|down	no|down	no|up	no|down	no|down	2
gene-LOC101794817	LOC101794817	2-hydroxyacylsphingosine 1-beta-galactosyltransferase, transcript variant X1	no|up	yes|down	no|up	no|down	no|up	no|down	1
gene-LOC113841157	LOC113841157	uncharacterized LOC113841157, transcript variant X1	no|down	no|up	no|up	no|up	yes|up	no|down	1
gene-SH3GLB2	SH3GLB2	SH3 domain containing GRB2 like, endophilin B2, transcript variant X1	yes|down	yes|up	no|down	no|down	no|down	no|up	2
gene-LOC101790517	LOC101790517	dual specificity protein phosphatase 13, transcript variant X2	yes|up	yes|down	no|down	no|up	no|down	no|down	2
gene-LOC110353889	LOC110353889	uncharacterized LOC110353889, transcript variant X4	yes|down	no|up	no|up	no|down	no|up	no|up	1
gene-LOC101793310	LOC101793310	transitional endoplasmic reticulum ATPase	no|up	no|down	no|down	no|up	yes|down	yes|up	2
gene-LOC101805249	LOC101805249	endothelin B receptor-like	yes|up	no|down	no|up	no|up	no|up	no|up	1
gene-LOC101794667	LOC101794667	hedgehog interacting protein, transcript variant X1	no|up	no|down	no|up	no|up	yes|up	no|down	1
gene-LOC110353383	LOC110353383	uncharacterized LOC110353383	no|down	yes|up	no|up	no|up	no|up	no|down	1
gene-CCDC180	CCDC180	coiled-coil domain containing 180, transcript variant X1	yes|up	yes|down	no|down	no|down	no|down	no|down	2
gene-LOC119712954	LOC119712954	uncharacterized LOC119712954, transcript variant X3	no|down	yes|up	no|up	no|down	no|down	no|up	1
gene-COL4A6	COL4A6	collagen type IV alpha 6 chain, transcript variant X1	yes|down	no|up	no|down	no|down	yes|up	yes|down	3
gene-VIT	VIT	vitrin, transcript variant X1	yes|up	no|down	no|up	no|up	no|up	no|down	1
gene-FREM2	FREM2	FRAS1 related extracellular matrix 2	no|up	yes|down	no|down	no|down	no|up	no|down	1
gene-COL4A5	COL4A5	collagen type IV alpha 5 chain, transcript variant X1	yes|down	no|up	no|down	no|down	yes|up	no|down	2
gene-MB	MB	myoglobin	yes|up	yes|down	no|down	no|up	yes|down	no|down	3
gene-LOC101803283	LOC101803283	uncharacterized LOC101803283	yes|up	yes|down	no|down	no|up	no|down	no|down	2
gene-SYNGR1	SYNGR1	synaptogyrin 1, transcript variant X1	yes|up	yes|down	no|down	no|up	no|down	no|down	2
gene-LOC101805398	LOC101805398	ubiquitin-associated protein 1-like, transcript variant X1	no|up	no|down	no|down	no|no test	yes|down	yes|up	2
gene-MYOM3	MYOM3	myomesin 3, transcript variant X2	yes|up	yes|down	no|down	no|up	no|down	no|down	2
gene-DHRS7C	DHRS7C	dehydrogenase/reductase 7C, transcript variant X1	yes|up	yes|down	no|down	no|up	yes|down	no|up	3
gene-DHRS7B	DHRS7B	dehydrogenase/reductase 7B, transcript variant X1	no|up	yes|down	no|down	no|down	no|down	no|up	1
gene-CIDEA	CIDEA	cell death inducing DFFA like effector a, transcript variant X1	yes|down	yes|up	no|up	no|down	no|down	no|up	2
gene-CIDEC	CIDEC	cell death inducing DFFA like effector c, transcript variant X1	yes|down	yes|up	no|up	no|down	no|down	no|up	2
gene-COQ4	COQ4	coenzyme Q4	no|up	yes|down	no|down	no|down	no|down	no|up	1
gene-GRM7	GRM7	glutamate metabotropic receptor 7	yes|up	no|down	no|up	no|up	no|up	no|down	1
gene-LOC110352115	LOC110352115	uncharacterized LOC110352115, transcript variant X1	yes|up	no|down	no|down	no|up	no|up	no|down	1
gene-MOCS1	MOCS1	molybdenum cofactor synthesis 1, transcript variant X2	no|down	no|down	no|down	no|down	yes|down	no|up	1
gene-KCNIP1	KCNIP1	potassium voltage-gated channel interacting protein 1, transcript variant X1	yes|up	yes|down	no|down	no|up	no|up	no|down	2
gene-LOC113841028	LOC113841028	ATP synthase subunit alpha, mitochondrial	no|no test	no|no test	no|no test	no|no test	yes|down	yes|up	2
gene-LOC119715296	LOC119715296	uncharacterized LOC119715296	yes|down	yes|up	no|up	no|up	no|up	no|down	2
gene-LOC119715294	LOC119715294	NADH-ubiquinone oxidoreductase chain 5	no|down	no|up	no|up	no|up	yes|up	no|down	1
gene-LOC101804560	LOC101804560	uncharacterized LOC101804560	yes|down	yes|up	no|up	no|down	no|up	no|up	2
gene-KBTBD13	KBTBD13	kelch repeat and BTB domain containing 13	yes|up	yes|down	no|down	no|down	no|down	no|up	2
gene-LOC101803727	LOC101803727	deoxyribonuclease 1 like 2	no|up	yes|down	no|up	no|down	no|up	no|up	1
gene-RSPO1	RSPO1	R-spondin 1, transcript variant X1	no|up	no|down	no|down	no|up	yes|up	yes|down	2
gene-LOC119716810	LOC119716810	uncharacterized LOC119716810, transcript variant X1	yes|down	no|up	no|up	no|down	no|up	no|down	1
gene-P2RY1	P2RY1	purinergic receptor P2Y1, transcript variant X1	yes|up	yes|down	no|down	no|up	no|down	no|up	2
gene-P2RY2	P2RY2	purinergic receptor P2Y2	yes|up	yes|down	no|down	no|up	no|down	no|up	2
gene-RGS1	RGS1	regulator of G protein signaling 1	no|down	no|up	yes|up	no|up	no|up	no|up	1
gene-LOC110354362	LOC110354362	uncharacterized LOC110354362, transcript variant X1	yes|up	yes|down	no|down	no|up	no|down	no|down	2
gene-ZNF503	ZNF503	zinc finger protein 503	yes|up	no|down	no|up	no|up	no|up	no|down	1
gene-SPECC1	SPECC1	sperm antigen with calponin homology and coiled-coil domains 1, transcript variant X2	yes|up	yes|down	no|down	no|up	no|up	no|down	2
gene-ELOVL2	ELOVL2	ELOVL fatty acid elongase 2	yes|up	no|down	no|up	no|up	no|up	no|down	1
gene-RIMBP2	RIMBP2	RIMS binding protein 2, transcript variant X1	yes|up	yes|down	no|down	no|up	no|down	no|down	2
gene-TBC1D22B	TBC1D22B	TBC1 domain family member 22B	no|up	yes|down	no|down	no|down	no|down	no|up	1
gene-KIAA1958	KIAA1958	KIAA1958 ortholog, transcript variant X8	no|up	yes|down	no|down	no|down	no|down	no|down	1
gene-LOC101796324	LOC101796324	mitochondria localized glutamic acid rich protein, transcript variant X2	yes|up	yes|down	no|down	no|down	yes|down	no|up	3
gene-LOC113842616	LOC113842616	uncharacterized LOC113842616	yes|up	yes|down	no|down	no|no test	no|down	no|up	2
gene-LOC101804042	LOC101804042	uncharacterized LOC101804042, transcript variant X2	yes|up	yes|down	no|down	no|up	no|down	no|down	2
gene-ACO2	ACO2	aconitase 2	yes|up	yes|down	no|down	no|down	no|down	no|up	2
gene-LOC101800035	LOC101800035	lipocalin, transcript variant X1	yes|up	no|up	no|down	yes|up	no|up	no|down	2
gene-ARHGAP19	ARHGAP19	Rho GTPase activating protein 19, transcript variant X1	yes|up	no|down	no|up	no|up	yes|up	no|down	2
gene-LOC119713859	LOC119713859	scale keratin-like	no|down	no|up	no|up	no|up	no|up	yes|down	1
gene-PAX7	PAX7	paired box 7	yes|up	yes|down	no|down	no|up	no|down	no|down	2
gene-ADAMTS17	ADAMTS17	ADAM metallopeptidase with thrombospondin type 1 motif 17, transcript variant X1	no|up	no|down	no|up	no|down	yes|up	no|down	1
gene-LOC101803585	LOC101803585	serine/threonine-protein kinase SBK2	yes|up	yes|down	no|down	no|up	yes|down	no|down	3
gene-MC1R	MC1R	melanocortin 1 receptor	yes|up	no|down	no|up	no|up	no|up	no|no test	1
gene-LOC119713264	LOC119713264	carbonic anhydrase 4-like, transcript variant X1	yes|down	no|up	no|up	no|down	no|down	no|up	1
gene-LOC101798971	LOC101798971	transmembrane protein 182	yes|up	yes|down	no|down	no|up	no|down	no|down	2
gene-LOC101799710	LOC101799710	dual specificity testis-specific protein kinase 1	no|no test	no|no test	no|no test	no|no test	yes|down	yes|up	2
gene-LOC113844379	LOC113844379	1-phosphatidylinositol phosphodiesterase-like, transcript variant X2	no|up	no|down	no|up	no|down	yes|up	no|down	1
gene-SCN5A	SCN5A	sodium voltage-gated channel alpha subunit 5, transcript variant X3	yes|up	yes|down	no|down	no|up	no|down	no|down	2
gene-DOCK4	DOCK4	dedicator of cytokinesis 4, transcript variant X1	yes|down	yes|up	no|up	no|down	no|down	no|up	2
gene-CAPN3	CAPN3	calpain 3, transcript variant X1	yes|up	yes|down	no|down	no|down	yes|down	no|up	3
gene-LOC119716937	LOC119716937	uncharacterized LOC119716937	no|down	yes|up	no|up	no|up	no|up	no|down	1
gene-VTN	VTN	vitronectin	yes|down	no|up	no|up	no|down	no|down	no|up	1
gene-PHYHD1	PHYHD1	phytanoyl-CoA dioxygenase domain containing 1, transcript variant X1	yes|down	yes|up	no|up	no|up	no|up	no|up	2
gene-CCN3	CCN3	cellular communication network factor 3	no|down	no|up	no|up	no|down	yes|up	no|down	1
gene-CCN2	CCN2	cellular communication network factor 2	no|down	no|up	no|up	no|up	yes|up	no|up	1
gene-FGFR4	FGFR4	fibroblast growth factor receptor 4, transcript variant X1	yes|up	yes|down	no|down	no|up	no|down	no|down	2
gene-WIPF3	WIPF3	WAS/WASL interacting protein family member 3, transcript variant X3	yes|up	yes|down	no|down	no|down	no|down	no|down	2
gene-LOC101796544	LOC101796544	ezrin	no|up	yes|down	no|up	no|down	no|up	no|up	1
gene-SCYL3	SCYL3	SCY1 like pseudokinase 3	no|up	yes|down	no|down	no|down	no|down	no|up	1
gene-LOC101799270	LOC101799270	spindlin-Z, transcript variant X2	no|no test	no|no test	no|no test	no|no test	yes|down	yes|up	2
gene-ADAMTSL2	ADAMTSL2	ADAMTS like 2, transcript variant X1	yes|up	no|down	no|down	no|up	no|down	no|up	1
gene-COL19A1	COL19A1	collagen type XIX alpha 1 chain, transcript variant X2	yes|down	yes|up	no|up	no|down	no|up	no|up	2
gene-LOC101798875	LOC101798875	uncharacterized LOC101798875, transcript variant X3	no|down	yes|up	no|down	no|down	no|down	no|up	1
gene-LOC119718666	LOC119718666	butyrophilin subfamily 1 member A1-like, transcript variant X1	no|up	no|up	no|down	no|up	yes|down	no|up	1
gene-LOC101802851	LOC101802851	claudin-4	no|up	yes|down	no|up	no|down	no|up	no|down	1
gene-LOC113839968	LOC113839968	titin-cap	yes|up	yes|down	no|down	no|up	yes|down	no|up	3
gene-LOC101800730	LOC101800730	zinc finger RNA-binding protein-like, transcript variant X1	no|down	no|no test	no|down	no|down	yes|down	yes|up	2
gene-PTX3	PTX3	pentraxin 3	yes|up	yes|down	no|up	no|down	no|up	no|up	2
gene-MAP3K7CL	MAP3K7CL	MAP3K7 C-terminal like	yes|up	yes|down	no|down	no|up	no|down	no|down	2
gene-HEPHL1	HEPHL1	hephaestin like 1	no|down	no|down	yes|up	no|down	no|up	no|up	1
gene-LOC106018386	LOC106018386	uncharacterized LOC106018386	no|up	yes|down	no|down	no|down	no|down	no|down	1
gene-BMP4	BMP4	bone morphogenetic protein 4	yes|up	no|down	no|down	no|up	no|up	no|down	1
gene-BMP5	BMP5	bone morphogenetic protein 5, transcript variant X1	yes|down	no|up	no|down	yes|down	no|down	no|up	2
gene-LOC101802777	LOC101802777	rapamycin-insensitive companion of mTOR-like, transcript variant X1	no|no test	no|no test	no|no test	no|no test	yes|down	yes|up	2
gene-CHAC1	CHAC1	ChaC glutathione specific gamma-glutamylcyclotransferase 1	yes|up	yes|down	no|down	no|up	no|down	no|up	2
gene-LOC101800711	LOC101800711	myomegalin, transcript variant X1	yes|up	yes|down	no|down	no|up	no|down	no|down	2
gene-PAWR	PAWR	pro-apoptotic WT1 regulator, transcript variant X1	no|down	no|up	no|up	no|down	yes|up	no|down	1
gene-FKBP1B	FKBP1B	FKBP prolyl isomerase 1B, transcript variant X2	yes|up	yes|down	no|down	no|up	no|down	no|down	2
gene-RBP7	RBP7	retinol binding protein 7	yes|down	yes|up	no|up	no|down	no|down	no|up	2
gene-ABCA5	ABCA5	ATP binding cassette subfamily A member 5	yes|up	no|down	no|down	no|up	no|down	no|up	1
gene-LOC119717614	LOC119717614	pre-mRNA-splicing factor CWC22 homolog, transcript variant X1	no|up	yes|down	no|up	no|down	no|up	no|down	1
gene-CBLIF	CBLIF	cobalamin binding intrinsic factor	no|up	yes|down	no|up	no|down	no|up	no|no test	1
gene-NTNG2	NTNG2	netrin G2, transcript variant X2	yes|up	no|down	no|down	no|up	no|up	no|down	1
gene-ACER1	ACER1	alkaline ceramidase 1	no|up	yes|down	no|down	no|down	no|up	no|down	1
gene-ACER3	ACER3	alkaline ceramidase 3, transcript variant X1	yes|down	no|up	no|up	no|down	no|down	no|up	1
gene-LOC119713365	LOC119713365	EMILIN-3-like	no|up	no|down	no|up	no|down	yes|up	no|down	1
gene-RIMS4	RIMS4	regulating synaptic membrane exocytosis 4	no|up	yes|down	no|down	no|down	no|down	no|up	1
gene-CEP85	CEP85	centrosomal protein 85, transcript variant X1	yes|up	yes|down	no|down	no|down	no|down	no|down	2
gene-PDE4C	PDE4C	phosphodiesterase 4C, transcript variant X1	yes|up	yes|down	no|down	no|down	yes|down	no|up	3
gene-ABHD12B	ABHD12B	abhydrolase domain containing 12B	yes|down	no|up	no|up	no|down	no|down	no|up	1
gene-LRRC2	LRRC2	leucine rich repeat containing 2, transcript variant X1	yes|up	yes|down	no|down	no|up	no|down	no|down	2
gene-PRIMA1	PRIMA1	proline rich membrane anchor 1, transcript variant X1	no|down	yes|up	no|up	no|up	yes|up	no|down	2
gene-ARHGEF10L	ARHGEF10L	Rho guanine nucleotide exchange factor 10 like, transcript variant X1	no|up	yes|down	no|down	no|down	no|up	no|down	1
gene-KCNA6	KCNA6	potassium voltage-gated channel subfamily A member 6, transcript variant X2	yes|down	no|up	no|up	no|down	no|up	no|down	1
gene-HOXA5	HOXA5	homeobox A5	no|down	yes|up	no|up	no|up	no|up	no|down	1
gene-HOXA6	HOXA6	homeobox A6	yes|down	yes|up	no|up	no|up	no|up	no|down	2
gene-LOC106020524	LOC106020524	uncharacterized LOC106020524, transcript variant X10	yes|up	yes|down	no|down	no|up	no|down	no|up	2
gene-ANO3	ANO3	anoctamin 3, transcript variant X3	yes|down	no|up	no|up	no|down	no|up	no|up	1
gene-TECR	TECR	trans-2,3-enoyl-CoA reductase, transcript variant X1	yes|up	yes|down	no|down	no|up	no|down	no|down	2
gene-ENHO	ENHO	energy homeostasis associated, transcript variant X1	yes|up	no|down	no|up	no|up	no|down	no|up	1
gene-FAM180B	FAM180B	family with sequence similarity 180 member B	no|up	no|up	no|up	no|up	yes|up	no|down	1
gene-YIPF7	YIPF7	Yip1 domain family member 7	yes|up	yes|down	no|down	no|up	no|down	no|down	2
gene-LOC119717662	LOC119717662	uncharacterized LOC119717662	yes|down	no|up	no|up	no|down	no|up	no|up	1
gene-WDHD1	WDHD1	WD repeat and HMG-box DNA binding protein 1, transcript variant X1	yes|down	yes|up	no|up	no|down	no|down	no|up	2
gene-LOC101802071	LOC101802071	myosin heavy chain, skeletal muscle, adult-like	yes|up	yes|down	no|down	no|up	no|down	no|up	2
gene-MMP23B	MMP23B	matrix metallopeptidase 23B, transcript variant X1	yes|down	yes|up	no|down	no|down	no|down	no|up	2
gene-LOC113844954	LOC113844954	mid1-interacting protein 1-B	yes|down	yes|up	no|up	no|down	no|down	no|up	2
gene-LOC106017702	LOC106017702	uncharacterized LOC106017702, transcript variant X4	yes|up	yes|down	no|down	no|down	no|down	no|down	2
gene-DNAJB5	DNAJB5	DnaJ heat shock protein family (Hsp40) member B5, transcript variant X1	no|up	no|up	no|up	no|up	yes|up	no|down	1
gene-HSPA8	HSPA8	heat shock protein family A (Hsp70) member 8	no|up	no|up	yes|up	no|up	no|down	yes|up	2
gene-ATP5F1A	ATP5F1A	ATP synthase F1 subunit alpha	no|up	yes|down	no|down	no|down	no|down	no|down	1
gene-STAB2	STAB2	stabilin 2	no|up	no|down	no|up	no|up	yes|up	no|down	1
gene-LOC119712996	LOC119712996	immediate early response 3-interacting protein 1-like, transcript variant X1	no|up	no|down	no|down	no|down	yes|down	yes|up	2
gene-HSPA2	HSPA2	heat shock protein family A (Hsp70) member 2	no|up	yes|up	yes|up	yes|up	no|up	no|up	3
gene-DNAJB9	DNAJB9	DnaJ heat shock protein family (Hsp40) member B9, transcript variant X3	no|down	no|up	no|up	no|down	yes|down	no|up	1
gene-LOC113843334	LOC113843334	uncharacterized LOC113843334, transcript variant X1	yes|up	yes|down	no|down	no|up	no|down	no|up	2
gene-GCC2	GCC2	GRIP and coiled-coil domain containing 2	yes|down	yes|up	no|up	no|down	no|down	no|up	2
gene-SMYD1	SMYD1	SET and MYND domain containing 1, transcript variant X1	yes|up	yes|down	no|down	no|up	no|down	no|down	2
gene-HSP90AA1	HSP90AA1	heat shock protein 90 alpha family class A member 1	no|up	no|up	no|up	yes|up	no|down	no|up	1
gene-LOC119715784	LOC119715784	uncharacterized LOC119715784	yes|up	yes|down	no|no test	no|no test	no|down	no|up	2
gene-SLC25A4	SLC25A4	solute carrier family 25 member 4	yes|up	yes|down	no|down	no|up	no|down	no|up	2
gene-LOC101802174	LOC101802174	sodium channel protein type 2 subunit alpha, transcript variant X4	no|down	yes|up	no|up	no|up	no|up	no|down	1
gene-LOC119713962	LOC119713962	uncharacterized LOC119713962	yes|up	yes|down	no|down	no|up	no|down	no|down	2
gene-LOC113840911	LOC113840911	uncharacterized LOC113840911	no|up	no|up	no|up	no|up	yes|down	yes|up	2
gene-LOC113842822	LOC113842822	protein-glutamine gamma-glutamyltransferase 5-like	no|up	no|down	yes|up	no|down	no|up	no|up	1
gene-CDK14	CDK14	cyclin dependent kinase 14, transcript variant X1	yes|down	no|up	no|up	no|down	no|down	no|up	1
gene-DRP2	DRP2	dystrophin related protein 2	yes|up	no|down	no|down	no|up	no|up	no|down	1
gene-SLC9A2	SLC9A2	solute carrier family 9 member A2	yes|up	yes|down	no|down	no|up	no|down	no|down	2
gene-LMO7	LMO7	LIM domain 7, transcript variant X1	no|up	yes|down	no|down	no|down	no|up	no|down	1
gene-SEMA6B	SEMA6B	semaphorin 6B, transcript variant X1	yes|up	yes|down	no|down	no|up	no|down	no|up	2
gene-C27H1orf116	C27H1orf116	chromosome 27 C1orf116 homolog, transcript variant X2	no|up	yes|down	no|up	no|down	no|up	no|down	1
gene-SEMA6D	SEMA6D	semaphorin 6D, transcript variant X3	no|up	no|down	no|down	no|down	yes|down	no|up	1
gene-LOC119715270	LOC119715270	kallikrein-14-like	no|up	yes|down	no|down	no|down	no|up	no|down	1
gene-HECW1	HECW1	HECT, C2 and WW domain containing E3 ubiquitin protein ligase 1, transcript variant X1	no|up	no|down	yes|up	no|down	no|up	no|up	1
gene-IFNGR2	IFNGR2	interferon gamma receptor 2	yes|down	no|up	no|up	no|down	no|down	no|up	1
gene-TUBB3	TUBB3	tubulin beta 3 class III	no|up	no|down	yes|up	no|down	no|up	no|up	1
gene-CEP120	CEP120	centrosomal protein 120, transcript variant X1	no|down	no|up	no|up	no|up	yes|up	no|down	1
gene-LOC119713819	LOC119713819	scale keratin-like	no|up	no|down	yes|up	no|down	yes|up	no|down	2
gene-LOC119713497	LOC119713497	basic proline-rich protein-like	no|up	yes|down	no|down	no|down	no|up	no|down	1
gene-FABP3	FABP3	fatty acid binding protein 3	no|up	yes|down	no|down	no|down	yes|down	no|down	2
gene-FABP2	FABP2	fatty acid binding protein 2	no|down	yes|up	no|up	no|up	no|up	no|down	1
gene-SSTR2	SSTR2	somatostatin receptor 2	yes|down	yes|up	no|down	no|down	no|down	no|up	2
gene-MEOX1	MEOX1	mesenchyme homeobox 1	yes|up	no|down	no|down	no|up	no|down	no|up	1
gene-FABP7	FABP7	fatty acid binding protein 7	no|up	yes|down	no|down	no|up	no|up	no|down	1
gene-KIF23	KIF23	kinesin family member 23, transcript variant X1	no|up	no|down	yes|up	no|up	no|up	no|up	1
gene-C1QTNF3	C1QTNF3	C1q and TNF related 3, transcript variant X1	no|up	yes|down	no|down	no|down	no|down	no|down	1
gene-LOC101790479	LOC101790479	guanine nucleotide-binding protein G(q) subunit alpha	no|no test	no|no test	no|no test	no|no test	yes|down	yes|up	2
gene-VGLL2	VGLL2	vestigial like family member 2, transcript variant X7	yes|up	yes|down	no|down	no|up	no|down	no|down	2
gene-CKMT2	CKMT2	creatine kinase, mitochondrial 2, transcript variant X1	yes|up	yes|down	no|down	no|up	yes|down	no|up	3
gene-SYPL2	SYPL2	synaptophysin like 2	yes|up	yes|down	no|down	no|down	no|down	no|up	2
gene-BTBD1	BTBD1	BTB domain containing 1	yes|up	yes|down	no|down	no|down	no|down	no|down	2
gene-LOC110354443	LOC110354443	uncharacterized LOC110354443	yes|down	yes|up	no|up	no|up	no|up	no|down	2
gene-LOC101801676	LOC101801676	keratin, type II cytoskeletal 6C	no|up	no|down	yes|up	no|down	no|up	no|up	1
gene-LOC101795437	LOC101795437	alpha-2-macroglobulin-like protein 1	yes|up	no|down	no|down	no|up	no|up	no|down	1
gene-SMCR8	SMCR8	SMCR8-C9orf72 complex subunit, transcript variant X1	yes|up	yes|down	no|down	no|down	yes|down	no|up	3
gene-RAB38	RAB38	RAB38, member RAS oncogene family	yes|up	yes|down	no|up	no|up	no|up	no|up	2
gene-RGCC	RGCC	regulator of cell cycle	no|down	yes|up	no|up	no|down	no|down	no|up	1
gene-LOC113840869	LOC113840869	secretory carrier-associated membrane protein 1-like, transcript variant X1	no|up	no|down	no|down	no|up	yes|down	yes|up	2
gene-CARNS1	CARNS1	carnosine synthase 1, transcript variant X1	yes|up	yes|down	no|down	no|up	no|down	no|up	2
gene-LOC101805041	LOC101805041	tubulin alpha-4A chain	no|up	yes|down	no|up	no|down	no|down	no|up	1
gene-TMEM108	TMEM108	transmembrane protein 108, transcript variant X1	yes|up	no|down	no|up	no|up	no|up	no|down	1
gene-RAB3C	RAB3C	RAB3C, member RAS oncogene family	yes|up	no|down	no|up	no|up	no|up	no|up	1
gene-DGKI	DGKI	diacylglycerol kinase iota, transcript variant X1	yes|up	yes|down	no|down	no|up	no|down	no|down	2
gene-LOC110351652	LOC110351652	muscle M-line assembly protein unc-89-like	yes|up	yes|down	no|down	no|up	no|down	no|down	2
gene-FA2H	FA2H	fatty acid 2-hydroxylase, transcript variant X1	no|up	yes|down	no|up	no|down	no|up	no|up	1
gene-SLC16A3	SLC16A3	solute carrier family 16 member 3	no|up	yes|down	no|down	no|up	no|down	no|up	1
gene-SGCA	SGCA	sarcoglycan alpha	yes|up	yes|down	no|down	no|down	no|down	no|down	2
gene-LOC101805096	LOC101805096	ras GTPase-activating protein 1, transcript variant X1	no|down	no|up	no|up	no|down	no|down	yes|up	1
gene-TSPAN15	TSPAN15	tetraspanin 15, transcript variant X1	no|down	yes|up	no|up	no|up	no|up	no|down	1
gene-SORCS2	SORCS2	sortilin related VPS10 domain containing receptor 2, transcript variant X1	yes|down	no|up	no|up	no|down	no|up	no|down	1
gene-FSD1L	FSD1L	fibronectin type III and SPRY domain containing 1 like, transcript variant X1	yes|up	yes|down	no|down	no|up	no|down	no|up	2
gene-SLC16A9	SLC16A9	solute carrier family 16 member 9, transcript variant X1	yes|down	no|up	no|up	no|down	no|down	no|up	1
gene-LOC101801511	LOC101801511	cytochrome P450 27C1, transcript variant X1	yes|up	no|down	no|up	no|up	no|up	no|down	1
gene-FBXO39	FBXO39	F-box protein 39	yes|up	yes|down	no|down	no|no test	no|down	no|down	2
gene-TMEM38A	TMEM38A	transmembrane protein 38A, transcript variant X1	yes|up	yes|down	no|down	no|up	no|down	no|up	2
gene-HPSE2	HPSE2	heparanase 2 (inactive), transcript variant X1	yes|down	no|down	no|up	yes|down	no|up	no|down	2
gene-SLC1A2	SLC1A2	solute carrier family 1 member 2, transcript variant X1	yes|down	yes|up	no|down	no|down	no|down	no|up	2
gene-SHISAL1	SHISAL1	shisa like 1, transcript variant X1	no|down	yes|up	no|up	no|up	no|up	no|down	1
gene-FBXO31	FBXO31	F-box protein 31	yes|up	no|down	no|down	no|up	no|down	no|up	1
gene-LOC119714812	LOC119714812	protein ADP-ribosylarginine hydrolase-like, transcript variant X1	yes|up	yes|down	no|down	no|down	no|down	no|down	2
gene-TBC1D16	TBC1D16	TBC1 domain family member 16, transcript variant X2	no|up	yes|down	no|down	no|down	no|down	no|down	1
gene-LOC110353167	LOC110353167	uncharacterized LOC110353167, transcript variant X1	yes|up	yes|down	no|down	no|up	no|up	no|down	2
gene-LOC110353166	LOC110353166	uncharacterized LOC110353166	yes|down	no|up	no|up	no|down	no|down	no|up	1
gene-LOC101798291	LOC101798291	VPS10 domain-containing receptor SorCS1	yes|up	no|down	no|up	no|up	no|up	no|down	1
gene-XKRX	XKRX	XK related X-linked, transcript variant X2	no|up	yes|down	no|down	no|down	no|down	no|up	1
gene-SMC5	SMC5	structural maintenance of chromosomes 5, transcript variant X1	no|down	no|up	no|down	no|up	yes|up	no|down	1
gene-RIBC2	RIBC2	RIB43A domain with coiled-coils 2	no|up	no|down	no|up	no|up	yes|up	no|down	1
gene-KDF1	KDF1	keratinocyte differentiation factor 1, transcript variant X2	no|up	yes|down	no|up	no|down	no|up	no|down	1
gene-SMC2	SMC2	structural maintenance of chromosomes 2, transcript variant X3	no|up	no|down	no|up	no|up	yes|up	no|down	1
gene-LOC101794703	LOC101794703	glutamine synthetase	no|up	yes|down	no|down	no|down	no|down	no|up	1
gene-LOC101800857	LOC101800857	beta-2 adrenergic receptor, transcript variant X1	yes|up	yes|down	no|down	no|down	no|down	no|up	2
gene-EPM2A	EPM2A	EPM2A glucan phosphatase, laforin, transcript variant X1	yes|up	yes|down	no|down	no|up	no|down	no|up	2
gene-CMBL	CMBL	carboxymethylenebutenolidase homolog, transcript variant X1	yes|up	yes|down	no|down	no|down	no|down	no|up	2
gene-POU2F3	POU2F3	POU class 2 homeobox 3, transcript variant X1	yes|up	no|down	no|up	no|up	no|up	no|down	1
gene-LOC101800358	LOC101800358	extracellular fatty acid-binding protein-like	no|down	no|up	yes|down	no|up	no|down	no|up	1
gene-HABP2	HABP2	hyaluronan binding protein 2, transcript variant X1	yes|up	yes|down	no|down	no|up	no|down	no|up	2
gene-ZIC1	ZIC1	Zic family member 1	no|up	yes|up	no|down	yes|up	no|up	no|down	2
gene-FAM151B	FAM151B	family with sequence similarity 151 member B, transcript variant X1	no|down	no|up	no|down	no|down	no|up	yes|down	1
gene-PGM1	PGM1	phosphoglucomutase 1, transcript variant X2	yes|up	yes|down	no|down	no|down	no|down	no|up	2
gene-VPS37C	VPS37C	VPS37C subunit of ESCRT-I, transcript variant X3	no|up	no|down	no|down	no|down	yes|down	no|up	1
gene-TMCC1	TMCC1	transmembrane and coiled-coil domain family 1, transcript variant X1	yes|down	no|up	no|up	no|down	no|down	no|up	1
gene-HK2	HK2	hexokinase 2	no|up	no|down	no|up	no|down	yes|down	no|up	1
gene-ESR1	ESR1	estrogen receptor 1	yes|down	no|up	no|up	no|down	no|down	no|up	1
gene-LOC106020320	LOC106020320	cadherin-1	no|up	yes|down	no|up	no|down	no|up	no|up	1
gene-LOC101793529	LOC101793529	serine/threonine-protein kinase TNNI3K, transcript variant X1	yes|up	yes|down	no|down	no|down	no|down	no|down	2
gene-PPP1R1A	PPP1R1A	protein phosphatase 1 regulatory inhibitor subunit 1A	yes|up	yes|down	no|down	no|up	no|down	no|up	2
gene-HOMER2	HOMER2	homer scaffold protein 2	yes|up	yes|down	no|down	no|up	no|down	no|down	2
gene-LOC101794777	LOC101794777	uncharacterized LOC101794777	no|down	no|up	no|up	no|down	yes|up	no|down	1
gene-TNNI1	TNNI1	troponin I1, slow skeletal type	yes|up	yes|down	no|down	no|up	no|down	no|down	2
gene-KCTD12	KCTD12	potassium channel tetramerization domain containing 12	no|up	no|down	no|down	no|up	no|up	yes|down	1
gene-TNNI2	TNNI2	troponin I2, fast skeletal type	yes|up	yes|down	no|down	yes|up	yes|down	no|up	4
gene-LOC101794959	LOC101794959	acyl-CoA dehydrogenase family member 11, transcript variant X3	yes|up	yes|down	no|down	no|down	no|down	no|down	2
gene-AQP9	AQP9	aquaporin 9, transcript variant X1	yes|down	yes|up	no|up	no|down	no|down	no|up	2
gene-LOC101804875	LOC101804875	E3 ubiquitin-protein ligase TRIM39-like	no|down	no|up	no|down	no|up	yes|down	no|up	1
gene-TNFRSF6B	TNFRSF6B	TNF receptor superfamily member 6b, transcript variant X1	yes|up	no|down	no|down	no|up	no|down	no|up	1
gene-EPHA3	EPHA3	EPH receptor A3, transcript variant X1	no|down	yes|up	no|up	no|up	no|down	no|up	1
gene-EPHA7	EPHA7	EPH receptor A7, transcript variant X1	yes|up	no|down	no|up	no|up	no|up	no|down	1
gene-ATP4A	ATP4A	ATPase H+/K+ transporting subunit alpha	yes|up	no|down	no|down	no|up	no|down	no|up	1
gene-RSPO3	RSPO3	R-spondin 3, transcript variant X1	yes|down	no|up	no|down	no|down	no|down	no|up	1
gene-SMTNL1	SMTNL1	smoothelin like 1	yes|up	yes|down	no|down	no|up	no|down	no|down	2
gene-TCF21	TCF21	transcription factor 21	yes|down	no|up	no|up	no|down	no|down	no|up	1
gene-SMTNL2	SMTNL2	smoothelin like 2	yes|up	yes|down	no|down	no|up	yes|down	no|up	3
gene-HEPACAM	HEPACAM	hepatic and glial cell adhesion molecule, transcript variant X1	no|up	no|down	no|up	no|up	yes|up	no|down	1
gene-LOC110352107	LOC110352107	mothers against decapentaplegic homolog 7, transcript variant X2	no|up	no|down	no|down	no|no test	yes|down	yes|up	2
gene-IGSF21	IGSF21	immunoglobin superfamily member 21	no|up	yes|down	no|down	no|down	no|down	no|down	1
gene-PRKAR1B	PRKAR1B	protein kinase cAMP-dependent type I regulatory subunit beta, transcript variant X3	yes|down	yes|up	no|up	no|down	no|up	no|down	2
gene-LOC101793805	LOC101793805	nipped-B-like protein, transcript variant X2	no|no test	no|up	no|up	no|up	yes|down	yes|up	2
gene-LOC110351648	LOC110351648	uncharacterized LOC110351648, transcript variant X2	yes|up	no|down	no|down	no|up	no|up	no|down	1
gene-MAFA	MAFA	MAF bZIP transcription factor A	yes|up	yes|down	no|down	no|down	no|down	no|up	2
gene-SQLE	SQLE	squalene epoxidase	no|up	no|down	yes|up	no|down	no|up	no|up	1
gene-APC2	APC2	APC regulator of WNT signaling pathway 2	no|up	no|down	yes|up	no|up	yes|up	no|down	2
gene-GK	GK	glycerol kinase, transcript variant X1	yes|down	yes|up	no|down	no|down	no|down	no|up	2
gene-LOC106019170	LOC106019170	uncharacterized LOC106019170, transcript variant X1	yes|down	no|up	no|down	no|down	no|down	no|up	1
gene-KBTBD12	KBTBD12	kelch repeat and BTB domain containing 12	yes|up	yes|down	no|down	no|down	no|down	no|down	2
gene-GNG4	GNG4	G protein subunit gamma 4	yes|down	yes|up	no|down	no|down	no|down	no|up	2
gene-XPA	XPA	XPA, DNA damage recognition and repair factor	no|down	no|up	no|down	no|down	yes|up	yes|down	2
gene-LOC106014518	LOC106014518	uncharacterized LOC106014518	no|up	no|up	no|up	yes|up	no|up	no|down	1
gene-PDHX	PDHX	pyruvate dehydrogenase complex component X	no|down	no|up	no|down	no|down	yes|down	no|up	1
gene-MYL1	MYL1	myosin light chain 1	yes|up	yes|down	no|down	no|up	no|down	no|up	2
gene-WBP1L	WBP1L	WW domain binding protein 1 like, transcript variant X1	no|up	yes|down	no|down	no|down	no|down	no|down	1
gene-LOC101797556	LOC101797556	LIM domain containing preferred translocation partner in lipoma, transcript variant X11	no|down	yes|up	no|up	no|up	no|up	no|down	1
gene-MYO18B	MYO18B	myosin XVIIIB	yes|up	yes|down	no|down	no|up	yes|down	no|down	3
gene-PKIA	PKIA	cAMP-dependent protein kinase inhibitor alpha, transcript variant X3	yes|up	yes|down	no|down	no|up	no|down	no|up	2
gene-LOC101804420	LOC101804420	chromodomain-helicase-DNA-binding protein 1, transcript variant X2	no|up	no|up	no|up	no|up	yes|down	yes|up	2
gene-LOC101797129	LOC101797129	SRSF protein kinase 3, transcript variant X2	yes|up	yes|down	no|down	no|up	no|down	no|down	2
gene-MYBPH	MYBPH	myosin binding protein H	yes|up	yes|down	no|down	no|down	yes|down	no|down	3
gene-INPP5A	INPP5A	inositol polyphosphate-5-phosphatase A, transcript variant X2	no|down	yes|up	no|up	no|up	no|up	no|down	1
gene-LOC101799763	LOC101799763	vacuolar protein 8	no|up	no|down	yes|up	no|up	no|up	no|up	1
gene-PINK1	PINK1	PTEN induced kinase 1	no|up	yes|down	no|down	no|down	no|down	no|up	1
gene-CORIN	CORIN	corin, serine peptidase, transcript variant X1	yes|up	yes|down	no|up	no|down	no|up	no|down	2
gene-NPAS3	NPAS3	neuronal PAS domain protein 3, transcript variant X1	yes|up	no|up	no|up	yes|up	no|up	no|down	2
gene-LOC113840139	LOC113840139	uncharacterized LOC113840139	no|down	no|up	no|down	no|up	no|up	yes|down	1
gene-LOC101798228	LOC101798228	pantetheinase, transcript variant X1	no|up	yes|down	no|down	no|down	no|up	no|down	1
gene-BCAS1	BCAS1	brain enriched myelin associated protein 1, transcript variant X1	yes|up	no|down	no|down	no|up	no|up	no|down	1
gene-KIAA0825	KIAA0825	KIAA0825 ortholog, transcript variant X1	no|down	no|up	no|up	no|up	yes|up	no|down	1
gene-CA12	CA12	carbonic anhydrase 12, transcript variant X1	no|up	no|down	yes|up	no|down	no|up	no|up	1
gene-YBX3	YBX3	Y-box binding protein 3	yes|up	no|down	no|down	no|up	no|down	no|down	1
gene-MKNK1	MKNK1	MAPK interacting serine/threonine kinase 1, transcript variant X1	yes|up	yes|down	no|down	no|down	no|down	no|up	2
gene-LBX2	LBX2	ladybird homeobox 2	yes|up	yes|down	no|down	no|down	no|down	no|down	2
gene-PRSS12	PRSS12	serine protease 12, transcript variant X1	yes|up	yes|down	no|down	no|down	no|up	no|down	2
gene-ASB18	ASB18	ankyrin repeat and SOCS box containing 18	yes|up	no|down	no|down	no|up	no|down	no|down	1
gene-ASB15	ASB15	ankyrin repeat and SOCS box containing 15, transcript variant X1	yes|up	yes|down	no|down	no|up	no|down	no|up	2
gene-ASB14	ASB14	ankyrin repeat and SOCS box containing 14, transcript variant X2	yes|up	yes|down	no|down	no|down	no|down	no|up	2
gene-ASB12	ASB12	ankyrin repeat and SOCS box containing 12, transcript variant X2	yes|up	yes|down	no|down	no|no test	no|down	no|up	2
gene-ASB11	ASB11	ankyrin repeat and SOCS box containing 11, transcript variant X1	yes|up	yes|down	no|down	no|up	no|down	no|down	2
gene-ASB10	ASB10	ankyrin repeat and SOCS box containing 10	yes|up	yes|down	no|down	no|no test	no|down	no|up	2
gene-LOC101802901	LOC101802901	hepatoma-derived growth factor-related protein 2	yes|up	yes|down	no|down	no|up	no|down	no|up	2
gene-GABRA2	GABRA2	gamma-aminobutyric acid type A receptor subunit alpha2, transcript variant X2	no|down	no|up	no|up	yes|up	no|up	no|down	1
gene-IP6K3	IP6K3	inositol hexakisphosphate kinase 3, transcript variant X1	yes|up	yes|down	no|down	no|up	yes|down	no|up	3
gene-LOC113839972	LOC113839972	keratin, type II cytoskeletal 4-like	no|up	no|down	yes|up	no|down	no|up	no|up	1
gene-GABRA6	GABRA6	gamma-aminobutyric acid type A receptor subunit alpha6, transcript variant X1	no|up	yes|down	no|down	no|down	no|down	no|up	1
gene-KCNT1	KCNT1	potassium sodium-activated channel subfamily T member 1, transcript variant X1	yes|up	yes|down	no|down	no|up	no|down	no|up	2
gene-LMX1B	LMX1B	LIM homeobox transcription factor 1 beta, transcript variant X1	no|up	no|down	no|up	no|up	yes|up	no|down	1
gene-LMX1A	LMX1A	LIM homeobox transcription factor 1 alpha	yes|down	yes|up	no|up	no|down	no|down	no|up	2
gene-NIPSNAP2	NIPSNAP2	nipsnap homolog 2	no|up	yes|down	no|down	no|down	no|down	no|up	1
gene-LOC113842323	LOC113842323	uncharacterized LOC113842323, transcript variant X1	yes|up	yes|down	no|down	no|up	no|down	no|down	2
gene-CRAT	CRAT	carnitine O-acetyltransferase	yes|up	yes|down	no|down	no|down	no|down	no|up	2
gene-MYADML2	MYADML2	myeloid associated differentiation marker like 2, transcript variant X2	yes|up	yes|down	no|down	no|up	no|down	no|up	2
gene-LOC101796523	LOC101796523	microtubule-associated protein 1B	no|down	no|up	no|down	no|up	yes|down	no|up	1
gene-GAS6	GAS6	growth arrest specific 6	yes|down	no|up	no|up	no|down	no|up	no|down	1
gene-PLP1	PLP1	proteolipid protein 1, transcript variant X1	yes|up	no|down	no|up	no|up	no|up	no|down	1
gene-LOC119718438	LOC119718438	uncharacterized LOC119718438, transcript variant X1	yes|up	yes|down	no|down	no|up	yes|down	no|up	3
gene-RNF223	RNF223	ring finger protein 223, transcript variant X1	no|up	yes|down	no|up	no|down	no|up	no|down	1
gene-CORO6	CORO6	coronin 6	yes|up	yes|down	no|down	no|up	no|down	no|down	2
gene-CXCR4	CXCR4	C-X-C motif chemokine receptor 4	yes|down	yes|up	no|up	no|down	no|down	no|up	2
gene-ABCB6	ABCB6	ATP binding cassette subfamily B member 6 (Langereis blood group), transcript variant X1	no|up	yes|down	no|down	no|down	no|down	no|up	1
gene-NOG	NOG	noggin	yes|up	no|down	no|down	no|up	no|up	no|down	1
gene-KCNF1	KCNF1	potassium voltage-gated channel modifier subfamily F member 1	yes|up	no|down	no|up	no|up	no|up	no|down	1
gene-LEPR	LEPR	leptin receptor, transcript variant X7	no|up	no|up	no|down	no|up	yes|up	no|down	1
gene-LRRC75B	LRRC75B	leucine rich repeat containing 75B	no|up	no|up	no|up	yes|up	no|up	no|down	1
gene-EPYC	EPYC	epiphycan	no|up	no|down	no|up	no|up	yes|up	no|down	1
gene-CLIP4	CLIP4	CAP-Gly domain containing linker protein family member 4, transcript variant X4	yes|up	yes|down	no|down	no|up	no|down	no|down	2
gene-GRHL1	GRHL1	grainyhead like transcription factor 1, transcript variant X1	no|up	yes|down	no|up	no|down	no|up	no|down	1
gene-ASB2	ASB2	ankyrin repeat and SOCS box containing 2, transcript variant X1	yes|up	yes|down	no|down	no|down	no|down	no|down	2
gene-TUBAL3	TUBAL3	tubulin alpha like 3	no|up	yes|down	no|up	no|down	no|up	no|down	1
gene-CEP95	CEP95	centrosomal protein 95, transcript variant X1	no|down	no|up	no|up	no|up	yes|up	no|down	1
gene-NELL2	NELL2	neural EGFL like 2	no|down	no|up	yes|down	no|up	no|up	yes|down	2
gene-GATM	GATM	glycine amidinotransferase, transcript variant X1	yes|up	yes|down	no|up	no|up	no|down	no|up	2
gene-CAMK2A	CAMK2A	calcium/calmodulin dependent protein kinase II alpha	yes|up	yes|down	no|down	no|up	no|down	no|down	2
gene-CCDC92	CCDC92	coiled-coil domain containing 92, transcript variant X1	yes|down	yes|up	no|up	no|down	no|up	no|up	2
gene-UBIAD1	UBIAD1	UbiA prenyltransferase domain containing 1, transcript variant X1	no|up	no|down	no|down	no|down	yes|down	no|up	1
gene-GALNT14	GALNT14	polypeptide N-acetylgalactosaminyltransferase 14, transcript variant X1	yes|down	yes|up	no|down	no|down	no|up	no|down	2
gene-GLDN	GLDN	gliomedin	yes|up	no|down	no|down	no|up	no|up	no|down	1
gene-STRIP2	STRIP2	striatin interacting protein 2, transcript variant X1	yes|up	yes|down	no|down	no|up	yes|down	no|down	3
gene-LOC119713898	LOC119713898	keratin-associated protein 21-1-like, transcript variant X1	no|up	no|down	yes|up	no|down	no|up	no|up	1
gene-LOC119713899	LOC119713899	claw keratin-like	no|down	no|down	yes|up	no|down	no|up	no|up	1
gene-PKM	PKM	pyruvate kinase M1/2, transcript variant X1	yes|up	no|down	no|down	no|up	no|down	no|up	1
gene-BEST3	BEST3	bestrophin 3, transcript variant X1	yes|up	yes|down	no|down	no|down	no|down	no|down	2
gene-LOC101791000	LOC101791000	heterogeneous nuclear ribonucleoprotein K, transcript variant X6	no|down	no|up	no|up	no|up	yes|down	yes|up	2
gene-LOC119713893	LOC119713893	feather keratin 1-like	no|up	no|down	yes|up	no|down	no|up	no|up	1
gene-DCAF6	DCAF6	DDB1 and CUL4 associated factor 6, transcript variant X1	yes|up	yes|down	no|down	no|down	no|down	no|up	2
gene-LOC119713894	LOC119713894	keratin-associated protein 20-1-like	no|up	no|down	yes|up	no|down	no|down	no|up	1
gene-LOC119713895	LOC119713895	keratinocyte proline-rich protein-like	no|up	no|down	yes|up	no|down	no|up	no|up	1
gene-LOC106017715	LOC106017715	uncharacterized LOC106017715	yes|up	no|down	no|down	no|up	no|up	no|down	1
gene-STAC3	STAC3	SH3 and cysteine rich domain 3, transcript variant X1	yes|up	yes|down	no|down	no|down	yes|down	no|up	3
gene-RERGL	RERGL	RERG like	yes|up	yes|down	no|down	no|up	no|down	no|down	2
gene-LOC101798440	LOC101798440	glycerol-3-phosphate dehydrogenase [NAD(+)], cytoplasmic	no|down	yes|up	no|up	no|up	no|down	no|up	1
gene-TRARG1	TRARG1	trafficking regulator of GLUT4 (SLC2A4) 1, transcript variant X1	no|down	yes|up	no|down	no|up	no|up	no|down	1
gene-POLDIP2	POLDIP2	DNA polymerase delta interacting protein 2	yes|up	yes|down	no|down	no|down	no|down	no|down	2
gene-LOC101799407	LOC101799407	muscular LMNA interacting protein, transcript variant X1	yes|up	yes|down	no|down	no|up	no|down	no|down	2
gene-LOC101799210	LOC101799210	L-lactate dehydrogenase A chain	yes|up	no|down	no|down	no|up	no|down	no|up	1
gene-CHRND	CHRND	cholinergic receptor nicotinic delta subunit	yes|up	yes|down	no|down	no|up	no|down	no|down	2
gene-CHRNG	CHRNG	cholinergic receptor nicotinic gamma subunit, transcript variant X1	yes|up	yes|down	no|down	no|no test	no|down	no|down	2
gene-MTCL1	MTCL1	microtubule crosslinking factor 1, transcript variant X1	yes|up	yes|down	no|down	no|up	no|down	no|up	2
gene-LOC119713844	LOC119713844	feather beta keratin	no|down	no|down	yes|up	no|down	no|up	no|up	1
gene-SERTM2	SERTM2	serine rich and transmembrane domain containing 2	yes|up	no|down	no|up	no|up	no|up	no|down	1
gene-NR4A3	NR4A3	nuclear receptor subfamily 4 group A member 3	no|up	no|up	yes|up	yes|up	yes|up	no|up	3
gene-NR4A2	NR4A2	nuclear receptor subfamily 4 group A member 2, transcript variant X1	yes|up	no|up	no|up	no|up	no|up	no|up	1
gene-SCUBE2	SCUBE2	signal peptide, CUB domain and EGF like domain containing 2, transcript variant X1	yes|up	no|down	no|up	no|up	no|up	no|down	1
gene-LOC119715300	LOC119715300	epidermal differentiation-specific protein-like, transcript variant X2	yes|down	yes|up	no|down	no|down	no|up	no|down	2
gene-LOC113843492	LOC113843492	homeobox protein Nkx-6.1-like, transcript variant X1	no|up	no|up	no|up	yes|up	no|up	no|down	1
gene-PLB1	PLB1	phospholipase B1, transcript variant X1	yes|up	no|down	no|up	no|up	no|up	no|down	1
gene-LVRN	LVRN	laeverin, transcript variant X1	yes|up	yes|down	no|down	no|down	no|down	no|down	2
gene-LOC119713826	LOC119713826	feather beta keratin-like	no|down	no|down	yes|up	no|down	no|up	no|up	1
gene-IDH2	IDH2	isocitrate dehydrogenase (NADP(+)) 2	yes|up	yes|down	no|down	no|down	no|down	no|up	2
gene-TPMT	TPMT	thiopurine S-methyltransferase, transcript variant X1	no|down	no|up	no|up	no|down	yes|up	no|down	1
gene-KCNH2	KCNH2	potassium voltage-gated channel subfamily H member 2	yes|up	yes|down	no|down	no|up	no|up	no|down	2
gene-KCNH7	KCNH7	potassium voltage-gated channel subfamily H member 7, transcript variant X1	yes|down	yes|up	no|up	no|up	no|up	no|down	2
gene-LOC119713829	LOC119713829	uncharacterized LOC119713829	no|up	no|down	yes|up	no|down	no|up	no|up	1
gene-CNNM1	CNNM1	cyclin and CBS domain divalent metal cation transport mediator 1, transcript variant X1	yes|down	no|up	no|up	no|down	no|down	no|up	1
gene-SOX5	SOX5	SRY-box transcription factor 5, transcript variant X1	yes|down	yes|up	no|up	no|down	no|down	no|up	2
gene-SLC25A19	SLC25A19	solute carrier family 25 member 19	no|up	no|down	no|down	no|up	yes|down	no|up	1
gene-IGDCC4	IGDCC4	immunoglobulin superfamily DCC subclass member 4	yes|up	yes|down	no|down	no|up	no|up	no|down	2
gene-SLC25A12	SLC25A12	solute carrier family 25 member 12, transcript variant X1	yes|up	no|down	no|down	no|up	no|down	no|up	1
gene-ADAM11	ADAM11	ADAM metallopeptidase domain 11, transcript variant X5	no|up	yes|down	no|down	no|down	no|down	no|up	1
gene-TPM3	TPM3	tropomyosin 3, transcript variant X2	yes|up	yes|down	no|down	no|up	no|up	no|down	2
gene-LOC101789766	LOC101789766	excitatory amino acid transporter 1-like, transcript variant X1	yes|down	yes|up	no|down	no|down	no|down	no|up	2
gene-LOC101790195	LOC101790195	uncharacterized LOC101790195, transcript variant X3	no|down	no|up	no|down	no|up	yes|up	no|down	1
gene-LOC119713218	LOC119713218	myosin heavy chain, skeletal muscle, adult-like, transcript variant X1	yes|up	yes|down	no|down	no|down	no|down	no|up	2
gene-RPS23	RPS23	ribosomal protein S23	no|down	no|up	no|up	no|up	yes|up	no|down	1
gene-LOC113841554	LOC113841554	activated RNA polymerase II transcriptional coactivator p15-like	no|down	no|up	no|up	no|down	yes|down	yes|up	2
gene-LOC113840410	LOC113840410	uncharacterized LOC113840410	yes|up	yes|down	no|down	no|up	no|down	no|up	2
gene-LOC101795788	LOC101795788	ceruloplasmin, transcript variant X1	no|down	yes|up	no|up	no|up	no|down	no|up	1
gene-LOC101795426	LOC101795426	zinc finger protein 131, transcript variant X1	no|no test	no|no test	no|no test	no|no test	yes|down	yes|up	2
gene-MINAR1	MINAR1	membrane integral NOTCH2 associated receptor 1, transcript variant X1	yes|up	yes|down	no|down	no|up	no|up	no|down	2
gene-TMEM275	TMEM275	transmembrane protein 275, transcript variant X1	no|down	no|up	no|down	no|down	yes|down	no|up	1
gene-TUSC3	TUSC3	tumor suppressor candidate 3, transcript variant X1	yes|up	no|down	no|down	no|up	no|down	no|up	1
gene-LOC101795019	LOC101795019	pituitary homeobox 3	yes|up	yes|down	no|down	no|up	yes|down	no|down	3
gene-LOC119714271	LOC119714271	mRNA decay activator protein ZFP36-like	no|up	no|up	yes|up	no|up	no|up	no|up	1
gene-NRG4	NRG4	neuregulin 4, transcript variant X1	yes|up	yes|down	no|up	no|down	no|down	no|up	2
gene-HCK	HCK	HCK proto-oncogene, Src family tyrosine kinase, transcript variant X1	yes|up	no|down	no|up	no|up	no|down	no|up	1
gene-LOC119717285	LOC119717285	uncharacterized LOC119717285	yes|down	no|up	no|up	no|down	no|up	no|up	1
gene-TMEM117	TMEM117	transmembrane protein 117, transcript variant X2	no|up	yes|down	no|down	no|down	no|down	no|down	1
gene-FAM135B	FAM135B	family with sequence similarity 135 member B, transcript variant X2	no|up	yes|down	yes|up	no|up	yes|up	no|down	3
gene-PRKAR2B	PRKAR2B	protein kinase cAMP-dependent type II regulatory subunit beta, transcript variant X1	yes|down	yes|up	no|up	no|down	no|down	no|up	2
gene-SSH2	SSH2	slingshot protein phosphatase 2, transcript variant X1	yes|up	yes|down	no|down	no|down	no|down	no|up	2
gene-TMEM119	TMEM119	transmembrane protein 119	yes|down	no|up	no|up	no|down	no|down	no|up	1
gene-PTCHD1	PTCHD1	patched domain containing 1, transcript variant X1	no|down	no|up	no|up	no|up	yes|up	no|down	1
gene-LOC113840251	LOC113840251	carbonic anhydrase 9-like	yes|up	yes|down	no|down	no|down	no|down	no|up	2
gene-FRZB	FRZB	frizzled related protein	no|up	no|up	no|up	no|up	yes|up	no|down	1
gene-LOC113841302	LOC113841302	splicing regulatory glutamine/lysine-rich protein 1-like, transcript variant X1	no|down	no|up	no|up	no|down	yes|down	yes|up	2
gene-LOC110353074	LOC110353074	uncharacterized LOC110353074	yes|up	yes|down	no|down	no|no test	no|down	no|up	2
gene-CYSTM1	CYSTM1	cysteine rich transmembrane module containing 1	no|down	no|up	no|down	no|down	yes|down	yes|up	2
gene-LOC101801060	LOC101801060	nebulin related anchoring protein, transcript variant X1	yes|up	yes|down	no|down	no|up	no|down	no|down	2
gene-EDN3	EDN3	endothelin 3, transcript variant X1	yes|up	no|down	no|up	no|up	no|up	no|down	1
gene-FHL5	FHL5	four and a half LIM domains 5, transcript variant X2	yes|down	yes|up	no|up	no|up	yes|up	no|down	3
gene-NT5C1A	NT5C1A	5'-nucleotidase, cytosolic IA	yes|up	yes|down	no|down	yes|up	no|down	no|up	3
gene-FHL3	FHL3	four and a half LIM domains 3, transcript variant X3	yes|up	yes|down	no|down	no|up	no|up	no|down	2
gene-FHL2	FHL2	four and a half LIM domains 2, transcript variant X1	no|up	no|up	no|up	yes|up	no|up	no|down	1
gene-FHL1	FHL1	four and a half LIM domains 1, transcript variant X1	yes|up	yes|down	no|down	no|down	no|down	no|down	2
gene-SPTB	SPTB	spectrin beta, erythrocytic	no|up	yes|down	no|down	no|down	no|down	no|up	1
gene-S1PR3	S1PR3	sphingosine-1-phosphate receptor 3, transcript variant X7	yes|down	yes|up	no|up	no|down	no|down	no|up	2
gene-LOC110352854	LOC110352854	adenine phosphoribosyltransferase-like	yes|up	yes|down	no|down	no|no test	no|down	no|down	2
gene-SPINT4	SPINT4	serine peptidase inhibitor, Kunitz type 4	no|up	yes|down	no|up	no|down	no|up	no|up	1
gene-ARHGAP12	ARHGAP12	Rho GTPase activating protein 12, transcript variant X2	yes|down	no|up	no|down	no|down	no|down	no|up	1
gene-GRB7	GRB7	growth factor receptor bound protein 7, transcript variant X1	no|up	yes|down	no|up	no|down	no|up	no|down	1
gene-KXD1	KXD1	KxDL motif containing 1	no|up	no|down	no|down	no|down	yes|down	no|up	1
gene-LOC101790909	LOC101790909	myosin heavy chain, skeletal muscle, adult	yes|up	yes|down	no|down	no|down	no|down	no|down	2
gene-SLC4A3	SLC4A3	solute carrier family 4 member 3, transcript variant X1	no|down	yes|up	no|up	no|up	no|up	no|down	1
gene-LAPTM5	LAPTM5	lysosomal protein transmembrane 5	yes|down	yes|up	no|up	no|down	no|down	no|up	2
gene-ADGRG4	ADGRG4	adhesion G protein-coupled receptor G4, transcript variant X1	no|down	no|up	no|up	no|up	yes|down	yes|up	2
gene-SLC4A7	SLC4A7	solute carrier family 4 member 7, transcript variant X1	no|down	yes|up	no|up	no|up	no|up	no|down	1
gene-OTUD1	OTUD1	OTU deubiquitinase 1	yes|up	no|down	no|up	yes|up	no|down	no|up	2
gene-LOC101794283	LOC101794283	hexokinase HKDC1	yes|up	no|down	no|up	no|up	no|up	no|down	1
gene-KCNK15	KCNK15	potassium two pore domain channel subfamily K member 15	yes|up	yes|down	no|down	no|down	no|down	no|down	2
gene-HRAS	HRAS	HRas proto-oncogene, GTPase, transcript variant X2	yes|up	yes|down	no|down	no|down	no|down	no|down	2
gene-GTF2IRD1	GTF2IRD1	GTF2I repeat domain containing 1, transcript variant X8	no|up	yes|down	no|down	no|down	no|down	no|up	1
gene-LOC119713298	LOC119713298	uncharacterized LOC119713298, transcript variant X2	no|down	no|up	yes|up	no|up	no|up	no|up	1
gene-LOC101800226	LOC101800226	lipocalin-15-like	no|up	no|up	no|down	no|up	yes|up	yes|down	2
gene-B3GALT1	B3GALT1	beta-1,3-galactosyltransferase 1, transcript variant X3	yes|up	yes|down	no|down	no|up	no|down	no|down	2
gene-LOC101799927	LOC101799927	long-chain fatty acid transport protein 6	no|up	no|down	no|down	no|up	no|up	yes|down	1
gene-ALKBH2	ALKBH2	alkB homolog 2, alpha-ketoglutarate dependent dioxygenase	yes|down	yes|up	no|up	no|down	no|down	no|up	2
gene-CSRP3	CSRP3	cysteine and glycine rich protein 3	yes|up	yes|down	no|down	no|up	no|down	no|down	2
gene-LOC101794949	LOC101794949	pseudouridine-metabolizing bifunctional protein C1861.05	yes|up	no|down	no|down	no|up	no|down	no|up	1
gene-KMT5A	KMT5A	lysine methyltransferase 5A, transcript variant X1	no|up	no|down	no|down	no|down	yes|down	no|up	1
gene-LOC119715055	LOC119715055	uncharacterized LOC119715055	no|down	yes|up	no|up	no|up	no|up	no|down	1
gene-PLPP7	PLPP7	phospholipid phosphatase 7 (inactive), transcript variant X1	yes|up	yes|down	no|down	no|down	yes|down	no|up	3
gene-PLPP4	PLPP4	phospholipid phosphatase 4, transcript variant X1	no|up	yes|down	no|down	no|down	no|up	yes|down	2
gene-LOC101794169	LOC101794169	keratin, type I cytoskeletal 19	no|up	no|down	yes|up	no|down	no|up	no|up	1
gene-DPH3	DPH3	diphthamide biosynthesis 3	no|up	no|down	no|down	no|down	yes|down	no|up	1
gene-LOC106019797	LOC106019797	CCN family member 2-like	yes|down	no|up	no|down	no|down	no|down	no|up	1
gene-LOC106017837	LOC106017837	heat shock transcription factor, Y-linked-like	no|down	yes|up	no|down	no|up	no|up	no|down	1
gene-LRAT	LRAT	lecithin retinol acyltransferase	yes|up	no|down	no|down	no|up	no|up	no|down	1
gene-LOC119712994	LOC119712994	kidney mitochondrial carrier protein 1, transcript variant X1	no|up	yes|down	no|down	no|up	no|down	no|up	1
gene-LOC101790838	LOC101790838	transcription factor BTF3, transcript variant X1	no|up	no|up	no|down	no|up	yes|down	yes|up	2
gene-LOC113841129	LOC113841129	uncharacterized LOC113841129	no|up	no|down	no|no test	no|no test	yes|down	yes|up	2
gene-LOC101797392	LOC101797392	keratin, type II cytoskeletal 80, transcript variant X2	no|up	yes|down	no|up	no|down	no|up	no|down	1
gene-LOC101797418	LOC101797418	guanine nucleotide-binding protein G(t) subunit alpha-3, transcript variant X1	yes|down	no|up	no|down	no|down	no|down	no|up	1
gene-CDHR5	CDHR5	cadherin related family member 5	no|down	no|up	no|down	no|down	yes|down	no|up	1
gene-LOC119715909	LOC119715909	uncharacterized LOC119715909	yes|up	yes|down	no|down	no|up	no|down	no|down	2
gene-MPP3	MPP3	membrane palmitoylated protein 3, transcript variant X4	yes|down	yes|up	no|down	no|down	no|down	no|down	2
gene-EEF1A2	EEF1A2	eukaryotic translation elongation factor 1 alpha 2	yes|up	yes|down	no|down	no|up	no|down	no|down	2
gene-LOC101793057	LOC101793057	keratin, type I cytoskeletal 16	no|down	no|down	no|up	no|down	yes|up	no|down	1
gene-ATP2A2	ATP2A2	ATPase sarcoplasmic/endoplasmic reticulum Ca2+ transporting 2, transcript variant X1	yes|up	yes|down	no|down	no|up	no|up	no|down	2
gene-PGAP4	PGAP4	post-GPI attachment to proteins GalNAc transferase 4, transcript variant X2	no|down	yes|up	no|up	no|down	no|up	no|down	1
gene-LOC119715905	LOC119715905	uncharacterized LOC119715905, transcript variant X3	yes|up	no|down	no|down	no|up	no|down	no|down	1
gene-TNFAIP6	TNFAIP6	TNF alpha induced protein 6	no|up	no|up	yes|up	no|up	no|up	no|up	1
gene-LOC101804607	LOC101804607	tubulin alpha-4 chain	yes|up	yes|down	no|down	no|up	no|down	no|up	2
gene-TRIM45	TRIM45	tripartite motif containing 45	no|up	yes|down	no|down	no|down	no|down	no|down	1
gene-PRKCQ	PRKCQ	protein kinase C theta, transcript variant X1	yes|up	yes|down	no|down	no|down	yes|down	no|up	3
gene-LOC106015647	LOC106015647	uncharacterized LOC106015647, transcript variant X32	no|down	yes|up	no|up	no|up	yes|up	no|down	2
gene-COLQ	COLQ	collagen like tail subunit of asymmetric acetylcholinesterase, transcript variant X1	yes|up	yes|down	no|down	no|up	no|up	no|down	2
gene-APELA	APELA	apelin receptor early endogenous ligand	yes|down	yes|up	no|up	no|down	no|up	no|up	2
gene-ACYP2	ACYP2	acylphosphatase 2, transcript variant X1	yes|up	no|down	no|down	no|up	no|down	no|up	1
gene-ACYP1	ACYP1	acylphosphatase 1	no|up	no|down	no|down	no|up	yes|down	no|up	1
gene-TYR	TYR	tyrosinase	no|up	no|down	no|up	yes|up	yes|up	no|down	2
gene-LOC101800405	LOC101800405	dnaJ homolog subfamily B member 5-like, transcript variant X5	no|no test	no|up	no|down	no|up	yes|down	yes|up	2
gene-WFDC1	WFDC1	WAP four-disulfide core domain 1, transcript variant X2	yes|down	no|up	no|up	no|down	no|down	no|up	1
gene-LOC113842636	LOC113842636	highly reducing polyketide synthase PKS6-like, transcript variant X1	no|up	no|down	no|up	no|down	no|down	yes|up	1
gene-LOC113842635	LOC113842635	uncharacterized LOC113842635	no|down	no|up	no|up	no|down	yes|down	no|up	1
gene-CRYBG2	CRYBG2	crystallin beta-gamma domain containing 2	no|up	yes|down	no|up	no|down	no|up	no|up	1
gene-P2RX5	P2RX5	purinergic receptor P2X 5, transcript variant X1	yes|up	yes|down	no|down	no|up	no|down	no|down	2
gene-ISL1	ISL1	ISL LIM homeobox 1, transcript variant X1	yes|up	yes|down	no|down	no|down	no|down	no|down	2
gene-LOC106015458	LOC106015458	uncharacterized LOC106015458, transcript variant X2	yes|up	yes|down	no|down	no|up	no|down	no|down	2
gene-ISL2	ISL2	ISL LIM homeobox 2	yes|up	yes|down	no|down	no|up	no|down	no|down	2
gene-LOC101797138	LOC101797138	glutathione S-transferase, transcript variant X2	yes|up	no|down	no|up	no|up	no|up	no|down	1
gene-LOC101796734	LOC101796734	von Willebrand factor D and EGF domain-containing protein-like	yes|up	yes|down	no|down	no|up	no|up	no|down	2
gene-LOC119712978	LOC119712978	methanethiol oxidase-like	no|up	no|down	yes|up	no|down	no|up	no|up	1
gene-LOC119713793	LOC119713793	translation initiation factor IF-2-like	yes|up	yes|down	no|down	no|up	no|down	no|down	2
gene-MAN1A1	MAN1A1	mannosidase alpha class 1A member 1	yes|down	no|up	no|up	no|down	no|down	no|up	1
gene-MEGF6	MEGF6	multiple EGF like domains 6	no|up	no|down	no|up	no|down	yes|up	no|down	1
gene-LOC101804932	LOC101804932	E1A-binding protein p400, transcript variant X1	yes|up	yes|down	no|down	no|up	no|down	no|down	2
gene-PMM1	PMM1	phosphomannomutase 1	yes|up	no|down	no|down	no|up	no|up	no|down	1
gene-RELN	RELN	reelin, transcript variant X1	no|up	no|down	no|up	no|up	yes|up	no|down	1
gene-MTX3	MTX3	metaxin 3, transcript variant X5	no|down	yes|up	no|up	no|up	no|up	no|down	1
gene-LOC119716993	LOC119716993	zinc finger protein 628-like	no|up	yes|down	no|down	no|down	no|up	no|down	1
gene-LOC101796027	LOC101796027	triadin	yes|up	yes|down	no|down	no|up	no|down	no|up	2
gene-LOC119716995	LOC119716995	uncharacterized serine/threonine-protein kinase SBK3-like	yes|up	no|down	no|down	no|up	no|down	no|up	1
gene-CRTAC1	CRTAC1	cartilage acidic protein 1, transcript variant X1	yes|up	yes|down	no|down	no|up	no|up	no|down	2
gene-TEX36	TEX36	testis expressed 36, transcript variant X1	no|down	yes|up	no|up	no|up	no|up	no|down	1
gene-LRRC17	LRRC17	leucine rich repeat containing 17	no|down	yes|up	no|up	no|down	no|up	no|down	1
gene-PRDX6	PRDX6	peroxiredoxin 6	no|up	yes|down	no|down	no|down	no|down	no|up	1
gene-SSTR5	SSTR5	somatostatin receptor 5, transcript variant X2	no|up	yes|down	no|down	no|up	no|up	no|down	1
gene-LOC113845227	LOC113845227	phosphoglycolate phosphatase	yes|up	no|down	no|down	no|up	no|down	no|up	1
gene-AOPEP	AOPEP	aminopeptidase O (putative), transcript variant X2	no|up	no|up	no|down	no|up	yes|up	yes|down	2
gene-NKX2-5	NKX2-5	NK2 homeobox 5	yes|up	yes|down	no|up	no|down	no|down	no|up	2
gene-LOC101796234	LOC101796234	arg8-vasotocin receptor-like, transcript variant X1	no|up	yes|down	no|down	no|down	no|down	no|down	1
gene-PLN	PLN	phospholamban	no|up	yes|down	no|down	no|down	no|down	no|down	1
gene-PPDPF	PPDPF	pancreatic progenitor cell differentiation and proliferation factor	yes|up	yes|down	no|down	no|up	no|down	no|down	2
gene-LOC101803570	LOC101803570	probable 2-ketogluconate reductase, transcript variant X3	no|up	yes|down	no|down	no|down	no|up	no|down	1
gene-SENP8	SENP8	SUMO peptidase family member, NEDD8 specific	no|up	yes|down	no|down	no|down	no|down	no|up	1
gene-CD36	CD36	CD36 molecule	yes|down	yes|up	no|down	no|down	no|down	no|up	2
gene-PDE1A	PDE1A	phosphodiesterase 1A, transcript variant X1	no|down	no|up	no|down	no|up	yes|up	no|down	1
gene-LOC119717069	LOC119717069	uncharacterized LOC119717069	yes|up	no|down	no|down	no|up	no|down	no|down	1
gene-PDE1C	PDE1C	phosphodiesterase 1C, transcript variant X1	yes|down	yes|up	no|up	no|down	no|down	no|up	2
gene-LOC101792626	LOC101792626	fatty acid-binding protein, adipocyte	yes|down	yes|up	no|up	no|down	no|down	no|up	2
gene-OTUD7A	OTUD7A	OTU deubiquitinase 7A, transcript variant X1	yes|up	no|down	no|down	no|up	no|down	no|up	1
gene-ADAMTS14	ADAMTS14	ADAM metallopeptidase with thrombospondin type 1 motif 14, transcript variant X1	no|down	no|up	no|up	no|down	yes|up	no|down	1
gene-LOC119713165	LOC119713165	ATP-binding cassette sub-family A member 10-like	no|down	no|up	no|up	no|up	yes|up	no|down	1
gene-GABRB2	GABRB2	gamma-aminobutyric acid type A receptor subunit beta2, transcript variant X3	yes|up	no|down	no|down	no|up	no|down	no|down	1
gene-OBSL1	OBSL1	obscurin like cytoskeletal adaptor 1	yes|up	yes|down	no|down	no|down	yes|down	no|up	3
gene-SGSM3	SGSM3	small G protein signaling modulator 3, transcript variant X4	no|up	yes|down	no|up	no|down	no|down	no|up	1
gene-PABPC4	PABPC4	poly(A) binding protein cytoplasmic 4, transcript variant X2	yes|up	yes|down	no|down	no|down	no|down	no|up	2
gene-LOC113842709	LOC113842709	uncharacterized LOC113842709, transcript variant X2	no|down	no|up	no|up	no|up	yes|up	no|down	1
gene-SH3TC1	SH3TC1	SH3 domain and tetratricopeptide repeats 1, transcript variant X2	yes|up	yes|down	no|down	no|down	no|down	no|down	2
gene-LOC119713828	LOC119713828	feather beta keratin	no|down	no|down	yes|up	no|down	no|up	no|up	1
gene-LOC119716561	LOC119716561	uncharacterized LOC119716561	no|down	no|down	no|down	yes|down	no|up	no|down	1
gene-CENPV	CENPV	centromere protein V	no|up	no|down	no|down	no|up	yes|down	no|up	1
gene-LOC101796452	LOC101796452	uncharacterized protein C18orf25-like, transcript variant X2	no|down	no|up	no|up	no|up	yes|down	yes|up	2
gene-FNDC10	FNDC10	fibronectin type III domain containing 10	yes|down	yes|up	no|down	no|up	no|up	no|down	2
gene-LOC101791673	LOC101791673	uncharacterized LOC101791673, transcript variant X14	yes|up	yes|down	no|down	no|up	no|down	no|down	2
gene-LAYN	LAYN	layilin, transcript variant X1	yes|down	yes|up	no|up	no|up	yes|up	no|down	3
gene-KCNG1	KCNG1	potassium voltage-gated channel modifier subfamily G member 1, transcript variant X4	yes|down	yes|up	no|up	no|up	no|up	no|down	2
gene-NAAA	NAAA	N-acylethanolamine acid amidase, transcript variant X2	no|down	no|down	no|up	no|down	no|down	yes|up	1
gene-LOC101791773	LOC101791773	SET-binding protein-like, transcript variant X6	no|up	no|down	no|up	no|up	yes|down	yes|up	2
gene-TSPO2	TSPO2	translocator protein 2	no|up	yes|down	no|up	no|down	no|down	no|up	1
gene-GPD1	GPD1	glycerol-3-phosphate dehydrogenase 1	yes|up	yes|down	no|down	no|down	no|down	no|up	2
gene-B4GALNT3	B4GALNT3	beta-1,4-N-acetyl-galactosaminyltransferase 3, transcript variant X1	yes|up	no|down	no|up	no|up	no|down	no|up	1
gene-LOC101803171	LOC101803171	ATP-sensitive inward rectifier potassium channel 12	yes|up	yes|down	no|down	no|down	no|down	no|up	2
gene-FNDC5	FNDC5	fibronectin type III domain containing 5, transcript variant X1	no|up	yes|down	no|down	no|down	no|down	no|up	1
gene-FOSB	FOSB	FosB proto-oncogene, AP-1 transcription factor subunit	no|up	no|up	yes|up	no|up	no|up	no|up	1
gene-ORMDL3	ORMDL3	ORMDL sphingolipid biosynthesis regulator 3, transcript variant X1	yes|down	no|up	no|up	no|down	no|down	no|up	1
gene-LOC101795107	LOC101795107	keratin, type I cytoskeletal 13	no|up	no|down	yes|up	no|down	no|up	no|up	1
gene-AQP4	AQP4	aquaporin 4	yes|up	yes|down	no|down	no|up	no|down	no|up	2
gene-TEAD4	TEAD4	TEA domain transcription factor 4, transcript variant X1	yes|up	yes|down	no|down	no|up	no|down	no|down	2
gene-BLVRA	BLVRA	biliverdin reductase A	yes|up	yes|down	no|down	no|down	no|down	no|down	2
gene-HOXC10	HOXC10	homeobox C10	yes|down	yes|up	no|down	yes|down	no|up	no|down	3
gene-DLX2	DLX2	distal-less homeobox 2, transcript variant X1	no|up	yes|down	no|up	no|down	no|up	no|up	1
gene-USP2	USP2	ubiquitin specific peptidase 2, transcript variant X1	yes|up	yes|down	no|down	no|down	no|down	no|up	2
gene-SH3RF3	SH3RF3	SH3 domain containing ring finger 3	no|up	no|up	no|up	no|up	yes|up	no|down	1
gene-RASD1	RASD1	ras related dexamethasone induced 1	no|up	no|down	yes|up	no|up	no|up	no|up	1
gene-TCF7	TCF7	transcription factor 7, transcript variant X1	no|up	no|down	yes|up	no|down	yes|up	no|up	2
gene-ECH1	ECH1	enoyl-CoA hydratase 1	no|up	yes|down	no|down	no|down	yes|down	no|up	2
gene-RPL3L	RPL3L	ribosomal protein L3 like	yes|up	yes|down	no|down	no|up	yes|down	no|up	3
gene-POSTN	POSTN	periostin, transcript variant X1	yes|down	yes|up	no|down	no|down	no|down	no|down	2
gene-MLLT11	MLLT11	MLLT11 transcription factor 7 cofactor, transcript variant X1	yes|up	yes|down	no|down	no|down	yes|down	no|down	3
gene-CASQ2	CASQ2	calsequestrin 2	yes|up	yes|down	no|down	no|up	yes|down	no|up	3
gene-TENT5C	TENT5C	terminal nucleotidyltransferase 5C	yes|up	yes|down	no|down	no|down	no|down	no|up	2
gene-CDH15	CDH15	cadherin 15	yes|up	yes|down	no|down	no|up	no|down	no|down	2
gene-CDKN2B	CDKN2B	cyclin dependent kinase inhibitor 2B	yes|down	yes|up	no|up	no|down	no|down	no|up	2
gene-DUSP10	DUSP10	dual specificity phosphatase 10	no|up	no|down	no|down	no|down	yes|down	no|up	1
gene-LOC106015799	LOC106015799	uncharacterized LOC106015799, transcript variant X1	no|up	yes|down	no|down	no|down	no|down	no|down	1
gene-DUSP14	DUSP14	dual specificity phosphatase 14, transcript variant X3	no|up	yes|down	no|down	no|down	no|up	no|down	1
gene-NRG1	NRG1	neuregulin 1, transcript variant X2	yes|up	yes|down	no|down	no|up	no|down	no|down	2
gene-USH1C	USH1C	USH1 protein network component harmonin, transcript variant X2	no|up	yes|down	no|down	no|down	no|down	no|down	1
gene-DPEP1	DPEP1	dipeptidase 1	yes|up	no|down	no|up	no|up	no|up	no|up	1
gene-RAMP1	RAMP1	receptor activity modifying protein 1	yes|up	yes|down	no|down	no|down	no|down	no|down	2
gene-PPP4R4	PPP4R4	protein phosphatase 4 regulatory subunit 4, transcript variant X1	yes|down	yes|up	no|up	no|down	no|up	no|up	2
gene-RPL37	RPL37	ribosomal protein L37	no|down	no|up	no|up	no|up	yes|up	no|down	1
gene-SEMA4D	SEMA4D	semaphorin 4D, transcript variant X2	no|up	yes|down	no|down	no|down	no|up	no|down	1
gene-CCNF	CCNF	cyclin F	no|up	yes|down	no|down	no|down	no|up	no|down	1
gene-PHEX	PHEX	phosphate regulating endopeptidase homolog X-linked	yes|up	yes|down	no|up	no|down	no|down	no|up	2
gene-NPR3	NPR3	natriuretic peptide receptor 3, transcript variant X1	yes|down	yes|up	no|down	no|down	no|down	no|up	2
gene-LOC106020373	LOC106020373	immediate early response 3-interacting protein 1	no|down	no|no test	no|no test	no|down	yes|down	yes|up	2
gene-ACTA1	ACTA1	actin alpha 1, skeletal muscle	yes|up	yes|down	no|down	yes|up	no|down	no|up	3
gene-GBGT1	GBGT1	globoside alpha-1,3-N-acetylgalactosaminyltransferase 1 (FORS blood group), transcript variant X3	yes|down	yes|up	no|up	no|down	no|up	no|down	2
gene-TTC3	TTC3	tetratricopeptide repeat domain 3, transcript variant X1	no|down	yes|up	no|up	no|down	no|down	no|up	1
gene-LOC119714348	LOC119714348	uncharacterized LOC119714348	no|up	no|up	no|up	no|up	yes|up	no|down	1
gene-LOC101798346	LOC101798346	cyclic AMP-responsive element-binding protein 3-like	no|no test	no|no test	no|no test	no|no test	yes|down	yes|up	2
gene-GRIN3A	GRIN3A	glutamate ionotropic receptor NMDA type subunit 3A	no|down	yes|up	no|down	no|up	no|up	no|down	1
gene-RETREG1	RETREG1	reticulophagy regulator 1, transcript variant X1	yes|up	yes|down	no|down	no|down	no|down	no|down	2
gene-CAVIN4	CAVIN4	caveolae associated protein 4	yes|up	yes|down	no|down	no|up	no|down	no|up	2
gene-MYH7B	MYH7B	myosin heavy chain 7B, transcript variant X1	yes|up	yes|down	no|down	no|up	no|down	no|down	2
gene-MMD2	MMD2	monocyte to macrophage differentiation associated 2	yes|up	yes|down	no|down	no|up	no|down	no|up	2
gene-LOC106016902	LOC106016902	uncharacterized LOC106016902, transcript variant X2	yes|up	yes|down	no|down	no|up	no|down	no|up	2
gene-TMEM269	TMEM269	transmembrane protein 269, transcript variant X1	yes|up	yes|down	no|down	no|down	no|down	no|down	2
gene-LOC119718673	LOC119718673	killer cell lectin-like receptor subfamily B member 1A, transcript variant X1	no|up	no|up	no|down	no|up	no|up	yes|down	1
gene-ITGB1BP2	ITGB1BP2	integrin subunit beta 1 binding protein 2	yes|up	yes|down	no|down	no|up	no|down	no|up	2
gene-TMEM266	TMEM266	transmembrane protein 266, transcript variant X1	no|up	yes|down	no|up	no|down	no|up	no|down	1
gene-SH3BP5	SH3BP5	SH3 domain binding protein 5	yes|up	yes|down	no|down	no|down	yes|down	no|up	3
gene-GLI2	GLI2	GLI family zinc finger 2, transcript variant X2	no|up	no|down	no|up	no|down	yes|up	no|down	1
gene-GLI1	GLI1	GLI family zinc finger 1, transcript variant X4	yes|up	no|down	no|up	no|up	no|up	no|down	1
gene-LCAT	LCAT	lecithin-cholesterol acyltransferase	yes|down	yes|up	no|up	no|down	no|down	no|up	2
gene-EGR3	EGR3	early growth response 3	yes|up	no|down	no|up	no|up	no|up	no|up	1
gene-EGR2	EGR2	early growth response 2	yes|up	no|down	no|up	no|up	no|down	no|up	1
gene-EGR1	EGR1	early growth response 1	no|up	no|down	yes|up	no|up	no|up	no|up	1
gene-LOC101801612	LOC101801612	carbonic anhydrase 3, transcript variant X1	yes|up	no|down	no|down	no|up	no|down	no|down	1
gene-LOC101790057	LOC101790057	cytochrome P450 4V2	yes|down	no|up	no|down	no|down	no|up	no|down	1
gene-LOC113841941	LOC113841941	D-threo-3-hydroxyaspartate dehydratase-like, transcript variant X1	yes|down	no|up	no|up	no|down	no|up	no|up	1
gene-FAIM2	FAIM2	Fas apoptotic inhibitory molecule 2, transcript variant X2	yes|up	no|down	no|up	no|up	no|up	no|down	1
gene-RBM38	RBM38	RNA binding motif protein 38	yes|up	no|down	no|down	no|up	no|down	no|down	1
gene-WHAMM	WHAMM	WASP homolog associated with actin, golgi membranes and microtubules	no|up	yes|down	no|down	no|down	no|down	no|down	1
gene-PALMD	PALMD	palmdelphin, transcript variant X1	no|up	yes|down	no|down	no|down	no|down	no|down	1
gene-EPHX2	EPHX2	epoxide hydrolase 2, transcript variant X1	yes|down	yes|up	no|up	no|down	no|down	no|up	2
gene-TMEM52	TMEM52	transmembrane protein 52	yes|up	yes|down	no|down	no|up	no|down	no|down	2
gene-GEM	GEM	GTP binding protein overexpressed in skeletal muscle	no|up	no|up	no|up	no|up	yes|up	no|down	1
gene-SDC3	SDC3	syndecan 3	yes|down	yes|up	no|up	no|down	no|down	no|up	2
gene-LOC119714295	LOC119714295	tropomyosin beta chain, transcript variant X2	no|down	no|up	no|up	no|up	no|down	yes|up	1
gene-RRM2	RRM2	ribonucleotide reductase regulatory subunit M2	no|up	no|down	yes|up	no|up	no|up	no|up	1
gene-LOC119715819	LOC119715819	uncharacterized LOC119715819	yes|up	yes|down	no|down	no|down	no|down	no|up	2
gene-RCSD1	RCSD1	RCSD domain containing 1, transcript variant X1	no|up	no|down	no|down	no|down	yes|down	no|up	1
gene-LOC119714293	LOC119714293	uncharacterized LOC119714293	no|no test	no|no test	no|no test	no|no test	yes|down	yes|up	2
gene-ITGA4	ITGA4	integrin subunit alpha 4, transcript variant X1	no|down	yes|up	no|up	no|up	no|down	no|up	1
gene-LOC110352902	LOC110352902	uncharacterized LOC110352902	no|up	yes|down	no|down	no|down	no|down	no|down	1
gene-TMOD1	TMOD1	tropomodulin 1, transcript variant X3	yes|up	yes|down	no|down	no|up	no|down	no|down	2
gene-TMOD4	TMOD4	tropomodulin 4	yes|up	yes|down	no|down	no|down	no|down	no|up	2
gene-ITGA8	ITGA8	integrin subunit alpha 8	yes|down	yes|up	no|up	no|down	yes|up	no|down	3
gene-EN1	EN1	engrailed homeobox 1	yes|down	yes|up	no|up	no|down	no|down	no|up	2
gene-LOC101793181	LOC101793181	transmembrane protein 151B-like	no|up	yes|down	no|up	no|down	no|up	no|no test	1
gene-LOC106020385	LOC106020385	stomatin-like protein 2, mitochondrial	no|down	no|down	no|down	no|down	yes|down	yes|up	2
gene-LIMCH1	LIMCH1	LIM and calponin homology domains 1, transcript variant X1	yes|up	yes|down	no|down	no|down	no|down	no|down	2
gene-LOC101790248	LOC101790248	histone H2A.Z	no|up	no|down	no|up	no|down	no|down	yes|up	1
gene-LOC101790524	LOC101790524	S-adenosylmethionine synthase, transcript variant X3	yes|down	no|up	no|up	no|down	no|up	no|up	1
gene-MLF1	MLF1	myeloid leukemia factor 1, transcript variant X1	yes|up	yes|down	no|down	no|down	no|down	no|up	2
gene-ADPRHL1	ADPRHL1	ADP-ribosylhydrolase like 1, transcript variant X1	yes|up	yes|down	no|down	no|up	yes|down	no|down	3
gene-CAV3	CAV3	caveolin 3	yes|up	yes|down	no|down	no|up	no|down	no|down	2
gene-LOC101799833	LOC101799833	deoxyribodipyrimidine photo-lyase-like	yes|up	no|down	no|down	no|up	no|up	no|down	1
gene-STC2	STC2	stanniocalcin 2	yes|up	yes|down	no|down	yes|up	no|down	no|down	3
gene-SPOCK1	SPOCK1	SPARC (osteonectin), cwcv and kazal like domains proteoglycan 1, transcript variant X1	yes|up	no|down	no|up	no|up	no|up	no|down	1
gene-LOC101794614	LOC101794614	cat eye syndrome critical region protein 2	yes|up	no|down	no|down	no|up	no|up	no|down	1
gene-LOC113841684	LOC113841684	homer protein homolog 1-like, transcript variant X1	no|no test	no|up	no|up	no|up	yes|down	yes|up	2
gene-TXLNB	TXLNB	taxilin beta	yes|up	yes|down	no|down	no|up	no|down	no|down	2
gene-LOC101797923	LOC101797923	delta-1-pyrroline-5-carboxylate synthase-like, transcript variant X1	no|down	no|up	no|up	no|up	yes|down	yes|up	2
gene-HPGD	HPGD	15-hydroxyprostaglandin dehydrogenase	yes|up	no|down	no|down	no|up	no|down	no|up	1
gene-SYNPO2L	SYNPO2L	synaptopodin 2 like, transcript variant X1	yes|up	yes|down	no|down	no|up	no|down	no|down	2
gene-CD82	CD82	CD82 molecule, transcript variant X2	yes|down	no|up	no|up	no|down	no|down	no|up	1
gene-EGF	EGF	epidermal growth factor, transcript variant X1	yes|up	yes|down	no|down	no|down	no|down	no|down	2
gene-HOXA9	HOXA9	homeobox A9	yes|down	yes|up	no|up	yes|down	no|down	no|up	3
gene-SOWAHC	SOWAHC	sosondowah ankyrin repeat domain family member C	yes|down	yes|up	no|up	no|up	no|up	no|down	2
gene-LOC113841118	LOC113841118	uncharacterized LOC113841118	no|down	no|up	no|up	no|down	yes|down	yes|up	2
gene-LOC101792268	LOC101792268	amine oxidase copper containing 2	no|up	no|down	yes|up	no|down	no|up	no|up	1
gene-DUSP1	DUSP1	dual specificity phosphatase 1	no|up	no|up	yes|up	yes|up	no|up	no|up	2
gene-MPPED2	MPPED2	metallophosphoesterase domain containing 2, transcript variant X1	yes|down	no|up	no|up	no|down	no|down	no|up	1
gene-LOC101805329	LOC101805329	E3 ubiquitin-protein ligase KCMF1	no|no test	no|no test	no|down	no|no test	yes|down	yes|up	2
gene-LOC101803962	LOC101803962	nucleoside diphosphate kinase-like, transcript variant X2	yes|up	no|down	no|down	no|up	no|down	no|up	1
gene-LOC110352082	LOC110352082	uncharacterized LOC110352082, transcript variant X1	yes|up	yes|down	no|down	no|down	no|down	no|up	2
gene-LOC106015625	LOC106015625	uncharacterized LOC106015625, transcript variant X3	no|down	no|up	no|up	no|down	yes|up	no|down	1
gene-TTPA	TTPA	alpha tocopherol transfer protein	yes|down	yes|up	no|down	no|down	no|down	no|up	2
gene-EHHADH	EHHADH	enoyl-CoA hydratase and 3-hydroxyacyl CoA dehydrogenase	yes|down	no|up	no|up	no|down	no|down	no|up	1
gene-YWHAG	YWHAG	tyrosine 3-monooxygenase/tryptophan 5-monooxygenase activation protein gamma	yes|up	no|down	no|down	no|up	no|down	no|down	1
gene-TRIM54	TRIM54	tripartite motif containing 54, transcript variant X1	yes|up	yes|down	no|down	no|up	yes|down	no|down	3
gene-TRIM55	TRIM55	tripartite motif containing 55, transcript variant X1	yes|up	yes|down	no|down	no|up	yes|down	no|up	3
gene-SLC8A3	SLC8A3	solute carrier family 8 member A3, transcript variant X1	yes|up	yes|down	no|down	no|down	no|down	no|down	2
gene-LOC119715727	LOC119715727	autophagy-related protein 9A-like	yes|up	yes|down	no|down	no|down	no|down	no|up	2
gene-CYTL1	CYTL1	cytokine like 1	no|up	no|down	no|up	no|up	yes|up	no|down	1
gene-PPARG	PPARG	peroxisome proliferator activated receptor gamma	yes|down	yes|up	no|up	no|down	no|down	no|up	2
gene-CCDC141	CCDC141	coiled-coil domain containing 141, transcript variant X1	no|up	no|up	no|up	no|up	yes|up	yes|down	2
gene-LOC119713595	LOC119713595	uncharacterized LOC119713595, transcript variant X1	no|up	yes|down	no|up	no|down	no|down	no|up	1
gene-LOC106019157	LOC106019157	uncharacterized LOC106019157, transcript variant X5	yes|down	yes|up	no|up	no|down	no|up	no|down	2
gene-NR4A1	NR4A1	nuclear receptor subfamily 4 group A member 1, transcript variant X1	yes|up	no|down	yes|up	no|up	no|up	no|up	2
gene-TNNT2	TNNT2	troponin T2, cardiac type, transcript variant X1	yes|up	yes|down	no|down	no|up	no|down	no|down	2
gene-TNNT3	TNNT3	troponin T3, fast skeletal type, transcript variant X2	yes|up	yes|down	no|down	no|up	no|down	no|up	2
gene-LOC119716856	LOC119716856	erythroblast NAD(P)(+)--arginine ADP-ribosyltransferase-like, transcript variant X1	no|up	no|up	no|down	no|up	yes|down	no|up	1
gene-LOC110352151	LOC110352151	uncharacterized LOC110352151, transcript variant X27	yes|down	yes|up	no|up	no|down	no|up	no|down	2
gene-HOXA3	HOXA3	homeobox A3, transcript variant X10	yes|down	yes|up	no|up	no|down	no|up	no|down	2
gene-PTS	PTS	6-pyruvoyltetrahydropterin synthase, transcript variant X1	yes|down	no|up	no|down	no|down	no|down	no|up	1
gene-PKP3	PKP3	plakophilin 3, transcript variant X1	no|up	yes|down	no|up	no|down	no|up	no|down	1
gene-ISM2	ISM2	isthmin 2, transcript variant X1	no|up	yes|down	no|down	no|down	no|up	no|down	1
gene-HPRT1	HPRT1	hypoxanthine phosphoribosyltransferase 1	no|up	no|down	no|down	no|down	yes|down	no|down	1
gene-C6H10orf71	C6H10orf71	chromosome 6 C10orf71 homolog, transcript variant X2	yes|up	yes|down	no|down	no|up	yes|down	no|down	3
gene-ISM1	ISM1	isthmin 1, transcript variant X1	yes|up	no|down	no|down	no|up	no|up	no|down	1
gene-HOXA7	HOXA7	homeobox A7	yes|down	yes|up	no|up	no|up	no|up	no|up	2
gene-LOC101792402	LOC101792402	uncharacterized LOC101792402, transcript variant X2	no|down	no|up	no|up	no|up	yes|up	no|down	1
gene-LOC101796188	LOC101796188	uncharacterized LOC101796188, transcript variant X3	no|down	no|down	no|up	no|down	yes|up	no|down	1
gene-SNCA	SNCA	synuclein alpha, transcript variant X1	yes|up	no|down	no|up	no|up	no|up	no|down	1
gene-LOC101792067	LOC101792067	kidney mitochondrial carrier protein 1, transcript variant X1	no|up	yes|down	no|down	no|down	no|down	no|up	1
gene-LOC101792066	LOC101792066	membrane primary amine oxidase-like	yes|down	no|up	no|up	no|down	no|up	no|down	1
gene-PTP4A3	PTP4A3	protein tyrosine phosphatase 4A3	no|up	no|down	no|up	no|down	no|down	yes|up	1
gene-TBX22	TBX22	T-box transcription factor 22, transcript variant X1	no|down	yes|up	no|up	no|up	no|up	no|down	1
gene-BTG2	BTG2	BTG anti-proliferation factor 2	yes|up	no|down	no|up	no|up	no|up	no|up	1
gene-OBSCN	OBSCN	obscurin, cytoskeletal calmodulin and titin-interacting RhoGEF	yes|up	yes|down	no|down	no|up	no|down	no|down	2
gene-FSD2	FSD2	fibronectin type III and SPRY domain containing 2, transcript variant X2	yes|up	yes|down	no|down	no|down	no|down	no|up	2
gene-PITX1	PITX1	paired like homeodomain 1, transcript variant X3	no|up	yes|down	no|down	yes|down	yes|down	no|up	3
gene-LOC110351578	LOC110351578	uncharacterized LOC110351578	yes|up	yes|down	no|down	no|no test	no|down	no|down	2
gene-SLC27A1	SLC27A1	solute carrier family 27 member 1	yes|up	yes|down	no|down	no|down	no|down	no|down	2
gene-NPTX2	NPTX2	neuronal pentraxin 2, transcript variant X1	yes|down	yes|up	no|up	no|down	no|down	no|up	2
gene-SEPTIN12	SEPTIN12	septin 12	no|up	yes|down	no|up	no|down	no|up	no|up	1
gene-LOC101797743	LOC101797743	kinesin-like protein KIF2A, transcript variant X1	no|up	no|down	no|no test	no|down	yes|down	yes|up	2
gene-EVI5L	EVI5L	ecotropic viral integration site 5 like, transcript variant X1	no|up	yes|down	no|down	no|down	no|down	no|down	1
gene-CD24	CD24	CD24 molecule	no|up	no|down	no|up	no|up	yes|up	no|down	1
gene-CPE	CPE	carboxypeptidase E	yes|down	no|up	no|up	no|down	no|down	no|up	1
gene-ANO8	ANO8	anoctamin 8	yes|up	yes|down	no|down	no|down	no|down	no|up	2
gene-LOC119717176	LOC119717176	uncharacterized LOC119717176	no|up	yes|down	no|down	no|down	no|down	no|down	1
gene-LOC113845281	LOC113845281	noggin-2-like	yes|up	no|down	no|down	no|up	no|down	no|down	1
gene-NEXN	NEXN	nexilin F-actin binding protein, transcript variant X3	yes|up	yes|down	no|down	no|down	no|down	no|down	2
gene-LOC119713152	LOC119713152	uncharacterized LOC119713152, transcript variant X1	yes|up	yes|down	no|down	no|up	no|down	no|down	2
gene-LOC119717106	LOC119717106	leucine-rich repeat protein 1-like	yes|up	no|down	no|down	no|up	no|down	no|down	1
gene-VIPR2	VIPR2	vasoactive intestinal peptide receptor 2	no|down	no|up	no|up	no|up	yes|up	no|down	1
gene-RNF144A	RNF144A	ring finger protein 144A, transcript variant X2	yes|down	yes|up	no|down	no|down	no|down	no|up	2
gene-ME3	ME3	malic enzyme 3, transcript variant X1	yes|up	yes|down	no|down	no|down	yes|down	no|up	3
gene-FHOD1	FHOD1	formin homology 2 domain containing 1	no|up	yes|down	no|down	no|down	no|down	no|up	1
gene-MOCOS	MOCOS	molybdenum cofactor sulfurase, transcript variant X1	no|down	no|down	no|down	no|down	yes|down	no|up	1
gene-FZD9	FZD9	frizzled class receptor 9	no|up	yes|down	no|down	no|down	yes|down	no|up	2
gene-FZD8	FZD8	frizzled class receptor 8	no|up	yes|down	no|up	no|down	no|up	no|down	1
gene-CACNA1E	CACNA1E	calcium voltage-gated channel subunit alpha1 E	no|down	yes|up	no|up	no|up	no|up	no|down	1
gene-CACNA1D	CACNA1D	calcium voltage-gated channel subunit alpha1 D, transcript variant X1	no|down	no|up	no|up	no|up	yes|up	no|down	1
gene-ERBB4	ERBB4	erb-b2 receptor tyrosine kinase 4	yes|up	yes|down	no|down	no|up	no|down	no|down	2
gene-FZD7	FZD7	frizzled class receptor 7	no|up	no|up	no|up	no|up	yes|up	no|down	1
gene-LRRC20	LRRC20	leucine rich repeat containing 20, transcript variant X1	yes|up	yes|down	no|down	no|up	no|down	no|down	2
gene-PTGS2	PTGS2	prostaglandin-endoperoxide synthase 2	no|up	no|up	yes|up	no|up	no|up	no|up	1
gene-FZD2	FZD2	frizzled class receptor 2	no|up	yes|down	no|down	no|down	no|up	no|down	1
gene-LOC119716576	LOC119716576	uncharacterized LOC119716576	yes|down	no|up	no|up	no|down	no|up	no|down	1
gene-LOC101802708	LOC101802708	1-acylglycerol-3-phosphate O-acyltransferase Pnpla3, transcript variant X1	yes|down	yes|up	no|up	no|down	no|down	no|up	2
gene-LOC119713888	LOC119713888	claw keratin-like	no|up	yes|down	no|down	no|down	no|down	no|up	1
gene-LOC119716675	LOC119716675	thyroid hormone-inducible hepatic protein-like	yes|down	no|up	no|up	no|down	no|down	no|up	1
gene-LOC119713328	LOC119713328	uncharacterized LOC119713328	yes|up	yes|down	no|down	no|no test	no|down	no|up	2
gene-WNK2	WNK2	WNK lysine deficient protein kinase 2	yes|up	no|down	no|up	no|up	no|up	no|down	1
gene-LOC106017169	LOC106017169	D-beta-hydroxybutyrate dehydrogenase, mitochondrial	yes|down	no|up	no|down	no|down	no|down	no|up	1
gene-RXFP1	RXFP1	relaxin family peptide receptor 1, transcript variant X1	yes|up	no|down	no|up	no|up	no|up	no|down	1
gene-SLC37A4	SLC37A4	solute carrier family 37 member 4, transcript variant X1	yes|up	yes|down	no|down	no|up	no|down	no|up	2
gene-LOC119713326	LOC119713326	uncharacterized LOC119713326, transcript variant X1	yes|up	yes|down	no|down	no|up	no|down	no|down	2
gene-BEND6	BEND6	BEN domain containing 6, transcript variant X3	yes|down	yes|up	no|up	no|down	no|down	no|up	2
gene-LOC119717819	LOC119717819	uncharacterized LOC119717819	yes|up	no|down	no|down	no|up	no|down	no|down	1
gene-GSC	GSC	goosecoid homeobox, transcript variant X1	yes|down	no|up	no|up	no|down	no|up	no|down	1
gene-MGST1	MGST1	microsomal glutathione S-transferase 1, transcript variant X1	yes|down	no|up	no|up	no|down	no|down	no|up	1
gene-MGST2	MGST2	microsomal glutathione S-transferase 2	yes|up	yes|down	no|down	no|up	no|up	no|down	2
gene-FBN3	FBN3	fibrillin 3, transcript variant X3	no|up	no|down	yes|up	no|up	no|up	no|up	1
gene-COQ8A	COQ8A	coenzyme Q8A, transcript variant X1	yes|up	yes|down	no|down	no|up	no|down	no|down	2
gene-SEMA5B	SEMA5B	semaphorin 5B, transcript variant X1	no|up	no|down	no|up	no|up	yes|up	no|down	1
gene-SEMA5A	SEMA5A	semaphorin 5A	yes|down	yes|up	no|up	no|down	no|down	no|up	2
gene-GREM1	GREM1	gremlin 1, DAN family BMP antagonist	yes|down	yes|up	no|up	no|down	no|down	no|up	2
gene-LOC113843972	LOC113843972	uncharacterized LOC113843972	yes|up	yes|down	no|down	no|down	no|down	no|up	2
gene-COCH	COCH	cochlin, transcript variant X1	yes|up	yes|down	no|up	no|up	no|up	no|down	2
gene-PKNOX2	PKNOX2	PBX/knotted 1 homeobox 2, transcript variant X5	yes|up	yes|down	no|down	no|down	no|down	no|up	2
gene-LOC119718563	LOC119718563	uncharacterized LOC119718563	no|up	no|down	no|up	no|up	yes|up	no|down	1
gene-FRMPD1	FRMPD1	FERM and PDZ domain containing 1, transcript variant X1	no|down	no|up	no|up	no|up	yes|up	no|down	1
gene-CFAP70	CFAP70	cilia and flagella associated protein 70, transcript variant X1	no|up	yes|down	no|down	no|down	no|down	no|up	1
gene-ELOVL6	ELOVL6	ELOVL fatty acid elongase 6, transcript variant X1	no|up	yes|down	no|up	no|down	no|up	no|down	1
gene-GAPDH	GAPDH	glyceraldehyde-3-phosphate dehydrogenase	yes|up	yes|down	no|down	no|up	no|down	no|up	2
gene-ARX	ARX	aristaless related homeobox, transcript variant X1	yes|up	yes|down	no|down	no|up	no|down	no|down	2
gene-DGAT2	DGAT2	diacylglycerol O-acyltransferase 2	yes|down	yes|up	no|up	no|down	no|down	no|up	2
gene-PLK3	PLK3	polo like kinase 3, transcript variant X1	no|up	yes|down	no|up	no|down	no|down	no|up	1
gene-LOC113840832	LOC113840832		yes|up	yes|down	no|down	no|down	no|down	no|up	2
gene-HMGA1	HMGA1	high mobility group AT-hook 1, transcript variant X2	no|up	yes|down	no|down	no|up	no|up	no|down	1
gene-MSC	MSC	musculin	yes|up	yes|down	no|down	no|down	yes|down	no|down	3
gene-TSPAN7	TSPAN7	tetraspanin 7	yes|up	yes|down	no|down	no|down	no|down	no|up	2
gene-C8H1orf210	C8H1orf210	chromosome 8 C1orf210 homolog, transcript variant X1	no|up	yes|down	no|up	no|down	no|up	no|up	1
gene-TSPAN2	TSPAN2	tetraspanin 2, transcript variant X1	yes|down	yes|up	no|up	no|down	no|up	no|up	2
gene-LOC113842276	LOC113842276	Golgi phosphoprotein 3-like, transcript variant X1	no|down	no|up	no|down	no|down	yes|down	yes|up	2
gene-ZNRF1	ZNRF1	zinc and ring finger 1	no|up	no|down	no|down	no|down	yes|down	no|up	1
gene-BAG3	BAG3	BAG cochaperone 3, transcript variant X1	yes|up	no|up	no|up	yes|up	no|down	no|up	2
gene-BAG2	BAG2	BAG cochaperone 2	no|down	yes|up	no|up	no|up	no|up	no|down	1
gene-DUSP26	DUSP26	dual specificity phosphatase 26, transcript variant X2	yes|up	yes|down	no|down	no|down	no|down	no|up	2
gene-LOC101795363	LOC101795363		no|no test	no|no test	no|no test	no|no test	yes|down	no|up	1
gene-FOXL3	FOXL3	forkhead box L3, transcript variant X1	yes|down	yes|up	no|up	no|down	no|up	no|down	2
gene-DUSP29	DUSP29	dual specificity phosphatase 29	yes|up	yes|down	no|down	no|up	no|down	no|down	2
gene-DUSP28	DUSP28	dual specificity phosphatase 28	yes|up	yes|down	no|down	no|up	no|down	no|up	2
gene-IRAG1	IRAG1	inositol 1,4,5-triphosphate receptor associated 1, transcript variant X1	no|down	yes|up	no|up	no|up	no|up	no|down	1
gene-SHOX	SHOX	short stature homeobox	yes|up	no|up	no|up	yes|up	no|up	no|down	2
gene-SNTB1	SNTB1	syntrophin beta 1	yes|down	no|up	no|up	no|down	no|down	no|up	1
gene-CLIC5	CLIC5	chloride intracellular channel 5, transcript variant X1	yes|up	yes|down	no|down	no|up	no|down	no|down	2
gene-SLC22A16	SLC22A16	solute carrier family 22 member 16, transcript variant X1	no|up	no|up	no|up	yes|up	no|up	no|down	1
gene-SLC22A15	SLC22A15	solute carrier family 22 member 15, transcript variant X1	no|down	no|up	no|down	no|down	no|up	yes|down	1
gene-CLIC6	CLIC6	chloride intracellular channel 6, transcript variant X1	yes|up	no|down	no|up	no|up	no|up	no|down	1
gene-ACOT11	ACOT11	acyl-CoA thioesterase 11, transcript variant X3	yes|up	yes|down	no|down	no|down	no|down	no|down	2
gene-GPX4	GPX4	glutathione peroxidase 4	yes|down	no|up	no|up	no|down	no|down	no|up	1
gene-PNPLA2	PNPLA2	patatin like phospholipase domain containing 2	yes|down	yes|up	no|up	no|down	no|down	no|up	2
gene-GFRA4	GFRA4	GDNF family receptor alpha 4, transcript variant X1	no|up	no|up	no|up	no|up	yes|up	no|down	1
gene-ADAP1	ADAP1	ArfGAP with dual PH domains 1	yes|down	yes|up	no|up	no|up	no|up	no|down	2
gene-LOC101802038	LOC101802038	tubulin alpha-5 chain	yes|up	yes|down	no|down	no|up	no|down	no|up	2
gene-LOC106016989	LOC106016989	uncharacterized LOC106016989, transcript variant X2	yes|down	yes|up	no|up	no|down	no|up	no|down	2
gene-KCNJ8	KCNJ8	potassium inwardly rectifying channel subfamily J member 8, transcript variant X2	yes|down	no|up	no|down	no|down	no|down	no|up	1
gene-KCNJ4	KCNJ4	potassium inwardly rectifying channel subfamily J member 4, transcript variant X2	no|up	yes|down	no|down	no|down	no|down	no|down	1
gene-KCNJ5	KCNJ5	potassium inwardly rectifying channel subfamily J member 5, transcript variant X1	yes|up	yes|down	no|down	no|up	no|down	no|up	2
gene-SLC38A4	SLC38A4	solute carrier family 38 member 4, transcript variant X2	no|up	yes|down	no|down	no|down	no|down	no|down	1
gene-LOC119713846	LOC119713846	scale keratin-like	no|down	no|down	yes|up	no|down	no|up	no|up	1
gene-SLC38A3	SLC38A3	solute carrier family 38 member 3	yes|up	yes|down	no|down	no|down	no|down	no|down	2
gene-DHCR24	DHCR24	24-dehydrocholesterol reductase	no|up	yes|down	no|up	no|down	no|up	no|up	1
gene-LOC119715879	LOC119715879	cadherin-6	yes|down	yes|up	no|up	no|up	no|up	no|down	2
gene-CLPB	CLPB	caseinolytic mitochondrial matrix peptidase chaperone subunit B, transcript variant X1	no|up	yes|down	no|down	no|down	no|down	no|up	1
gene-EEPD1	EEPD1	endonuclease/exonuclease/phosphatase family domain containing 1, transcript variant X1	yes|down	yes|up	no|up	no|down	no|down	no|up	2
gene-LOC113843598	LOC113843598	uncharacterized LOC113843598	no|down	yes|up	no|up	no|up	no|up	no|up	1
gene-APOC3	APOC3	apolipoprotein C3	yes|down	yes|up	no|up	no|up	no|up	no|up	2
gene-MAPT	MAPT	microtubule associated protein tau, transcript variant X1	yes|up	yes|down	no|down	no|up	no|down	no|down	2
gene-LOC119714351	LOC119714351	uncharacterized LOC119714351	yes|down	no|up	no|up	no|down	no|up	no|down	1
gene-HOXA10	HOXA10	homeobox A10	yes|down	no|up	no|up	yes|down	no|down	no|up	2
gene-TBRG4	TBRG4	transforming growth factor beta regulator 4	no|up	yes|down	no|down	no|down	no|down	no|up	1
gene-LOC101789782	LOC101789782	39S ribosomal protein S30, mitochondrial	no|up	no|down	no|down	no|down	no|up	yes|down	1
gene-RND2	RND2	Rho family GTPase 2	no|up	yes|down	no|up	no|down	no|up	no|down	1
gene-HMCN2	HMCN2	hemicentin 2	yes|up	no|down	no|down	no|up	no|up	no|down	1
gene-AKR1D1	AKR1D1	aldo-keto reductase family 1 member D1	no|up	no|down	no|up	no|down	no|down	yes|up	1
gene-SLN	SLN	sarcolipin	yes|up	yes|down	no|down	no|down	no|down	no|up	2
gene-PIK3C2B	PIK3C2B	phosphatidylinositol-4-phosphate 3-kinase catalytic subunit type 2 beta, transcript variant X2	no|up	yes|down	no|down	no|down	no|down	no|down	1
gene-FANCC	FANCC	FA complementation group C, transcript variant X2	no|up	no|down	no|up	no|up	yes|up	no|down	1
gene-TMEM215	TMEM215	transmembrane protein 215	no|up	yes|down	no|down	no|down	no|down	no|down	1
gene-PIK3C2G	PIK3C2G	phosphatidylinositol-4-phosphate 3-kinase catalytic subunit type 2 gamma, transcript variant X1	yes|up	yes|down	no|down	no|down	no|down	no|up	2
gene-E2F8	E2F8	E2F transcription factor 8	no|up	yes|down	no|up	no|down	no|down	no|up	1
gene-E2F2	E2F2	E2F transcription factor 2, transcript variant X1	yes|up	no|down	no|up	no|up	no|up	no|up	1
gene-C4H4orf54	C4H4orf54	chromosome 4 C4orf54 homolog	yes|up	yes|down	no|down	no|up	no|down	no|up	2
gene-LOC101789730	LOC101789730	cytochrome P450 2J6, transcript variant X1	yes|up	yes|down	no|down	no|up	no|up	no|down	2
gene-FKBP3	FKBP3	FKBP prolyl isomerase 3	yes|up	yes|down	no|down	no|down	no|down	no|down	2
gene-TNNC2	TNNC2	troponin C2, fast skeletal type	yes|up	yes|down	no|down	no|up	no|down	no|up	2
gene-TNNC1	TNNC1	troponin C1, slow skeletal and cardiac type	yes|up	yes|down	no|down	no|up	no|down	no|down	2
gene-RBM24	RBM24	RNA binding motif protein 24	yes|up	yes|down	no|down	no|up	no|down	no|down	2
gene-UNC45B	UNC45B	unc-45 myosin chaperone B, transcript variant X1	yes|up	yes|down	no|down	no|up	no|down	no|up	2
gene-PERM1	PERM1	PPARGC1 and ESRR induced regulator, muscle 1	yes|up	yes|down	no|down	no|up	no|down	no|up	2
gene-SLC25A43	SLC25A43	solute carrier family 25 member 43	no|up	yes|down	no|up	no|down	no|down	no|up	1
gene-LOC101805062	LOC101805062	arf-GAP with dual PH domain-containing protein 1	no|up	yes|down	no|up	no|down	no|up	no|down	1
gene-PARVA	PARVA	parvin alpha, transcript variant X1	no|down	yes|up	no|up	no|up	no|up	no|down	1
gene-MYOD1	MYOD1	myogenic differentiation 1	yes|up	yes|down	no|down	no|up	no|down	no|up	2
gene-LOC101801420	LOC101801420	target of Nesh-SH3	no|down	yes|up	no|up	no|up	no|up	no|down	1
gene-CLTCL1	CLTCL1	clathrin heavy chain like 1, transcript variant X9	yes|up	yes|down	no|down	no|down	no|down	no|down	2
gene-LOC119714287	LOC119714287	uncharacterized LOC119714287	no|no test	no|no test	no|no test	no|no test	yes|down	yes|up	2
gene-LOC113841920	LOC113841920	uncharacterized LOC113841920, transcript variant X1	no|no test	no|no test	no|no test	no|no test	yes|down	yes|up	2
gene-DIO2	DIO2	iodothyronine deiodinase 2, transcript variant X1	yes|up	no|down	no|down	no|up	no|up	no|down	1
gene-MTFP1	MTFP1	mitochondrial fission process 1	no|up	yes|down	no|down	no|down	no|down	no|up	1
gene-LOC113841927	LOC113841927	histidine triad nucleotide-binding protein 1-like, transcript variant X1	no|down	no|up	no|up	no|up	yes|down	yes|up	2
gene-GHR	GHR	growth hormone receptor	no|down	yes|up	no|down	no|down	no|down	no|up	1
gene-CACNB2	CACNB2	calcium voltage-gated channel auxiliary subunit beta 2, transcript variant X1	no|down	yes|up	no|up	no|up	no|up	no|down	1
gene-NEFL	NEFL	neurofilament light	yes|up	no|up	no|up	yes|up	no|up	no|up	2
gene-LOC119714321	LOC119714321	uncharacterized LOC119714321	no|no test	no|no test	no|no test	no|no test	yes|down	yes|up	2
gene-LOC106020377	LOC106020377	60S ribosomal protein L37, transcript variant X1	no|no test	no|no test	no|no test	no|no test	yes|down	yes|up	2
gene-TM6SF1	TM6SF1	transmembrane 6 superfamily member 1, transcript variant X1	yes|up	yes|down	no|down	no|down	no|down	no|down	2
gene-LOC119714327	LOC119714327	katanin p60 ATPase-containing subunit A-like 2, transcript variant X1	no|down	no|no test	no|no test	no|down	yes|down	no|up	1
gene-LOC119714326	LOC119714326	sigma non-opioid intracellular receptor 1-like	no|no test	no|no test	no|no test	no|no test	yes|down	yes|up	2
gene-LOC113844155	LOC113844155	carnosine N-methyltransferase 2, transcript variant X1	yes|up	yes|down	no|down	no|down	no|down	no|up	2
gene-FXR1	FXR1	FMR1 autosomal homolog 1, transcript variant X1	yes|up	yes|down	no|down	no|up	no|down	no|up	2
gene-ADGRA1	ADGRA1	adhesion G protein-coupled receptor A1, transcript variant X1	yes|down	no|up	no|up	no|down	no|down	no|up	1
gene-PDK2	PDK2	pyruvate dehydrogenase kinase 2, transcript variant X1	yes|up	yes|down	no|down	no|down	no|down	no|up	2
gene-LOC101801552	LOC101801552	alpha-2-macroglobulin, transcript variant X1	yes|up	yes|down	no|down	no|up	no|up	no|down	2
gene-LOC119716453	LOC119716453	uncharacterized LOC119716453	no|down	no|up	yes|up	no|up	no|up	no|up	1
gene-LOC101790251	LOC101790251	myelin basic protein, transcript variant X1	yes|up	no|down	no|up	no|up	no|up	no|down	1
gene-ABLIM2	ABLIM2	actin binding LIM protein family member 2, transcript variant X1	yes|up	yes|down	no|down	no|up	no|down	no|down	2
gene-LOC101801254	LOC101801254	von Willebrand factor D and EGF domain-containing protein	no|up	yes|down	no|down	no|down	no|up	no|down	1
gene-MUSK	MUSK	muscle associated receptor tyrosine kinase, transcript variant X1	yes|up	yes|down	no|down	no|up	no|down	no|down	2
gene-LOC101800810	LOC101800810	putative methyltransferase-like protein 21E pseudogene, transcript variant X3	yes|up	yes|down	no|down	no|up	no|down	no|up	2
gene-PIGL	PIGL	phosphatidylinositol glycan anchor biosynthesis class L, transcript variant X1	no|up	no|up	yes|up	no|up	no|up	no|up	1
gene-ZNF385C	ZNF385C	zinc finger protein 385C, transcript variant X1	yes|up	yes|down	no|down	no|down	no|down	no|up	2
gene-LOC119715030	LOC119715030	latent-transforming growth factor beta-binding protein 4-like, transcript variant X1	no|up	no|down	no|up	no|up	yes|up	yes|down	2
gene-LOC113844454	LOC113844454	mitochondrial ubiquitin ligase activator of nfkb 1-A-like	no|up	yes|down	no|down	no|down	no|down	no|up	1
gene-MPP1	MPP1	membrane palmitoylated protein 1	yes|up	yes|down	no|down	no|down	no|down	no|up	2
gene-LOC119715038	LOC119715038		yes|up	no|down	no|down	no|up	no|up	no|down	1
gene-LOC101793288	LOC101793288	uncharacterized LOC101793288, transcript variant X10	yes|up	no|down	no|down	no|up	no|up	no|down	1
gene-PGAM1	PGAM1	phosphoglycerate mutase 1	yes|up	yes|down	no|down	no|up	no|down	no|up	2
gene-LOC106018720	LOC106018720	collagen alpha-1(I) chain, transcript variant X1	no|up	yes|down	yes|up	no|down	no|up	no|up	2
gene-ATG4A	ATG4A	autophagy related 4A cysteine peptidase	yes|down	no|up	no|down	no|down	yes|up	no|down	2
gene-CLCN4	CLCN4	chloride voltage-gated channel 4, transcript variant X1	yes|up	yes|down	no|down	no|down	no|down	no|up	2
gene-LOC119715393	LOC119715393	transmembrane protein 214-B-like	no|up	no|down	yes|up	no|down	no|up	yes|up	2
gene-CLCN1	CLCN1	chloride voltage-gated channel 1, transcript variant X1	yes|up	yes|down	no|down	no|up	yes|down	no|up	3
gene-APOD	APOD	apolipoprotein D, transcript variant X1	no|up	yes|down	no|up	no|up	no|up	no|down	1
gene-ARPP21	ARPP21	cAMP regulated phosphoprotein 21, transcript variant X15	yes|up	no|down	no|down	no|up	no|down	no|down	1
gene-MMD	MMD	monocyte to macrophage differentiation associated, transcript variant X1	yes|down	yes|up	no|down	no|down	no|down	no|up	2
gene-CFAP206	CFAP206	cilia and flagella associated protein 206	no|down	yes|up	no|up	no|up	no|up	no|down	1
gene-CDH1	CDH1	cadherin 1	no|up	yes|down	no|up	no|down	no|up	no|down	1
gene-LOC101794131	LOC101794131	uncharacterized LOC101794131, transcript variant X10	yes|up	yes|down	no|down	no|down	yes|down	no|down	3
gene-CDC45	CDC45	cell division cycle 45, transcript variant X2	no|up	no|down	no|up	no|up	yes|up	no|down	1
gene-SGTB	SGTB	small glutamine rich tetratricopeptide repeat containing beta	yes|down	yes|up	no|up	no|down	no|down	no|up	2
gene-LOC110351917	LOC110351917	uncharacterized LOC110351917, transcript variant X1	no|up	no|down	yes|down	no|down	yes|down	no|up	2
gene-PLCH1	PLCH1	phospholipase C eta 1	yes|up	yes|down	no|down	no|up	no|down	no|down	2
gene-USP13	USP13	ubiquitin specific peptidase 13, transcript variant X1	yes|up	yes|down	no|down	no|up	yes|down	no|down	3
gene-ARHGEF17	ARHGEF17	Rho guanine nucleotide exchange factor 17	no|down	no|up	no|up	no|down	yes|up	no|down	1
gene-ARHGEF16	ARHGEF16	Rho guanine nucleotide exchange factor 16	no|down	no|down	no|down	no|down	yes|up	no|down	1
gene-CA4	CA4	carbonic anhydrase 4, transcript variant X1	no|down	no|up	no|up	no|down	no|down	yes|up	1
gene-MAB21L2	MAB21L2	mab-21 like 2	no|up	yes|down	no|up	no|down	no|down	no|up	1
gene-MC5R	MC5R	melanocortin 5 receptor, transcript variant X2	no|up	no|down	yes|down	no|down	no|down	no|down	1
gene-ZNF750	ZNF750	zinc finger protein 750	no|up	yes|down	no|up	no|down	no|up	no|down	1
gene-LOC101801667	LOC101801667	serine/threonine kinase 11 interacting protein, transcript variant X1	no|down	yes|up	no|up	no|up	no|up	no|down	1
gene-CS	CS	citrate synthase	yes|up	yes|down	no|down	no|down	no|down	no|up	2
gene-LOC119716285	LOC119716285	uncharacterized LOC119716285, transcript variant X3	yes|up	yes|down	no|down	no|no test	no|down	no|down	2
gene-PRICKLE2	PRICKLE2	prickle planar cell polarity protein 2, transcript variant X1	no|down	no|up	no|up	no|up	yes|up	no|down	1
gene-LOC119715818	LOC119715818	translation initiation factor IF-2-like, transcript variant X1	yes|up	no|down	no|down	no|up	no|up	no|down	1
gene-TUSC1	TUSC1	tumor suppressor candidate 1	no|up	no|up	no|up	no|up	yes|up	no|down	1
gene-LOC119715922	LOC119715922	uncharacterized LOC119715922, transcript variant X1	yes|down	no|up	no|up	no|down	no|up	no|up	1
gene-KCTD21	KCTD21	potassium channel tetramerization domain containing 21	yes|down	no|up	no|up	no|down	no|down	no|up	1
gene-LOC101797023	LOC101797023	suppressor of tumorigenicity 14 protein homolog	no|down	no|up	no|up	no|up	yes|up	no|down	1
gene-ACSBG2	ACSBG2	acyl-CoA synthetase bubblegum family member 2, transcript variant X1	yes|up	yes|down	no|down	no|up	no|down	no|up	2
gene-PCDH17	PCDH17	protocadherin 17, transcript variant X1	yes|up	yes|down	no|up	no|up	no|up	no|down	2
gene-LRRC30	LRRC30	leucine rich repeat containing 30	yes|up	yes|down	no|down	no|up	no|down	no|down	2
gene-ST8SIA2	ST8SIA2	ST8 alpha-N-acetyl-neuraminide alpha-2,8-sialyltransferase 2, transcript variant X1	yes|down	no|up	no|down	yes|down	no|up	no|down	2
gene-ADRA1D	ADRA1D	adrenoceptor alpha 1D	no|up	no|down	no|down	no|down	yes|down	no|up	1
gene-CCNA2	CCNA2	cyclin A2	no|up	no|down	no|up	no|up	yes|up	no|down	1
gene-TRIB1	TRIB1	tribbles pseudokinase 1	yes|up	no|down	no|up	no|up	no|up	no|up	1
gene-ADRA1B	ADRA1B	adrenoceptor alpha 1B	yes|down	no|up	no|up	no|down	no|down	no|up	1
gene-IDH3A	IDH3A	isocitrate dehydrogenase (NAD(+)) 3 catalytic subunit alpha, transcript variant X1	no|up	no|down	no|down	no|down	yes|down	no|up	1
gene-SLC12A5	SLC12A5	solute carrier family 12 member 5, transcript variant X1	yes|up	yes|down	no|down	no|up	no|down	no|down	2
gene-LOC101797613	LOC101797613	collagen alpha-3(IV) chain	no|up	yes|down	no|down	no|down	no|up	no|down	1
gene-ZNF106	ZNF106	zinc finger protein 106, transcript variant X1	yes|up	yes|down	no|down	no|up	no|down	no|down	2
gene-BIN1	BIN1	bridging integrator 1, transcript variant X1	yes|up	yes|down	no|down	no|up	no|down	no|up	2
gene-LOC101804257	LOC101804257	protein unc-13 homolog A-like	yes|up	yes|down	no|down	no|down	no|down	no|down	2
gene-GPHN	GPHN	gephyrin, transcript variant X1	no|up	yes|down	no|down	no|down	no|down	no|up	1
gene-CHSY3	CHSY3	chondroitin sulfate synthase 3	yes|down	no|up	no|up	no|down	no|down	no|up	1
gene-KCNE4	KCNE4	potassium voltage-gated channel subfamily E regulatory subunit 4	no|down	yes|up	yes|up	no|up	no|up	no|up	2
gene-LOC119713130	LOC119713130	uncharacterized LOC119713130	yes|up	no|down	no|up	no|up	no|up	no|down	1
gene-LOC119713133	LOC119713133	uncharacterized LOC119713133	yes|up	no|down	no|up	no|up	no|up	no|no test	1
gene-MYOC	MYOC	myocilin	no|up	no|up	no|up	yes|up	no|up	no|down	1
gene-LOC119713220	LOC119713220	myosin-1B	yes|up	yes|down	no|no test	no|no test	no|down	no|up	2
gene-LOC106018117	LOC106018117	uncharacterized LOC106018117	yes|down	yes|up	no|up	no|down	no|up	no|down	2
gene-ADRB3	ADRB3	adrenoceptor beta 3	yes|down	no|up	no|up	no|down	no|down	no|up	1
gene-LOC119715027	LOC119715027	uncharacterized LOC119715027	yes|down	no|up	no|up	no|down	no|up	no|up	1
gene-LOC101796692	LOC101796692	uncharacterized LOC101796692, transcript variant X2	no|up	no|up	no|up	no|up	yes|up	no|down	1
gene-POU3F3	POU3F3	POU class 3 homeobox 3	yes|up	no|up	no|up	yes|up	no|up	no|down	2
gene-PTGR1	PTGR1	prostaglandin reductase 1, transcript variant X1	yes|down	yes|up	no|up	no|down	no|up	no|up	2
gene-SRL	SRL	sarcalumenin	yes|up	yes|down	no|down	no|up	no|down	no|down	2
gene-NEB	NEB	nebulin	yes|up	yes|down	no|down	no|up	yes|down	no|down	3
gene-LOC113842315	LOC113842315	uncharacterized LOC113842315, transcript variant X2	yes|up	yes|down	no|down	no|up	no|down	no|up	2
gene-LOC101803787	LOC101803787	mothers against decapentaplegic homolog 2, transcript variant X7	no|up	no|down	no|no test	no|down	yes|down	yes|up	2
gene-LOC101803781	LOC101803781	Holliday junction recognition protein	no|up	no|down	no|up	no|up	yes|up	no|down	1
gene-ALPK3	ALPK3	alpha kinase 3, transcript variant X1	yes|up	yes|down	no|down	no|down	yes|down	no|up	3
gene-PPID	PPID	peptidylprolyl isomerase D	no|down	no|up	no|down	no|down	yes|down	no|up	1
gene-PPP2R3B	PPP2R3B	protein phosphatase 2 regulatory subunit B''beta, transcript variant X1	yes|up	yes|down	no|down	no|up	no|down	no|down	2
gene-PCBP4	PCBP4	poly(rC) binding protein 4	yes|up	yes|down	no|down	no|up	no|up	no|down	2
gene-LOC101796474	LOC101796474	myosin heavy chain, skeletal muscle, adult-like, transcript variant X1	yes|up	yes|down	no|down	no|down	no|down	no|up	2
gene-MMP17	MMP17	matrix metallopeptidase 17	yes|up	no|down	no|down	no|up	no|down	no|down	1
gene-LOC101794193	LOC101794193	CBP80/20-dependent translation initiation factor, transcript variant X7	no|up	no|up	no|up	no|up	yes|down	yes|up	2
gene-ATOH8	ATOH8	atonal bHLH transcription factor 8	yes|up	no|down	no|down	no|up	no|down	no|down	1
gene-DIPK1C	DIPK1C	divergent protein kinase domain 1C, transcript variant X1	no|down	yes|up	no|up	no|up	no|up	no|down	1
gene-LOC101796588	LOC101796588	organic solute transporter subunit alpha, transcript variant X1	no|up	no|down	no|up	no|up	yes|up	no|down	1
gene-UBE2QL1	UBE2QL1	ubiquitin conjugating enzyme E2 Q family like 1	yes|up	no|down	no|down	no|up	no|down	no|down	1
gene-MYOT	MYOT	myotilin, transcript variant X1	yes|up	yes|down	no|down	no|up	no|down	no|down	2
gene-CHCHD7	CHCHD7	coiled-coil-helix-coiled-coil-helix domain containing 7, transcript variant X2	yes|up	no|down	no|down	no|up	no|down	no|down	1
gene-IL16	IL16	interleukin 16, transcript variant X1	no|down	no|up	no|up	no|up	yes|up	no|down	1
gene-LOC119718471	LOC119718471	apoptosis-inducing factor 3-like	no|up	yes|down	no|up	no|down	no|up	no|down	1
gene-FRMD3	FRMD3	FERM domain containing 3, transcript variant X1	yes|up	yes|down	no|down	no|down	no|down	no|up	2
gene-SMOC1	SMOC1	SPARC related modular calcium binding 1, transcript variant X1	no|down	no|down	no|up	no|down	yes|up	no|down	1
gene-RFTN1	RFTN1	raftlin, lipid raft linker 1	yes|down	yes|up	no|up	no|down	no|down	no|up	2
gene-KIAA1217	KIAA1217	KIAA1217 ortholog, transcript variant X3	no|up	yes|down	no|down	no|up	no|up	no|down	1
gene-REPS2	REPS2	RALBP1 associated Eps domain containing 2, transcript variant X1	yes|down	no|up	no|up	no|down	no|up	no|up	1
gene-HAPLN3	HAPLN3	hyaluronan and proteoglycan link protein 3	no|down	yes|up	no|up	yes|up	no|up	no|up	2
gene-ESRRB	ESRRB	estrogen related receptor beta, transcript variant X1	yes|up	yes|down	no|down	no|down	yes|down	no|up	3
gene-LOC113843366	LOC113843366	uncharacterized LOC113843366	no|down	yes|up	no|up	no|up	no|up	no|down	1
gene-LOC106018981	LOC106018981	uncharacterized LOC106018981, transcript variant X2	yes|down	no|up	no|up	no|down	no|up	no|up	1
gene-FRAS1	FRAS1	Fraser extracellular matrix complex subunit 1, transcript variant X1	yes|up	yes|down	no|down	no|down	no|up	no|down	2
gene-KCNB2	KCNB2	potassium voltage-gated channel subfamily B member 2	yes|up	yes|down	no|down	no|up	no|down	no|down	2
gene-COLEC10	COLEC10	collectin subfamily member 10, transcript variant X1	no|down	yes|up	no|up	no|up	no|up	no|down	1
gene-GUCY1B1	GUCY1B1	guanylate cyclase 1 soluble subunit beta 1, transcript variant X1	yes|down	no|up	no|up	no|down	no|up	no|down	1
gene-HOXD3	HOXD3	homeobox D3	no|down	no|up	no|up	no|up	yes|up	no|down	1
gene-SLC7A2	SLC7A2	solute carrier family 7 member 2, transcript variant X3	yes|up	yes|down	no|down	no|up	no|down	no|up	2
gene-EYA1	EYA1	EYA transcriptional coactivator and phosphatase 1, transcript variant X16	yes|up	yes|down	no|down	no|up	no|down	no|down	2
gene-EYA2	EYA2	EYA transcriptional coactivator and phosphatase 2, transcript variant X1	yes|down	no|up	no|down	no|down	no|down	no|up	1
gene-NEK10	NEK10	NIMA related kinase 10	no|down	no|up	yes|up	no|up	yes|up	no|down	2
gene-MYOZ1	MYOZ1	myozenin 1, transcript variant X1	yes|up	yes|down	no|down	no|up	yes|down	no|up	3
gene-MYOZ3	MYOZ3	myozenin 3, transcript variant X2	no|up	no|down	no|down	no|down	yes|down	no|up	1
gene-LOC101795371	LOC101795371	myosin regulatory light chain 2, smooth muscle minor isoform, transcript variant X2	yes|up	no|down	no|down	no|up	no|down	no|down	1
gene-SCN2B	SCN2B	sodium voltage-gated channel beta subunit 2, transcript variant X1	yes|up	yes|down	no|down	no|up	no|down	no|down	2
gene-PLXNA2	PLXNA2	plexin A2, transcript variant X1	yes|up	no|down	no|down	no|up	no|up	no|down	1
gene-LOC110354397	LOC110354397	uncharacterized LOC110354397	no|up	no|up	no|up	no|up	yes|up	no|down	1
gene-DNAJA4	DNAJA4	DnaJ heat shock protein family (Hsp40) member A4, transcript variant X1	no|up	yes|up	yes|up	yes|up	no|up	no|up	3
gene-TRIM63	TRIM63	tripartite motif containing 63, transcript variant X1	yes|up	yes|down	no|down	no|up	no|down	no|up	2
gene-LOC106017354	LOC106017354	uncharacterized LOC106017354	yes|up	yes|down	no|down	no|up	no|down	no|down	2
gene-S100A1	S100A1	S100 calcium binding protein A1, transcript variant X2	no|up	yes|down	no|down	no|down	yes|down	no|up	2
gene-CTNNA3	CTNNA3	catenin alpha 3, transcript variant X1	yes|up	yes|down	no|down	no|up	no|down	no|up	2
gene-GMPR	GMPR	guanosine monophosphate reductase	yes|up	yes|down	no|down	no|down	yes|down	no|down	3
gene-SFXN5	SFXN5	sideroflexin 5, transcript variant X1	no|up	yes|down	no|down	no|down	no|down	no|up	1
gene-FOXD1	FOXD1	forkhead box D1	no|down	yes|up	no|up	no|down	no|up	no|up	1
gene-SBSPON	SBSPON	somatomedin B and thrombospondin type 1 domain containing	yes|up	no|down	no|down	no|up	no|up	no|down	1
gene-HMX1	HMX1	H6 family homeobox 1	no|up	yes|down	no|up	no|down	no|up	no|down	1
gene-LOC113840922	LOC113840922	ubiquitin-associated protein 1-like	no|down	no|up	no|up	no|up	yes|down	yes|up	2
gene-WDTC1	WDTC1	WD and tetratricopeptide repeats 1, transcript variant X1	no|up	no|down	no|down	no|down	yes|down	no|up	1
gene-LOC101802129	LOC101802129	cell migration inducing hyaluronidase 1, transcript variant X1	no|up	no|up	no|up	no|up	yes|up	no|down	1
gene-TMEM182	TMEM182	transmembrane protein 182, transcript variant X1	yes|up	yes|down	no|down	no|up	no|down	no|down	2
gene-KNDC1	KNDC1	kinase non-catalytic C-lobe domain containing 1, transcript variant X1	yes|down	yes|up	no|up	no|down	no|down	no|up	2
gene-LOC106016036	LOC106016036	dual specificity protein phosphatase 22-A-like, transcript variant X1	yes|up	yes|down	no|down	no|down	yes|down	no|up	3
gene-PTPRR	PTPRR	protein tyrosine phosphatase receptor type R, transcript variant X1	yes|up	no|down	no|down	no|up	no|up	no|down	1
gene-LOC119712979	LOC119712979	methanethiol oxidase-like	no|up	no|down	yes|up	no|down	no|up	no|up	1
gene-TIGAR	TIGAR	TP53 induced glycolysis regulatory phosphatase	no|up	no|down	no|down	no|down	yes|down	no|up	1
gene-NSMF	NSMF	NMDA receptor synaptonuclear signaling and neuronal migration factor, transcript variant X1	yes|down	yes|up	no|down	no|down	no|up	no|down	2
gene-RYR3	RYR3	ryanodine receptor 3, transcript variant X1	yes|up	yes|down	no|down	no|up	no|down	no|down	2
gene-ASB5	ASB5	ankyrin repeat and SOCS box containing 5, transcript variant X1	yes|up	yes|down	no|down	no|up	no|up	no|down	2
gene-ASB4	ASB4	ankyrin repeat and SOCS box containing 4	yes|up	yes|down	no|down	no|no test	no|down	no|up	2
gene-LOC106016377	LOC106016377	prostaglandin D2 receptor	no|down	no|up	no|up	no|up	yes|up	no|down	1
gene-DTWD2	DTWD2	DTW domain containing 2, transcript variant X1	no|down	no|up	no|down	no|down	yes|up	yes|down	2
gene-HOMER1	HOMER1	homer scaffold protein 1, transcript variant X1	no|down	yes|up	no|down	no|up	no|up	no|down	1
gene-AGTR2	AGTR2	angiotensin II receptor type 2	yes|down	no|up	no|down	no|down	no|down	no|down	1
gene-STEAP3	STEAP3	STEAP3 metalloreductase, transcript variant X1	yes|up	yes|down	no|down	no|up	no|down	no|down	2
gene-LOC101789720	LOC101789720	E3 ubiquitin-protein ligase TRIM7, transcript variant X1	yes|up	yes|down	no|down	no|down	yes|down	no|up	3
gene-SLCO5A1	SLCO5A1	solute carrier organic anion transporter family member 5A1	yes|up	yes|down	no|down	no|up	no|down	no|down	2
gene-HIPK2	HIPK2	homeodomain interacting protein kinase 2, transcript variant X1	yes|up	yes|down	no|down	no|up	no|down	no|up	2
gene-LOC113840455	LOC113840455	kinesin-like protein KIF27	no|up	no|up	no|up	no|up	yes|up	no|down	1
gene-LOC101790722	LOC101790722	epoxide hydrolase 1	no|up	no|down	yes|down	no|up	no|down	no|down	1
gene-FXYD2	FXYD2	FXYD domain containing ion transport regulator 2	no|up	no|up	no|up	yes|up	no|up	no|up	1
gene-ZDHHC23	ZDHHC23	zinc finger DHHC-type palmitoyltransferase 23, transcript variant X1	no|up	yes|down	no|up	no|down	no|down	no|up	1
gene-ZDHHC22	ZDHHC22	zinc finger DHHC-type palmitoyltransferase 22	yes|down	no|up	no|up	no|up	no|down	no|up	1
gene-CCL20	CCL20	C-C motif chemokine ligand 20	no|up	yes|up	no|up	no|up	no|up	no|down	1
gene-LOC106020497	LOC106020497	nucleoplasmin	no|down	yes|up	no|up	no|down	no|down	no|up	1
gene-MYL10	MYL10	myosin light chain 10	yes|up	yes|down	no|down	no|up	no|down	no|down	2
gene-CMYA5	CMYA5	cardiomyopathy associated 5, transcript variant X1	yes|up	yes|down	no|down	no|down	no|down	no|up	2
gene-ADGRB1	ADGRB1	adhesion G protein-coupled receptor B1	no|up	no|up	no|up	no|up	yes|up	no|down	1
gene-XIRP1	XIRP1	xin actin binding repeat containing 1, transcript variant X1	yes|up	yes|down	no|down	no|up	no|down	no|down	2
gene-SLC22A4	SLC22A4	solute carrier family 22 member 4	yes|down	no|up	no|up	no|down	no|down	no|up	1
gene-LOC113840355	LOC113840355	protein FAM240C-like	yes|up	no|down	no|down	no|up	no|down	no|down	1
gene-LOC101801098	LOC101801098	keratin, type II cytoskeletal 4	no|up	no|down	yes|up	no|down	no|up	no|up	1
gene-SIX1	SIX1	SIX homeobox 1	yes|up	yes|down	no|down	no|down	no|down	no|up	2
gene-LOC101801566	LOC101801566	elongation of very long chain fatty acids protein 4, transcript variant X3	yes|up	yes|down	no|down	no|up	no|up	no|down	2
gene-SIX2	SIX2	SIX homeobox 2	yes|up	no|up	no|up	yes|up	no|up	no|up	2
gene-SIX4	SIX4	SIX homeobox 4	yes|up	no|down	no|down	no|up	no|down	no|down	1
gene-STYXL2	STYXL2	serine/threonine/tyrosine interacting like 2, transcript variant X1	yes|up	yes|down	no|down	no|up	no|down	no|up	2
gene-NDUFS2	NDUFS2	NADH:ubiquinone oxidoreductase core subunit S2	yes|up	yes|down	no|down	no|down	no|down	no|up	2
gene-FOS	FOS	Fos proto-oncogene, AP-1 transcription factor subunit	no|up	no|up	yes|up	no|up	no|down	no|up	1
gene-ALK	ALK	ALK receptor tyrosine kinase, transcript variant X1	yes|up	no|down	no|down	no|up	no|up	no|down	1
gene-LOC101793166	LOC101793166	mid1-interacting protein 1-B-like	yes|down	yes|up	no|up	no|down	no|down	no|up	2
gene-LOC110352959	LOC110352959	uncharacterized LOC110352959, transcript variant X2	no|down	yes|up	no|up	no|up	no|up	no|down	1
gene-LSMEM2	LSMEM2	leucine rich single-pass membrane protein 2	yes|up	yes|down	no|down	no|up	no|down	no|down	2
gene-CPT1B	CPT1B	carnitine palmitoyltransferase 1B	yes|up	yes|down	no|down	no|down	no|down	no|down	2
gene-LOC101800940	LOC101800940	C-C chemokine receptor type 8, transcript variant X2	yes|up	yes|down	no|down	no|down	yes|down	no|down	3
gene-TTN	TTN	titin, transcript variant X1	yes|up	yes|down	no|down	no|up	no|down	no|down	2
gene-C4H20orf194	C4H20orf194	chromosome 4 C20orf194 homolog, transcript variant X1	yes|down	yes|up	no|up	no|down	no|up	no|up	2
gene-PHKA1	PHKA1	phosphorylase kinase regulatory subunit alpha 1, transcript variant X1	yes|up	yes|down	no|down	no|up	no|down	no|up	2
gene-LOC119714535	LOC119714535	uncharacterized LOC119714535	yes|up	no|down	no|down	yes|up	yes|up	yes|down	4
gene-DHRS7	DHRS7	dehydrogenase/reductase 7, transcript variant X1	yes|down	no|up	no|down	no|down	no|down	no|up	1
gene-OMD	OMD	osteomodulin, transcript variant X1	no|down	no|up	yes|up	no|up	no|up	no|up	1
gene-GABRA3	GABRA3	gamma-aminobutyric acid type A receptor subunit alpha3, transcript variant X1	yes|up	no|down	no|up	no|up	no|up	no|down	1
gene-PSPH	PSPH	phosphoserine phosphatase, transcript variant X1	yes|up	yes|down	no|down	no|up	no|down	no|up	2
gene-KCNJ11	KCNJ11	potassium inwardly rectifying channel subfamily J member 11	yes|up	yes|down	no|down	no|down	no|down	no|up	2
gene-FGF14	FGF14	fibroblast growth factor 14, transcript variant X2	yes|up	no|down	no|up	no|up	no|up	no|down	1
gene-BEGAIN	BEGAIN	brain enriched guanylate kinase associated, transcript variant X1	no|up	yes|down	no|down	no|down	no|down	no|up	1
gene-UBAP1L	UBAP1L	ubiquitin associated protein 1 like	yes|down	no|up	no|up	no|down	no|up	no|down	1
gene-LOC113841183	LOC113841183	uncharacterized LOC113841183	no|down	no|up	no|up	no|down	yes|down	yes|up	2
gene-FGF12	FGF12	fibroblast growth factor 12, transcript variant X1	no|up	yes|down	no|down	no|down	no|up	no|down	1
gene-STAC	STAC	SH3 and cysteine rich domain, transcript variant X1	no|down	yes|up	no|up	no|up	no|up	no|down	1
gene-KY	KY	kyphoscoliosis peptidase, transcript variant X1	yes|up	yes|down	no|down	no|down	no|down	no|up	2
gene-RALY	RALY	RALY heterogeneous nuclear ribonucleoprotein, transcript variant X2	yes|up	yes|down	no|down	no|down	no|down	no|up	2
gene-NPFFR1	NPFFR1	neuropeptide FF receptor 1, transcript variant X1	yes|up	yes|down	no|down	no|up	no|down	no|up	2
gene-KLHL38	KLHL38	kelch like family member 38, transcript variant X2	yes|up	yes|down	no|down	no|down	no|down	no|up	2
gene-CDCP2	CDCP2	CUB domain containing protein 2	yes|up	yes|down	no|no test	no|no test	no|no test	no|no test	2
gene-LOC106020238	LOC106020238	prosaposin-like, transcript variant X1	no|up	yes|down	no|down	no|down	no|up	no|down	1
gene-ELN	ELN	elastin	no|down	yes|up	no|down	no|up	no|up	no|down	1
gene-FEM1A	FEM1A	fem-1 homolog A	yes|up	yes|down	no|down	no|up	no|down	no|up	2
gene-FEM1C	FEM1C	fem-1 homolog C	yes|up	yes|down	no|down	no|down	no|down	no|up	2
gene-DRGX	DRGX	dorsal root ganglia homeobox	yes|up	yes|down	no|down	no|down	no|down	no|down	2
gene-MYPN	MYPN	myopalladin, transcript variant X2	yes|up	yes|down	no|down	no|up	no|down	no|down	2
gene-LOC101791401	LOC101791401	dual specificity protein phosphatase 13, transcript variant X1	yes|up	yes|down	no|down	no|up	no|down	no|up	2
gene-FAM160A2	FAM160A2	family with sequence similarity 160 member A2	yes|up	yes|down	no|down	no|down	no|down	no|down	2
gene-TIMP4	TIMP4	TIMP metallopeptidase inhibitor 4	no|up	no|up	no|up	no|up	yes|up	yes|down	2
gene-PPP1R3A	PPP1R3A	protein phosphatase 1 regulatory subunit 3A	yes|up	yes|down	no|down	no|up	no|down	no|up	2
gene-TYRP1	TYRP1	tyrosinase related protein 1, transcript variant X2	yes|up	no|down	yes|up	yes|up	no|up	no|up	3
gene-LOC106014392	LOC106014392	uncharacterized LOC106014392, transcript variant X4	no|down	no|up	no|up	no|up	yes|up	no|down	1
gene-LOC106015769	LOC106015769	kelch-like protein 23	yes|up	yes|down	no|down	no|down	no|down	no|up	2
gene-CALD1	CALD1	caldesmon 1, transcript variant X1	yes|down	yes|up	no|up	no|up	no|up	no|down	2
gene-ADGRL3	ADGRL3	adhesion G protein-coupled receptor L3, transcript variant X1	yes|down	no|up	no|up	no|down	no|up	no|up	1
gene-APOBEC2	APOBEC2	apolipoprotein B mRNA editing enzyme catalytic subunit 2	yes|up	yes|down	no|down	no|up	no|down	no|down	2
gene-MYBPC1	MYBPC1	myosin binding protein C1, transcript variant X1	yes|up	yes|down	no|down	no|up	no|down	no|down	2
gene-LOC101793069	LOC101793069	beta-galactosidase-1-like protein 2	no|up	yes|down	no|down	no|down	no|down	no|down	1
gene-AK1	AK1	adenylate kinase 1	yes|up	yes|down	no|down	no|up	no|down	no|up	2
gene-NMRK2	NMRK2	nicotinamide riboside kinase 2	no|up	yes|down	no|down	no|up	no|down	no|down	1
gene-LOC101804496	LOC101804496	cytochrome P450 2D20	yes|down	no|up	no|down	no|down	no|up	no|down	1
gene-LOC101797537	LOC101797537	uricase	no|up	no|down	yes|up	no|down	no|up	no|up	1
gene-LOC101797198	LOC101797198	uncharacterized LOC101797198, transcript variant X6	no|no test	no|no test	no|no test	no|no test	yes|down	no|up	1
gene-TOX	TOX	thymocyte selection associated high mobility group box, transcript variant X1	no|down	no|down	no|up	no|down	yes|up	no|down	1
gene-LOC110353953	LOC110353953	myosin heavy chain, skeletal muscle, adult-like	yes|up	yes|down	no|down	no|up	yes|down	no|up	3
gene-CCNB3	CCNB3	cyclin B3, transcript variant X1	yes|up	no|down	no|up	no|up	no|up	no|up	1
gene-LMOD2	LMOD2	leiomodin 2	yes|up	yes|down	no|down	no|up	no|down	no|down	2
gene-LMOD3	LMOD3	leiomodin 3	yes|up	yes|down	no|down	no|up	yes|down	no|up	3
gene-LEF1	LEF1	lymphoid enhancer binding factor 1, transcript variant X1	yes|up	no|down	no|up	no|up	no|up	no|up	1
gene-PRKG1	PRKG1	protein kinase cGMP-dependent 1, transcript variant X1	yes|up	yes|down	no|down	no|down	no|down	no|down	2
gene-LOC101799421	LOC101799421	claudin-15, transcript variant X1	yes|up	no|down	no|down	no|up	no|down	no|up	1
gene-LOC101804261	LOC101804261	fructose-1,6-bisphosphatase isozyme 2	yes|up	yes|down	no|down	no|up	yes|down	no|up	3
gene-LOC113844859	LOC113844859	metallothionein-1	yes|up	yes|down	no|down	no|up	no|down	no|down	2
gene-LOC101802933	LOC101802933	carbonic anhydrase 3, transcript variant X2	yes|up	yes|down	no|down	no|down	yes|down	no|down	3
gene-SOSTDC1	SOSTDC1	sclerostin domain containing 1	yes|up	no|down	no|up	no|up	no|up	no|down	1
gene-LOC101794943	LOC101794943	transmembrane protein 45B, transcript variant X7	no|up	yes|down	no|down	no|down	no|up	no|down	1
gene-SCN3B	SCN3B	sodium voltage-gated channel beta subunit 3, transcript variant X1	yes|up	yes|down	no|down	no|down	no|down	no|down	2
gene-LOC113839839	LOC113839839	uncharacterized LOC113839839, transcript variant X2	yes|up	yes|down	no|down	no|up	no|up	no|down	2
gene-HHATL	HHATL	hedgehog acyltransferase like	yes|up	yes|down	no|down	no|up	no|down	no|down	2
gene-CACNG1	CACNG1	calcium voltage-gated channel auxiliary subunit gamma 1	yes|up	yes|down	no|down	no|up	no|down	no|up	2
gene-ALPK2	ALPK2	alpha kinase 2, transcript variant X6	yes|up	yes|down	no|down	no|up	no|down	no|down	2
gene-LOC106019040	LOC106019040	uncharacterized LOC106019040	no|down	no|up	yes|up	no|up	no|up	no|up	1
gene-ATPAF2	ATPAF2	ATP synthase mitochondrial F1 complex assembly factor 2	no|up	yes|down	no|down	no|down	no|down	no|up	1
gene-MYLK3	MYLK3	myosin light chain kinase 3, transcript variant X1	yes|up	yes|down	no|down	no|up	no|up	no|down	2
gene-MYLK2	MYLK2	myosin light chain kinase 2	yes|up	yes|down	no|down	no|up	no|down	no|up	2
gene-LHX9	LHX9	LIM homeobox 9, transcript variant X2	yes|down	yes|up	no|up	no|down	no|up	no|down	2
gene-MYLK4	MYLK4	myosin light chain kinase family member 4, transcript variant X1	yes|up	yes|down	no|down	no|down	yes|down	no|down	3
gene-MAB21L1	MAB21L1	mab-21 like 1	yes|up	yes|down	no|down	no|down	no|down	no|down	2
gene-GAP43	GAP43	growth associated protein 43	yes|up	no|up	yes|up	no|up	no|up	no|down	2
gene-LHX2	LHX2	LIM homeobox 2, transcript variant X2	no|up	yes|down	no|no test	no|down	no|no test	no|no test	1
gene-CADM1	CADM1	cell adhesion molecule 1, transcript variant X1	yes|up	yes|down	no|down	no|up	no|up	no|down	2
gene-MYOG	MYOG	myogenin	yes|up	yes|down	no|down	no|no test	no|down	no|down	2
gene-CADM3	CADM3	cell adhesion molecule 3, transcript variant X1	yes|up	no|down	no|up	no|up	no|up	no|down	1
gene-CADM2	CADM2	cell adhesion molecule 2, transcript variant X1	yes|up	yes|down	no|down	no|down	no|down	no|down	2
gene-MDFIC2	MDFIC2	MyoD family inhibitor domain containing 2	no|down	no|up	no|up	no|down	yes|up	no|down	1
gene-GOT2	GOT2	glutamic-oxaloacetic transaminase 2	yes|up	yes|down	no|down	no|down	no|down	no|up	2
gene-GOT1	GOT1	glutamic-oxaloacetic transaminase 1	yes|up	yes|down	no|down	no|down	no|down	no|up	2
gene-TENM4	TENM4	teneurin transmembrane protein 4, transcript variant X1	no|up	no|down	no|down	no|down	yes|up	yes|down	2
gene-KLHL40	KLHL40	kelch like family member 40	yes|up	yes|down	no|down	no|up	no|down	no|up	2
gene-KLHL41	KLHL41	kelch like family member 41	yes|up	yes|down	no|down	no|up	no|down	no|down	2
gene-CNKSR2	CNKSR2	connector enhancer of kinase suppressor of Ras 2, transcript variant X1	no|up	yes|down	no|down	no|down	yes|down	no|up	2
gene-GPR157	GPR157	G protein-coupled receptor 157	no|up	yes|down	no|down	no|down	no|down	no|up	1
gene-MYF5	MYF5	myogenic factor 5	yes|up	yes|down	no|down	no|up	no|down	no|down	2
gene-LOC101802686	LOC101802686	androgen dependent TFPI regulating protein, transcript variant X1	yes|down	yes|up	no|up	no|down	no|down	no|up	2
gene-IYD	IYD	iodotyrosine deiodinase, transcript variant X1	yes|down	yes|up	no|down	no|up	no|down	no|up	2
gene-MYF6	MYF6	myogenic factor 6	yes|up	yes|down	no|down	no|up	yes|down	no|down	3
gene-TJP3	TJP3	tight junction protein 3, transcript variant X2	no|up	yes|down	no|up	no|down	no|up	no|down	1
gene-AKAP6	AKAP6	A-kinase anchoring protein 6, transcript variant X2	yes|up	yes|down	no|down	no|up	no|down	no|down	2
gene-LOC119717705	LOC119717705	uncharacterized LOC119717705	no|up	no|up	no|up	no|up	yes|up	no|down	1
gene-CASZ1	CASZ1	castor zinc finger 1, transcript variant X1	no|up	yes|down	no|up	no|up	no|up	no|down	1
gene-HOXC6	HOXC6	homeobox C6, transcript variant X1	yes|down	yes|up	no|up	no|down	no|up	no|down	2
gene-PAH	PAH	phenylalanine hydroxylase	yes|up	no|down	no|down	no|up	no|down	no|up	1
gene-FAM13C	FAM13C	family with sequence similarity 13 member C, transcript variant X1	yes|down	yes|up	no|up	no|up	no|up	no|down	2
gene-PTBP2	PTBP2	polypyrimidine tract binding protein 2, transcript variant X1	no|down	yes|up	no|up	no|up	no|up	no|up	1
gene-TECRL	TECRL	trans-2,3-enoyl-CoA reductase like, transcript variant X1	yes|up	yes|down	no|down	no|up	no|up	no|down	2
gene-NFASC	NFASC	neurofascin, transcript variant X1	yes|down	yes|up	no|up	no|down	no|down	no|up	2
gene-KCNQ1	KCNQ1	potassium voltage-gated channel subfamily Q member 1, transcript variant X1	yes|down	no|up	no|up	no|down	no|down	no|up	1
gene-COQ10A	COQ10A	coenzyme Q10A	yes|up	yes|down	no|down	no|down	yes|down	no|up	3
gene-HOXC5	HOXC5	homeobox C5	yes|down	yes|up	no|up	no|up	no|up	no|down	2
gene-CDS2	CDS2	CDP-diacylglycerol synthase 2, transcript variant X1	yes|down	no|up	no|up	no|down	no|down	no|up	1
gene-SHTN1	SHTN1	shootin 1, transcript variant X1	yes|up	no|down	no|down	no|up	no|up	no|down	1
gene-GPRC5B	GPRC5B	G protein-coupled receptor class C group 5 member B, transcript variant X3	yes|up	no|down	no|down	no|up	no|down	no|up	1
gene-SLF1	SLF1	SMC5-SMC6 complex localization factor 1, transcript variant X1	no|down	no|up	no|down	no|down	yes|up	yes|down	2
gene-FRRS1	FRRS1	ferric chelate reductase 1, transcript variant X1	no|up	yes|down	no|down	no|down	no|down	no|up	1
gene-DOCK3	DOCK3	dedicator of cytokinesis 3, transcript variant X1	yes|up	no|down	no|down	no|up	no|down	no|down	1
gene-RAP1GAP2	RAP1GAP2	RAP1 GTPase activating protein 2, transcript variant X3	no|up	yes|down	no|down	no|down	no|down	no|down	1
gene-TEKT1	TEKT1	tektin 1, transcript variant X1	yes|up	no|down	no|up	no|up	no|up	no|down	1
gene-MCRIP2	MCRIP2	MAPK regulated corepressor interacting protein 2	no|up	yes|down	no|down	no|down	no|down	no|up	1
gene-CCDC34	CCDC34	coiled-coil domain containing 34	no|down	no|up	no|up	no|down	yes|up	no|down	1
gene-PRKAB2	PRKAB2	protein kinase AMP-activated non-catalytic subunit beta 2, transcript variant X2	yes|up	no|down	no|down	no|up	no|down	no|up	1
gene-KLHL33	KLHL33	kelch like family member 33, transcript variant X1	yes|up	yes|down	no|down	no|down	no|down	no|up	2
gene-KCNC2	KCNC2	potassium voltage-gated channel subfamily C member 2, transcript variant X1	yes|up	yes|down	no|down	no|up	no|down	no|down	2
gene-KLHL31	KLHL31	kelch like family member 31	yes|up	yes|down	no|down	no|up	no|down	no|up	2
gene-KLHL30	KLHL30	kelch like family member 30	yes|up	yes|down	no|down	no|up	no|down	no|up	2
gene-GPAM	GPAM	glycerol-3-phosphate acyltransferase, mitochondrial, transcript variant X2	yes|up	yes|down	no|down	no|up	no|down	no|down	2
gene-KLHL34	KLHL34	kelch like family member 34	yes|up	yes|down	no|down	no|up	yes|down	no|down	3
gene-LOC119716789	LOC119716789	uncharacterized LOC119716789	no|down	yes|down	no|down	no|down	no|down	no|down	1
gene-NPLOC4	NPLOC4	NPL4 homolog, ubiquitin recognition factor	no|up	yes|down	no|down	no|down	no|down	no|up	1
gene-ADSL	ADSL	adenylosuccinate lyase	yes|up	yes|down	no|down	no|up	no|down	no|up	2
gene-PRELID3A	PRELID3A	PRELI domain containing 3A, transcript variant X1	no|up	yes|down	no|up	no|down	no|down	no|up	1
gene-LOC113843829	LOC113843829	uncharacterized LOC113843829	yes|up	no|down	no|down	no|up	no|down	no|down	1
gene-LPL	LPL	lipoprotein lipase	yes|down	yes|up	yes|up	no|down	no|down	yes|up	4
gene-HOXC4	HOXC4	homeobox C4	no|down	yes|up	no|up	no|up	no|up	no|down	1
gene-SNX22	SNX22	sorting nexin 22	yes|up	yes|down	no|down	no|up	no|down	no|down	2
gene-CDH22	CDH22	cadherin 22, transcript variant X1	yes|down	no|up	no|up	no|down	no|up	no|up	1
gene-PTPMT1	PTPMT1	protein tyrosine phosphatase mitochondrial 1	yes|up	yes|down	no|down	no|down	no|down	no|down	2
gene-GCGR	GCGR	glucagon receptor, transcript variant X1	yes|down	yes|up	no|up	no|down	no|down	no|up	2
gene-ABCF2	ABCF2	ATP binding cassette subfamily F member 2, transcript variant X1	no|up	no|down	no|down	no|down	yes|down	no|up	1
gene-LOC110353623	LOC110353623	protein CEPU-1, transcript variant X1	yes|up	yes|down	no|up	no|up	no|up	no|down	2
gene-HOXC8	HOXC8	homeobox C8	yes|down	yes|up	no|up	no|down	no|up	no|up	2
gene-HOXC9	HOXC9	homeobox C9	yes|down	no|up	no|up	no|down	no|down	no|up	1
