# Supplementary material for: Joint Genomic and Transcriptomic Analysis Reveals Candidate Genes Associated with Plumage Color Traits in Matahu Ducks
Source: Animals (Basel). 2024 Oct 29;14(21):3111. doi: 10.3390/ani14213111 (PMC11544815; doi:10.3390/ani14213111)
Supplement: Supplementary file 1 [file animals-14-03111-s001.zip › Table S6 Functional enrichment analysis of differentially expressed genes.xlsx]

## Sheet: GO enrichment analysis
Number	GO ID	Term Type	Description	Ratio_in_study	Ratio_in_pop	Rich factor	Pvalue	Padjust	Gene_ids	Gene_names
56	GO:0000981	MF	DNA-binding transcription factor activity, RNA polymerase II-specific	56/ 820	257/ 10343	0.217899	1.6437e-12	4.29171e-09	gene-ALX1;gene-ARX;gene-EN1;gene-ESRRB;gene-FOS;gene-GATA5;gene-GSC;gene-HAND2;gene-HMX1;gene-HOXA10;gene-HOXA3;gene-HOXA5;gene-HOXA6;gene-HOXA7;gene-HOXA9;gene-HOXB3;gene-HOXB5;gene-HOXB6;gene-HOXB8;gene-HOXB9;gene-HOXC10;gene-HOXC4;gene-HOXC5;gene-HOXC6;gene-HOXC8;gene-HOXC9;gene-HOXD3;gene-HOXD4;gene-ISL1;gene-LHX9;gene-LMX1B;gene-LOC101795019;gene-LOC101803787;gene-LOC110353889;gene-LOC113843…	ALX1;ARX;EN1;ESRRB;FOS;GATA5;GSC;HAND2;HMX1;HOXA10;HOXA3;HOXA5;HOXA6;HOXA7;HOXA9;HOXB3;HOXB5;HOXB6;HOXB8;HOXB9;HOXC10;HOXC4;HOXC5;HOXC6;HOXC8;HOXC9;HOXD3;HOXD4;ISL1;LHX9;LMX1B;LOC101795019;LOC101803787;LOC110353889;LOC113843492;MEOX1;MYF6;NKX2-5;NR4A1;NR4A2;NR4A3;NR5A2;PAX7;PITX1;PITX2;POU2F3;PPARG;SHOX;SHOX2;SIX1;SIX2;SIX4;TBX4;TCF21;ZBTB16;ZIC1
12	GO:0007517	BP	muscle organ development	12/ 820	18/ 10343	0.666667	6.78055e-10	2.37929e-06	gene-CRYAB;gene-FXR1;gene-LOC101798971;gene-LOC106020128;gene-MYF5;gene-MYF6;gene-MYOD1;gene-MYOG;gene-PITX2;gene-TCF21;gene-TMEM182;gene-UNC45B	CRYAB;FXR1;LOC101798971;LOC106020128;MYF5;MYF6;MYOD1;MYOG;PITX2;TCF21;TMEM182;UNC45B
12	GO:0061061	BP	muscle structure development	12/ 820	18/ 10343	0.666667	6.78055e-10	2.37929e-06	gene-CRYAB;gene-FXR1;gene-LOC101798971;gene-LOC106020128;gene-MYF5;gene-MYF6;gene-MYOD1;gene-MYOG;gene-PITX2;gene-TCF21;gene-TMEM182;gene-UNC45B	CRYAB;FXR1;LOC101798971;LOC106020128;MYF5;MYF6;MYOD1;MYOG;PITX2;TCF21;TMEM182;UNC45B
69	GO:0003700	MF	DNA-binding transcription factor activity	69/ 820	418/ 10343	0.165072	2.96263e-09	3.86772e-06	gene-ALX1;gene-ARX;gene-ATOH8;gene-CEBPA;gene-EN1;gene-ESRRB;gene-FOS;gene-FOXF1;gene-FOXI3;gene-FOXL3;gene-GATA5;gene-GSC;gene-HAND2;gene-HMX1;gene-HOXA10;gene-HOXA3;gene-HOXA5;gene-HOXA6;gene-HOXA7;gene-HOXA9;gene-HOXB3;gene-HOXB5;gene-HOXB6;gene-HOXB8;gene-HOXB9;gene-HOXC10;gene-HOXC4;gene-HOXC5;gene-HOXC6;gene-HOXC8;gene-HOXC9;gene-HOXD3;gene-HOXD4;gene-ISL1;gene-LHX9;gene-LMX1B;gene-LOC10179…	ALX1;ARX;ATOH8;CEBPA;EN1;ESRRB;FOS;FOXF1;FOXI3;FOXL3;GATA5;GSC;HAND2;HMX1;HOXA10;HOXA3;HOXA5;HOXA6;HOXA7;HOXA9;HOXB3;HOXB5;HOXB6;HOXB8;HOXB9;HOXC10;HOXC4;HOXC5;HOXC6;HOXC8;HOXC9;HOXD3;HOXD4;ISL1;LHX9;LMX1B;LOC101795019;LOC101798346;LOC101803787;LOC106017837;LOC110353889;LOC113843492;MAFA;MEOX1;MYF6;NKX2-5;NR4A1;NR4A2;NR4A3;NR5A2;PAX7;PITX1;PITX2;POU2F3;PPARG;RFX4;SHOX;SHOX2;SIX1;SIX2;SIX4;TBX18;T…
62	GO:0048856	BP	anatomical structure development	62/ 820	355/ 10343	0.174648	2.48779e-09	5.81977e-06	gene-ACTA1;gene-ACTN2;gene-ACVR1C;gene-APELA;gene-APOA1;gene-CCN2;gene-CRYAB;gene-DHRS7B;gene-FOS;gene-FRZB;gene-FXR1;gene-GABRB2;gene-GAP43;gene-GPR157;gene-HAND2;gene-HOXA10;gene-HOXA6;gene-HOXB9;gene-HOXC10;gene-HOXC4;gene-HRAS;gene-HSPA2;gene-HSPB7;gene-ISL1;gene-KDF1;gene-KLHL10;gene-LHX9;gene-LMX1B;gene-LOC101790838;gene-LOC101791099;gene-LOC101793805;gene-LOC101798971;gene-LOC101800358;gen…	ACTA1;ACTN2;ACVR1C;APELA;APOA1;CCN2;CRYAB;DHRS7B;FOS;FRZB;FXR1;GABRB2;GAP43;GPR157;HAND2;HOXA10;HOXA6;HOXB9;HOXC10;HOXC4;HRAS;HSPA2;HSPB7;ISL1;KDF1;KLHL10;LHX9;LMX1B;LOC101790838;LOC101791099;LOC101793805;LOC101798971;LOC101800358;LOC101803787;LOC101805249;LOC106020128;LOC113845281;MYF5;MYF6;MYOD1;MYOG;NOG;NPY;NR5A2;NRG1;PACSIN1;PAX7;PITX2;POSTN;PRKG1;PSCA;SHH;SIX1;SLIT1;SULF2;TBX4;TCF21;TMEM182;…
17	GO:0044057	BP	regulation of system process	17/ 820	42/ 10343	0.404762	6.28845e-09	1.10331e-05	gene-ADRA1B;gene-ADRA1D;gene-ADRB3;gene-APOA1;gene-EDN3;gene-HAND2;gene-HRH1;gene-HRH2;gene-ISL1;gene-KCNJ2;gene-LOC101800857;gene-MYL3;gene-PLN;gene-PRKG1;gene-S100A1;gene-SLC4A3;gene-TNNC1	ADRA1B;ADRA1D;ADRB3;APOA1;EDN3;HAND2;HRH1;HRH2;ISL1;KCNJ2;LOC101800857;MYL3;PLN;PRKG1;S100A1;SLC4A3;TNNC1
58	GO:0048869	BP	cellular developmental process	58/ 820	333/ 10343	0.174174	1.042e-08	1.35585e-05	gene-ACTA1;gene-ACTN2;gene-ACVR1C;gene-APOA1;gene-CCN2;gene-DHRS7B;gene-DUSP29;gene-FGF12;gene-FGF14;gene-FGF6;gene-FOS;gene-FRZB;gene-GABRB2;gene-GAP43;gene-HAND2;gene-HOXA7;gene-HOXB5;gene-HOXC10;gene-HOXC8;gene-HOXD4;gene-HSPA2;gene-ISL1;gene-KDF1;gene-KLHL10;gene-LMX1B;gene-LOC101791099;gene-LOC101800358;gene-LOC101803787;gene-LOC106020128;gene-LOC110353889;gene-LOC113840139;gene-LOC113845281…	ACTA1;ACTN2;ACVR1C;APOA1;CCN2;DHRS7B;DUSP29;FGF12;FGF14;FGF6;FOS;FRZB;GABRB2;GAP43;HAND2;HOXA7;HOXB5;HOXC10;HOXC8;HOXD4;HSPA2;ISL1;KDF1;KLHL10;LMX1B;LOC101791099;LOC101800358;LOC101803787;LOC106020128;LOC110353889;LOC113840139;LOC113845281;MYF5;MYF6;MYOD1;MYOG;NOG;NPY;NR5A2;PACSIN1;PITX2;PPDPF;PSCA;RBM24;SEMA5A;SEMA5B;SFRP1;SFRP5;SIX1;SIX2;SLC9A2;SOSTDC1;SULF2;TBX4;TCF21;TSPAN2;UNC45B;ZBTB16
89	GO:0032502	BP	developmental process	89/ 820	612/ 10343	0.145425	1.15918e-08	1.35585e-05	gene-ACTA1;gene-ACTN2;gene-ACVR1C;gene-APELA;gene-APOA1;gene-BMP4;gene-CCN2;gene-CDH1;gene-CRYAB;gene-DHRS7B;gene-DUSP29;gene-FGF12;gene-FGF14;gene-FGF6;gene-FJX1;gene-FOS;gene-FRZB;gene-FXR1;gene-GABRB2;gene-GAP43;gene-GPR157;gene-HAND2;gene-HOXA10;gene-HOXA6;gene-HOXA7;gene-HOXB5;gene-HOXB9;gene-HOXC10;gene-HOXC4;gene-HOXC8;gene-HOXD4;gene-HRAS;gene-HSPA2;gene-HSPB7;gene-ISL1;gene-KDF1;gene-KLH…	ACTA1;ACTN2;ACVR1C;APELA;APOA1;BMP4;CCN2;CDH1;CRYAB;DHRS7B;DUSP29;FGF12;FGF14;FGF6;FJX1;FOS;FRZB;FXR1;GABRB2;GAP43;GPR157;HAND2;HOXA10;HOXA6;HOXA7;HOXB5;HOXB9;HOXC10;HOXC4;HOXC8;HOXD4;HRAS;HSPA2;HSPB7;ISL1;KDF1;KLHL10;LHX9;LMOD2;LMX1B;LOC101790838;LOC101791099;LOC101793805;LOC101798971;LOC101800358;LOC101803787;LOC101805249;LOC106020128;LOC110353889;LOC113840139;LOC113845281;LOC119715879;MYF5;MYF…
14	GO:0008138	MF	protein tyrosine/serine/threonine phosphatase activity	14/ 820	32/ 10343	0.4375	4.24072e-08	2.76813e-05	gene-DUSP1;gene-DUSP10;gene-DUSP14;gene-DUSP26;gene-DUSP28;gene-DUSP29;gene-EPM2A;gene-LOC101790517;gene-LOC101791401;gene-LOC106015797;gene-PTP4A3;gene-PTPMT1;gene-SSH2;gene-STYXL2	DUSP1;DUSP10;DUSP14;DUSP26;DUSP28;DUSP29;EPM2A;LOC101790517;LOC101791401;LOC106015797;PTP4A3;PTPMT1;SSH2;STYXL2
31	GO:0048513	BP	animal organ development	31/ 820	135/ 10343	0.22963	4.65588e-08	4.60923e-05	gene-APELA;gene-APOA1;gene-CCN2;gene-CRYAB;gene-FXR1;gene-HAND2;gene-HOXA10;gene-HOXC4;gene-HSPB7;gene-ISL1;gene-KLHL10;gene-LHX9;gene-LOC101798971;gene-LOC101800358;gene-LOC101803787;gene-LOC106020128;gene-LOC113845281;gene-MYF5;gene-MYF6;gene-MYOD1;gene-MYOG;gene-NOG;gene-PITX2;gene-SIX1;gene-SULF2;gene-TBX4;gene-TCF21;gene-TMEM182;gene-UNC45B;gene-ZBTB16;gene-ZIC1	APELA;APOA1;CCN2;CRYAB;FXR1;HAND2;HOXA10;HOXC4;HSPB7;ISL1;KLHL10;LHX9;LOC101798971;LOC101800358;LOC101803787;LOC106020128;LOC113845281;MYF5;MYF6;MYOD1;MYOG;NOG;PITX2;SIX1;SULF2;TBX4;TCF21;TMEM182;UNC45B;ZBTB16;ZIC1
12	GO:1903522	BP	regulation of blood circulation	12/ 820	24/ 10343	0.5	6.31018e-08	4.92054e-05	gene-ADRA1B;gene-ADRA1D;gene-ADRB3;gene-EDN3;gene-HRH1;gene-HRH2;gene-ISL1;gene-KCNJ2;gene-MYL3;gene-PLN;gene-S100A1;gene-SLC4A3	ADRA1B;ADRA1D;ADRB3;EDN3;HRH1;HRH2;ISL1;KCNJ2;MYL3;PLN;S100A1;SLC4A3
18	GO:0007389	BP	pattern specification process	18/ 820	55/ 10343	0.327273	1.10572e-07	7.05451e-05	gene-HOXA10;gene-HOXA6;gene-HOXA7;gene-HOXB5;gene-HOXB9;gene-HOXC10;gene-HOXC4;gene-HOXC8;gene-HOXD4;gene-ISL1;gene-LOC101803787;gene-LOC110353889;gene-MYF6;gene-PITX2;gene-SIX1;gene-SIX2;gene-SOSTDC1;gene-ZIC1	HOXA10;HOXA6;HOXA7;HOXB5;HOXB9;HOXC10;HOXC4;HOXC8;HOXD4;ISL1;LOC101803787;LOC110353889;MYF6;PITX2;SIX1;SIX2;SOSTDC1;ZIC1
18	GO:0001228	MF	DNA-binding transcription activator activity, RNA polymerase II-specific	18/ 820	57/ 10343	0.315789	2.04594e-07	0.000106839	gene-ALX1;gene-FOS;gene-HAND2;gene-HOXA10;gene-HOXA7;gene-HOXB5;gene-HOXC10;gene-HOXC4;gene-HOXD4;gene-ISL1;gene-LOC101803787;gene-MYF6;gene-NR5A2;gene-SHOX;gene-SIX1;gene-SIX2;gene-TCF21;gene-ZIC1	ALX1;FOS;HAND2;HOXA10;HOXA7;HOXB5;HOXC10;HOXC4;HOXD4;ISL1;LOC101803787;MYF6;NR5A2;SHOX;SIX1;SIX2;TCF21;ZIC1
12	GO:0009952	BP	anterior/posterior pattern specification	12/ 820	26/ 10343	0.461538	1.94149e-07	0.000113545	gene-HOXA10;gene-HOXA6;gene-HOXA7;gene-HOXB5;gene-HOXB9;gene-HOXC10;gene-HOXC4;gene-HOXC8;gene-HOXD4;gene-LOC101803787;gene-LOC110353889;gene-MYF6	HOXA10;HOXA6;HOXA7;HOXB5;HOXB9;HOXC10;HOXC4;HOXC8;HOXD4;LOC101803787;LOC110353889;MYF6
18	GO:0001216	MF	DNA-binding transcription activator activity	18/ 820	58/ 10343	0.310345	2.74971e-07	0.000119658	gene-ALX1;gene-FOS;gene-HAND2;gene-HOXA10;gene-HOXA7;gene-HOXB5;gene-HOXC10;gene-HOXC4;gene-HOXD4;gene-ISL1;gene-LOC101803787;gene-MYF6;gene-NR5A2;gene-SHOX;gene-SIX1;gene-SIX2;gene-TCF21;gene-ZIC1	ALX1;FOS;HAND2;HOXA10;HOXA7;HOXB5;HOXC10;HOXC4;HOXD4;ISL1;LOC101803787;MYF6;NR5A2;SHOX;SIX1;SIX2;TCF21;ZIC1
28	GO:0044283	BP	small molecule biosynthetic process	28/ 820	128/ 10343	0.21875	6.03607e-07	0.000325855	gene-ACER1;gene-ACER3;gene-AKR1D1;gene-APOA1;gene-COQ10A;gene-COQ8A;gene-CTH;gene-ELOVL2;gene-ELOVL6;gene-FA2H;gene-GATM;gene-HPRT1;gene-IP6K3;gene-LOC101794703;gene-LOC101797923;gene-LOC101801566;gene-LOC101802407;gene-LOC101802994;gene-LOC101804261;gene-LOC113845227;gene-MGST2;gene-PGAM1;gene-PSPH;gene-PTGS2;gene-PTS;gene-SCD;gene-TPI1;gene-UBIAD1	ACER1;ACER3;AKR1D1;APOA1;COQ10A;COQ8A;CTH;ELOVL2;ELOVL6;FA2H;GATM;HPRT1;IP6K3;LOC101794703;LOC101797923;LOC101801566;LOC101802407;LOC101802994;LOC101804261;LOC113845227;MGST2;PGAM1;PSPH;PTGS2;PTS;SCD;TPI1;UBIAD1
45	GO:0030154	BP	cell differentiation	45/ 820	264/ 10343	0.170455	7.44338e-07	0.000373126	gene-ACVR1C;gene-APOA1;gene-CCN2;gene-DHRS7B;gene-DUSP29;gene-FGF12;gene-FGF14;gene-FGF6;gene-FOS;gene-FRZB;gene-GAP43;gene-HAND2;gene-HOXA7;gene-HOXB5;gene-HOXC8;gene-HOXD4;gene-ISL1;gene-LMX1B;gene-LOC101791099;gene-LOC101800358;gene-LOC101803787;gene-LOC106020128;gene-LOC110353889;gene-LOC113840139;gene-LOC113845281;gene-MYF5;gene-MYF6;gene-MYOD1;gene-MYOG;gene-NOG;gene-NR5A2;gene-PITX2;gene-P…	ACVR1C;APOA1;CCN2;DHRS7B;DUSP29;FGF12;FGF14;FGF6;FOS;FRZB;GAP43;HAND2;HOXA7;HOXB5;HOXC8;HOXD4;ISL1;LMX1B;LOC101791099;LOC101800358;LOC101803787;LOC106020128;LOC110353889;LOC113840139;LOC113845281;MYF5;MYF6;MYOD1;MYOG;NOG;NR5A2;PITX2;PPDPF;PSCA;RBM24;SEMA5A;SEMA5B;SFRP1;SFRP5;SIX1;SIX2;SLC9A2;TCF21;TSPAN2;UNC45B
29	GO:0000977	MF	RNA polymerase II transcription regulatory region sequence-specific DNA binding	29/ 820	141/ 10343	0.205674	1.4743e-06	0.000549914	gene-ALX1;gene-E2F8;gene-ESRRB;gene-FOS;gene-GLI2;gene-HAND2;gene-HOXA10;gene-HOXA7;gene-HOXB5;gene-HOXB9;gene-HOXC10;gene-HOXC4;gene-HOXC8;gene-HOXD4;gene-ISL1;gene-LMX1B;gene-LOC101803787;gene-LOC110353889;gene-MYF6;gene-NR5A2;gene-SIX1;gene-SIX2;gene-TBX18;gene-TBX20;gene-TBX4;gene-TBX5;gene-TCF21;gene-ZBTB16;gene-ZIC1	ALX1;E2F8;ESRRB;FOS;GLI2;HAND2;HOXA10;HOXA7;HOXB5;HOXB9;HOXC10;HOXC4;HOXC8;HOXD4;ISL1;LMX1B;LOC101803787;LOC110353889;MYF6;NR5A2;SIX1;SIX2;TBX18;TBX20;TBX4;TBX5;TCF21;ZBTB16;ZIC1
71	GO:0140110	MF	transcription regulator activity	71/ 820	505/ 10343	0.140594	1.69877e-06	0.000554436	gene-ALX1;gene-ARX;gene-ATOH8;gene-CEBPA;gene-DHRS7B;gene-EN1;gene-ESRRB;gene-FOS;gene-FOXF1;gene-FOXI3;gene-FOXL3;gene-GATA5;gene-GSC;gene-HAND2;gene-HMX1;gene-HOXA10;gene-HOXA3;gene-HOXA5;gene-HOXA6;gene-HOXA7;gene-HOXA9;gene-HOXB3;gene-HOXB5;gene-HOXB6;gene-HOXB8;gene-HOXB9;gene-HOXC10;gene-HOXC4;gene-HOXC5;gene-HOXC6;gene-HOXC8;gene-HOXC9;gene-HOXD3;gene-HOXD4;gene-ISL1;gene-LHX9;gene-LMX1B;g…	ALX1;ARX;ATOH8;CEBPA;DHRS7B;EN1;ESRRB;FOS;FOXF1;FOXI3;FOXL3;GATA5;GSC;HAND2;HMX1;HOXA10;HOXA3;HOXA5;HOXA6;HOXA7;HOXA9;HOXB3;HOXB5;HOXB6;HOXB8;HOXB9;HOXC10;HOXC4;HOXC5;HOXC6;HOXC8;HOXC9;HOXD3;HOXD4;ISL1;LHX9;LMX1B;LOC101795019;LOC101798346;LOC101803787;LOC106017837;LOC110353889;LOC113841554;LOC113843492;MAFA;MEOX1;MYF6;NKX2-5;NR4A1;NR4A2;NR4A3;NR5A2;PAX7;PITX1;PITX2;POU2F3;PPARG;RFX4;SHOX;SHOX2;SI…
14	GO:0003002	BP	regionalization	14/ 820	41/ 10343	0.341463	1.61247e-06	0.00070727	gene-HOXA10;gene-HOXA6;gene-HOXA7;gene-HOXB5;gene-HOXB9;gene-HOXC10;gene-HOXC4;gene-HOXC8;gene-HOXD4;gene-ISL1;gene-LOC101803787;gene-LOC110353889;gene-MYF6;gene-PITX2	HOXA10;HOXA6;HOXA7;HOXB5;HOXB9;HOXC10;HOXC4;HOXC8;HOXD4;ISL1;LOC101803787;LOC110353889;MYF6;PITX2
67	GO:0044281	BP	small molecule metabolic process	67/ 820	469/ 10343	0.142857	1.75151e-06	0.000723065	gene-ACADL;gene-ACER1;gene-ACER3;gene-ADCY2;gene-ADSL;gene-AK1;gene-AKR1D1;gene-AMPD1;gene-AMPD3;gene-APOA1;gene-BPGM;gene-COQ10A;gene-COQ8A;gene-CS;gene-CTH;gene-DHRS7B;gene-ECH1;gene-EHHADH;gene-ELOVL2;gene-ELOVL6;gene-FA2H;gene-GALT;gene-GAPDH;gene-GATM;gene-GK;gene-GMPR;gene-HK2;gene-HPRT1;gene-HSPA8;gene-IDH2;gene-INSIG1;gene-IP6K3;gene-LCAT;gene-LOC101790057;gene-LOC101790524;gene-LOC101794…	ACADL;ACER1;ACER3;ADCY2;ADSL;AK1;AKR1D1;AMPD1;AMPD3;APOA1;BPGM;COQ10A;COQ8A;CS;CTH;DHRS7B;ECH1;EHHADH;ELOVL2;ELOVL6;FA2H;GALT;GAPDH;GATM;GK;GMPR;HK2;HPRT1;HSPA8;IDH2;INSIG1;IP6K3;LCAT;LOC101790057;LOC101790524;LOC101794283;LOC101794703;LOC101797537;LOC101797923;LOC101799210;LOC101801566;LOC101802407;LOC101802994;LOC101803962;LOC101804261;LOC106017702;LOC110353087;LOC113844155;LOC113845227;LOC1197…
50	GO:0006629	BP	lipid metabolic process	50/ 820	317/ 10343	0.157729	2.24752e-06	0.000876285	gene-ACADL;gene-ACER1;gene-ACER3;gene-ACSBG2;gene-AKR1D1;gene-APOA1;gene-B3GALT1;gene-CDS2;gene-CH25H;gene-DHRS7B;gene-ECH1;gene-EHHADH;gene-ELOVL2;gene-ELOVL6;gene-FA2H;gene-GBA2;gene-GDPD2;gene-GK;gene-GPAM;gene-INPP5A;gene-INSIG1;gene-LCAT;gene-LOC101790057;gene-LOC101796874;gene-LOC101798994;gene-LOC101799927;gene-LOC101800358;gene-LOC101801425;gene-LOC101801566;gene-LOC101802708;gene-LOC1138…	ACADL;ACER1;ACER3;ACSBG2;AKR1D1;APOA1;B3GALT1;CDS2;CH25H;DHRS7B;ECH1;EHHADH;ELOVL2;ELOVL6;FA2H;GBA2;GDPD2;GK;GPAM;INPP5A;INSIG1;LCAT;LOC101790057;LOC101796874;LOC101798994;LOC101799927;LOC101800358;LOC101801425;LOC101801566;LOC101802708;LOC113845227;LOC119714177;LPL;LRAT;NAAA;NR5A2;ORMDL3;PLCH1;PLIN1;PLPP4;PNPLA1;PNPLA2;PTGS2;PTPMT1;SCD;SQLE;SRD5A2;ST8SIA2;TECR;TECRL
33	GO:1990837	MF	sequence-specific double-stranded DNA binding	33/ 820	178/ 10343	0.185393	3.6161e-06	0.000952766	gene-ALKBH2;gene-ALX1;gene-E2F8;gene-ESRRB;gene-FOS;gene-GLI2;gene-HAND2;gene-HOXA10;gene-HOXA6;gene-HOXA7;gene-HOXB5;gene-HOXB9;gene-HOXC10;gene-HOXC4;gene-HOXC8;gene-HOXD4;gene-ISL1;gene-LHX9;gene-LMX1B;gene-LOC101803787;gene-LOC110353889;gene-MYF6;gene-NR5A2;gene-SHOX;gene-SIX1;gene-SIX2;gene-TBX18;gene-TBX20;gene-TBX4;gene-TBX5;gene-TCF21;gene-ZBTB16;gene-ZIC1	ALKBH2;ALX1;E2F8;ESRRB;FOS;GLI2;HAND2;HOXA10;HOXA6;HOXA7;HOXB5;HOXB9;HOXC10;HOXC4;HOXC8;HOXD4;ISL1;LHX9;LMX1B;LOC101803787;LOC110353889;MYF6;NR5A2;SHOX;SIX1;SIX2;TBX18;TBX20;TBX4;TBX5;TCF21;ZBTB16;ZIC1
56	GO:0032501	BP	multicellular organismal process	56/ 820	373/ 10343	0.150134	3.14445e-06	0.00116146	gene-ACTA1;gene-ACTC1;gene-ADRA1B;gene-ADRA1D;gene-AGTR2;gene-APOA1;gene-CALD1;gene-CCN2;gene-CLDN19;gene-EDN3;gene-EPM2A;gene-GABRB2;gene-HOXA10;gene-HOXA6;gene-HOXA7;gene-HOXB5;gene-HOXB9;gene-HOXC10;gene-HOXC4;gene-HOXC8;gene-HOXD4;gene-HRH1;gene-HRH2;gene-ISL1;gene-KCNJ2;gene-KLHL10;gene-LAT2;gene-LMOD2;gene-LOC101790838;gene-LOC101793805;gene-LOC101797418;gene-LOC101800358;gene-LOC101800857;…	ACTA1;ACTC1;ADRA1B;ADRA1D;AGTR2;APOA1;CALD1;CCN2;CLDN19;EDN3;EPM2A;GABRB2;HOXA10;HOXA6;HOXA7;HOXB5;HOXB9;HOXC10;HOXC4;HOXC8;HOXD4;HRH1;HRH2;ISL1;KCNJ2;KLHL10;LAT2;LMOD2;LOC101790838;LOC101793805;LOC101797418;LOC101800358;LOC101800857;LOC101803787;LOC101805249;LOC110353889;LOC119713152;LOC119713220;MC1R;MYF6;MYL3;NPY;P2RY1;PITX2;PRKAR1B;PRKG1;SIX1;SIX2;SOSTDC1;SULF2;TCF21;TMEM119;TNNC1;TNNC2;UTS2B…
8	GO:0008016	BP	regulation of heart contraction	8/ 820	15/ 10343	0.533333	5.87076e-06	0.00206005	gene-ADRA1B;gene-ADRB3;gene-ISL1;gene-KCNJ2;gene-MYL3;gene-PLN;gene-S100A1;gene-SLC4A3	ADRA1B;ADRB3;ISL1;KCNJ2;MYL3;PLN;S100A1;SLC4A3
10	GO:0003012	BP	muscle system process	10/ 820	24/ 10343	0.416667	6.52272e-06	0.00217983	gene-CALD1;gene-KCNJ2;gene-LMOD2;gene-LOC119713220;gene-MYL3;gene-P2RY1;gene-PRKG1;gene-SULF2;gene-TNNC1;gene-TNNC2	CALD1;KCNJ2;LMOD2;LOC119713220;MYL3;P2RY1;PRKG1;SULF2;TNNC1;TNNC2
22	GO:0032787	BP	monocarboxylic acid metabolic process	22/ 820	99/ 10343	0.222222	7.3255e-06	0.00233684	gene-ACADL;gene-AKR1D1;gene-BPGM;gene-ECH1;gene-EHHADH;gene-ELOVL2;gene-ELOVL6;gene-FA2H;gene-GAPDH;gene-GATM;gene-HK2;gene-IDH2;gene-LOC101790057;gene-LOC101794283;gene-LOC101801566;gene-NAAA;gene-NR5A2;gene-PDHX;gene-PGAM1;gene-PTGS2;gene-SCD;gene-TPI1	ACADL;AKR1D1;BPGM;ECH1;EHHADH;ELOVL2;ELOVL6;FA2H;GAPDH;GATM;HK2;IDH2;LOC101790057;LOC101794283;LOC101801566;NAAA;NR5A2;PDHX;PGAM1;PTGS2;SCD;TPI1
9	GO:0048562	BP	embryonic organ morphogenesis	9/ 820	20/ 10343	0.45	8.94224e-06	0.00261486	gene-HOXA7;gene-HOXB5;gene-HOXC4;gene-HOXD4;gene-LOC101803787;gene-PITX2;gene-SIX1;gene-SIX2;gene-TCF21	HOXA7;HOXB5;HOXC4;HOXD4;LOC101803787;PITX2;SIX1;SIX2;TCF21
9	GO:0048705	BP	skeletal system morphogenesis	9/ 820	20/ 10343	0.45	8.94224e-06	0.00261486	gene-HOXA7;gene-HOXB5;gene-HOXC8;gene-HOXD4;gene-LOC101803787;gene-LOC110353889;gene-SIX1;gene-SIX2;gene-TBX4	HOXA7;HOXB5;HOXC8;HOXD4;LOC101803787;LOC110353889;SIX1;SIX2;TBX4
20	GO:1901615	BP	organic hydroxy compound metabolic process	20/ 820	88/ 10343	0.227273	1.32719e-05	0.00372569	gene-ACER1;gene-ACER3;gene-AKR1D1;gene-APOA1;gene-GK;gene-IDH2;gene-INSIG1;gene-IP6K3;gene-LCAT;gene-LOC101800626;gene-LOC113845227;gene-LRAT;gene-MC1R;gene-NAAA;gene-NR5A2;gene-PTS;gene-SQLE;gene-TPI1;gene-TYR;gene-TYRP1	ACER1;ACER3;AKR1D1;APOA1;GK;IDH2;INSIG1;IP6K3;LCAT;LOC101800626;LOC113845227;LRAT;MC1R;NAAA;NR5A2;PTS;SQLE;TPI1;TYR;TYRP1
16	GO:0009887	BP	animal organ morphogenesis	16/ 820	63/ 10343	0.253968	2.22149e-05	0.00599631	gene-HAND2;gene-HOXA7;gene-HOXB5;gene-HOXC4;gene-HOXC8;gene-HOXD4;gene-KLHL10;gene-LHX9;gene-LOC101803787;gene-LOC110353889;gene-NR5A2;gene-PITX2;gene-SIX1;gene-SIX2;gene-TBX4;gene-TCF21	HAND2;HOXA7;HOXB5;HOXC4;HOXC8;HOXD4;KLHL10;LHX9;LOC101803787;LOC110353889;NR5A2;PITX2;SIX1;SIX2;TBX4;TCF21
43	GO:0043565	MF	sequence-specific DNA binding	43/ 820	281/ 10343	0.153025	2.58546e-05	0.00613694	gene-ALKBH2;gene-ALX1;gene-E2F8;gene-ESRRB;gene-FOS;gene-FOXF1;gene-FOXI3;gene-FOXL3;gene-GATA5;gene-GLI2;gene-HAND2;gene-HOXA10;gene-HOXA6;gene-HOXA7;gene-HOXB5;gene-HOXB9;gene-HOXC10;gene-HOXC4;gene-HOXC8;gene-HOXD4;gene-ISL1;gene-LHX9;gene-LMX1B;gene-LOC101803787;gene-LOC106017837;gene-LOC110353889;gene-MYF6;gene-NR4A1;gene-NR4A2;gene-NR4A3;gene-NR5A2;gene-PITX2;gene-PPARG;gene-SHOX;gene-SIX1;…	ALKBH2;ALX1;E2F8;ESRRB;FOS;FOXF1;FOXI3;FOXL3;GATA5;GLI2;HAND2;HOXA10;HOXA6;HOXA7;HOXB5;HOXB9;HOXC10;HOXC4;HOXC8;HOXD4;ISL1;LHX9;LMX1B;LOC101803787;LOC106017837;LOC110353889;MYF6;NR4A1;NR4A2;NR4A3;NR5A2;PITX2;PPARG;SHOX;SIX1;SIX2;TBX18;TBX20;TBX4;TBX5;TCF21;ZBTB16;ZIC1
23	GO:0000978	MF	RNA polymerase II cis-regulatory region sequence-specific DNA binding	23/ 820	116/ 10343	0.198276	3.28985e-05	0.00715817	gene-E2F8;gene-ESRRB;gene-FOS;gene-HAND2;gene-HOXA10;gene-HOXA7;gene-HOXB5;gene-HOXC10;gene-HOXC4;gene-HOXD4;gene-ISL1;gene-LOC101803787;gene-MYF6;gene-NR5A2;gene-SIX1;gene-SIX2;gene-TBX18;gene-TBX20;gene-TBX4;gene-TBX5;gene-TCF21;gene-ZBTB16;gene-ZIC1	E2F8;ESRRB;FOS;HAND2;HOXA10;HOXA7;HOXB5;HOXC10;HOXC4;HOXD4;ISL1;LOC101803787;MYF6;NR5A2;SIX1;SIX2;TBX18;TBX20;TBX4;TBX5;TCF21;ZBTB16;ZIC1
29	GO:0001067	MF	transcription regulatory region nucleic acid binding	29/ 820	164/ 10343	0.176829	5.00912e-05	0.00873347	gene-ALX1;gene-E2F8;gene-ESRRB;gene-FOS;gene-GLI2;gene-HAND2;gene-HOXA10;gene-HOXA7;gene-HOXB5;gene-HOXB9;gene-HOXC10;gene-HOXC4;gene-HOXC8;gene-HOXD4;gene-ISL1;gene-LMX1B;gene-LOC101803787;gene-LOC110353889;gene-MYF6;gene-NR5A2;gene-SIX1;gene-SIX2;gene-TBX18;gene-TBX20;gene-TBX4;gene-TBX5;gene-TCF21;gene-ZBTB16;gene-ZIC1	ALX1;E2F8;ESRRB;FOS;GLI2;HAND2;HOXA10;HOXA7;HOXB5;HOXB9;HOXC10;HOXC4;HOXC8;HOXD4;ISL1;LMX1B;LOC101803787;LOC110353889;MYF6;NR5A2;SIX1;SIX2;TBX18;TBX20;TBX4;TBX5;TCF21;ZBTB16;ZIC1
29	GO:0000976	MF	transcription cis-regulatory region binding	29/ 820	164/ 10343	0.176829	5.00912e-05	0.00873347	gene-ALX1;gene-E2F8;gene-ESRRB;gene-FOS;gene-GLI2;gene-HAND2;gene-HOXA10;gene-HOXA7;gene-HOXB5;gene-HOXB9;gene-HOXC10;gene-HOXC4;gene-HOXC8;gene-HOXD4;gene-ISL1;gene-LMX1B;gene-LOC101803787;gene-LOC110353889;gene-MYF6;gene-NR5A2;gene-SIX1;gene-SIX2;gene-TBX18;gene-TBX20;gene-TBX4;gene-TBX5;gene-TCF21;gene-ZBTB16;gene-ZIC1	ALX1;E2F8;ESRRB;FOS;GLI2;HAND2;HOXA10;HOXA7;HOXB5;HOXB9;HOXC10;HOXC4;HOXC8;HOXD4;ISL1;LMX1B;LOC101803787;LOC110353889;MYF6;NR5A2;SIX1;SIX2;TBX18;TBX20;TBX4;TBX5;TCF21;ZBTB16;ZIC1
23	GO:0000987	MF	cis-regulatory region sequence-specific DNA binding	23/ 820	119/ 10343	0.193277	5.01731e-05	0.00873347	gene-E2F8;gene-ESRRB;gene-FOS;gene-HAND2;gene-HOXA10;gene-HOXA7;gene-HOXB5;gene-HOXC10;gene-HOXC4;gene-HOXD4;gene-ISL1;gene-LOC101803787;gene-MYF6;gene-NR5A2;gene-SIX1;gene-SIX2;gene-TBX18;gene-TBX20;gene-TBX4;gene-TBX5;gene-TCF21;gene-ZBTB16;gene-ZIC1	E2F8;ESRRB;FOS;HAND2;HOXA10;HOXA7;HOXB5;HOXC10;HOXC4;HOXD4;ISL1;LOC101803787;MYF6;NR5A2;SIX1;SIX2;TBX18;TBX20;TBX4;TBX5;TCF21;ZBTB16;ZIC1
33	GO:0003690	MF	double-stranded DNA binding	33/ 820	201/ 10343	0.164179	5.40989e-05	0.00882827	gene-ALKBH2;gene-ALX1;gene-E2F8;gene-ESRRB;gene-FOS;gene-GLI2;gene-HAND2;gene-HOXA10;gene-HOXA6;gene-HOXA7;gene-HOXB5;gene-HOXB9;gene-HOXC10;gene-HOXC4;gene-HOXC8;gene-HOXD4;gene-ISL1;gene-LHX9;gene-LMX1B;gene-LOC101803787;gene-LOC110353889;gene-MYF6;gene-NR5A2;gene-SHOX;gene-SIX1;gene-SIX2;gene-TBX18;gene-TBX20;gene-TBX4;gene-TBX5;gene-TCF21;gene-ZBTB16;gene-ZIC1	ALKBH2;ALX1;E2F8;ESRRB;FOS;GLI2;HAND2;HOXA10;HOXA6;HOXA7;HOXB5;HOXB9;HOXC10;HOXC4;HOXC8;HOXD4;ISL1;LHX9;LMX1B;LOC101803787;LOC110353889;MYF6;NR5A2;SHOX;SIX1;SIX2;TBX18;TBX20;TBX4;TBX5;TCF21;ZBTB16;ZIC1
5	GO:0060415	BP	muscle tissue morphogenesis	5/ 820	7/ 10343	0.714286	5.67813e-05	0.0137411	gene-ISL1;gene-MYF6;gene-MYL3;gene-PITX2;gene-TNNC1	ISL1;MYF6;MYL3;PITX2;TNNC1
16	GO:0016311	BP	dephosphorylation	16/ 820	69/ 10343	0.231884	7.391e-05	0.0167323	gene-DUSP1;gene-DUSP10;gene-DUSP14;gene-DUSP26;gene-DUSP28;gene-DUSP29;gene-EPM2A;gene-INPP5A;gene-LOC101790517;gene-LOC101791401;gene-LOC106015797;gene-PTP4A3;gene-PTPMT1;gene-PTPRR;gene-SSH2;gene-STYXL2	DUSP1;DUSP10;DUSP14;DUSP26;DUSP28;DUSP29;EPM2A;INPP5A;LOC101790517;LOC101791401;LOC106015797;PTP4A3;PTPMT1;PTPRR;SSH2;STYXL2
6	GO:0055001	BP	muscle cell development	6/ 820	11/ 10343	0.545455	7.96195e-05	0.0174616	gene-ACTA1;gene-ACTN2;gene-ISL1;gene-LOC101800358;gene-PITX2;gene-SIX1	ACTA1;ACTN2;ISL1;LOC101800358;PITX2;SIX1
32	GO:0044255	BP	cellular lipid metabolic process	32/ 820	198/ 10343	0.161616	9.1189e-05	0.0193929	gene-ACADL;gene-ACER1;gene-ACER3;gene-APOA1;gene-B3GALT1;gene-CDS2;gene-DHRS7B;gene-ECH1;gene-EHHADH;gene-ELOVL2;gene-ELOVL6;gene-FA2H;gene-GBA2;gene-GK;gene-GPAM;gene-INPP5A;gene-LCAT;gene-LOC101790057;gene-LOC101800358;gene-LOC101801425;gene-LOC101801566;gene-LOC113845227;gene-LOC119714177;gene-LPL;gene-LRAT;gene-NAAA;gene-ORMDL3;gene-PLPP4;gene-PTGS2;gene-PTPMT1;gene-SCD;gene-ST8SIA2	ACADL;ACER1;ACER3;APOA1;B3GALT1;CDS2;DHRS7B;ECH1;EHHADH;ELOVL2;ELOVL6;FA2H;GBA2;GK;GPAM;INPP5A;LCAT;LOC101790057;LOC101800358;LOC101801425;LOC101801566;LOC113845227;LOC119714177;LPL;LRAT;NAAA;ORMDL3;PLPP4;PTGS2;PTPMT1;SCD;ST8SIA2
37	GO:0019637	BP	organophosphate metabolic process	37/ 820	243/ 10343	0.152263	9.97912e-05	0.0204311	gene-ADCY2;gene-ADSL;gene-AK1;gene-AMPD1;gene-AMPD3;gene-APOA1;gene-CDS2;gene-CKMT1A;gene-CKMT2;gene-DHRS7B;gene-ELOVL6;gene-GK;gene-GMPR;gene-GPAM;gene-GPD1;gene-HPRT1;gene-HSPA8;gene-INPP5A;gene-IP6K3;gene-LCAT;gene-LOC101798440;gene-LOC101803962;gene-LOC106017702;gene-LOC110353087;gene-LOC113845227;gene-LOC119714177;gene-MOCOS;gene-NAAA;gene-NT5C1A;gene-NT5E;gene-PDHX;gene-PLPP4;gene-PTPMT1;ge…	ADCY2;ADSL;AK1;AMPD1;AMPD3;APOA1;CDS2;CKMT1A;CKMT2;DHRS7B;ELOVL6;GK;GMPR;GPAM;GPD1;HPRT1;HSPA8;INPP5A;IP6K3;LCAT;LOC101798440;LOC101803962;LOC106017702;LOC110353087;LOC113845227;LOC119714177;MOCOS;NAAA;NT5C1A;NT5E;PDHX;PLPP4;PTPMT1;RRM2;SARM1;TPI1;UCKL1
17	GO:0048468	BP	cell development	17/ 820	78/ 10343	0.217949	0.000101894	0.0204311	gene-ACTA1;gene-ACTN2;gene-FRZB;gene-GABRB2;gene-HAND2;gene-HSPA2;gene-ISL1;gene-KDF1;gene-KLHL10;gene-LOC101800358;gene-NPY;gene-PACSIN1;gene-PITX2;gene-SIX1;gene-SULF2;gene-TSPAN2;gene-ZBTB16	ACTA1;ACTN2;FRZB;GABRB2;HAND2;HSPA2;ISL1;KDF1;KLHL10;LOC101800358;NPY;PACSIN1;PITX2;SIX1;SULF2;TSPAN2;ZBTB16
7	GO:0090257	BP	regulation of muscle system process	7/ 820	16/ 10343	0.4375	0.00011612	0.022637	gene-ADRA1B;gene-HAND2;gene-KCNJ2;gene-LOC101800857;gene-MYL3;gene-PRKG1;gene-TNNC1	ADRA1B;HAND2;KCNJ2;LOC101800857;MYL3;PRKG1;TNNC1
5	GO:0045600	BP	positive regulation of fat cell differentiation	5/ 820	8/ 10343	0.625	0.000141508	0.0261343	gene-FNDC5;gene-FRZB;gene-LOC101796188;gene-SIX1;gene-ZBTB16	FNDC5;FRZB;LOC101796188;SIX1;ZBTB16
6	GO:0048704	BP	embryonic skeletal system morphogenesis	6/ 820	12/ 10343	0.5	0.00014857	0.0267349	gene-HOXA7;gene-HOXB5;gene-HOXD4;gene-LOC101803787;gene-SIX1;gene-SIX2	HOXA7;HOXB5;HOXD4;LOC101803787;SIX1;SIX2
13	GO:0006066	BP	alcohol metabolic process	13/ 820	52/ 10343	0.25	0.000153934	0.0270078	gene-ACER1;gene-ACER3;gene-APOA1;gene-GK;gene-IDH2;gene-INSIG1;gene-IP6K3;gene-LCAT;gene-LOC113845227;gene-LRAT;gene-NAAA;gene-PTS;gene-TPI1	ACER1;ACER3;APOA1;GK;IDH2;INSIG1;IP6K3;LCAT;LOC113845227;LRAT;NAAA;PTS;TPI1
14	GO:0048598	BP	embryonic morphogenesis	14/ 820	59/ 10343	0.237288	0.000158558	0.0271406	gene-FRZB;gene-HAND2;gene-HOXA10;gene-HOXA7;gene-HOXB5;gene-HOXC10;gene-HOXC4;gene-HOXD4;gene-LOC101803787;gene-PITX2;gene-SIX1;gene-SIX2;gene-TBX4;gene-TCF21	FRZB;HAND2;HOXA10;HOXA7;HOXB5;HOXC10;HOXC4;HOXD4;LOC101803787;PITX2;SIX1;SIX2;TBX4;TCF21
11	GO:1901617	BP	organic hydroxy compound biosynthetic process	11/ 820	40/ 10343	0.275	0.000198016	0.032318	gene-ACER1;gene-ACER3;gene-AKR1D1;gene-APOA1;gene-IP6K3;gene-LOC113845227;gene-MC1R;gene-PTS;gene-SQLE;gene-TYR;gene-TYRP1	ACER1;ACER3;AKR1D1;APOA1;IP6K3;LOC113845227;MC1R;PTS;SQLE;TYR;TYRP1
17	GO:0022832	MF	voltage-gated channel activity	17/ 820	84/ 10343	0.202381	0.000264435	0.0362826	gene-CACNG1;gene-CLCN1;gene-CLCN4;gene-CLIC6;gene-KCNE4;gene-KCNF1;gene-KCNG1;gene-KCNJ11;gene-KCNJ2;gene-KCNJ4;gene-KCNJ5;gene-KCNJ8;gene-KCNQ3;gene-LOC101801311;gene-LOC101803171;gene-SCN3B;gene-TMEM266	CACNG1;CLCN1;CLCN4;CLIC6;KCNE4;KCNF1;KCNG1;KCNJ11;KCNJ2;KCNJ4;KCNJ5;KCNJ8;KCNQ3;LOC101801311;LOC101803171;SCN3B;TMEM266
10	GO:0016835	MF	carbon-oxygen lyase activity	10/ 820	35/ 10343	0.285714	0.000273443	0.0362826	gene-ACO2;gene-CA12;gene-CA4;gene-EHHADH;gene-LOC101801612;gene-LOC101802933;gene-LOC106017702;gene-LOC119713264;gene-PTS;gene-TPI1	ACO2;CA12;CA4;EHHADH;LOC101801612;LOC101802933;LOC106017702;LOC119713264;PTS;TPI1
9	GO:0016627	MF	oxidoreductase activity, acting on the CH-CH group of donors	9/ 820	29/ 10343	0.310345	0.000277921	0.0362826	gene-ACADL;gene-AKR1D1;gene-BLVRA;gene-DHCR24;gene-LOC101794959;gene-PTGR1;gene-SRD5A2;gene-TECR;gene-TECRL	ACADL;AKR1D1;BLVRA;DHCR24;LOC101794959;PTGR1;SRD5A2;TECR;TECRL
81	GO:1901576	BP	organic substance biosynthetic process	81/ 820	684/ 10343	0.118421	0.000231784	0.0369695	gene-ACER1;gene-ACER3;gene-ADCY2;gene-ADSL;gene-AK1;gene-AKR1D1;gene-AMPD1;gene-AMPD3;gene-APOA1;gene-B3GALT1;gene-CDS2;gene-CEBPA;gene-CH25H;gene-CHST9;gene-CKMT1A;gene-CKMT2;gene-COQ10A;gene-COQ8A;gene-CTH;gene-DHRS7B;gene-EEF1A2;gene-ELOVL2;gene-ELOVL6;gene-EPM2A;gene-ESRRB;gene-FA2H;gene-FOS;gene-GATM;gene-GK;gene-GPAM;gene-HOXA9;gene-HOXB9;gene-HOXC9;gene-HPRT1;gene-IP6K3;gene-ISL1;gene-LOC1…	ACER1;ACER3;ADCY2;ADSL;AK1;AKR1D1;AMPD1;AMPD3;APOA1;B3GALT1;CDS2;CEBPA;CH25H;CHST9;CKMT1A;CKMT2;COQ10A;COQ8A;CTH;DHRS7B;EEF1A2;ELOVL2;ELOVL6;EPM2A;ESRRB;FA2H;FOS;GATM;GK;GPAM;HOXA9;HOXB9;HOXC9;HPRT1;IP6K3;ISL1;LOC101789782;LOC101790524;LOC101794703;LOC101795454;LOC101797923;LOC101801425;LOC101801566;LOC101802407;LOC101802994;LOC101803962;LOC101804261;LOC106018273;LOC106020377;LOC113845227;LOC1197…
28	GO:0003008	BP	system process	28/ 820	169/ 10343	0.16568	0.000238008	0.0371187	gene-ACTC1;gene-ADRA1B;gene-ADRA1D;gene-AGTR2;gene-CALD1;gene-CLDN19;gene-EDN3;gene-EPM2A;gene-HOXC10;gene-HRH1;gene-HRH2;gene-KCNJ2;gene-LMOD2;gene-LOC101797418;gene-LOC101800857;gene-LOC101805249;gene-LOC119713152;gene-LOC119713220;gene-MC1R;gene-MYL3;gene-P2RY1;gene-PRKAR1B;gene-PRKG1;gene-SIX1;gene-SULF2;gene-TNNC1;gene-TNNC2;gene-UTS2B	ACTC1;ADRA1B;ADRA1D;AGTR2;CALD1;CLDN19;EDN3;EPM2A;HOXC10;HRH1;HRH2;KCNJ2;LMOD2;LOC101797418;LOC101800857;LOC101805249;LOC119713152;LOC119713220;MC1R;MYL3;P2RY1;PRKAR1B;PRKG1;SIX1;SULF2;TNNC1;TNNC2;UTS2B
11	GO:0048729	BP	tissue morphogenesis	11/ 820	41/ 10343	0.268293	0.000251502	0.0383705	gene-FRZB;gene-HAND2;gene-ISL1;gene-LOC101803787;gene-MYF6;gene-MYL3;gene-PITX2;gene-SIX1;gene-TBX4;gene-TCF21;gene-TNNC1	FRZB;HAND2;ISL1;LOC101803787;MYF6;MYL3;PITX2;SIX1;TBX4;TCF21;TNNC1
7	GO:0030018	CC	Z disc	7/ 820	17/ 10343	0.411765	0.000183959	0.0414644	gene-ACTN2;gene-CRYAB;gene-LOC110351648;gene-LOC113843972;gene-MYOZ2;gene-MYOZ3;gene-UNC45B	ACTN2;CRYAB;LOC110351648;LOC113843972;MYOZ2;MYOZ3;UNC45B
8	GO:0019751	BP	polyol metabolic process	8/ 820	24/ 10343	0.333333	0.000352123	0.0514833	gene-ACER1;gene-ACER3;gene-GK;gene-IP6K3;gene-LOC113845227;gene-NAAA;gene-PTS;gene-TPI1	ACER1;ACER3;GK;IP6K3;LOC113845227;NAAA;PTS;TPI1
6	GO:0006937	BP	regulation of muscle contraction	6/ 820	14/ 10343	0.428571	0.000420455	0.0590151	gene-ADRA1B;gene-KCNJ2;gene-LOC101800857;gene-MYL3;gene-PRKG1;gene-TNNC1	ADRA1B;KCNJ2;LOC101800857;MYL3;PRKG1;TNNC1
10	GO:0035150	BP	regulation of tube size	10/ 820	37/ 10343	0.27027	0.000448661	0.0590743	gene-ADRA1B;gene-ADRA1D;gene-AGTR2;gene-EDN3;gene-HRH1;gene-HRH2;gene-LOC101800857;gene-LOC101805249;gene-LOC119713152;gene-UTS2B	ADRA1B;ADRA1D;AGTR2;EDN3;HRH1;HRH2;LOC101800857;LOC101805249;LOC119713152;UTS2B
10	GO:0097746	BP	blood vessel diameter maintenance	10/ 820	37/ 10343	0.27027	0.000448661	0.0590743	gene-ADRA1B;gene-ADRA1D;gene-AGTR2;gene-EDN3;gene-HRH1;gene-HRH2;gene-LOC101800857;gene-LOC101805249;gene-LOC119713152;gene-UTS2B	ADRA1B;ADRA1D;AGTR2;EDN3;HRH1;HRH2;LOC101800857;LOC101805249;LOC119713152;UTS2B
10	GO:0035296	BP	regulation of tube diameter	10/ 820	37/ 10343	0.27027	0.000448661	0.0590743	gene-ADRA1B;gene-ADRA1D;gene-AGTR2;gene-EDN3;gene-HRH1;gene-HRH2;gene-LOC101800857;gene-LOC101805249;gene-LOC119713152;gene-UTS2B	ADRA1B;ADRA1D;AGTR2;EDN3;HRH1;HRH2;LOC101800857;LOC101805249;LOC119713152;UTS2B
9	GO:0016051	BP	carbohydrate biosynthetic process	9/ 820	31/ 10343	0.290323	0.000484381	0.0590743	gene-B3GALT1;gene-CHST9;gene-EPM2A;gene-LOC101802994;gene-LOC101804261;gene-LOC113845227;gene-PGAM1;gene-PHKG1;gene-TPI1	B3GALT1;CHST9;EPM2A;LOC101802994;LOC101804261;LOC113845227;PGAM1;PHKG1;TPI1
11	GO:0003013	BP	circulatory system process	11/ 820	44/ 10343	0.25	0.00049018	0.0590743	gene-ACTC1;gene-ADRA1B;gene-ADRA1D;gene-AGTR2;gene-EDN3;gene-HRH1;gene-HRH2;gene-LOC101800857;gene-LOC101805249;gene-LOC119713152;gene-UTS2B	ACTC1;ADRA1B;ADRA1D;AGTR2;EDN3;HRH1;HRH2;LOC101800857;LOC101805249;LOC119713152;UTS2B
3	GO:0003264	BP	regulation of cardioblast proliferation	3/ 820	3/ 10343	1	0.000496635	0.0590743	gene-HAND2;gene-ISL1;gene-SIX1	HAND2;ISL1;SIX1
3	GO:0045907	BP	positive regulation of vasoconstriction	3/ 820	3/ 10343	1	0.000496635	0.0590743	gene-ADRA1D;gene-HRH1;gene-HRH2	ADRA1D;HRH1;HRH2
3	GO:0003266	BP	regulation of secondary heart field cardioblast proliferation	3/ 820	3/ 10343	1	0.000496635	0.0590743	gene-HAND2;gene-ISL1;gene-SIX1	HAND2;ISL1;SIX1
4	GO:0030857	BP	negative regulation of epithelial cell differentiation	4/ 820	6/ 10343	0.666667	0.000516726	0.0594488	gene-APOA1;gene-FRZB;gene-HOXA7;gene-SIX2	APOA1;FRZB;HOXA7;SIX2
4	GO:0055008	BP	cardiac muscle tissue morphogenesis	4/ 820	6/ 10343	0.666667	0.000516726	0.0594488	gene-ISL1;gene-MYL3;gene-PITX2;gene-TNNC1	ISL1;MYL3;PITX2;TNNC1
5	GO:0048863	BP	stem cell differentiation	5/ 820	10/ 10343	0.5	0.000556402	0.0619815	gene-FRZB;gene-HOXA7;gene-HOXD4;gene-ISL1;gene-SIX1	FRZB;HOXA7;HOXD4;ISL1;SIX1
5	GO:0001708	BP	cell fate specification	5/ 820	10/ 10343	0.5	0.000556402	0.0619815	gene-HOXC10;gene-ISL1;gene-SIX1;gene-SIX2;gene-TBX4	HOXC10;ISL1;SIX1;SIX2;TBX4
15	GO:0048731	BP	system development	15/ 820	74/ 10343	0.202703	0.000587484	0.0631335	gene-FOS;gene-GAP43;gene-HAND2;gene-HOXA10;gene-HOXA6;gene-HOXB9;gene-HOXC10;gene-ISL1;gene-LOC101805249;gene-NRG1;gene-SHH;gene-SIX1;gene-SLIT1;gene-SULF2;gene-TCF21	FOS;GAP43;HAND2;HOXA10;HOXA6;HOXB9;HOXC10;ISL1;LOC101805249;NRG1;SHH;SIX1;SLIT1;SULF2;TCF21
7	GO:0006936	BP	muscle contraction	7/ 820	20/ 10343	0.35	0.000593732	0.0631335	gene-CALD1;gene-LMOD2;gene-LOC119713220;gene-MYL3;gene-SULF2;gene-TNNC1;gene-TNNC2	CALD1;LMOD2;LOC119713220;MYL3;SULF2;TNNC1;TNNC2
7	GO:0016052	BP	carbohydrate catabolic process	7/ 820	20/ 10343	0.35	0.000593732	0.0631335	gene-BPGM;gene-GALT;gene-GAPDH;gene-HK2;gene-LOC101794283;gene-PGAM1;gene-TPI1	BPGM;GALT;GAPDH;HK2;LOC101794283;PGAM1;TPI1
23	GO:0016791	MF	phosphatase activity	23/ 820	137/ 10343	0.167883	0.00059402	0.0723111	gene-DUSP1;gene-DUSP10;gene-DUSP14;gene-DUSP26;gene-DUSP28;gene-DUSP29;gene-EPM2A;gene-INPP5A;gene-LOC101790517;gene-LOC101791401;gene-LOC101802994;gene-LOC101804261;gene-LOC106015797;gene-LOC113845227;gene-NT5C1A;gene-NT5E;gene-PLPP4;gene-PSPH;gene-PTP4A3;gene-PTPMT1;gene-PTPRR;gene-SSH2;gene-STYXL2	DUSP1;DUSP10;DUSP14;DUSP26;DUSP28;DUSP29;EPM2A;INPP5A;LOC101790517;LOC101791401;LOC101802994;LOC101804261;LOC106015797;LOC113845227;NT5C1A;NT5E;PLPP4;PSPH;PTP4A3;PTPMT1;PTPRR;SSH2;STYXL2
16	GO:0005244	MF	voltage-gated monoatomic ion channel activity	16/ 820	82/ 10343	0.195122	0.000609286	0.0723111	gene-CACNG1;gene-CLCN1;gene-CLCN4;gene-CLIC6;gene-KCNE4;gene-KCNF1;gene-KCNG1;gene-KCNJ11;gene-KCNJ2;gene-KCNJ4;gene-KCNJ5;gene-KCNJ8;gene-KCNQ3;gene-LOC101801311;gene-LOC101803171;gene-SCN3B	CACNG1;CLCN1;CLCN4;CLIC6;KCNE4;KCNF1;KCNG1;KCNJ11;KCNJ2;KCNJ4;KCNJ5;KCNJ8;KCNQ3;LOC101801311;LOC101803171;SCN3B
6	GO:0005242	MF	inward rectifier potassium channel activity	6/ 820	15/ 10343	0.4	0.000654027	0.0742463	gene-KCNJ11;gene-KCNJ2;gene-KCNJ4;gene-KCNJ5;gene-KCNJ8;gene-LOC101803171	KCNJ11;KCNJ2;KCNJ4;KCNJ5;KCNJ8;LOC101803171
82	GO:0009058	BP	biosynthetic process	82/ 820	719/ 10343	0.114047	0.000729808	0.0764447	gene-ACER1;gene-ACER3;gene-ADCY2;gene-ADSL;gene-AK1;gene-AKR1D1;gene-AMPD1;gene-AMPD3;gene-APOA1;gene-B3GALT1;gene-CDS2;gene-CEBPA;gene-CH25H;gene-CHST9;gene-CKMT1A;gene-CKMT2;gene-COQ10A;gene-COQ8A;gene-CTH;gene-DHRS7B;gene-EEF1A2;gene-ELOVL2;gene-ELOVL6;gene-EPM2A;gene-ESRRB;gene-FA2H;gene-FOS;gene-GATM;gene-GK;gene-GPAM;gene-HOXA9;gene-HOXB9;gene-HOXC9;gene-HPRT1;gene-IP6K3;gene-ISL1;gene-LOC1…	ACER1;ACER3;ADCY2;ADSL;AK1;AKR1D1;AMPD1;AMPD3;APOA1;B3GALT1;CDS2;CEBPA;CH25H;CHST9;CKMT1A;CKMT2;COQ10A;COQ8A;CTH;DHRS7B;EEF1A2;ELOVL2;ELOVL6;EPM2A;ESRRB;FA2H;FOS;GATM;GK;GPAM;HOXA9;HOXB9;HOXC9;HPRT1;IP6K3;ISL1;LOC101789782;LOC101790524;LOC101794703;LOC101795454;LOC101797923;LOC101800626;LOC101801425;LOC101801566;LOC101802407;LOC101802994;LOC101803962;LOC101804261;LOC106018273;LOC106020377;LOC1138…
7	GO:0006090	BP	pyruvate metabolic process	7/ 820	21/ 10343	0.333333	0.000830245	0.085431	gene-BPGM;gene-GAPDH;gene-HK2;gene-LOC101794283;gene-PDHX;gene-PGAM1;gene-TPI1	BPGM;GAPDH;HK2;LOC101794283;PDHX;PGAM1;TPI1
10	GO:0003018	BP	vascular process in circulatory system	10/ 820	40/ 10343	0.25	0.000878349	0.0880608	gene-ADRA1B;gene-ADRA1D;gene-AGTR2;gene-EDN3;gene-HRH1;gene-HRH2;gene-LOC101800857;gene-LOC101805249;gene-LOC119713152;gene-UTS2B	ADRA1B;ADRA1D;AGTR2;EDN3;HRH1;HRH2;LOC101800857;LOC101805249;LOC119713152;UTS2B
5	GO:0045598	BP	regulation of fat cell differentiation	5/ 820	11/ 10343	0.454545	0.000953722	0.0926348	gene-FNDC5;gene-FRZB;gene-LOC101796188;gene-SIX1;gene-ZBTB16	FNDC5;FRZB;LOC101796188;SIX1;ZBTB16
5	GO:0019229	BP	regulation of vasoconstriction	5/ 820	11/ 10343	0.454545	0.000953722	0.0926348	gene-ADRA1B;gene-ADRA1D;gene-EDN3;gene-HRH1;gene-HRH2	ADRA1B;ADRA1D;EDN3;HRH1;HRH2
6	GO:0001501	BP	skeletal system development	6/ 820	16/ 10343	0.375	0.000976771	0.0926348	gene-HAND2;gene-HOXA10;gene-HOXA6;gene-HOXB9;gene-HOXC10;gene-SULF2	HAND2;HOXA10;HOXA6;HOXB9;HOXC10;SULF2
6	GO:0006096	BP	glycolytic process	6/ 820	16/ 10343	0.375	0.000976771	0.0926348	gene-BPGM;gene-GAPDH;gene-HK2;gene-LOC101794283;gene-PGAM1;gene-TPI1	BPGM;GAPDH;HK2;LOC101794283;PGAM1;TPI1
3	GO:0005861	CC	troponin complex	3/ 820	3/ 10343	1	0.000496635	0.0932846	gene-TNNC1;gene-TNNC2;gene-TNNI1	TNNC1;TNNC2;TNNI1
21	GO:0008610	BP	lipid biosynthetic process	21/ 820	124/ 10343	0.169355	0.00108874	0.0992311	gene-ACER1;gene-ACER3;gene-AKR1D1;gene-APOA1;gene-B3GALT1;gene-CDS2;gene-CH25H;gene-DHRS7B;gene-ELOVL2;gene-ELOVL6;gene-FA2H;gene-GPAM;gene-LOC101801425;gene-LOC101801566;gene-LOC119714177;gene-PTGS2;gene-PTPMT1;gene-SCD;gene-SQLE;gene-SRD5A2;gene-ST8SIA2	ACER1;ACER3;AKR1D1;APOA1;B3GALT1;CDS2;CH25H;DHRS7B;ELOVL2;ELOVL6;FA2H;GPAM;LOC101801425;LOC101801566;LOC119714177;PTGS2;PTPMT1;SCD;SQLE;SRD5A2;ST8SIA2
27	GO:0009653	BP	anatomical structure morphogenesis	27/ 820	179/ 10343	0.150838	0.00111177	0.10003	gene-ACVR1C;gene-BMP4;gene-CDH1;gene-FRZB;gene-HAND2;gene-HOXA10;gene-HOXA7;gene-HOXB5;gene-HOXC10;gene-HOXC4;gene-HOXC8;gene-HOXD4;gene-ISL1;gene-KLHL10;gene-LHX9;gene-LOC101803787;gene-LOC110353889;gene-LOC119715879;gene-MYF6;gene-MYL3;gene-NR5A2;gene-PITX2;gene-SIX1;gene-SIX2;gene-TBX4;gene-TCF21;gene-TNNC1	ACVR1C;BMP4;CDH1;FRZB;HAND2;HOXA10;HOXA7;HOXB5;HOXC10;HOXC4;HOXC8;HOXD4;ISL1;KLHL10;LHX9;LOC101803787;LOC110353889;LOC119715879;MYF6;MYL3;NR5A2;PITX2;SIX1;SIX2;TBX4;TCF21;TNNC1
4	GO:0048706	BP	embryonic skeletal system development	4/ 820	7/ 10343	0.571429	0.00112998	0.100383	gene-HAND2;gene-HOXA6;gene-HOXB9;gene-SULF2	HAND2;HOXA6;HOXB9;SULF2
5	GO:0004089	MF	carbonate dehydratase activity	5/ 820	11/ 10343	0.454545	0.000953722	0.101421	gene-CA12;gene-CA4;gene-LOC101801612;gene-LOC101802933;gene-LOC119713264	CA12;CA4;LOC101801612;LOC101802933;LOC119713264
10	GO:0004725	MF	protein tyrosine phosphatase activity	10/ 820	41/ 10343	0.243902	0.00108056	0.106783	gene-DUSP1;gene-DUSP14;gene-DUSP28;gene-DUSP29;gene-EPM2A;gene-LOC101790517;gene-LOC106015797;gene-LOC113845227;gene-PTP4A3;gene-PTPRR	DUSP1;DUSP14;DUSP28;DUSP29;EPM2A;LOC101790517;LOC106015797;LOC113845227;PTP4A3;PTPRR
8	GO:0016836	MF	hydro-lyase activity	8/ 820	28/ 10343	0.285714	0.00111953	0.106783	gene-ACO2;gene-CA12;gene-CA4;gene-EHHADH;gene-LOC101801612;gene-LOC101802933;gene-LOC106017702;gene-LOC119713264	ACO2;CA12;CA4;EHHADH;LOC101801612;LOC101802933;LOC106017702;LOC119713264
6	GO:0006672	BP	ceramide metabolic process	6/ 820	17/ 10343	0.352941	0.00140921	0.122097	gene-ACER1;gene-ACER3;gene-B3GALT1;gene-GBA2;gene-LOC101801425;gene-ST8SIA2	ACER1;ACER3;B3GALT1;GBA2;LOC101801425;ST8SIA2
6	GO:0016628	MF	oxidoreductase activity, acting on the CH-CH group of donors, NAD or NADP as acceptor	6/ 820	17/ 10343	0.352941	0.00140921	0.125012	gene-AKR1D1;gene-BLVRA;gene-DHCR24;gene-PTGR1;gene-SRD5A2;gene-TECR	AKR1D1;BLVRA;DHCR24;PTGR1;SRD5A2;TECR
26	GO:0042578	MF	phosphoric ester hydrolase activity	26/ 820	172/ 10343	0.151163	0.00143637	0.125012	gene-DUSP1;gene-DUSP10;gene-DUSP14;gene-DUSP26;gene-DUSP28;gene-DUSP29;gene-EPM2A;gene-GDPD2;gene-INPP5A;gene-LOC101790517;gene-LOC101791401;gene-LOC101802994;gene-LOC101804261;gene-LOC106015797;gene-LOC113845227;gene-NT5C1A;gene-NT5E;gene-PDE7B;gene-PLCH1;gene-PLPP4;gene-PSPH;gene-PTP4A3;gene-PTPMT1;gene-PTPRR;gene-SSH2;gene-STYXL2	DUSP1;DUSP10;DUSP14;DUSP26;DUSP28;DUSP29;EPM2A;GDPD2;INPP5A;LOC101790517;LOC101791401;LOC101802994;LOC101804261;LOC106015797;LOC113845227;NT5C1A;NT5E;PDE7B;PLCH1;PLPP4;PSPH;PTP4A3;PTPMT1;PTPRR;SSH2;STYXL2
5	GO:0033549	MF	MAP kinase phosphatase activity	5/ 820	12/ 10343	0.416667	0.00152883	0.125115	gene-DUSP1;gene-DUSP10;gene-DUSP14;gene-DUSP28;gene-DUSP29	DUSP1;DUSP10;DUSP14;DUSP28;DUSP29
49	GO:0016491	MF	oxidoreductase activity	49/ 820	397/ 10343	0.123426	0.00168489	0.125115	gene-ACADL;gene-AKR1D1;gene-ALKBH2;gene-BLVRA;gene-CH25H;gene-DHCR24;gene-DHRS7;gene-DHRS7B;gene-DHRS7C;gene-EHHADH;gene-FA2H;gene-FRRS1;gene-GAPDH;gene-GMPR;gene-GPD1;gene-GPX4;gene-HPGD;gene-HSD17B2;gene-IDH2;gene-IDH3A;gene-IYD;gene-LOC101789730;gene-LOC101790057;gene-LOC101792066;gene-LOC101794959;gene-LOC101795788;gene-LOC101797537;gene-LOC101797923;gene-LOC101798440;gene-LOC101799210;gene-L…	ACADL;AKR1D1;ALKBH2;BLVRA;CH25H;DHCR24;DHRS7;DHRS7B;DHRS7C;EHHADH;FA2H;FRRS1;GAPDH;GMPR;GPD1;GPX4;HPGD;HSD17B2;IDH2;IDH3A;IYD;LOC101789730;LOC101790057;LOC101792066;LOC101794959;LOC101795788;LOC101797537;LOC101797923;LOC101798440;LOC101799210;LOC101800626;LOC101802190;LOC101803570;LOC101804496;LOC119712978;LOC119712979;ME3;PTGR1;PTGS2;RRM2;SARDH;SCD;SQLE;SRD5A2;TECR;TECRL;TXNRD1;TYR;TYRP1
12	GO:0022843	MF	voltage-gated monoatomic cation channel activity	12/ 820	58/ 10343	0.206897	0.0016854	0.125115	gene-CACNG1;gene-KCNE4;gene-KCNF1;gene-KCNG1;gene-KCNJ11;gene-KCNJ2;gene-KCNJ4;gene-KCNJ5;gene-KCNJ8;gene-KCNQ3;gene-LOC101801311;gene-LOC101803171	CACNG1;KCNE4;KCNF1;KCNG1;KCNJ11;KCNJ2;KCNJ4;KCNJ5;KCNJ8;KCNQ3;LOC101801311;LOC101803171
3	GO:0019203	MF	carbohydrate phosphatase activity	3/ 820	4/ 10343	0.75	0.00186882	0.125115	gene-EPM2A;gene-LOC101802994;gene-LOC101804261	EPM2A;LOC101802994;LOC101804261
3	GO:0035256	MF	G protein-coupled glutamate receptor binding	3/ 820	4/ 10343	0.75	0.00186882	0.125115	gene-HOMER1;gene-HOMER2;gene-LOC113841684	HOMER1;HOMER2;LOC113841684
3	GO:0004806	MF	triglyceride lipase activity	3/ 820	4/ 10343	0.75	0.00186882	0.125115	gene-LOC101802708;gene-LPL;gene-PNPLA2	LOC101802708;LPL;PNPLA2
3	GO:0035254	MF	glutamate receptor binding	3/ 820	4/ 10343	0.75	0.00186882	0.125115	gene-HOMER1;gene-HOMER2;gene-LOC113841684	HOMER1;HOMER2;LOC113841684
3	GO:0018549	MF	methanethiol oxidase activity	3/ 820	4/ 10343	0.75	0.00186882	0.125115	gene-LOC101802190;gene-LOC119712978;gene-LOC119712979	LOC101802190;LOC119712978;LOC119712979
3	GO:0008430	MF	selenium binding	3/ 820	4/ 10343	0.75	0.00186882	0.125115	gene-LOC101802190;gene-LOC119712978;gene-LOC119712979	LOC101802190;LOC119712978;LOC119712979
21	GO:0003779	MF	actin binding	21/ 820	133/ 10343	0.157895	0.00194151	0.126732	gene-ABRA;gene-ACTN2;gene-CALD1;gene-COBL;gene-LMOD2;gene-LMOD3;gene-LOC101796544;gene-LOC101797872;gene-LOC101801060;gene-LOC110353953;gene-LOC113840832;gene-LOC113842616;gene-LOC119713218;gene-LOC119713220;gene-MYL3;gene-PARVA;gene-SSH2;gene-TNNC1;gene-TPM3;gene-WHAMM;gene-YWHAG	ABRA;ACTN2;CALD1;COBL;LMOD2;LMOD3;LOC101796544;LOC101797872;LOC101801060;LOC110353953;LOC113840832;LOC113842616;LOC119713218;LOC119713220;MYL3;PARVA;SSH2;TNNC1;TPM3;WHAMM;YWHAG
4	GO:0004935	MF	adrenergic receptor activity	4/ 820	8/ 10343	0.5	0.00211846	0.13491	gene-ADRA1B;gene-ADRA1D;gene-ADRB3;gene-LOC101800857	ADRA1B;ADRA1D;ADRB3;LOC101800857
3	GO:0090075	BP	relaxation of muscle	3/ 820	4/ 10343	0.75	0.00186882	0.153083	gene-KCNJ2;gene-P2RY1;gene-PRKG1	KCNJ2;P2RY1;PRKG1
3	GO:2000136	BP	regulation of cell proliferation involved in heart morphogenesis	3/ 820	4/ 10343	0.75	0.00186882	0.153083	gene-HAND2;gene-ISL1;gene-SIX1	HAND2;ISL1;SIX1
3	GO:0061337	BP	cardiac conduction	3/ 820	4/ 10343	0.75	0.00186882	0.153083	gene-ISL1;gene-KCNJ2;gene-SLC4A3	ISL1;KCNJ2;SLC4A3
23	GO:0090407	BP	organophosphate biosynthetic process	23/ 820	149/ 10343	0.154362	0.00187591	0.153083	gene-ADCY2;gene-ADSL;gene-AK1;gene-AMPD1;gene-AMPD3;gene-APOA1;gene-CDS2;gene-CKMT1A;gene-CKMT2;gene-DHRS7B;gene-ELOVL6;gene-GK;gene-GPAM;gene-HPRT1;gene-IP6K3;gene-LOC101803962;gene-LOC119714177;gene-MOCOS;gene-PDHX;gene-PTPMT1;gene-RRM2;gene-TPI1;gene-UCKL1	ADCY2;ADSL;AK1;AMPD1;AMPD3;APOA1;CDS2;CKMT1A;CKMT2;DHRS7B;ELOVL6;GK;GPAM;HPRT1;IP6K3;LOC101803962;LOC119714177;MOCOS;PDHX;PTPMT1;RRM2;TPI1;UCKL1
6	GO:0030148	BP	sphingolipid biosynthetic process	6/ 820	18/ 10343	0.333333	0.00197355	0.159199	gene-ACER1;gene-ACER3;gene-B3GALT1;gene-ELOVL6;gene-LOC101801425;gene-ST8SIA2	ACER1;ACER3;B3GALT1;ELOVL6;LOC101801425;ST8SIA2
90	GO:0003677	MF	DNA binding	90/ 820	837/ 10343	0.107527	0.00259445	0.161288	gene-ALKBH2;gene-ALX1;gene-ARX;gene-CEBPA;gene-E2F8;gene-EEPD1;gene-EGR1;gene-EGR3;gene-EN1;gene-ESRRB;gene-FOS;gene-FOXF1;gene-FOXI3;gene-FOXL3;gene-GATA5;gene-GLI2;gene-GSC;gene-HAND2;gene-HMX1;gene-HOXA10;gene-HOXA3;gene-HOXA5;gene-HOXA6;gene-HOXA7;gene-HOXA9;gene-HOXB3;gene-HOXB5;gene-HOXB6;gene-HOXB8;gene-HOXB9;gene-HOXC10;gene-HOXC4;gene-HOXC5;gene-HOXC6;gene-HOXC8;gene-HOXC9;gene-HOXD3;gen…	ALKBH2;ALX1;ARX;CEBPA;E2F8;EEPD1;EGR1;EGR3;EN1;ESRRB;FOS;FOXF1;FOXI3;FOXL3;GATA5;GLI2;GSC;HAND2;HMX1;HOXA10;HOXA3;HOXA5;HOXA6;HOXA7;HOXA9;HOXB3;HOXB5;HOXB6;HOXB8;HOXB9;HOXC10;HOXC4;HOXC5;HOXC6;HOXC8;HOXC9;HOXD3;HOXD4;ISL1;LEF1;LHX9;LMX1B;LOC101790248;LOC101795019;LOC101795454;LOC101803787;LOC101804800;LOC106017837;LOC106018273;LOC110353166;LOC110353889;LOC113841554;LOC113843492;MAFA;MCM2;MEOX1;MY…
4	GO:0051694	BP	pointed-end actin filament capping	4/ 820	8/ 10343	0.5	0.00211846	0.167049	gene-LMOD2;gene-LMOD3;gene-TMOD1;gene-TMOD4	LMOD2;LMOD3;TMOD1;TMOD4
4	GO:0007215	BP	glutamate receptor signaling pathway	4/ 820	8/ 10343	0.5	0.00211846	0.167049	gene-HOMER1;gene-HOMER2;gene-LOC101790479;gene-LOC113841684	HOMER1;HOMER2;LOC101790479;LOC113841684
12	GO:0034765	BP	regulation of monoatomic ion transmembrane transport	12/ 820	60/ 10343	0.2	0.00228481	0.173551	gene-CACNG1;gene-CLIC6;gene-KCNF1;gene-KCNG1;gene-KCNJ11;gene-KCNJ2;gene-KCNJ4;gene-KCNJ5;gene-KCNJ8;gene-LOC101801311;gene-LOC101803171;gene-SCN3B	CACNG1;CLIC6;KCNF1;KCNG1;KCNJ11;KCNJ2;KCNJ4;KCNJ5;KCNJ8;LOC101801311;LOC101803171;SCN3B
8	GO:0006665	BP	sphingolipid metabolic process	8/ 820	31/ 10343	0.258065	0.00229737	0.173551	gene-ACER1;gene-ACER3;gene-B3GALT1;gene-ELOVL6;gene-GBA2;gene-LOC101801425;gene-NAAA;gene-ST8SIA2	ACER1;ACER3;B3GALT1;ELOVL6;GBA2;LOC101801425;NAAA;ST8SIA2
22	GO:0005975	BP	carbohydrate metabolic process	22/ 820	141/ 10343	0.156028	0.00231741	0.173551	gene-B3GALT1;gene-BPGM;gene-CHST9;gene-EPM2A;gene-GALT;gene-GAPDH;gene-GBA2;gene-GBGT1;gene-GK;gene-GPD1;gene-HK2;gene-IDH2;gene-LOC101794283;gene-LOC101798440;gene-LOC101802994;gene-LOC101804261;gene-LOC113845227;gene-MAN1A1;gene-PGAM1;gene-PHKG1;gene-ST8SIA2;gene-TPI1	B3GALT1;BPGM;CHST9;EPM2A;GALT;GAPDH;GBA2;GBGT1;GK;GPD1;HK2;IDH2;LOC101794283;LOC101798440;LOC101802994;LOC101804261;LOC113845227;MAN1A1;PGAM1;PHKG1;ST8SIA2;TPI1
14	GO:0046394	BP	carboxylic acid biosynthetic process	14/ 820	76/ 10343	0.184211	0.00232457	0.173551	gene-AKR1D1;gene-CTH;gene-ELOVL2;gene-ELOVL6;gene-FA2H;gene-GATM;gene-LOC101794703;gene-LOC101797923;gene-LOC101801566;gene-LOC101802407;gene-MGST2;gene-PSPH;gene-PTGS2;gene-SCD	AKR1D1;CTH;ELOVL2;ELOVL6;FA2H;GATM;LOC101794703;LOC101797923;LOC101801566;LOC101802407;MGST2;PSPH;PTGS2;SCD
28	GO:1901702	MF	salt transmembrane transporter activity	28/ 820	199/ 10343	0.140704	0.00312542	0.185465	gene-ATP2A2;gene-ATP4A;gene-BEST3;gene-CACNG1;gene-CLCN1;gene-CLCN4;gene-CLIC3;gene-CLIC6;gene-GABRB2;gene-KCNE4;gene-KCNF1;gene-KCNG1;gene-KCNJ11;gene-KCNJ2;gene-KCNJ4;gene-KCNJ5;gene-KCNJ8;gene-KCNK15;gene-KCNQ3;gene-LOC101801311;gene-LOC101803171;gene-SCN3B;gene-SLC25A4;gene-SLC4A3;gene-SLC6A1;gene-SLC9A2;gene-TMEM38A;gene-TRPC4	ATP2A2;ATP4A;BEST3;CACNG1;CLCN1;CLCN4;CLIC3;CLIC6;GABRB2;KCNE4;KCNF1;KCNG1;KCNJ11;KCNJ2;KCNJ4;KCNJ5;KCNJ8;KCNK15;KCNQ3;LOC101801311;LOC101803171;SCN3B;SLC25A4;SLC4A3;SLC6A1;SLC9A2;TMEM38A;TRPC4
24	GO:0045595	BP	regulation of cell differentiation	24/ 820	159/ 10343	0.150943	0.00258611	0.191046	gene-ALX1;gene-APOA1;gene-CCN2;gene-FNDC5;gene-FOS;gene-FRZB;gene-HAND2;gene-HOXA7;gene-ISL1;gene-LOC101796188;gene-LOC101800358;gene-LOC101803787;gene-LOC113845281;gene-MSTN;gene-MYF6;gene-NELL2;gene-NOG;gene-RBM24;gene-SIX1;gene-SIX2;gene-SOSTDC1;gene-TENT5C;gene-YWHAG;gene-ZBTB16	ALX1;APOA1;CCN2;FNDC5;FOS;FRZB;HAND2;HOXA7;ISL1;LOC101796188;LOC101800358;LOC101803787;LOC113845281;MSTN;MYF6;NELL2;NOG;RBM24;SIX1;SIX2;SOSTDC1;TENT5C;YWHAG;ZBTB16
5	GO:0005884	CC	actin filament	5/ 820	12/ 10343	0.416667	0.00152883	0.191444	gene-ACTA1;gene-ACTC1;gene-LMOD2;gene-LOC101796544;gene-TBX4	ACTA1;ACTC1;LMOD2;LOC101796544;TBX4
16	GO:0004721	MF	phosphoprotein phosphatase activity	16/ 820	95/ 10343	0.168421	0.00343692	0.199418	gene-DUSP1;gene-DUSP10;gene-DUSP14;gene-DUSP26;gene-DUSP28;gene-DUSP29;gene-EPM2A;gene-LOC101790517;gene-LOC101791401;gene-LOC106015797;gene-LOC113845227;gene-PTP4A3;gene-PTPMT1;gene-PTPRR;gene-SSH2;gene-STYXL2	DUSP1;DUSP10;DUSP14;DUSP26;DUSP28;DUSP29;EPM2A;LOC101790517;LOC101791401;LOC106015797;LOC113845227;PTP4A3;PTPMT1;PTPRR;SSH2;STYXL2
4	GO:0005523	MF	tropomyosin binding	4/ 820	9/ 10343	0.444444	0.00357515	0.202929	gene-LMOD2;gene-LMOD3;gene-TMOD1;gene-TMOD4	LMOD2;LMOD3;TMOD1;TMOD4
9	GO:0005539	MF	glycosaminoglycan binding	9/ 820	41/ 10343	0.219512	0.00411285	0.228482	gene-CCN2;gene-CCN3;gene-LPL;gene-NELL2;gene-POSTN;gene-RSPO1;gene-RSPO3;gene-STAB2;gene-TNFAIP6	CCN2;CCN3;LPL;NELL2;POSTN;RSPO1;RSPO3;STAB2;TNFAIP6
3	GO:0102121	MF	ceramidase activity	3/ 820	5/ 10343	0.6	0.00439632	0.234261	gene-ACER1;gene-ACER3;gene-NAAA	ACER1;ACER3;NAAA
3	GO:0017040	MF	N-acylsphingosine amidohydrolase activity	3/ 820	5/ 10343	0.6	0.00439632	0.234261	gene-ACER1;gene-ACER3;gene-NAAA	ACER1;ACER3;NAAA
21	GO:0022836	MF	gated channel activity	21/ 820	142/ 10343	0.147887	0.00458084	0.239211	gene-CACNG1;gene-CHRND;gene-CLCN1;gene-CLCN4;gene-CLIC6;gene-GABRB2;gene-GRIN3A;gene-KCNE4;gene-KCNF1;gene-KCNG1;gene-KCNJ11;gene-KCNJ2;gene-KCNJ4;gene-KCNJ5;gene-KCNJ8;gene-KCNQ3;gene-LOC101801311;gene-LOC101803171;gene-P2RX5;gene-SCN3B;gene-TMEM266	CACNG1;CHRND;CLCN1;CLCN4;CLIC6;GABRB2;GRIN3A;KCNE4;KCNF1;KCNG1;KCNJ11;KCNJ2;KCNJ4;KCNJ5;KCNJ8;KCNQ3;LOC101801311;LOC101803171;P2RX5;SCN3B;TMEM266
5	GO:0043173	BP	nucleotide salvage	5/ 820	14/ 10343	0.357143	0.00338065	0.242096	gene-ADSL;gene-AMPD1;gene-AMPD3;gene-HPRT1;gene-UCKL1	ADSL;AMPD1;AMPD3;HPRT1;UCKL1
9	GO:0017018	MF	myosin phosphatase activity	9/ 820	42/ 10343	0.214286	0.00487473	0.244669	gene-DUSP1;gene-DUSP10;gene-DUSP14;gene-DUSP28;gene-DUSP29;gene-LOC101790517;gene-LOC101791401;gene-LOC106015797;gene-SSH2	DUSP1;DUSP10;DUSP14;DUSP28;DUSP29;LOC101790517;LOC101791401;LOC106015797;SSH2
8	GO:0099094	MF	ligand-gated monoatomic cation channel activity	8/ 820	35/ 10343	0.228571	0.00516877	0.244669	gene-CHRND;gene-KCNJ11;gene-KCNJ2;gene-KCNJ4;gene-KCNJ5;gene-KCNJ8;gene-LOC101803171;gene-P2RX5	CHRND;KCNJ11;KCNJ2;KCNJ4;KCNJ5;KCNJ8;LOC101803171;P2RX5
8	GO:0051287	MF	NAD binding	8/ 820	35/ 10343	0.228571	0.00516877	0.244669	gene-EHHADH;gene-GAPDH;gene-GPD1;gene-IDH2;gene-IDH3A;gene-LOC101798440;gene-LOC101803570;gene-ME3	EHHADH;GAPDH;GPD1;IDH2;IDH3A;LOC101798440;LOC101803570;ME3
7	GO:0008201	MF	heparin binding	7/ 820	28/ 10343	0.25	0.00518734	0.244669	gene-CCN2;gene-CCN3;gene-LPL;gene-NELL2;gene-POSTN;gene-RSPO1;gene-RSPO3	CCN2;CCN3;LPL;NELL2;POSTN;RSPO1;RSPO3
14	GO:0015079	MF	potassium ion transmembrane transporter activity	14/ 820	81/ 10343	0.17284	0.00547613	0.244669	gene-ATP4A;gene-KCNE4;gene-KCNF1;gene-KCNG1;gene-KCNJ11;gene-KCNJ2;gene-KCNJ4;gene-KCNJ5;gene-KCNJ8;gene-KCNK15;gene-KCNQ3;gene-LOC101803171;gene-SLC9A2;gene-TMEM38A	ATP4A;KCNE4;KCNF1;KCNG1;KCNJ11;KCNJ2;KCNJ4;KCNJ5;KCNJ8;KCNK15;KCNQ3;LOC101803171;SLC9A2;TMEM38A
4	GO:0017017	MF	MAP kinase tyrosine/serine/threonine phosphatase activity	4/ 820	10/ 10343	0.4	0.00558765	0.244669	gene-DUSP1;gene-DUSP10;gene-DUSP14;gene-DUSP28	DUSP1;DUSP10;DUSP14;DUSP28
12	GO:0008528	MF	G protein-coupled peptide receptor activity	12/ 820	67/ 10343	0.179104	0.00587845	0.244669	gene-AGTR2;gene-GCGR;gene-LOC101796234;gene-LOC101805249;gene-LOC119713152;gene-MC1R;gene-MC5R;gene-NPFFR1;gene-NPY4R2;gene-OPRM1;gene-SSTR2;gene-SSTR5	AGTR2;GCGR;LOC101796234;LOC101805249;LOC119713152;MC1R;MC5R;NPFFR1;NPY4R2;OPRM1;SSTR2;SSTR5
10	GO:0005249	MF	voltage-gated potassium channel activity	10/ 820	51/ 10343	0.196078	0.00599208	0.244669	gene-KCNE4;gene-KCNF1;gene-KCNG1;gene-KCNJ11;gene-KCNJ2;gene-KCNJ4;gene-KCNJ5;gene-KCNJ8;gene-KCNQ3;gene-LOC101803171	KCNE4;KCNF1;KCNG1;KCNJ11;KCNJ2;KCNJ4;KCNJ5;KCNJ8;KCNQ3;LOC101803171
2	GO:2001069	MF	glycogen binding	2/ 820	2/ 10343	1	0.00627837	0.244669	gene-EPM2A;gene-STBD1	EPM2A;STBD1
2	GO:0042132	MF	fructose 1,6-bisphosphate 1-phosphatase activity	2/ 820	2/ 10343	1	0.00627837	0.244669	gene-LOC101802994;gene-LOC101804261	LOC101802994;LOC101804261
2	GO:0016838	MF	carbon-oxygen lyase activity, acting on phosphates	2/ 820	2/ 10343	1	0.00627837	0.244669	gene-PTS;gene-TPI1	PTS;TPI1
2	GO:0016661	MF	oxidoreductase activity, acting on other nitrogenous compounds as donors	2/ 820	2/ 10343	1	0.00627837	0.244669	gene-GMPR;gene-LOC101797537	GMPR;LOC101797537
2	GO:0140911	MF	pore-forming activity	2/ 820	2/ 10343	1	0.00627837	0.244669	gene-MMD;gene-MMD2	MMD;MMD2
2	GO:0015272	MF	ATP-activated inward rectifier potassium channel activity	2/ 820	2/ 10343	1	0.00627837	0.244669	gene-KCNJ11;gene-KCNJ8	KCNJ11;KCNJ8
2	GO:0004939	MF	beta-adrenergic receptor activity	2/ 820	2/ 10343	1	0.00627837	0.244669	gene-ADRB3;gene-LOC101800857	ADRB3;LOC101800857
2	GO:0003998	MF	acylphosphatase activity	2/ 820	2/ 10343	1	0.00627837	0.244669	gene-ACYP1;gene-ACYP2	ACYP1;ACYP2
8	GO:0019318	BP	hexose metabolic process	8/ 820	33/ 10343	0.242424	0.00351062	0.24842	gene-GALT;gene-GAPDH;gene-HK2;gene-LOC101794283;gene-LOC101802994;gene-LOC101804261;gene-PGAM1;gene-TPI1	GALT;GAPDH;HK2;LOC101794283;LOC101802994;LOC101804261;PGAM1;TPI1
4	GO:0106380	BP	purine ribonucleotide salvage	4/ 820	9/ 10343	0.444444	0.00357515	0.24842	gene-ADSL;gene-AMPD1;gene-AMPD3;gene-HPRT1	ADSL;AMPD1;AMPD3;HPRT1
4	GO:0032261	BP	purine nucleotide salvage	4/ 820	9/ 10343	0.444444	0.00357515	0.24842	gene-ADSL;gene-AMPD1;gene-AMPD3;gene-HPRT1	ADSL;AMPD1;AMPD3;HPRT1
28	GO:0005216	MF	monoatomic ion channel activity	28/ 820	212/ 10343	0.132075	0.00667815	0.255747	gene-ATP5F1A;gene-BEST3;gene-CACNG1;gene-CHRND;gene-CLCN1;gene-CLCN4;gene-CLIC3;gene-CLIC6;gene-GABRB2;gene-GRIN3A;gene-KCNE4;gene-KCNF1;gene-KCNG1;gene-KCNJ11;gene-KCNJ2;gene-KCNJ4;gene-KCNJ5;gene-KCNJ8;gene-KCNK15;gene-KCNQ3;gene-LOC101801311;gene-LOC101803171;gene-LOC113841028;gene-P2RX5;gene-SCN3B;gene-TMEM266;gene-TMEM38A;gene-TRPC4	ATP5F1A;BEST3;CACNG1;CHRND;CLCN1;CLCN4;CLIC3;CLIC6;GABRB2;GRIN3A;KCNE4;KCNF1;KCNG1;KCNJ11;KCNJ2;KCNJ4;KCNJ5;KCNJ8;KCNK15;KCNQ3;LOC101801311;LOC101803171;LOC113841028;P2RX5;SCN3B;TMEM266;TMEM38A;TRPC4
11	GO:0006631	BP	fatty acid metabolic process	11/ 820	56/ 10343	0.196429	0.00397452	0.270808	gene-ACADL;gene-ECH1;gene-EHHADH;gene-ELOVL2;gene-ELOVL6;gene-FA2H;gene-LOC101790057;gene-LOC101801566;gene-NAAA;gene-PTGS2;gene-SCD	ACADL;ECH1;EHHADH;ELOVL2;ELOVL6;FA2H;LOC101790057;LOC101801566;NAAA;PTGS2;SCD
8	GO:0006643	BP	membrane lipid metabolic process	8/ 820	34/ 10343	0.235294	0.00427825	0.273039	gene-ACER1;gene-ACER3;gene-B3GALT1;gene-ELOVL6;gene-GBA2;gene-LOC101801425;gene-NAAA;gene-ST8SIA2	ACER1;ACER3;B3GALT1;ELOVL6;GBA2;LOC101801425;NAAA;ST8SIA2
14	GO:0016053	BP	organic acid biosynthetic process	14/ 820	77/ 10343	0.181818	0.00432632	0.273039	gene-AKR1D1;gene-CTH;gene-ELOVL2;gene-ELOVL6;gene-FA2H;gene-GATM;gene-LOC101794703;gene-LOC101797923;gene-LOC101801566;gene-LOC101802407;gene-MGST2;gene-PSPH;gene-PTGS2;gene-SCD	AKR1D1;CTH;ELOVL2;ELOVL6;FA2H;GATM;LOC101794703;LOC101797923;LOC101801566;LOC101802407;MGST2;PSPH;PTGS2;SCD
3	GO:0055010	BP	ventricular cardiac muscle tissue morphogenesis	3/ 820	5/ 10343	0.6	0.00439632	0.273039	gene-ISL1;gene-MYL3;gene-TNNC1	ISL1;MYL3;TNNC1
3	GO:0006670	BP	sphingosine metabolic process	3/ 820	5/ 10343	0.6	0.00439632	0.273039	gene-ACER1;gene-ACER3;gene-NAAA	ACER1;ACER3;NAAA
3	GO:0008584	BP	male gonad development	3/ 820	5/ 10343	0.6	0.00439632	0.273039	gene-HOXA10;gene-KLHL10;gene-LHX9	HOXA10;KLHL10;LHX9
3	GO:0060384	BP	innervation	3/ 820	5/ 10343	0.6	0.00439632	0.273039	gene-GABRB2;gene-ISL1;gene-SULF2	GABRB2;ISL1;SULF2
3	GO:0002027	BP	regulation of heart rate	3/ 820	5/ 10343	0.6	0.00439632	0.273039	gene-ISL1;gene-KCNJ2;gene-PLN	ISL1;KCNJ2;PLN
3	GO:0006072	BP	glycerol-3-phosphate metabolic process	3/ 820	5/ 10343	0.6	0.00439632	0.273039	gene-GK;gene-GPD1;gene-LOC101798440	GK;GPD1;LOC101798440
3	GO:0006941	BP	striated muscle contraction	3/ 820	5/ 10343	0.6	0.00439632	0.273039	gene-MYL3;gene-TNNC1;gene-TNNC2	MYL3;TNNC1;TNNC2
14	GO:0045597	BP	positive regulation of cell differentiation	14/ 820	78/ 10343	0.179487	0.0045403	0.279507	gene-ALX1;gene-CCN2;gene-FNDC5;gene-FOS;gene-FRZB;gene-ISL1;gene-LOC101796188;gene-LOC101800358;gene-LOC101803787;gene-MYF6;gene-NELL2;gene-RBM24;gene-SIX1;gene-ZBTB16	ALX1;CCN2;FNDC5;FOS;FRZB;ISL1;LOC101796188;LOC101800358;LOC101803787;MYF6;NELL2;RBM24;SIX1;ZBTB16
6	GO:0046467	BP	membrane lipid biosynthetic process	6/ 820	21/ 10343	0.285714	0.00469832	0.283478	gene-ACER1;gene-ACER3;gene-B3GALT1;gene-ELOVL6;gene-LOC101801425;gene-ST8SIA2	ACER1;ACER3;B3GALT1;ELOVL6;LOC101801425;ST8SIA2
43	GO:0065008	BP	regulation of biological quality	43/ 820	353/ 10343	0.121813	0.00472597	0.283478	gene-ADRA1B;gene-ADRA1D;gene-AGTR2;gene-APOA1;gene-ATP6V0D2;gene-CLDN19;gene-CRYAB;gene-EDN3;gene-HRAS;gene-HRH1;gene-HRH2;gene-HSPA8;gene-ISL1;gene-KCNJ2;gene-LMOD2;gene-LMOD3;gene-LOC101790479;gene-LOC101796544;gene-LOC101800626;gene-LOC101800857;gene-LOC101803787;gene-LOC101805249;gene-LOC119713152;gene-LRAT;gene-MLLT11;gene-MYL3;gene-NPY;gene-PALMD;gene-PLN;gene-PRKG1;gene-RBM24;gene-RIMS4;ge…	ADRA1B;ADRA1D;AGTR2;APOA1;ATP6V0D2;CLDN19;CRYAB;EDN3;HRAS;HRH1;HRH2;HSPA8;ISL1;KCNJ2;LMOD2;LMOD3;LOC101790479;LOC101796544;LOC101800626;LOC101800857;LOC101803787;LOC101805249;LOC119713152;LRAT;MLLT11;MYL3;NPY;PALMD;PLN;PRKG1;RBM24;RIMS4;SLC4A3;SLC9A2;SRD5A2;SSH2;TBRG4;TENT5C;TMOD1;TMOD4;TNNC1;UTS2B;YWHAG
3	GO:0004977	MF	melanocortin receptor activity	3/ 820	6/ 10343	0.5	0.00827592	0.304344	gene-MC1R;gene-MC5R;gene-OPRM1	MC1R;MC5R;OPRM1
5	GO:0030215	MF	semaphorin receptor binding	5/ 820	17/ 10343	0.294118	0.00855929	0.310393	gene-SEMA4D;gene-SEMA5A;gene-SEMA5B;gene-SEMA6B;gene-SEMA6D	SEMA4D;SEMA5A;SEMA5B;SEMA6B;SEMA6D
39	GO:0005509	MF	calcium ion binding	39/ 820	325/ 10343	0.12	0.00876242	0.313407	gene-ACTN2;gene-CAPN3;gene-CASQ2;gene-CDH1;gene-CDH22;gene-CDHR5;gene-EGF;gene-EPDR1;gene-KCNIP1;gene-LOC101795371;gene-LOC101796243;gene-LOC101800626;gene-LOC101803344;gene-LOC106020320;gene-LOC119715879;gene-LRP4;gene-MAN1A1;gene-MASP1;gene-MYL1;gene-MYL10;gene-MYL3;gene-MYOT;gene-NELL2;gene-PCDH17;gene-PLCH1;gene-PPP2R3B;gene-PVALB;gene-REPS2;gene-RET;gene-S100A1;gene-S100B;gene-SCUBE2;gene-SL…	ACTN2;CAPN3;CASQ2;CDH1;CDH22;CDHR5;EGF;EPDR1;KCNIP1;LOC101795371;LOC101796243;LOC101800626;LOC101803344;LOC106020320;LOC119715879;LRP4;MAN1A1;MASP1;MYL1;MYL10;MYL3;MYOT;NELL2;PCDH17;PLCH1;PPP2R3B;PVALB;REPS2;RET;S100A1;S100B;SCUBE2;SLC25A12;SLIT1;SPOCK1;STAB2;SULF2;TNNC1;TNNC2
32	GO:0019752	BP	carboxylic acid metabolic process	32/ 820	244/ 10343	0.131148	0.00533378	0.317224	gene-ACADL;gene-AKR1D1;gene-BPGM;gene-CS;gene-CTH;gene-ECH1;gene-EHHADH;gene-ELOVL2;gene-ELOVL6;gene-FA2H;gene-GAPDH;gene-GATM;gene-HK2;gene-IDH2;gene-LOC101790057;gene-LOC101794283;gene-LOC101794703;gene-LOC101797923;gene-LOC101799210;gene-LOC101801566;gene-LOC101802407;gene-LOC113844155;gene-LOC119718438;gene-MGST2;gene-NAAA;gene-NR5A2;gene-PDHX;gene-PGAM1;gene-PSPH;gene-PTGS2;gene-SCD;gene-TPI1	ACADL;AKR1D1;BPGM;CS;CTH;ECH1;EHHADH;ELOVL2;ELOVL6;FA2H;GAPDH;GATM;HK2;IDH2;LOC101790057;LOC101794283;LOC101794703;LOC101797923;LOC101799210;LOC101801566;LOC101802407;LOC113844155;LOC119718438;MGST2;NAAA;NR5A2;PDHX;PGAM1;PSPH;PTGS2;SCD;TPI1
32	GO:0043436	BP	oxoacid metabolic process	32/ 820	245/ 10343	0.130612	0.00543466	0.319287	gene-ACADL;gene-AKR1D1;gene-BPGM;gene-CS;gene-CTH;gene-ECH1;gene-EHHADH;gene-ELOVL2;gene-ELOVL6;gene-FA2H;gene-GAPDH;gene-GATM;gene-HK2;gene-IDH2;gene-LOC101790057;gene-LOC101794283;gene-LOC101794703;gene-LOC101797923;gene-LOC101799210;gene-LOC101801566;gene-LOC101802407;gene-LOC113844155;gene-LOC119718438;gene-MGST2;gene-NAAA;gene-NR5A2;gene-PDHX;gene-PGAM1;gene-PSPH;gene-PTGS2;gene-SCD;gene-TPI1	ACADL;AKR1D1;BPGM;CS;CTH;ECH1;EHHADH;ELOVL2;ELOVL6;FA2H;GAPDH;GATM;HK2;IDH2;LOC101790057;LOC101794283;LOC101794703;LOC101797923;LOC101799210;LOC101801566;LOC101802407;LOC113844155;LOC119718438;MGST2;NAAA;NR5A2;PDHX;PGAM1;PSPH;PTGS2;SCD;TPI1
4	GO:0045661	BP	regulation of myoblast differentiation	4/ 820	10/ 10343	0.4	0.00558765	0.319287	gene-LOC101800358;gene-MYF6;gene-RBM24;gene-SOSTDC1	LOC101800358;MYF6;RBM24;SOSTDC1
4	GO:0043101	BP	purine-containing compound salvage	4/ 820	10/ 10343	0.4	0.00558765	0.319287	gene-ADSL;gene-AMPD1;gene-AMPD3;gene-HPRT1	ADSL;AMPD1;AMPD3;HPRT1
4	GO:0034311	BP	diol metabolic process	4/ 820	10/ 10343	0.4	0.00558765	0.319287	gene-ACER1;gene-ACER3;gene-NAAA;gene-PTS	ACER1;ACER3;NAAA;PTS
32	GO:0006082	BP	organic acid metabolic process	32/ 820	247/ 10343	0.129555	0.00568799	0.319287	gene-ACADL;gene-AKR1D1;gene-BPGM;gene-CS;gene-CTH;gene-ECH1;gene-EHHADH;gene-ELOVL2;gene-ELOVL6;gene-FA2H;gene-GAPDH;gene-GATM;gene-HK2;gene-IDH2;gene-LOC101790057;gene-LOC101794283;gene-LOC101794703;gene-LOC101797923;gene-LOC101799210;gene-LOC101801566;gene-LOC101802407;gene-LOC113844155;gene-LOC119718438;gene-MGST2;gene-NAAA;gene-NR5A2;gene-PDHX;gene-PGAM1;gene-PSPH;gene-PTGS2;gene-SCD;gene-TPI1	ACADL;AKR1D1;BPGM;CS;CTH;ECH1;EHHADH;ELOVL2;ELOVL6;FA2H;GAPDH;GATM;HK2;IDH2;LOC101790057;LOC101794283;LOC101794703;LOC101797923;LOC101799210;LOC101801566;LOC101802407;LOC113844155;LOC119718438;MGST2;NAAA;NR5A2;PDHX;PGAM1;PSPH;PTGS2;SCD;TPI1
6	GO:0046165	BP	alcohol biosynthetic process	6/ 820	22/ 10343	0.272727	0.00603446	0.319287	gene-ACER1;gene-ACER3;gene-APOA1;gene-IP6K3;gene-LOC113845227;gene-PTS	ACER1;ACER3;APOA1;IP6K3;LOC113845227;PTS
24	GO:0007155	BP	cell adhesion	24/ 820	172/ 10343	0.139535	0.00622841	0.319287	gene-CCN2;gene-CCN3;gene-CDH1;gene-CDH22;gene-CDHR5;gene-EPDR1;gene-FREM2;gene-ITGA1;gene-ITGA4;gene-ITGA8;gene-ITGB6;gene-LOC101797556;gene-LOC101803344;gene-LOC106020320;gene-LOC113840139;gene-LOC119715879;gene-NEXN;gene-PARVA;gene-PCDH17;gene-POSTN;gene-RET;gene-S100B;gene-STAB2;gene-TNFAIP6	CCN2;CCN3;CDH1;CDH22;CDHR5;EPDR1;FREM2;ITGA1;ITGA4;ITGA8;ITGB6;LOC101797556;LOC101803344;LOC106020320;LOC113840139;LOC119715879;NEXN;PARVA;PCDH17;POSTN;RET;S100B;STAB2;TNFAIP6
2	GO:0045932	BP	negative regulation of muscle contraction	2/ 820	2/ 10343	1	0.00627837	0.319287	gene-LOC101800857;gene-PRKG1	LOC101800857;PRKG1
2	GO:0086100	BP	endothelin receptor signaling pathway	2/ 820	2/ 10343	1	0.00627837	0.319287	gene-LOC101805249;gene-SIX1	LOC101805249;SIX1
2	GO:0098900	BP	regulation of action potential	2/ 820	2/ 10343	1	0.00627837	0.319287	gene-KCNJ2;gene-SLC4A3	KCNJ2;SLC4A3
2	GO:0071875	BP	adrenergic receptor signaling pathway	2/ 820	2/ 10343	1	0.00627837	0.319287	gene-ADRA1D;gene-LOC101800857	ADRA1D;LOC101800857
2	GO:0045445	BP	myoblast differentiation	2/ 820	2/ 10343	1	0.00627837	0.319287	gene-APOA1;gene-ISL1	APOA1;ISL1
2	GO:0003009	BP	skeletal muscle contraction	2/ 820	2/ 10343	1	0.00627837	0.319287	gene-TNNC1;gene-TNNC2	TNNC1;TNNC2
2	GO:0045986	BP	negative regulation of smooth muscle contraction	2/ 820	2/ 10343	1	0.00627837	0.319287	gene-LOC101800857;gene-PRKG1	LOC101800857;PRKG1
2	GO:0071880	BP	adenylate cyclase-activating adrenergic receptor signaling pathway	2/ 820	2/ 10343	1	0.00627837	0.319287	gene-ADRA1D;gene-LOC101800857	ADRA1D;LOC101800857
2	GO:0034308	BP	primary alcohol metabolic process	2/ 820	2/ 10343	1	0.00627837	0.319287	gene-LRAT;gene-NAAA	LRAT;NAAA
2	GO:2001012	BP	mesenchymal cell differentiation involved in renal system development	2/ 820	2/ 10343	1	0.00627837	0.319287	gene-SIX2;gene-TCF21	SIX2;TCF21
2	GO:0061323	BP	cell proliferation involved in heart morphogenesis	2/ 820	2/ 10343	1	0.00627837	0.319287	gene-HAND2;gene-PITX2	HAND2;PITX2
2	GO:0072161	BP	mesenchymal cell differentiation involved in kidney development	2/ 820	2/ 10343	1	0.00627837	0.319287	gene-SIX2;gene-TCF21	SIX2;TCF21
2	GO:0061325	BP	cell proliferation involved in outflow tract morphogenesis	2/ 820	2/ 10343	1	0.00627837	0.319287	gene-HAND2;gene-PITX2	HAND2;PITX2
30	GO:0022803	MF	passive transmembrane transporter activity	30/ 820	233/ 10343	0.128755	0.00931248	0.324198	gene-AQP4;gene-AQP9;gene-ATP5F1A;gene-BEST3;gene-CACNG1;gene-CHRND;gene-CLCN1;gene-CLCN4;gene-CLIC3;gene-CLIC6;gene-GABRB2;gene-GRIN3A;gene-KCNE4;gene-KCNF1;gene-KCNG1;gene-KCNJ11;gene-KCNJ2;gene-KCNJ4;gene-KCNJ5;gene-KCNJ8;gene-KCNK15;gene-KCNQ3;gene-LOC101801311;gene-LOC101803171;gene-LOC113841028;gene-P2RX5;gene-SCN3B;gene-TMEM266;gene-TMEM38A;gene-TRPC4	AQP4;AQP9;ATP5F1A;BEST3;CACNG1;CHRND;CLCN1;CLCN4;CLIC3;CLIC6;GABRB2;GRIN3A;KCNE4;KCNF1;KCNG1;KCNJ11;KCNJ2;KCNJ4;KCNJ5;KCNJ8;KCNK15;KCNQ3;LOC101801311;LOC101803171;LOC113841028;P2RX5;SCN3B;TMEM266;TMEM38A;TRPC4
30	GO:0015267	MF	channel activity	30/ 820	233/ 10343	0.128755	0.00931248	0.324198	gene-AQP4;gene-AQP9;gene-ATP5F1A;gene-BEST3;gene-CACNG1;gene-CHRND;gene-CLCN1;gene-CLCN4;gene-CLIC3;gene-CLIC6;gene-GABRB2;gene-GRIN3A;gene-KCNE4;gene-KCNF1;gene-KCNG1;gene-KCNJ11;gene-KCNJ2;gene-KCNJ4;gene-KCNJ5;gene-KCNJ8;gene-KCNK15;gene-KCNQ3;gene-LOC101801311;gene-LOC101803171;gene-LOC113841028;gene-P2RX5;gene-SCN3B;gene-TMEM266;gene-TMEM38A;gene-TRPC4	AQP4;AQP9;ATP5F1A;BEST3;CACNG1;CHRND;CLCN1;CLCN4;CLIC3;CLIC6;GABRB2;GRIN3A;KCNE4;KCNF1;KCNG1;KCNJ11;KCNJ2;KCNJ4;KCNJ5;KCNJ8;KCNK15;KCNQ3;LOC101801311;LOC101803171;LOC113841028;P2RX5;SCN3B;TMEM266;TMEM38A;TRPC4
13	GO:0043269	BP	regulation of monoatomic ion transport	13/ 820	73/ 10343	0.178082	0.00680413	0.343535	gene-CACNG1;gene-CLIC6;gene-KCNF1;gene-KCNG1;gene-KCNJ11;gene-KCNJ2;gene-KCNJ4;gene-KCNJ5;gene-KCNJ8;gene-LOC101801311;gene-LOC101803171;gene-PLN;gene-SCN3B	CACNG1;CLIC6;KCNF1;KCNG1;KCNJ11;KCNJ2;KCNJ4;KCNJ5;KCNJ8;LOC101801311;LOC101803171;PLN;SCN3B
33	GO:0051239	BP	regulation of multicellular organismal process	33/ 820	260/ 10343	0.126923	0.00702915	0.347787	gene-ADRA1B;gene-ADRA1D;gene-ADRB3;gene-ALX1;gene-APOA1;gene-CCN2;gene-DHRS7B;gene-EDN3;gene-FOS;gene-FRZB;gene-HAND2;gene-HOXA7;gene-HOXC10;gene-HRAS;gene-HRH1;gene-HRH2;gene-ISL1;gene-KCNJ2;gene-LOC101800358;gene-LOC101800857;gene-LOC101803787;gene-LOC113840139;gene-MC1R;gene-MYL3;gene-PLN;gene-PRKG1;gene-S100A1;gene-SIX1;gene-SIX2;gene-SLC4A3;gene-SOSTDC1;gene-TNNC1;gene-ZBTB16	ADRA1B;ADRA1D;ADRB3;ALX1;APOA1;CCN2;DHRS7B;EDN3;FOS;FRZB;HAND2;HOXA7;HOXC10;HRAS;HRH1;HRH2;ISL1;KCNJ2;LOC101800358;LOC101800857;LOC101803787;LOC113840139;MC1R;MYL3;PLN;PRKG1;S100A1;SIX1;SIX2;SLC4A3;SOSTDC1;TNNC1;ZBTB16
4	GO:0001755	BP	neural crest cell migration	4/ 820	11/ 10343	0.363636	0.00823561	0.347787	gene-HAND2;gene-ISL1;gene-NELL2;gene-PITX2	HAND2;ISL1;NELL2;PITX2
4	GO:0006094	BP	gluconeogenesis	4/ 820	11/ 10343	0.363636	0.00823561	0.347787	gene-LOC101802994;gene-LOC101804261;gene-PGAM1;gene-TPI1	LOC101802994;LOC101804261;PGAM1;TPI1
4	GO:0090497	BP	mesenchymal cell migration	4/ 820	11/ 10343	0.363636	0.00823561	0.347787	gene-HAND2;gene-ISL1;gene-NELL2;gene-PITX2	HAND2;ISL1;NELL2;PITX2
4	GO:0006188	BP	IMP biosynthetic process	4/ 820	11/ 10343	0.363636	0.00823561	0.347787	gene-ADSL;gene-AMPD1;gene-AMPD3;gene-HPRT1	ADSL;AMPD1;AMPD3;HPRT1
4	GO:0042440	BP	pigment metabolic process	4/ 820	11/ 10343	0.363636	0.00823561	0.347787	gene-BLVRA;gene-MC1R;gene-TYR;gene-TYRP1	BLVRA;MC1R;TYR;TYRP1
4	GO:0046040	BP	IMP metabolic process	4/ 820	11/ 10343	0.363636	0.00823561	0.347787	gene-ADSL;gene-AMPD1;gene-AMPD3;gene-HPRT1	ADSL;AMPD1;AMPD3;HPRT1
4	GO:0042181	BP	ketone biosynthetic process	4/ 820	11/ 10343	0.363636	0.00823561	0.347787	gene-COQ10A;gene-COQ8A;gene-TPI1;gene-UBIAD1	COQ10A;COQ8A;TPI1;UBIAD1
4	GO:0048608	BP	reproductive structure development	4/ 820	11/ 10343	0.363636	0.00823561	0.347787	gene-HOXA10;gene-KLHL10;gene-LHX9;gene-TCF21	HOXA10;KLHL10;LHX9;TCF21
4	GO:0019319	BP	hexose biosynthetic process	4/ 820	11/ 10343	0.363636	0.00823561	0.347787	gene-LOC101802994;gene-LOC101804261;gene-PGAM1;gene-TPI1	LOC101802994;LOC101804261;PGAM1;TPI1
3	GO:0019400	BP	alditol metabolic process	3/ 820	6/ 10343	0.5	0.00827592	0.347787	gene-GK;gene-LOC113845227;gene-TPI1	GK;LOC113845227;TPI1
3	GO:0051155	BP	positive regulation of striated muscle cell differentiation	3/ 820	6/ 10343	0.5	0.00827592	0.347787	gene-LOC101800358;gene-MYF6;gene-RBM24	LOC101800358;MYF6;RBM24
3	GO:0048557	BP	embryonic digestive tract morphogenesis	3/ 820	6/ 10343	0.5	0.00827592	0.347787	gene-PITX2;gene-SIX2;gene-TCF21	PITX2;SIX2;TCF21
3	GO:0072163	BP	mesonephric epithelium development	3/ 820	6/ 10343	0.5	0.00827592	0.347787	gene-LMX1B;gene-LOC101803787;gene-TCF21	LMX1B;LOC101803787;TCF21
3	GO:0006942	BP	regulation of striated muscle contraction	3/ 820	6/ 10343	0.5	0.00827592	0.347787	gene-ADRA1B;gene-KCNJ2;gene-MYL3	ADRA1B;KCNJ2;MYL3
3	GO:0044550	BP	secondary metabolite biosynthetic process	3/ 820	6/ 10343	0.5	0.00827592	0.347787	gene-MC1R;gene-TYR;gene-TYRP1	MC1R;TYR;TYRP1
3	GO:0001508	BP	action potential	3/ 820	6/ 10343	0.5	0.00827592	0.347787	gene-CLDN19;gene-KCNJ2;gene-LOC101790479	CLDN19;KCNJ2;LOC101790479
3	GO:0010463	BP	mesenchymal cell proliferation	3/ 820	6/ 10343	0.5	0.00827592	0.347787	gene-HAND2;gene-SIX1;gene-SIX2	HAND2;SIX1;SIX2
3	GO:0072073	BP	kidney epithelium development	3/ 820	6/ 10343	0.5	0.00827592	0.347787	gene-LMX1B;gene-LOC101803787;gene-TCF21	LMX1B;LOC101803787;TCF21
3	GO:0072164	BP	mesonephric tubule development	3/ 820	6/ 10343	0.5	0.00827592	0.347787	gene-LMX1B;gene-LOC101803787;gene-TCF21	LMX1B;LOC101803787;TCF21
3	GO:0006071	BP	glycerol metabolic process	3/ 820	6/ 10343	0.5	0.00827592	0.347787	gene-GK;gene-LOC113845227;gene-TPI1	GK;LOC113845227;TPI1
3	GO:0048665	BP	neuron fate specification	3/ 820	6/ 10343	0.5	0.00827592	0.347787	gene-HOXC10;gene-ISL1;gene-SIX1	HOXC10;ISL1;SIX1
3	GO:0046519	BP	sphingoid metabolic process	3/ 820	6/ 10343	0.5	0.00827592	0.347787	gene-ACER1;gene-ACER3;gene-NAAA	ACER1;ACER3;NAAA
3	GO:0006582	BP	melanin metabolic process	3/ 820	6/ 10343	0.5	0.00827592	0.347787	gene-MC1R;gene-TYR;gene-TYRP1	MC1R;TYR;TYRP1
3	GO:0007216	BP	G protein-coupled glutamate receptor signaling pathway	3/ 820	6/ 10343	0.5	0.00827592	0.347787	gene-HOMER1;gene-HOMER2;gene-LOC113841684	HOMER1;HOMER2;LOC113841684
3	GO:0042438	BP	melanin biosynthetic process	3/ 820	6/ 10343	0.5	0.00827592	0.347787	gene-MC1R;gene-TYR;gene-TYRP1	MC1R;TYR;TYRP1
3	GO:0032264	BP	IMP salvage	3/ 820	6/ 10343	0.5	0.00827592	0.347787	gene-AMPD1;gene-AMPD3;gene-HPRT1	AMPD1;AMPD3;HPRT1
20	GO:0005261	MF	monoatomic cation channel activity	20/ 820	140/ 10343	0.142857	0.0104564	0.350021	gene-ATP5F1A;gene-CACNG1;gene-CHRND;gene-KCNE4;gene-KCNF1;gene-KCNG1;gene-KCNJ11;gene-KCNJ2;gene-KCNJ4;gene-KCNJ5;gene-KCNJ8;gene-KCNK15;gene-KCNQ3;gene-LOC101801311;gene-LOC101803171;gene-LOC113841028;gene-P2RX5;gene-SCN3B;gene-TMEM38A;gene-TRPC4	ATP5F1A;CACNG1;CHRND;KCNE4;KCNF1;KCNG1;KCNJ11;KCNJ2;KCNJ4;KCNJ5;KCNJ8;KCNK15;KCNQ3;LOC101801311;LOC101803171;LOC113841028;P2RX5;SCN3B;TMEM38A;TRPC4
20	GO:0022839	MF	monoatomic ion gated channel activity	20/ 820	140/ 10343	0.142857	0.0104564	0.350021	gene-CACNG1;gene-CHRND;gene-CLCN1;gene-CLCN4;gene-CLIC6;gene-GABRB2;gene-GRIN3A;gene-KCNE4;gene-KCNF1;gene-KCNG1;gene-KCNJ11;gene-KCNJ2;gene-KCNJ4;gene-KCNJ5;gene-KCNJ8;gene-KCNQ3;gene-LOC101801311;gene-LOC101803171;gene-P2RX5;gene-SCN3B	CACNG1;CHRND;CLCN1;CLCN4;CLIC6;GABRB2;GRIN3A;KCNE4;KCNF1;KCNG1;KCNJ11;KCNJ2;KCNJ4;KCNJ5;KCNJ8;KCNQ3;LOC101801311;LOC101803171;P2RX5;SCN3B
5	GO:0008217	BP	regulation of blood pressure	5/ 820	17/ 10343	0.294118	0.00855929	0.355438	gene-LOC101800857;gene-LOC101805249;gene-LOC119713152;gene-NPY;gene-UTS2B	LOC101800857;LOC101805249;LOC119713152;NPY;UTS2B
5	GO:0046173	BP	polyol biosynthetic process	5/ 820	17/ 10343	0.294118	0.00855929	0.355438	gene-ACER1;gene-ACER3;gene-IP6K3;gene-LOC113845227;gene-PTS	ACER1;ACER3;IP6K3;LOC113845227;PTS
12	GO:0001653	MF	peptide receptor activity	12/ 820	69/ 10343	0.173913	0.0107553	0.35547	gene-AGTR2;gene-GCGR;gene-LOC101796234;gene-LOC101805249;gene-LOC119713152;gene-MC1R;gene-MC5R;gene-NPFFR1;gene-NPY4R2;gene-OPRM1;gene-SSTR2;gene-SSTR5	AGTR2;GCGR;LOC101796234;LOC101805249;LOC119713152;MC1R;MC5R;NPFFR1;NPY4R2;OPRM1;SSTR2;SSTR5
8	GO:0072330	BP	monocarboxylic acid biosynthetic process	8/ 820	38/ 10343	0.210526	0.00869928	0.357027	gene-AKR1D1;gene-ELOVL2;gene-ELOVL6;gene-FA2H;gene-GATM;gene-LOC101801566;gene-PTGS2;gene-SCD	AKR1D1;ELOVL2;ELOVL6;FA2H;GATM;LOC101801566;PTGS2;SCD
8	GO:0005996	BP	monosaccharide metabolic process	8/ 820	38/ 10343	0.210526	0.00869928	0.357027	gene-GALT;gene-GAPDH;gene-HK2;gene-LOC101794283;gene-LOC101802994;gene-LOC101804261;gene-PGAM1;gene-TPI1	GALT;GAPDH;HK2;LOC101794283;LOC101802994;LOC101804261;PGAM1;TPI1
3	GO:0030017	CC	sarcomere	3/ 820	5/ 10343	0.6	0.00439632	0.381127	gene-ACTC1;gene-LMOD2;gene-LMOD3	ACTC1;LMOD2;LMOD3
3	GO:0031672	CC	A band	3/ 820	5/ 10343	0.6	0.00439632	0.381127	gene-KLHL40;gene-MYL3;gene-UNC45B	KLHL40;MYL3;UNC45B
3	GO:0005891	CC	voltage-gated calcium channel complex	3/ 820	5/ 10343	0.6	0.00439632	0.381127	gene-CACNG1;gene-HSPA2;gene-LOC101801311	CACNG1;HSPA2;LOC101801311
3	GO:0030016	CC	myofibril	3/ 820	5/ 10343	0.6	0.00439632	0.381127	gene-LMOD2;gene-LOC119713220;gene-TNNC1	LMOD2;LOC119713220;TNNC1
73	GO:0006796	BP	phosphate-containing compound metabolic process	73/ 820	693/ 10343	0.105339	0.0107342	0.422098	gene-ADCY2;gene-ADSL;gene-AK1;gene-AKAP6;gene-AMPD1;gene-AMPD3;gene-APOA1;gene-CAMK2A;gene-CDS2;gene-CKMT1A;gene-CKMT2;gene-DHRS7B;gene-DUSP1;gene-DUSP10;gene-DUSP14;gene-DUSP26;gene-DUSP28;gene-DUSP29;gene-ELOVL6;gene-EPM2A;gene-ERBB2;gene-GK;gene-GMPR;gene-GPAM;gene-GPD1;gene-HCK;gene-HPRT1;gene-HSPA8;gene-INPP5A;gene-IP6K3;gene-JAKMIP2;gene-LCAT;gene-LOC101790517;gene-LOC101791401;gene-LOC1017…	ADCY2;ADSL;AK1;AKAP6;AMPD1;AMPD3;APOA1;CAMK2A;CDS2;CKMT1A;CKMT2;DHRS7B;DUSP1;DUSP10;DUSP14;DUSP26;DUSP28;DUSP29;ELOVL6;EPM2A;ERBB2;GK;GMPR;GPAM;GPD1;HCK;HPRT1;HSPA8;INPP5A;IP6K3;JAKMIP2;LCAT;LOC101790517;LOC101791401;LOC101793529;LOC101797129;LOC101798440;LOC101803962;LOC106015797;LOC106017702;LOC110353087;LOC113845227;LOC119714177;LOC119716995;MAP2K3;MOCOS;MYLK2;MYLK3;NAAA;NMRK2;NT5C1A;NT5E;PACS…
5	GO:0060429	BP	epithelium development	5/ 820	18/ 10343	0.277778	0.0110923	0.432475	gene-FRZB;gene-LMX1B;gene-LOC101803787;gene-SIX1;gene-TCF21	FRZB;LMX1B;LOC101803787;SIX1;TCF21
82	GO:0005886	CC	plasma membrane	82/ 820	770/ 10343	0.106494	0.0054174	0.436101	gene-ACTN2;gene-ADCY2;gene-ADGRF5;gene-ADRA1D;gene-ADRB3;gene-AGTR2;gene-ATP4A;gene-BEST3;gene-C27H1orf116;gene-CACNG1;gene-CD36;gene-CDH22;gene-CLDN19;gene-CRYAB;gene-CXCR4;gene-FNDC5;gene-FZD2;gene-FZD7;gene-GCGR;gene-GFRA4;gene-GHR;gene-GPAM;gene-GPR85;gene-GPRC5B;gene-GRM7;gene-HRAS;gene-HRH1;gene-HRH2;gene-ITGB6;gene-LOC101791099;gene-LOC101796234;gene-LOC101796544;gene-LOC101797591;gene-LOC…	ACTN2;ADCY2;ADGRF5;ADRA1D;ADRB3;AGTR2;ATP4A;BEST3;C27H1orf116;CACNG1;CD36;CDH22;CLDN19;CRYAB;CXCR4;FNDC5;FZD2;FZD7;GCGR;GFRA4;GHR;GPAM;GPR85;GPRC5B;GRM7;HRAS;HRH1;HRH2;ITGB6;LOC101791099;LOC101796234;LOC101796544;LOC101797591;LOC101798971;LOC101799094;LOC101799421;LOC101799801;LOC101800857;LOC101802129;LOC101802851;LOC101803171;LOC101805249;LOC106020320;LOC119713152;LOC119717285;LPL;MC1R;MC5R;MPP…
6	GO:0098531	MF	ligand-activated transcription factor activity	6/ 820	26/ 10343	0.230769	0.0141944	0.44121	gene-ESRRB;gene-NR4A1;gene-NR4A2;gene-NR4A3;gene-NR5A2;gene-PPARG	ESRRB;NR4A1;NR4A2;NR4A3;NR5A2;PPARG
6	GO:0004879	MF	nuclear receptor activity	6/ 820	26/ 10343	0.230769	0.0141944	0.44121	gene-ESRRB;gene-NR4A1;gene-NR4A2;gene-NR4A3;gene-NR5A2;gene-PPARG	ESRRB;NR4A1;NR4A2;NR4A3;NR5A2;PPARG
2	GO:0016529	CC	sarcoplasmic reticulum	2/ 820	2/ 10343	1	0.00627837	0.442232	gene-PLN;gene-S100A1	PLN;S100A1
2	GO:0031674	CC	I band	2/ 820	2/ 10343	1	0.00627837	0.442232	gene-KLHL40;gene-MYL3	KLHL40;MYL3
12	GO:0034762	BP	regulation of transmembrane transport	12/ 820	70/ 10343	0.171429	0.0114081	0.442333	gene-CACNG1;gene-CLIC6;gene-KCNF1;gene-KCNG1;gene-KCNJ11;gene-KCNJ2;gene-KCNJ4;gene-KCNJ5;gene-KCNJ8;gene-LOC101801311;gene-LOC101803171;gene-SCN3B	CACNG1;CLIC6;KCNF1;KCNG1;KCNJ11;KCNJ2;KCNJ4;KCNJ5;KCNJ8;LOC101801311;LOC101803171;SCN3B
4	GO:0048534	BP	hematopoietic or lymphoid organ development	4/ 820	12/ 10343	0.333333	0.011589	0.445694	gene-HAND2;gene-PITX2;gene-SIX1;gene-TCF21	HAND2;PITX2;SIX1;TCF21
6	GO:0048732	BP	gland development	6/ 820	25/ 10343	0.24	0.011683	0.445694	gene-APOA1;gene-HAND2;gene-ISL1;gene-PITX2;gene-SIX1;gene-TCF21	APOA1;HAND2;ISL1;PITX2;SIX1;TCF21
18	GO:0007186	BP	G protein-coupled receptor signaling pathway	18/ 820	125/ 10343	0.144	0.0116853	0.445694	gene-ADRA1D;gene-ADRB3;gene-APELA;gene-APOA1;gene-GNG4;gene-HOMER1;gene-HOMER2;gene-LOC101790479;gene-LOC101797418;gene-LOC101797591;gene-LOC101800857;gene-LOC101805249;gene-LOC113841684;gene-MC1R;gene-NPY;gene-NPY4R2;gene-P2RY1;gene-SIX1	ADRA1D;ADRB3;APELA;APOA1;GNG4;HOMER1;HOMER2;LOC101790479;LOC101797418;LOC101797591;LOC101800857;LOC101805249;LOC113841684;MC1R;NPY;NPY4R2;P2RY1;SIX1
15	GO:0090066	BP	regulation of anatomical structure size	15/ 820	97/ 10343	0.154639	0.0120939	0.458786	gene-ADRA1B;gene-ADRA1D;gene-AGTR2;gene-EDN3;gene-HRH1;gene-HRH2;gene-LMOD2;gene-LMOD3;gene-LOC101800857;gene-LOC101805249;gene-LOC119713152;gene-SSH2;gene-TMOD1;gene-TMOD4;gene-UTS2B	ADRA1B;ADRA1D;AGTR2;EDN3;HRH1;HRH2;LMOD2;LMOD3;LOC101800857;LOC101805249;LOC119713152;SSH2;TMOD1;TMOD4;UTS2B
12	GO:0005267	MF	potassium channel activity	12/ 820	74/ 10343	0.162162	0.0151151	0.464301	gene-KCNE4;gene-KCNF1;gene-KCNG1;gene-KCNJ11;gene-KCNJ2;gene-KCNJ4;gene-KCNJ5;gene-KCNJ8;gene-KCNK15;gene-KCNQ3;gene-LOC101803171;gene-TMEM38A	KCNE4;KCNF1;KCNG1;KCNJ11;KCNJ2;KCNJ4;KCNJ5;KCNJ8;KCNK15;KCNQ3;LOC101803171;TMEM38A
9	GO:1901681	MF	sulfur compound binding	9/ 820	50/ 10343	0.18	0.0155398	0.46585	gene-CCN2;gene-CCN3;gene-HLCS;gene-LPL;gene-NELL2;gene-POSTN;gene-RRM2;gene-RSPO1;gene-RSPO3	CCN2;CCN3;HLCS;LPL;NELL2;POSTN;RRM2;RSPO1;RSPO3
9	GO:0016616	MF	oxidoreductase activity, acting on the CH-OH group of donors, NAD or NADP as acceptor	9/ 820	51/ 10343	0.176471	0.0175858	0.46585	gene-EHHADH;gene-GPD1;gene-IDH2;gene-IDH3A;gene-LOC101798440;gene-LOC101799210;gene-LOC101803570;gene-ME3;gene-PTGR1	EHHADH;GPD1;IDH2;IDH3A;LOC101798440;LOC101799210;LOC101803570;ME3;PTGR1
2	GO:0016775	MF	phosphotransferase activity, nitrogenous group as acceptor	2/ 820	3/ 10343	0.666667	0.0178418	0.46585	gene-CKMT1A;gene-CKMT2	CKMT1A;CKMT2
2	GO:0003876	MF	AMP deaminase activity	2/ 820	3/ 10343	0.666667	0.0178418	0.46585	gene-AMPD1;gene-AMPD3	AMPD1;AMPD3
2	GO:0004111	MF	creatine kinase activity	2/ 820	3/ 10343	0.666667	0.0178418	0.46585	gene-CKMT1A;gene-CKMT2	CKMT1A;CKMT2
2	GO:0050308	MF	sugar-phosphatase activity	2/ 820	3/ 10343	0.666667	0.0178418	0.46585	gene-LOC101802994;gene-LOC101804261	LOC101802994;LOC101804261
2	GO:0004937	MF	alpha1-adrenergic receptor activity	2/ 820	3/ 10343	0.666667	0.0178418	0.46585	gene-ADRA1B;gene-ADRA1D	ADRA1B;ADRA1D
2	GO:0047623	MF	adenosine-phosphate deaminase activity	2/ 820	3/ 10343	0.666667	0.0178418	0.46585	gene-AMPD1;gene-AMPD3	AMPD1;AMPD3
2	GO:0047952	MF	glycerol-3-phosphate dehydrogenase [NAD(P)+] activity	2/ 820	3/ 10343	0.666667	0.0178418	0.46585	gene-GPD1;gene-LOC101798440	GPD1;LOC101798440
2	GO:0035671	MF	enone reductase activity	2/ 820	3/ 10343	0.666667	0.0178418	0.46585	gene-AKR1D1;gene-SRD5A2	AKR1D1;SRD5A2
2	GO:0106411	MF	XMP 5'-nucleosidase activity	2/ 820	3/ 10343	0.666667	0.0178418	0.46585	gene-NT5C1A;gene-NT5E	NT5C1A;NT5E
2	GO:2001070	MF	starch binding	2/ 820	3/ 10343	0.666667	0.0178418	0.46585	gene-EPM2A;gene-STBD1	EPM2A;STBD1
644	GO:0003674	MF	molecular_function	644/ 820	7767/ 10343	0.0829149	0.0183849	0.475277	gene-AADAC;gene-ABCA5;gene-ABCB6;gene-ABCF2;gene-ABRA;gene-ACADL;gene-ACER1;gene-ACER3;gene-ACO2;gene-ACSL1;gene-ACTA1;gene-ACTC1;gene-ACTN2;gene-ACVR1C;gene-ACYP1;gene-ACYP2;gene-ADAP1;gene-ADCY2;gene-ADGRF5;gene-ADGRL3;gene-ADPRHL1;gene-ADRA1B;gene-ADRA1D;gene-ADRB3;gene-ADSL;gene-AGTR2;gene-AK1;gene-AKAP6;gene-AKR1D1;gene-ALKBH2;gene-ALX1;gene-AMPD1;gene-AMPD3;gene-APELA;gene-APOA1;gene-APOBEC…	AADAC;ABCA5;ABCB6;ABCF2;ABRA;ACADL;ACER1;ACER3;ACO2;ACSL1;ACTA1;ACTC1;ACTN2;ACVR1C;ACYP1;ACYP2;ADAP1;ADCY2;ADGRF5;ADGRL3;ADPRHL1;ADRA1B;ADRA1D;ADRB3;ADSL;AGTR2;AK1;AKAP6;AKR1D1;ALKBH2;ALX1;AMPD1;AMPD3;APELA;APOA1;APOBEC2;AQP4;AQP9;ARX;ASIP;ATG4A;ATOH8;ATP2A2;ATP4A;ATP5F1A;ATP6V0D2;B3GALT1;B4GALNT3;BAG2;BDNF;BEST3;BLVRA;BMP4;BMP5;BPGM;CA12;CA4;CACNG1;CALD1;CAMK2A;CAPN3;CASQ2;CCL20;CCN2;CCN3;CCNB3;…
27	GO:0051049	BP	regulation of transport	27/ 820	210/ 10343	0.128571	0.0132889	0.476084	gene-APOA1;gene-BIN1;gene-CACNG1;gene-CLDN19;gene-CLIC6;gene-CRYAB;gene-EPM2A;gene-HRAS;gene-ISL1;gene-KCNF1;gene-KCNG1;gene-KCNJ11;gene-KCNJ2;gene-KCNJ4;gene-KCNJ5;gene-KCNJ8;gene-LOC101796544;gene-LOC101801311;gene-LOC101803171;gene-PLN;gene-PRKAR1B;gene-RAB3C;gene-RSPO1;gene-SCN3B;gene-SNCA;gene-TNNC1;gene-ZIC1	APOA1;BIN1;CACNG1;CLDN19;CLIC6;CRYAB;EPM2A;HRAS;ISL1;KCNF1;KCNG1;KCNJ11;KCNJ2;KCNJ4;KCNJ5;KCNJ8;LOC101796544;LOC101801311;LOC101803171;PLN;PRKAR1B;RAB3C;RSPO1;SCN3B;SNCA;TNNC1;ZIC1
3	GO:0051153	BP	regulation of striated muscle cell differentiation	3/ 820	7/ 10343	0.428571	0.0136354	0.476084	gene-LOC101800358;gene-MYF6;gene-RBM24	LOC101800358;MYF6;RBM24
3	GO:0052646	BP	alditol phosphate metabolic process	3/ 820	7/ 10343	0.428571	0.0136354	0.476084	gene-GK;gene-GPD1;gene-LOC101798440	GK;GPD1;LOC101798440
3	GO:0042026	BP	protein refolding	3/ 820	7/ 10343	0.428571	0.0136354	0.476084	gene-CRYAB;gene-HSPA2;gene-HSPA8	CRYAB;HSPA2;HSPA8
3	GO:0051149	BP	positive regulation of muscle cell differentiation	3/ 820	7/ 10343	0.428571	0.0136354	0.476084	gene-LOC101800358;gene-MYF6;gene-RBM24	LOC101800358;MYF6;RBM24
3	GO:0008406	BP	gonad development	3/ 820	7/ 10343	0.428571	0.0136354	0.476084	gene-HOXA10;gene-KLHL10;gene-LHX9	HOXA10;KLHL10;LHX9
3	GO:0045663	BP	positive regulation of myoblast differentiation	3/ 820	7/ 10343	0.428571	0.0136354	0.476084	gene-LOC101800358;gene-MYF6;gene-RBM24	LOC101800358;MYF6;RBM24
3	GO:0010830	BP	regulation of myotube differentiation	3/ 820	7/ 10343	0.428571	0.0136354	0.476084	gene-LOC101800358;gene-MYF6;gene-RBM24	LOC101800358;MYF6;RBM24
3	GO:0042692	BP	muscle cell differentiation	3/ 820	7/ 10343	0.428571	0.0136354	0.476084	gene-DUSP29;gene-PITX2;gene-SIX1	DUSP29;PITX2;SIX1
3	GO:0019748	BP	secondary metabolic process	3/ 820	7/ 10343	0.428571	0.0136354	0.476084	gene-MC1R;gene-TYR;gene-TYRP1	MC1R;TYR;TYRP1
3	GO:2001014	BP	regulation of skeletal muscle cell differentiation	3/ 820	7/ 10343	0.428571	0.0136354	0.476084	gene-MSTN;gene-RBM24;gene-SIX1	MSTN;RBM24;SIX1
3	GO:0048701	BP	embryonic cranial skeleton morphogenesis	3/ 820	7/ 10343	0.428571	0.0136354	0.476084	gene-LOC101803787;gene-SIX1;gene-SIX2	LOC101803787;SIX1;SIX2
3	GO:0048514	BP	blood vessel morphogenesis	3/ 820	7/ 10343	0.428571	0.0136354	0.476084	gene-HAND2;gene-PITX2;gene-SIX1	HAND2;PITX2;SIX1
5	GO:0061035	BP	regulation of cartilage development	5/ 820	19/ 10343	0.263158	0.0140919	0.489588	gene-CCN2;gene-FRZB;gene-LOC101800358;gene-SIX2;gene-ZBTB16	CCN2;FRZB;LOC101800358;SIX2;ZBTB16
6	GO:0016811	MF	hydrolase activity, acting on carbon-nitrogen (but not peptide) bonds, in linear amides	6/ 820	28/ 10343	0.214286	0.020296	0.506078	gene-ACER1;gene-ACER3;gene-LOC101798228;gene-LOC101798651;gene-LOC119718438;gene-NAAA	ACER1;ACER3;LOC101798228;LOC101798651;LOC119718438;NAAA
3	GO:0009922	MF	fatty acid elongase activity	3/ 820	8/ 10343	0.375	0.0205455	0.506078	gene-ELOVL2;gene-ELOVL6;gene-LOC101801566	ELOVL2;ELOVL6;LOC101801566
3	GO:0016670	MF	oxidoreductase activity, acting on a sulfur group of donors, oxygen as acceptor	3/ 820	8/ 10343	0.375	0.0205455	0.506078	gene-LOC101802190;gene-LOC119712978;gene-LOC119712979	LOC101802190;LOC119712978;LOC119712979
4	GO:0006636	BP	unsaturated fatty acid biosynthetic process	4/ 820	13/ 10343	0.307692	0.015707	0.511077	gene-ELOVL2;gene-ELOVL6;gene-PTGS2;gene-SCD	ELOVL2;ELOVL6;PTGS2;SCD
4	GO:0046364	BP	monosaccharide biosynthetic process	4/ 820	13/ 10343	0.307692	0.015707	0.511077	gene-LOC101802994;gene-LOC101804261;gene-PGAM1;gene-TPI1	LOC101802994;LOC101804261;PGAM1;TPI1
4	GO:0032330	BP	regulation of chondrocyte differentiation	4/ 820	13/ 10343	0.307692	0.015707	0.511077	gene-CCN2;gene-LOC101800358;gene-SIX2;gene-ZBTB16	CCN2;LOC101800358;SIX2;ZBTB16
73	GO:0006793	BP	phosphorus metabolic process	73/ 820	703/ 10343	0.103841	0.0167492	0.511077	gene-ADCY2;gene-ADSL;gene-AK1;gene-AKAP6;gene-AMPD1;gene-AMPD3;gene-APOA1;gene-CAMK2A;gene-CDS2;gene-CKMT1A;gene-CKMT2;gene-DHRS7B;gene-DUSP1;gene-DUSP10;gene-DUSP14;gene-DUSP26;gene-DUSP28;gene-DUSP29;gene-ELOVL6;gene-EPM2A;gene-ERBB2;gene-GK;gene-GMPR;gene-GPAM;gene-GPD1;gene-HCK;gene-HPRT1;gene-HSPA8;gene-INPP5A;gene-IP6K3;gene-JAKMIP2;gene-LCAT;gene-LOC101790517;gene-LOC101791401;gene-LOC1017…	ADCY2;ADSL;AK1;AKAP6;AMPD1;AMPD3;APOA1;CAMK2A;CDS2;CKMT1A;CKMT2;DHRS7B;DUSP1;DUSP10;DUSP14;DUSP26;DUSP28;DUSP29;ELOVL6;EPM2A;ERBB2;GK;GMPR;GPAM;GPD1;HCK;HPRT1;HSPA8;INPP5A;IP6K3;JAKMIP2;LCAT;LOC101790517;LOC101791401;LOC101793529;LOC101797129;LOC101798440;LOC101803962;LOC106015797;LOC106017702;LOC110353087;LOC113845227;LOC119714177;LOC119716995;MAP2K3;MOCOS;MYLK2;MYLK3;NAAA;NMRK2;NT5C1A;NT5E;PACS…
5	GO:0043094	BP	cellular metabolic compound salvage	5/ 820	20/ 10343	0.25	0.0175915	0.511077	gene-ADSL;gene-AMPD1;gene-AMPD3;gene-HPRT1;gene-UCKL1	ADSL;AMPD1;AMPD3;HPRT1;UCKL1
5	GO:0007189	BP	adenylate cyclase-activating G protein-coupled receptor signaling pathway	5/ 820	20/ 10343	0.25	0.0175915	0.511077	gene-ADRA1D;gene-ADRB3;gene-LOC101790479;gene-LOC101800857;gene-MC1R	ADRA1D;ADRB3;LOC101790479;LOC101800857;MC1R
5	GO:0006006	BP	glucose metabolic process	5/ 820	20/ 10343	0.25	0.0175915	0.511077	gene-GAPDH;gene-LOC101802994;gene-LOC101804261;gene-PGAM1;gene-TPI1	GAPDH;LOC101802994;LOC101804261;PGAM1;TPI1
66	GO:0044249	BP	cellular biosynthetic process	66/ 820	627/ 10343	0.105263	0.0177415	0.511077	gene-ACER1;gene-ACER3;gene-ADCY2;gene-ADSL;gene-AK1;gene-AKR1D1;gene-AMPD1;gene-AMPD3;gene-APOA1;gene-B3GALT1;gene-CDS2;gene-CEBPA;gene-COQ10A;gene-COQ8A;gene-CTH;gene-DHRS7B;gene-EEF1A2;gene-ELOVL2;gene-ELOVL6;gene-EPM2A;gene-ESRRB;gene-FA2H;gene-FOS;gene-GATM;gene-HOXA9;gene-HOXB9;gene-HOXC9;gene-HPRT1;gene-ISL1;gene-LOC101789782;gene-LOC101790524;gene-LOC101794703;gene-LOC101795454;gene-LOC101…	ACER1;ACER3;ADCY2;ADSL;AK1;AKR1D1;AMPD1;AMPD3;APOA1;B3GALT1;CDS2;CEBPA;COQ10A;COQ8A;CTH;DHRS7B;EEF1A2;ELOVL2;ELOVL6;EPM2A;ESRRB;FA2H;FOS;GATM;HOXA9;HOXB9;HOXC9;HPRT1;ISL1;LOC101789782;LOC101790524;LOC101794703;LOC101795454;LOC101797923;LOC101801425;LOC101801566;LOC101802407;LOC101803962;LOC106018273;LOC106020377;MC1R;MGST2;MOCOS;NR4A1;NR4A2;NR4A3;NR5A2;PDHX;PHKG1;PPARG;PSPH;PTGS2;PTS;RPL37;RPS23;…
2	GO:0061005	BP	cell differentiation involved in kidney development	2/ 820	3/ 10343	0.666667	0.0178418	0.511077	gene-SIX2;gene-TCF21	SIX2;TCF21
2	GO:0010898	BP	positive regulation of triglyceride catabolic process	2/ 820	3/ 10343	0.666667	0.0178418	0.511077	gene-LOC101802708;gene-PNPLA2	LOC101802708;PNPLA2
2	GO:0090183	BP	regulation of kidney development	2/ 820	3/ 10343	0.666667	0.0178418	0.511077	gene-SIX1;gene-SIX2	SIX1;SIX2
2	GO:0086091	BP	regulation of heart rate by cardiac conduction	2/ 820	3/ 10343	0.666667	0.0178418	0.511077	gene-ISL1;gene-KCNJ2	ISL1;KCNJ2
2	GO:0006599	BP	phosphagen metabolic process	2/ 820	3/ 10343	0.666667	0.0178418	0.511077	gene-CKMT1A;gene-CKMT2	CKMT1A;CKMT2
2	GO:0006603	BP	phosphocreatine metabolic process	2/ 820	3/ 10343	0.666667	0.0178418	0.511077	gene-CKMT1A;gene-CKMT2	CKMT1A;CKMT2
2	GO:0060037	BP	pharyngeal system development	2/ 820	3/ 10343	0.666667	0.0178418	0.511077	gene-ISL1;gene-SIX1	ISL1;SIX1
2	GO:0072350	BP	tricarboxylic acid metabolic process	2/ 820	3/ 10343	0.666667	0.0178418	0.511077	gene-CS;gene-IDH2	CS;IDH2
2	GO:0042474	BP	middle ear morphogenesis	2/ 820	3/ 10343	0.666667	0.0178418	0.511077	gene-SIX1;gene-SIX2	SIX1;SIX2
2	GO:0014033	BP	neural crest cell differentiation	2/ 820	3/ 10343	0.666667	0.0178418	0.511077	gene-FRZB;gene-SIX1	FRZB;SIX1
2	GO:0046168	BP	glycerol-3-phosphate catabolic process	2/ 820	3/ 10343	0.666667	0.0178418	0.511077	gene-GPD1;gene-LOC101798440	GPD1;LOC101798440
2	GO:0014842	BP	regulation of skeletal muscle satellite cell proliferation	2/ 820	3/ 10343	0.666667	0.0178418	0.511077	gene-MSTN;gene-SIX1	MSTN;SIX1
2	GO:0014904	BP	myotube cell development	2/ 820	3/ 10343	0.666667	0.0178418	0.511077	gene-ACTA1;gene-SIX1	ACTA1;SIX1
2	GO:0046314	BP	phosphocreatine biosynthetic process	2/ 820	3/ 10343	0.666667	0.0178418	0.511077	gene-CKMT1A;gene-CKMT2	CKMT1A;CKMT2
2	GO:0006177	BP	GMP biosynthetic process	2/ 820	3/ 10343	0.666667	0.0178418	0.511077	gene-ADSL;gene-HPRT1	ADSL;HPRT1
2	GO:0090189	BP	regulation of branching involved in ureteric bud morphogenesis	2/ 820	3/ 10343	0.666667	0.0178418	0.511077	gene-SIX1;gene-SIX2	SIX1;SIX2
2	GO:0048741	BP	skeletal muscle fiber development	2/ 820	3/ 10343	0.666667	0.0178418	0.511077	gene-ACTA1;gene-SIX1	ACTA1;SIX1
2	GO:0090335	BP	regulation of brown fat cell differentiation	2/ 820	3/ 10343	0.666667	0.0178418	0.511077	gene-FNDC5;gene-SIX1	FNDC5;SIX1
2	GO:0032729	BP	positive regulation of type II interferon production	2/ 820	3/ 10343	0.666667	0.0178418	0.511077	gene-HRAS;gene-ISL1	HRAS;ISL1
2	GO:0010896	BP	regulation of triglyceride catabolic process	2/ 820	3/ 10343	0.666667	0.0178418	0.511077	gene-LOC101802708;gene-PNPLA2	LOC101802708;PNPLA2
2	GO:0090336	BP	positive regulation of brown fat cell differentiation	2/ 820	3/ 10343	0.666667	0.0178418	0.511077	gene-FNDC5;gene-SIX1	FNDC5;SIX1
2	GO:0046037	BP	GMP metabolic process	2/ 820	3/ 10343	0.666667	0.0178418	0.511077	gene-ADSL;gene-HPRT1	ADSL;HPRT1
2	GO:0072202	BP	cell differentiation involved in metanephros development	2/ 820	3/ 10343	0.666667	0.0178418	0.511077	gene-SIX2;gene-TCF21	SIX2;TCF21
2	GO:0060561	BP	apoptotic process involved in morphogenesis	2/ 820	3/ 10343	0.666667	0.0178418	0.511077	gene-CRYAB;gene-HAND2	CRYAB;HAND2
2	GO:0042396	BP	phosphagen biosynthetic process	2/ 820	3/ 10343	0.666667	0.0178418	0.511077	gene-CKMT1A;gene-CKMT2	CKMT1A;CKMT2
2	GO:0003203	BP	endocardial cushion morphogenesis	2/ 820	3/ 10343	0.666667	0.0178418	0.511077	gene-ISL1;gene-LOC101803787	ISL1;LOC101803787
2	GO:0051145	BP	smooth muscle cell differentiation	2/ 820	3/ 10343	0.666667	0.0178418	0.511077	gene-PITX2;gene-SIX1	PITX2;SIX1
2	GO:0072132	BP	mesenchyme morphogenesis	2/ 820	3/ 10343	0.666667	0.0178418	0.511077	gene-ISL1;gene-LOC101803787	ISL1;LOC101803787
2	GO:0003253	BP	cardiac neural crest cell migration involved in outflow tract morphogenesis	2/ 820	3/ 10343	0.666667	0.0178418	0.511077	gene-HAND2;gene-PITX2	HAND2;PITX2
2	GO:0043502	BP	regulation of muscle adaptation	2/ 820	3/ 10343	0.666667	0.0178418	0.511077	gene-HAND2;gene-TNNC1	HAND2;TNNC1
2	GO:0032649	BP	regulation of type II interferon production	2/ 820	3/ 10343	0.666667	0.0178418	0.511077	gene-HRAS;gene-ISL1	HRAS;ISL1
2	GO:0008206	BP	bile acid metabolic process	2/ 820	3/ 10343	0.666667	0.0178418	0.511077	gene-AKR1D1;gene-NR5A2	AKR1D1;NR5A2
11	GO:0009888	BP	tissue development	11/ 820	66/ 10343	0.166667	0.0181532	0.514195	gene-ACVR1C;gene-DHRS7B;gene-FRZB;gene-HRAS;gene-LMX1B;gene-LOC101803787;gene-NR5A2;gene-PITX2;gene-POSTN;gene-SIX1;gene-TCF21	ACVR1C;DHRS7B;FRZB;HRAS;LMX1B;LOC101803787;NR5A2;PITX2;POSTN;SIX1;TCF21
11	GO:0045596	BP	negative regulation of cell differentiation	11/ 820	66/ 10343	0.166667	0.0181532	0.514195	gene-APOA1;gene-FRZB;gene-HAND2;gene-HOXA7;gene-ISL1;gene-LOC113845281;gene-MSTN;gene-NOG;gene-SIX2;gene-SOSTDC1;gene-TENT5C	APOA1;FRZB;HAND2;HOXA7;ISL1;LOC113845281;MSTN;NOG;SIX2;SOSTDC1;TENT5C
7	GO:0007188	BP	adenylate cyclase-modulating G protein-coupled receptor signaling pathway	7/ 820	35/ 10343	0.2	0.0181705	0.514195	gene-ADRA1D;gene-ADRB3;gene-LOC101790479;gene-LOC101797418;gene-LOC101797591;gene-LOC101800857;gene-MC1R	ADRA1D;ADRB3;LOC101790479;LOC101797418;LOC101797591;LOC101800857;MC1R
5	GO:0008374	MF	O-acyltransferase activity	5/ 820	21/ 10343	0.238095	0.0216206	0.527582	gene-DGAT2;gene-GPAM;gene-LCAT;gene-LOC119714177;gene-LRAT	DGAT2;GPAM;LCAT;LOC119714177;LRAT
3	GO:0033017	CC	sarcoplasmic reticulum membrane	3/ 820	6/ 10343	0.5	0.00827592	0.548645	gene-ATP2A2;gene-PLN;gene-TMEM38A	ATP2A2;PLN;TMEM38A
10	GO:0004722	MF	protein serine/threonine phosphatase activity	10/ 820	58/ 10343	0.172414	0.0230306	0.556785	gene-DUSP1;gene-DUSP10;gene-DUSP14;gene-DUSP28;gene-DUSP29;gene-EPM2A;gene-LOC101790517;gene-LOC101791401;gene-LOC106015797;gene-SSH2	DUSP1;DUSP10;DUSP14;DUSP28;DUSP29;EPM2A;LOC101790517;LOC101791401;LOC106015797;SSH2
6	GO:0042391	BP	regulation of membrane potential	6/ 820	28/ 10343	0.214286	0.020296	0.572038	gene-CLDN19;gene-KCNJ2;gene-LOC101790479;gene-MLLT11;gene-RIMS4;gene-SLC4A3	CLDN19;KCNJ2;LOC101790479;MLLT11;RIMS4;SLC4A3
3	GO:0006687	BP	glycosphingolipid metabolic process	3/ 820	8/ 10343	0.375	0.0205455	0.572176	gene-B3GALT1;gene-GBA2;gene-ST8SIA2	B3GALT1;GBA2;ST8SIA2
3	GO:0046579	BP	positive regulation of Ras protein signal transduction	3/ 820	8/ 10343	0.375	0.0205455	0.572176	gene-ABRA;gene-APOA1;gene-RASGEF1A	ABRA;APOA1;RASGEF1A
3	GO:0051057	BP	positive regulation of small GTPase mediated signal transduction	3/ 820	8/ 10343	0.375	0.0205455	0.572176	gene-ABRA;gene-APOA1;gene-RASGEF1A	ABRA;APOA1;RASGEF1A
4	GO:0051216	BP	cartilage development	4/ 820	14/ 10343	0.285714	0.0206376	0.572468	gene-HOXC4;gene-LOC113845281;gene-NOG;gene-ZBTB16	HOXC4;LOC113845281;NOG;ZBTB16
8	GO:0030855	BP	epithelial cell differentiation	8/ 820	44/ 10343	0.181818	0.0207384	0.572999	gene-FRZB;gene-HOXB5;gene-LOC101803787;gene-NR5A2;gene-SIX1;gene-SIX2;gene-SLC9A2;gene-TCF21	FRZB;HOXB5;LOC101803787;NR5A2;SIX1;SIX2;SLC9A2;TCF21
13	GO:0042803	MF	protein homodimerization activity	13/ 820	86/ 10343	0.151163	0.0241666	0.57889	gene-APOA1;gene-CRYAB;gene-DUSP29;gene-EPM2A;gene-GPD1;gene-HAND2;gene-HSPB8;gene-LOC101798440;gene-RRM2;gene-S100A1;gene-TNNC1;gene-TPI1;gene-ZBTB16	APOA1;CRYAB;DUSP29;EPM2A;GPD1;HAND2;HSPB8;LOC101798440;RRM2;S100A1;TNNC1;TPI1;ZBTB16
5	GO:0001667	BP	ameboidal-type cell migration	5/ 820	21/ 10343	0.238095	0.0216206	0.595032	gene-APOA1;gene-HAND2;gene-ISL1;gene-NELL2;gene-PITX2	APOA1;HAND2;ISL1;NELL2;PITX2
35	GO:0007166	BP	cell surface receptor signaling pathway	35/ 820	302/ 10343	0.115894	0.0225661	0.616222	gene-ADGRF5;gene-ADGRL3;gene-APOA1;gene-CCN2;gene-EPM2A;gene-ERBB2;gene-FOS;gene-FRZB;gene-FZD2;gene-FZD7;gene-GCGR;gene-GPR157;gene-HOMER1;gene-HOMER2;gene-HRAS;gene-ISL1;gene-ITGA1;gene-ITGA4;gene-ITGA8;gene-ITGB6;gene-LEF1;gene-LOC101790479;gene-LOC101803787;gene-LOC113841684;gene-LOC119715879;gene-MLLT11;gene-PITX2;gene-RSPO1;gene-RSPO3;gene-SFRP1;gene-SFRP5;gene-SIX1;gene-SOSTDC1;gene-SULF2;…	ADGRF5;ADGRL3;APOA1;CCN2;EPM2A;ERBB2;FOS;FRZB;FZD2;FZD7;GCGR;GPR157;HOMER1;HOMER2;HRAS;ISL1;ITGA1;ITGA4;ITGA8;ITGB6;LEF1;LOC101790479;LOC101803787;LOC113841684;LOC119715879;MLLT11;PITX2;RSPO1;RSPO3;SFRP1;SFRP5;SIX1;SOSTDC1;SULF2;VIPR2
16	GO:0051094	BP	positive regulation of developmental process	16/ 820	115/ 10343	0.13913	0.0232781	0.630755	gene-ALX1;gene-CCN2;gene-FNDC5;gene-FOS;gene-FRZB;gene-ISL1;gene-LOC101796188;gene-LOC101800358;gene-LOC101803787;gene-LOC113840139;gene-MYF6;gene-NELL2;gene-RBM24;gene-S100A1;gene-SIX1;gene-ZBTB16	ALX1;CCN2;FNDC5;FOS;FRZB;ISL1;LOC101796188;LOC101800358;LOC101803787;LOC113840139;MYF6;NELL2;RBM24;S100A1;SIX1;ZBTB16
11	GO:0001664	MF	G protein-coupled receptor binding	11/ 820	72/ 10343	0.152778	0.0280884	0.66071	gene-APELA;gene-CCL20;gene-HOMER1;gene-HOMER2;gene-HSPA8;gene-LOC101790479;gene-LOC101797418;gene-LOC101797591;gene-LOC113841684;gene-NPY;gene-RSPO1	APELA;CCL20;HOMER1;HOMER2;HSPA8;LOC101790479;LOC101797418;LOC101797591;LOC113841684;NPY;RSPO1
30	GO:0032879	BP	regulation of localization	30/ 820	253/ 10343	0.118577	0.0246202	0.664555	gene-APOA1;gene-BIN1;gene-CACNG1;gene-CLDN19;gene-CLIC6;gene-CRYAB;gene-EPM2A;gene-HRAS;gene-ISL1;gene-KCNF1;gene-KCNG1;gene-KCNJ11;gene-KCNJ2;gene-KCNJ4;gene-KCNJ5;gene-KCNJ8;gene-LOC101790838;gene-LOC101796544;gene-LOC101797591;gene-LOC101801311;gene-LOC101803171;gene-PLN;gene-PRKAR1B;gene-RAB3C;gene-RSPO1;gene-SCN3B;gene-SIX1;gene-SNCA;gene-TNNC1;gene-ZIC1	APOA1;BIN1;CACNG1;CLDN19;CLIC6;CRYAB;EPM2A;HRAS;ISL1;KCNF1;KCNG1;KCNJ11;KCNJ2;KCNJ4;KCNJ5;KCNJ8;LOC101790838;LOC101796544;LOC101797591;LOC101801311;LOC101803171;PLN;PRKAR1B;RAB3C;RSPO1;SCN3B;SIX1;SNCA;TNNC1;ZIC1
3	GO:0090741	CC	pigment granule membrane	3/ 820	7/ 10343	0.428571	0.0136354	0.670258	gene-ABCB6;gene-TYR;gene-TYRP1	ABCB6;TYR;TYRP1
3	GO:0033162	CC	melanosome membrane	3/ 820	7/ 10343	0.428571	0.0136354	0.670258	gene-ABCB6;gene-TYR;gene-TYRP1	ABCB6;TYR;TYRP1
3	GO:0043292	CC	contractile fiber	3/ 820	7/ 10343	0.428571	0.0136354	0.670258	gene-LMOD2;gene-LOC119713220;gene-TNNC1	LMOD2;LOC119713220;TNNC1
12	GO:0034702	CC	monoatomic ion channel complex	12/ 820	74/ 10343	0.162162	0.0151151	0.670258	gene-BEST3;gene-CACNG1;gene-CLIC3;gene-CLIC6;gene-GABRB2;gene-HSPA2;gene-KCNF1;gene-KCNG1;gene-KCNJ2;gene-KCNQ3;gene-LOC101801311;gene-SCN3B	BEST3;CACNG1;CLIC3;CLIC6;GABRB2;HSPA2;KCNF1;KCNG1;KCNJ2;KCNQ3;LOC101801311;SCN3B
8	GO:0034703	CC	cation channel complex	8/ 820	42/ 10343	0.190476	0.0158742	0.670258	gene-CACNG1;gene-HSPA2;gene-KCNF1;gene-KCNG1;gene-KCNJ2;gene-KCNQ3;gene-LOC101801311;gene-SCN3B	CACNG1;HSPA2;KCNF1;KCNG1;KCNJ2;KCNQ3;LOC101801311;SCN3B
19	GO:0098797	CC	plasma membrane protein complex	19/ 820	138/ 10343	0.137681	0.0163216	0.670258	gene-ATP6V0D2;gene-CACNG1;gene-CDH1;gene-GJC2;gene-GNG4;gene-HSPA2;gene-ITGA1;gene-ITGA4;gene-ITGA8;gene-KCNF1;gene-KCNG1;gene-KCNJ2;gene-KCNQ3;gene-LOC101790479;gene-LOC101797418;gene-LOC101797591;gene-LOC101801311;gene-LOC119715879;gene-SCN3B	ATP6V0D2;CACNG1;CDH1;GJC2;GNG4;HSPA2;ITGA1;ITGA4;ITGA8;KCNF1;KCNG1;KCNJ2;KCNQ3;LOC101790479;LOC101797418;LOC101797591;LOC101801311;LOC119715879;SCN3B
602	GO:0110165	CC	cellular anatomical entity	602/ 820	7213/ 10343	0.0834604	0.017424	0.670258	gene-AADAC;gene-ABCA5;gene-ABCB6;gene-ABHD6;gene-ACADL;gene-ACER1;gene-ACER3;gene-ACO2;gene-ACSL1;gene-ACTA1;gene-ACTC1;gene-ACTN2;gene-ACVR1C;gene-ADCY2;gene-ADGRF5;gene-ADGRL3;gene-ADRA1B;gene-ADRA1D;gene-ADRB3;gene-ADSL;gene-AGTR2;gene-AK1;gene-ALKBH2;gene-ALX1;gene-APOA1;gene-AQP4;gene-AQP9;gene-ARX;gene-ASB11;gene-ASB5;gene-ASIP;gene-ATG4A;gene-ATP2A2;gene-ATP4A;gene-ATP6V0D2;gene-ATPAF2;gen…	AADAC;ABCA5;ABCB6;ABHD6;ACADL;ACER1;ACER3;ACO2;ACSL1;ACTA1;ACTC1;ACTN2;ACVR1C;ADCY2;ADGRF5;ADGRL3;ADRA1B;ADRA1D;ADRB3;ADSL;AGTR2;AK1;ALKBH2;ALX1;APOA1;AQP4;AQP9;ARX;ASB11;ASB5;ASIP;ATG4A;ATP2A2;ATP4A;ATP6V0D2;ATPAF2;B3GALT1;B4GALNT3;BDNF;BEST3;BIN1;BLVRA;BMP4;BMP5;BTBD1;C1H11orf87;C1QTNF3;C27H1orf116;C5H14orf132;C5H14orf180;CA12;CACNG1;CAMK2A;CAPN3;CASQ2;CAV3;CAVIN4;CCDC85A;CCL20;CCN2;CCN3;CCNB3;…
5	GO:0030175	CC	filopodium	5/ 820	20/ 10343	0.25	0.0175915	0.670258	gene-ACTA1;gene-ACTC1;gene-ACTN2;gene-LOC101796544;gene-SHTN1	ACTA1;ACTC1;ACTN2;LOC101796544;SHTN1
2	GO:0031430	CC	M band	2/ 820	3/ 10343	0.666667	0.0178418	0.670258	gene-LMOD2;gene-SMPX	LMOD2;SMPX
2	GO:0036379	CC	myofilament	2/ 820	3/ 10343	0.666667	0.0178418	0.670258	gene-ACTA1;gene-LMOD2	ACTA1;LMOD2
2	GO:0005865	CC	striated muscle thin filament	2/ 820	3/ 10343	0.666667	0.0178418	0.670258	gene-ACTA1;gene-LMOD2	ACTA1;LMOD2
5	GO:1901136	BP	carbohydrate derivative catabolic process	5/ 820	22/ 10343	0.227273	0.0262047	0.689201	gene-GBA2;gene-GPD1;gene-HPRT1;gene-LOC101798440;gene-LOC119718438	GBA2;GPD1;HPRT1;LOC101798440;LOC119718438
5	GO:0007507	BP	heart development	5/ 820	22/ 10343	0.227273	0.0262047	0.689201	gene-APELA;gene-HAND2;gene-HSPB7;gene-ISL1;gene-LOC101800358	APELA;HAND2;HSPB7;ISL1;LOC101800358
4	GO:0030326	BP	embryonic limb morphogenesis	4/ 820	15/ 10343	0.266667	0.0264171	0.689201	gene-HOXA10;gene-HOXC10;gene-PITX2;gene-TBX4	HOXA10;HOXC10;PITX2;TBX4
4	GO:0090288	BP	negative regulation of cellular response to growth factor stimulus	4/ 820	15/ 10343	0.266667	0.0264171	0.689201	gene-LOC113845281;gene-NOG;gene-SOSTDC1;gene-SULF2	LOC113845281;NOG;SOSTDC1;SULF2
4	GO:0009408	BP	response to heat	4/ 820	15/ 10343	0.266667	0.0264171	0.689201	gene-CRYAB;gene-DNAJA4;gene-HSP90AA1;gene-HSPA2	CRYAB;DNAJA4;HSP90AA1;HSPA2
4	GO:0035113	BP	embryonic appendage morphogenesis	4/ 820	15/ 10343	0.266667	0.0264171	0.689201	gene-HOXA10;gene-HOXC10;gene-PITX2;gene-TBX4	HOXA10;HOXC10;PITX2;TBX4
6	GO:0098858	CC	actin-based cell projection	6/ 820	28/ 10343	0.214286	0.020296	0.710758	gene-ACTA1;gene-ACTC1;gene-ACTN2;gene-LOC101796544;gene-MPP1;gene-SHTN1	ACTA1;ACTC1;ACTN2;LOC101796544;MPP1;SHTN1
3	GO:0034704	CC	calcium channel complex	3/ 820	8/ 10343	0.375	0.0205455	0.710758	gene-CACNG1;gene-HSPA2;gene-LOC101801311	CACNG1;HSPA2;LOC101801311
5	GO:1905360	CC	GTPase complex	5/ 820	21/ 10343	0.238095	0.0216206	0.716658	gene-GNG4;gene-HRAS;gene-LOC101790479;gene-LOC101797418;gene-LOC101797591	GNG4;HRAS;LOC101790479;LOC101797418;LOC101797591
6	GO:0006633	BP	fatty acid biosynthetic process	6/ 820	30/ 10343	0.2	0.0279669	0.724249	gene-ELOVL2;gene-ELOVL6;gene-FA2H;gene-LOC101801566;gene-PTGS2;gene-SCD	ELOVL2;ELOVL6;FA2H;LOC101801566;PTGS2;SCD
3	GO:0046148	BP	pigment biosynthetic process	3/ 820	9/ 10343	0.333333	0.0290307	0.727633	gene-MC1R;gene-TYR;gene-TYRP1	MC1R;TYR;TYRP1
3	GO:0002062	BP	chondrocyte differentiation	3/ 820	9/ 10343	0.333333	0.0290307	0.727633	gene-CCN2;gene-LOC101800358;gene-SIX2	CCN2;LOC101800358;SIX2
3	GO:0030641	BP	regulation of cellular pH	3/ 820	9/ 10343	0.333333	0.0290307	0.727633	gene-ATP6V0D2;gene-SLC4A3;gene-SLC9A2	ATP6V0D2;SLC4A3;SLC9A2
3	GO:0006743	BP	ubiquinone metabolic process	3/ 820	9/ 10343	0.333333	0.0290307	0.727633	gene-COQ10A;gene-COQ8A;gene-UBIAD1	COQ10A;COQ8A;UBIAD1
3	GO:0051453	BP	regulation of intracellular pH	3/ 820	9/ 10343	0.333333	0.0290307	0.727633	gene-ATP6V0D2;gene-SLC4A3;gene-SLC9A2	ATP6V0D2;SLC4A3;SLC9A2
3	GO:0042398	BP	cellular modified amino acid biosynthetic process	3/ 820	9/ 10343	0.333333	0.0290307	0.727633	gene-CKMT1A;gene-CKMT2;gene-GATM	CKMT1A;CKMT2;GATM
3	GO:0006744	BP	ubiquinone biosynthetic process	3/ 820	9/ 10343	0.333333	0.0290307	0.727633	gene-COQ10A;gene-COQ8A;gene-UBIAD1	COQ10A;COQ8A;UBIAD1
3	GO:1901663	BP	quinone biosynthetic process	3/ 820	9/ 10343	0.333333	0.0290307	0.727633	gene-COQ10A;gene-COQ8A;gene-UBIAD1	COQ10A;COQ8A;UBIAD1
3	GO:0034312	BP	diol biosynthetic process	3/ 820	9/ 10343	0.333333	0.0290307	0.727633	gene-ACER1;gene-ACER3;gene-PTS	ACER1;ACER3;PTS
2	GO:0004994	MF	somatostatin receptor activity	2/ 820	4/ 10343	0.5	0.0338148	0.748225	gene-SSTR2;gene-SSTR5	SSTR2;SSTR5
2	GO:0017080	MF	sodium channel regulator activity	2/ 820	4/ 10343	0.5	0.0338148	0.748225	gene-FGF12;gene-SCN3B	FGF12;SCN3B
2	GO:0004396	MF	hexokinase activity	2/ 820	4/ 10343	0.5	0.0338148	0.748225	gene-HK2;gene-LOC101794283	HK2;LOC101794283
2	GO:0043425	MF	bHLH transcription factor binding	2/ 820	4/ 10343	0.5	0.0338148	0.748225	gene-ISL1;gene-MYF6	ISL1;MYF6
14	GO:0005667	CC	transcription regulator complex	14/ 820	97/ 10343	0.14433	0.0233023	0.750334	gene-DHRS7B;gene-E2F8;gene-FOS;gene-HAND2;gene-HOXA10;gene-HOXB9;gene-LOC101803787;gene-LOC113841554;gene-MYF6;gene-NR5A2;gene-PITX2;gene-SIX1;gene-SIX2;gene-ZBTB16	DHRS7B;E2F8;FOS;HAND2;HOXA10;HOXB9;LOC101803787;LOC113841554;MYF6;NR5A2;PITX2;SIX1;SIX2;ZBTB16
202	GO:0065007	BP	biological regulation	202/ 820	2237/ 10343	0.0902995	0.0303779	0.750989	gene-ABRA;gene-ACTA1;gene-ACTC1;gene-ADCY2;gene-ADGRF5;gene-ADGRL3;gene-ADRA1B;gene-ADRA1D;gene-ADRB3;gene-AGTR2;gene-ALX1;gene-APELA;gene-APOA1;gene-ARHGAP28;gene-ASB10;gene-ASB11;gene-ASB15;gene-ASB2;gene-ASB4;gene-ASB5;gene-ASIP;gene-ATP6V0D2;gene-BIN1;gene-CACNG1;gene-CCN2;gene-CCN3;gene-CKMT1A;gene-CLDN19;gene-CLIC6;gene-COBL;gene-CRYAB;gene-DHRS7B;gene-DUSP29;gene-E2F8;gene-EDN3;gene-EEF1A2…	ABRA;ACTA1;ACTC1;ADCY2;ADGRF5;ADGRL3;ADRA1B;ADRA1D;ADRB3;AGTR2;ALX1;APELA;APOA1;ARHGAP28;ASB10;ASB11;ASB15;ASB2;ASB4;ASB5;ASIP;ATP6V0D2;BIN1;CACNG1;CCN2;CCN3;CKMT1A;CLDN19;CLIC6;COBL;CRYAB;DHRS7B;DUSP29;E2F8;EDN3;EEF1A2;EPM2A;ERBB2;ESRRB;FGF12;FGF14;FGF6;FJX1;FNDC5;FOS;FRZB;FXR1;FZD2;FZD7;GABRB2;GAP43;GATA5;GCGR;GLI2;GNG4;GPR157;GPR85;GRB7;GUCY1B1;HAND2;HOMER1;HOMER2;HOXA7;HOXB5;HOXB9;HOXC10;HOXC…
7	GO:1902904	BP	negative regulation of supramolecular fiber organization	7/ 820	39/ 10343	0.179487	0.0316121	0.750989	gene-CRYAB;gene-HSPA8;gene-LMOD2;gene-LMOD3;gene-SSH2;gene-TMOD1;gene-TMOD4	CRYAB;HSPA8;LMOD2;LMOD3;SSH2;TMOD1;TMOD4
6	GO:0002009	BP	morphogenesis of an epithelium	6/ 820	31/ 10343	0.193548	0.0324328	0.750989	gene-FRZB;gene-HAND2;gene-PITX2;gene-SIX1;gene-TBX4;gene-TCF21	FRZB;HAND2;PITX2;SIX1;TBX4;TCF21
4	GO:0033559	BP	unsaturated fatty acid metabolic process	4/ 820	16/ 10343	0.25	0.0330707	0.750989	gene-ELOVL2;gene-ELOVL6;gene-PTGS2;gene-SCD	ELOVL2;ELOVL6;PTGS2;SCD
4	GO:0006099	BP	tricarboxylic acid cycle	4/ 820	16/ 10343	0.25	0.0330707	0.750989	gene-ACO2;gene-CS;gene-IDH2;gene-IDH3A	ACO2;CS;IDH2;IDH3A
4	GO:0030856	BP	regulation of epithelial cell differentiation	4/ 820	16/ 10343	0.25	0.0330707	0.750989	gene-APOA1;gene-FRZB;gene-HOXA7;gene-SIX2	APOA1;FRZB;HOXA7;SIX2
4	GO:0048762	BP	mesenchymal cell differentiation	4/ 820	16/ 10343	0.25	0.0330707	0.750989	gene-FRZB;gene-SIX1;gene-SIX2;gene-TCF21	FRZB;SIX1;SIX2;TCF21
2	GO:0090131	BP	mesenchyme migration	2/ 820	4/ 10343	0.5	0.0338148	0.750989	gene-ACTA1;gene-ACTC1	ACTA1;ACTC1
2	GO:0019320	BP	hexose catabolic process	2/ 820	4/ 10343	0.5	0.0338148	0.750989	gene-GALT;gene-TPI1	GALT;TPI1
2	GO:0060048	BP	cardiac muscle contraction	2/ 820	4/ 10343	0.5	0.0338148	0.750989	gene-MYL3;gene-TNNC1	MYL3;TNNC1
2	GO:0090130	BP	tissue migration	2/ 820	4/ 10343	0.5	0.0338148	0.750989	gene-ACTA1;gene-ACTC1	ACTA1;ACTC1
2	GO:0046512	BP	sphingosine biosynthetic process	2/ 820	4/ 10343	0.5	0.0338148	0.750989	gene-ACER1;gene-ACER3	ACER1;ACER3
2	GO:0060688	BP	regulation of morphogenesis of a branching structure	2/ 820	4/ 10343	0.5	0.0338148	0.750989	gene-SIX1;gene-SIX2	SIX1;SIX2
2	GO:0090103	BP	cochlea morphogenesis	2/ 820	4/ 10343	0.5	0.0338148	0.750989	gene-FRZB;gene-SIX1	FRZB;SIX1
2	GO:1902742	BP	apoptotic process involved in development	2/ 820	4/ 10343	0.5	0.0338148	0.750989	gene-CRYAB;gene-HAND2	CRYAB;HAND2
2	GO:0033273	BP	response to vitamin	2/ 820	4/ 10343	0.5	0.0338148	0.750989	gene-HLCS;gene-POSTN	HLCS;POSTN
2	GO:0014857	BP	regulation of skeletal muscle cell proliferation	2/ 820	4/ 10343	0.5	0.0338148	0.750989	gene-MSTN;gene-SIX1	MSTN;SIX1
2	GO:0035567	BP	non-canonical Wnt signaling pathway	2/ 820	4/ 10343	0.5	0.0338148	0.750989	gene-FRZB;gene-SFRP1	FRZB;SFRP1
2	GO:0021520	BP	spinal cord motor neuron cell fate specification	2/ 820	4/ 10343	0.5	0.0338148	0.750989	gene-HOXC10;gene-ISL1	HOXC10;ISL1
2	GO:0009250	BP	glucan biosynthetic process	2/ 820	4/ 10343	0.5	0.0338148	0.750989	gene-EPM2A;gene-PHKG1	EPM2A;PHKG1
2	GO:0006656	BP	phosphatidylcholine biosynthetic process	2/ 820	4/ 10343	0.5	0.0338148	0.750989	gene-APOA1;gene-DHRS7B	APOA1;DHRS7B
2	GO:0060425	BP	lung morphogenesis	2/ 820	4/ 10343	0.5	0.0338148	0.750989	gene-PITX2;gene-TCF21	PITX2;TCF21
2	GO:0048844	BP	artery morphogenesis	2/ 820	4/ 10343	0.5	0.0338148	0.750989	gene-HAND2;gene-SIX1	HAND2;SIX1
2	GO:0046520	BP	sphingoid biosynthetic process	2/ 820	4/ 10343	0.5	0.0338148	0.750989	gene-ACER1;gene-ACER3	ACER1;ACER3
2	GO:0005978	BP	glycogen biosynthetic process	2/ 820	4/ 10343	0.5	0.0338148	0.750989	gene-EPM2A;gene-PHKG1	EPM2A;PHKG1
2	GO:0019915	BP	lipid storage	2/ 820	4/ 10343	0.5	0.0338148	0.750989	gene-APOA1;gene-CIDEA	APOA1;CIDEA
2	GO:0007286	BP	spermatid development	2/ 820	4/ 10343	0.5	0.0338148	0.750989	gene-HSPA2;gene-KLHL10	HSPA2;KLHL10
2	GO:1905330	BP	regulation of morphogenesis of an epithelium	2/ 820	4/ 10343	0.5	0.0338148	0.750989	gene-SIX1;gene-SIX2	SIX1;SIX2
2	GO:0071480	BP	cellular response to gamma radiation	2/ 820	4/ 10343	0.5	0.0338148	0.750989	gene-CRYAB;gene-HRAS	CRYAB;HRAS
2	GO:0009409	BP	response to cold	2/ 820	4/ 10343	0.5	0.0338148	0.750989	gene-HSP90AA1;gene-HSPA2	HSP90AA1;HSPA2
2	GO:0006641	BP	triglyceride metabolic process	2/ 820	4/ 10343	0.5	0.0338148	0.750989	gene-GK;gene-LPL	GK;LPL
2	GO:0055013	BP	cardiac muscle cell development	2/ 820	4/ 10343	0.5	0.0338148	0.750989	gene-ISL1;gene-PITX2	ISL1;PITX2
2	GO:0060973	BP	cell migration involved in heart development	2/ 820	4/ 10343	0.5	0.0338148	0.750989	gene-HAND2;gene-PITX2	HAND2;PITX2
30	GO:0030054	CC	cell junction	30/ 820	253/ 10343	0.118577	0.0246202	0.770748	gene-ACTN2;gene-CCDC85A;gene-CCN3;gene-CDH1;gene-CLDN19;gene-CNTNAP2;gene-CPLX1;gene-EEF1A2;gene-GABRB2;gene-GAP43;gene-HEPACAM;gene-HOXD4;gene-HRAS;gene-HSPA8;gene-LOC101790479;gene-LOC101796544;gene-LOC101797556;gene-LOC101799421;gene-LOC101802851;gene-LOC113842616;gene-LOC119715879;gene-MPP1;gene-NPY;gene-PACSIN1;gene-PRKAR1B;gene-SMPX;gene-SNCA;gene-SNTB1;gene-TJP3;gene-YWHAG	ACTN2;CCDC85A;CCN3;CDH1;CLDN19;CNTNAP2;CPLX1;EEF1A2;GABRB2;GAP43;HEPACAM;HOXD4;HRAS;HSPA8;LOC101790479;LOC101796544;LOC101797556;LOC101799421;LOC101802851;LOC113842616;LOC119715879;MPP1;NPY;PACSIN1;PRKAR1B;SMPX;SNCA;SNTB1;TJP3;YWHAG
12	GO:0005200	MF	structural constituent of cytoskeleton	12/ 820	82/ 10343	0.146341	0.0365104	0.781139	gene-LOC101802038;gene-LOC101804607;gene-LOC101805041;gene-LOC119713805;gene-LOC119713819;gene-LOC119713826;gene-LOC119713829;gene-LOC119713859;gene-LOC119713893;gene-LOC119713899;gene-NEFL;gene-TUBAL3	LOC101802038;LOC101804607;LOC101805041;LOC119713805;LOC119713819;LOC119713826;LOC119713829;LOC119713859;LOC119713893;LOC119713899;NEFL;TUBAL3
6	GO:0008227	MF	G protein-coupled amine receptor activity	6/ 820	32/ 10343	0.1875	0.0373371	0.781139	gene-ADRA1B;gene-ADRA1D;gene-ADRB3;gene-HRH1;gene-HRH2;gene-LOC101800857	ADRA1B;ADRA1D;ADRB3;HRH1;HRH2;LOC101800857
9	GO:0016614	MF	oxidoreductase activity, acting on CH-OH group of donors	9/ 820	55/ 10343	0.163636	0.0382606	0.781139	gene-EHHADH;gene-GPD1;gene-IDH2;gene-IDH3A;gene-LOC101798440;gene-LOC101799210;gene-LOC101803570;gene-ME3;gene-PTGR1	EHHADH;GPD1;IDH2;IDH3A;LOC101798440;LOC101799210;LOC101803570;ME3;PTGR1
14	GO:0016829	MF	lyase activity	14/ 820	101/ 10343	0.138614	0.0387891	0.781139	gene-ACO2;gene-ADCY2;gene-ADSL;gene-CA12;gene-CA4;gene-EHHADH;gene-GUCY1B1;gene-LOC101801612;gene-LOC101802933;gene-LOC106017702;gene-LOC113841941;gene-LOC119713264;gene-PTS;gene-TPI1	ACO2;ADCY2;ADSL;CA12;CA4;EHHADH;GUCY1B1;LOC101801612;LOC101802933;LOC106017702;LOC113841941;LOC119713264;PTS;TPI1
10	GO:0022834	MF	ligand-gated channel activity	10/ 820	67/ 10343	0.149254	0.0411552	0.781139	gene-CHRND;gene-GABRB2;gene-GRIN3A;gene-KCNJ11;gene-KCNJ2;gene-KCNJ4;gene-KCNJ5;gene-KCNJ8;gene-LOC101803171;gene-P2RX5	CHRND;GABRB2;GRIN3A;KCNJ11;KCNJ2;KCNJ4;KCNJ5;KCNJ8;LOC101803171;P2RX5
10	GO:0015276	MF	ligand-gated monoatomic ion channel activity	10/ 820	67/ 10343	0.149254	0.0411552	0.781139	gene-CHRND;gene-GABRB2;gene-GRIN3A;gene-KCNJ11;gene-KCNJ2;gene-KCNJ4;gene-KCNJ5;gene-KCNJ8;gene-LOC101803171;gene-P2RX5	CHRND;GABRB2;GRIN3A;KCNJ11;KCNJ2;KCNJ4;KCNJ5;KCNJ8;LOC101803171;P2RX5
5	GO:0031072	MF	heat shock protein binding	5/ 820	25/ 10343	0.2	0.0434775	0.781139	gene-APOA1;gene-DNAJA4;gene-HSP90AA1;gene-HSPA8;gene-RNF207	APOA1;DNAJA4;HSP90AA1;HSPA8;RNF207
6	GO:0005254	MF	chloride channel activity	6/ 820	34/ 10343	0.176471	0.0485025	0.781139	gene-BEST3;gene-CLCN1;gene-CLCN4;gene-CLIC3;gene-CLIC6;gene-GABRB2	BEST3;CLCN1;CLCN4;CLIC3;CLIC6;GABRB2
18	GO:0006753	BP	nucleoside phosphate metabolic process	18/ 820	137/ 10343	0.131387	0.0361264	0.787994	gene-ADCY2;gene-ADSL;gene-AK1;gene-AMPD1;gene-AMPD3;gene-ELOVL6;gene-GMPR;gene-HPRT1;gene-HSPA8;gene-LOC101803962;gene-LOC106017702;gene-LOC110353087;gene-NT5C1A;gene-NT5E;gene-PDHX;gene-RRM2;gene-SARM1;gene-UCKL1	ADCY2;ADSL;AK1;AMPD1;AMPD3;ELOVL6;GMPR;HPRT1;HSPA8;LOC101803962;LOC106017702;LOC110353087;NT5C1A;NT5E;PDHX;RRM2;SARM1;UCKL1
5	GO:0046434	BP	organophosphate catabolic process	5/ 820	24/ 10343	0.208333	0.0371186	0.787994	gene-GPD1;gene-HPRT1;gene-LOC101798440;gene-NT5E;gene-SARM1	GPD1;HPRT1;LOC101798440;NT5E;SARM1
3	GO:0060021	BP	roof of mouth development	3/ 820	10/ 10343	0.3	0.0390777	0.787994	gene-HAND2;gene-LOC101803787;gene-TCF21	HAND2;LOC101803787;TCF21
3	GO:0072523	BP	purine-containing compound catabolic process	3/ 820	10/ 10343	0.3	0.0390777	0.787994	gene-HPRT1;gene-LOC101797537;gene-SARM1	HPRT1;LOC101797537;SARM1
3	GO:0009790	BP	embryo development	3/ 820	10/ 10343	0.3	0.0390777	0.787994	gene-LOC101790838;gene-LOC101793805;gene-LOC101800358	LOC101790838;LOC101793805;LOC101800358
3	GO:0007275	BP	multicellular organism development	3/ 820	10/ 10343	0.3	0.0390777	0.787994	gene-LOC101790838;gene-LOC101793805;gene-LOC101800358	LOC101790838;LOC101793805;LOC101800358
3	GO:0006144	BP	purine nucleobase metabolic process	3/ 820	10/ 10343	0.3	0.0390777	0.787994	gene-GMPR;gene-HPRT1;gene-LOC101797537	GMPR;HPRT1;LOC101797537
3	GO:0046470	BP	phosphatidylcholine metabolic process	3/ 820	10/ 10343	0.3	0.0390777	0.787994	gene-APOA1;gene-DHRS7B;gene-LCAT	APOA1;DHRS7B;LCAT
3	GO:1901661	BP	quinone metabolic process	3/ 820	10/ 10343	0.3	0.0390777	0.787994	gene-COQ10A;gene-COQ8A;gene-UBIAD1	COQ10A;COQ8A;UBIAD1
3	GO:0046513	BP	ceramide biosynthetic process	3/ 820	10/ 10343	0.3	0.0390777	0.787994	gene-B3GALT1;gene-LOC101801425;gene-ST8SIA2	B3GALT1;LOC101801425;ST8SIA2
12	GO:0048646	BP	anatomical structure formation involved in morphogenesis	12/ 820	84/ 10343	0.142857	0.0402787	0.787994	gene-BMP4;gene-CCN2;gene-FJX1;gene-HAND2;gene-HOXA7;gene-LMOD2;gene-LOC101803787;gene-LOC113840139;gene-MYF6;gene-SIX1;gene-TBX4;gene-TCF21	BMP4;CCN2;FJX1;HAND2;HOXA7;LMOD2;LOC101803787;LOC113840139;MYF6;SIX1;TBX4;TCF21
7	GO:0031333	BP	negative regulation of protein-containing complex assembly	7/ 820	41/ 10343	0.170732	0.0403277	0.787994	gene-CRYAB;gene-HSPA8;gene-LMOD2;gene-LMOD3;gene-SSH2;gene-TMOD1;gene-TMOD4	CRYAB;HSPA8;LMOD2;LMOD3;SSH2;TMOD1;TMOD4
9	GO:0001932	BP	regulation of protein phosphorylation	9/ 820	56/ 10343	0.160714	0.0405007	0.787994	gene-APOA1;gene-CLDN19;gene-EPM2A;gene-HRAS;gene-HSPA2;gene-ISL1;gene-KLHL31;gene-PRKAR1B;gene-RSPO1	APOA1;CLDN19;EPM2A;HRAS;HSPA2;ISL1;KLHL31;PRKAR1B;RSPO1
4	GO:0009168	BP	purine ribonucleoside monophosphate biosynthetic process	4/ 820	17/ 10343	0.235294	0.0406126	0.787994	gene-ADSL;gene-AMPD1;gene-AMPD3;gene-HPRT1	ADSL;AMPD1;AMPD3;HPRT1
4	GO:0042180	BP	cellular ketone metabolic process	4/ 820	17/ 10343	0.235294	0.0406126	0.787994	gene-COQ10A;gene-COQ8A;gene-TPI1;gene-UBIAD1	COQ10A;COQ8A;TPI1;UBIAD1
4	GO:0009127	BP	purine nucleoside monophosphate biosynthetic process	4/ 820	17/ 10343	0.235294	0.0406126	0.787994	gene-ADSL;gene-AMPD1;gene-AMPD3;gene-HPRT1	ADSL;AMPD1;AMPD3;HPRT1
4	GO:0030510	BP	regulation of BMP signaling pathway	4/ 820	17/ 10343	0.235294	0.0406126	0.787994	gene-LOC101803787;gene-LOC113845281;gene-NOG;gene-SOSTDC1	LOC101803787;LOC113845281;NOG;SOSTDC1
194	GO:0050789	BP	regulation of biological process	194/ 820	2156/ 10343	0.0899814	0.0436857	0.787994	gene-ABRA;gene-ACTA1;gene-ACTC1;gene-ADCY2;gene-ADGRF5;gene-ADGRL3;gene-ADRA1B;gene-ADRA1D;gene-ADRB3;gene-AGTR2;gene-ALX1;gene-APELA;gene-APOA1;gene-ARHGAP28;gene-ASB10;gene-ASB11;gene-ASB15;gene-ASB2;gene-ASB4;gene-ASB5;gene-ASIP;gene-BIN1;gene-CACNG1;gene-CCN2;gene-CCN3;gene-CKMT1A;gene-CLDN19;gene-CLIC6;gene-COBL;gene-CRYAB;gene-DHRS7B;gene-DUSP29;gene-E2F8;gene-EDN3;gene-EEF1A2;gene-EPM2A;ge…	ABRA;ACTA1;ACTC1;ADCY2;ADGRF5;ADGRL3;ADRA1B;ADRA1D;ADRB3;AGTR2;ALX1;APELA;APOA1;ARHGAP28;ASB10;ASB11;ASB15;ASB2;ASB4;ASB5;ASIP;BIN1;CACNG1;CCN2;CCN3;CKMT1A;CLDN19;CLIC6;COBL;CRYAB;DHRS7B;DUSP29;E2F8;EDN3;EEF1A2;EPM2A;ERBB2;ESRRB;FGF12;FGF14;FGF6;FJX1;FNDC5;FOS;FRZB;FXR1;FZD2;FZD7;GABRB2;GAP43;GATA5;GCGR;GLI2;GNG4;GPR157;GPR85;GRB7;GUCY1B1;HAND2;HOMER1;HOMER2;HOXA7;HOXB5;HOXB9;HOXC10;HOXC8;HOXD4;H…
4	GO:0043523	BP	regulation of neuron apoptotic process	4/ 820	18/ 10343	0.222222	0.049047	0.787994	gene-HRAS;gene-ISL1;gene-LOC119714326;gene-SIX1	HRAS;ISL1;LOC119714326;SIX1
4	GO:0035108	BP	limb morphogenesis	4/ 820	18/ 10343	0.222222	0.049047	0.787994	gene-HOXA10;gene-HOXC10;gene-PITX2;gene-TBX4	HOXA10;HOXC10;PITX2;TBX4
4	GO:0035107	BP	appendage morphogenesis	4/ 820	18/ 10343	0.222222	0.049047	0.787994	gene-HOXA10;gene-HOXC10;gene-PITX2;gene-TBX4	HOXA10;HOXC10;PITX2;TBX4
3	GO:0008305	CC	integrin complex	3/ 820	9/ 10343	0.333333	0.0290307	0.884259	gene-ITGA1;gene-ITGA4;gene-ITGA8	ITGA1;ITGA4;ITGA8
2	GO:0043209	CC	myelin sheath	2/ 820	4/ 10343	0.5	0.0338148	0.977162	gene-TSPAN2;gene-YWHAG	TSPAN2;YWHAG
2	GO:0009331	CC	glycerol-3-phosphate dehydrogenase complex	2/ 820	4/ 10343	0.5	0.0338148	0.977162	gene-GPD1;gene-LOC101798440	GPD1;LOC101798440
12	GO:0005911	CC	cell-cell junction	12/ 820	82/ 10343	0.146341	0.0365104	1	gene-CCDC85A;gene-CCN3;gene-CDH1;gene-CLDN19;gene-CNTNAP2;gene-HEPACAM;gene-LOC101796544;gene-LOC101799421;gene-LOC101802851;gene-LOC119715879;gene-MPP1;gene-TJP3	CCDC85A;CCN3;CDH1;CLDN19;CNTNAP2;HEPACAM;LOC101796544;LOC101799421;LOC101802851;LOC119715879;MPP1;TJP3
4	GO:0005834	CC	heterotrimeric G-protein complex	4/ 820	18/ 10343	0.222222	0.049047	1	gene-GNG4;gene-LOC101790479;gene-LOC101797418;gene-LOC101797591	GNG4;LOC101790479;LOC101797418;LOC101797591

## Sheet: KEGG enrichment analysis
Num	Pathway id	Description	Database	Ratio_in_study	Ratio_in_pop	Rich factor	Pvalue	Padjust	First Category	Second Category	Gene_ids	Gene_names
22	map03320	PPAR signaling pathway	KEGG PATHWAY	22/ 1177	73/ 14952	0.30137	2.21527e-08	3.57766e-06	Organismal Systems	Endocrine system	gene-PLIN1|gene-PLIN2|gene-FABP3|gene-FABP2|gene-FABP7|gene-CD36|gene-CPT1B|gene-LPL|gene-SCD|gene-APOA1|gene-ACADL|gene-SLC27A1|gene-LOC101798994|gene-APOC3|gene-ACSL1|gene-LOC101799927|gene-EHHADH|gene-GK|gene-ACSBG2|gene-ME3|gene-PPARG|gene-LOC101792626	PLIN1;PLIN2;FABP3;FABP2;FABP7;CD36;CPT1B;LPL;SCD;APOA1;ACADL;SLC27A1;LOC101798994;APOC3;ACSL1;LOC101799927;EHHADH;GK;ACSBG2;ME3;PPARG;LOC101792626
32	map04261	Adrenergic signaling in cardiomyocytes	KEGG PATHWAY	32/ 1177	138/ 14952	0.231884	2.03856e-08	6.58455e-06	Organismal Systems	Circulatory system	gene-PLN|gene-LOC101798346|gene-TNNC1|gene-LOC101801311|gene-MYL10|gene-CACNB2|gene-ADCY2|gene-ATP2A2|gene-KCNQ1|gene-MYH7B|gene-SCN4B|gene-MYL3|gene-RAPGEF4|gene-ADRB3|gene-CAMK2A|gene-AGTR2|gene-PPP1R1A|gene-TPM3|gene-SCN5A|gene-FXYD2|gene-CACNG1|gene-SLC8A3|gene-LOC101790479|gene-LOC101797591|gene-LOC119714295|gene-PPP2R3B|gene-ACTC1|gene-CACNA1D|gene-ADRA1D|gene-LOC101800857|gene-TNNT2|gene-A…	PLN;LOC101798346;TNNC1;LOC101801311;MYL10;CACNB2;ADCY2;ATP2A2;KCNQ1;MYH7B;SCN4B;MYL3;RAPGEF4;ADRB3;CAMK2A;AGTR2;PPP1R1A;TPM3;SCN5A;FXYD2;CACNG1;SLC8A3;LOC101790479;LOC101797591;LOC119714295;PPP2R3B;ACTC1;CACNA1D;ADRA1D;LOC101800857;TNNT2;ADRA1B
24	map05410	Hypertrophic cardiomyopathy	KEGG PATHWAY	24/ 1177	107/ 14952	0.224299	2.21147e-06	0.000238102	Human Diseases	Cardiovascular disease	gene-TNNC1|gene-MYL10|gene-CACNB2|gene-SNTB1|gene-MYH7B|gene-CAV3|gene-ATP2A2|gene-MYL3|gene-TTN|gene-PRKAG3|gene-ITGB6|gene-ACTC1|gene-TPM3|gene-SGCA|gene-CACNG1|gene-SLC8A3|gene-LOC119714295|gene-LOC101801311|gene-ITGA4|gene-ITGA1|gene-CACNA1D|gene-PRKAB2|gene-TNNT2|gene-ITGA8	TNNC1;MYL10;CACNB2;SNTB1;MYH7B;CAV3;ATP2A2;MYL3;TTN;PRKAG3;ITGB6;ACTC1;TPM3;SGCA;CACNG1;SLC8A3;LOC119714295;LOC101801311;ITGA4;ITGA1;CACNA1D;PRKAB2;TNNT2;ITGA8
19	map04260	Cardiac muscle contraction	KEGG PATHWAY	19/ 1177	79/ 14952	0.240506	8.5033e-06	0.000686641	Organismal Systems	Circulatory system	gene-FXYD2|gene-ATP2A2|gene-CACNG1|gene-LOC119714295|gene-SLC8A3|gene-MYL3|gene-LOC101796027|gene-TNNC1|gene-LOC106020235|gene-LOC101801311|gene-TPM3|gene-MYL10|gene-CACNB2|gene-ACTC1|gene-CACNA1D|gene-CASQ2|gene-MYH7B|gene-TNNT2|gene-TRDN	FXYD2;ATP2A2;CACNG1;LOC119714295;SLC8A3;MYL3;LOC101796027;TNNC1;LOC106020235;LOC101801311;TPM3;MYL10;CACNB2;ACTC1;CACNA1D;CASQ2;MYH7B;TNNT2;TRDN
44	map04020	Calcium signaling pathway	KEGG PATHWAY	44/ 1177	295/ 14952	0.149153	2.85485e-05	0.00153686	Environmental Information Processing	Signal transduction	gene-PLN|gene-HGF|gene-FGFR4|gene-CXCR4|gene-TNNC2|gene-TNNC1|gene-GRIN3A|gene-LOC101790479|gene-PDE1A|gene-PDE1C|gene-ADCY2|gene-ATP2A2|gene-PHKG1|gene-FGF4|gene-ADRB3|gene-CAMK2A|gene-PHKA1|gene-SLC25A4|gene-RET|gene-HRH2|gene-CASQ2|gene-HRH1|gene-FGF6|gene-EGF|gene-RYR3|gene-PLCD4|gene-LOC101805249|gene-FGF14|gene-P2RX5|gene-FGF12|gene-SLC8A3|gene-LOC101796027|gene-LOC101801311|gene-MYLK3|gene…	PLN;HGF;FGFR4;CXCR4;TNNC2;TNNC1;GRIN3A;LOC101790479;PDE1A;PDE1C;ADCY2;ATP2A2;PHKG1;FGF4;ADRB3;CAMK2A;PHKA1;SLC25A4;RET;HRH2;CASQ2;HRH1;FGF6;EGF;RYR3;PLCD4;LOC101805249;FGF14;P2RX5;FGF12;SLC8A3;LOC101796027;LOC101801311;MYLK3;MYLK2;MYLK4;CACNA1E;CACNA1D;ADRA1D;ERBB4;LOC101800857;TRDN;ADRA1B;ERBB2
25	map05414	Dilated cardiomyopathy	KEGG PATHWAY	25/ 1177	130/ 14952	0.192308	2.42733e-05	0.00156806	Human Diseases	Cardiovascular disease	gene-PLN|gene-TNNC1|gene-MYL10|gene-CACNB2|gene-SNTB1|gene-ADCY2|gene-MYH7B|gene-CAV3|gene-ATP2A2|gene-MYL3|gene-ADRB3|gene-TTN|gene-ITGB6|gene-ITGA1|gene-TPM3|gene-SGCA|gene-CACNG1|gene-SLC8A3|gene-LOC119714295|gene-LOC101801311|gene-ITGA4|gene-ACTC1|gene-CACNA1D|gene-TNNT2|gene-ITGA8	PLN;TNNC1;MYL10;CACNB2;SNTB1;ADCY2;MYH7B;CAV3;ATP2A2;MYL3;ADRB3;TTN;ITGB6;ITGA1;TPM3;SGCA;CACNG1;SLC8A3;LOC119714295;LOC101801311;ITGA4;ACTC1;CACNA1D;TNNT2;ITGA8
12	map00260	Glycine, serine and threonine metabolism	KEGG PATHWAY	12/ 1177	41/ 14952	0.292683	4.93391e-05	0.00227665	Metabolism	Amino acid metabolism	gene-LOC101802992|gene-CTH|gene-PGAM1|gene-SARDH|gene-GATM|gene-LOC101792066|gene-LOC101792268|gene-LOC101802407|gene-GNMT|gene-PSPH|gene-BPGM|gene-GAMT	LOC101802992;CTH;PGAM1;SARDH;GATM;LOC101792066;LOC101792268;LOC101802407;GNMT;PSPH;BPGM;GAMT
7	map00910	Nitrogen metabolism	KEGG PATHWAY	7/ 1177	20/ 14952	0.35	0.000571573	0.0205131	Metabolism	Energy metabolism	gene-LOC101801612|gene-CA12|gene-LOC113840251|gene-CA4|gene-LOC101794703|gene-LOC101802933|gene-LOC119713264	LOC101801612;CA12;LOC113840251;CA4;LOC101794703;LOC101802933;LOC119713264
26	map04022	cGMP-PKG signaling pathway	KEGG PATHWAY	26/ 1177	166/ 14952	0.156627	0.000553951	0.0223658	Environmental Information Processing	Signal transduction	gene-PLN|gene-LOC101798346|gene-LOC101797591|gene-IRAG1|gene-LOC101790479|gene-ADCY2|gene-ATP2A2|gene-FXYD2|gene-ADRB3|gene-GUCY1B1|gene-SLC25A4|gene-KCNJ8|gene-PRKG1|gene-TRPC6|gene-GTF2IRD1|gene-LOC101805249|gene-SLC8A3|gene-LOC101801311|gene-MYLK3|gene-MYLK2|gene-MYLK4|gene-CACNA1D|gene-ADRA1D|gene-LOC101800857|gene-MYH7B|gene-ADRA1B	PLN;LOC101798346;LOC101797591;IRAG1;LOC101790479;ADCY2;ATP2A2;FXYD2;ADRB3;GUCY1B1;SLC25A4;KCNJ8;PRKG1;TRPC6;GTF2IRD1;LOC101805249;SLC8A3;LOC101801311;MYLK3;MYLK2;MYLK4;CACNA1D;ADRA1D;LOC101800857;MYH7B;ADRA1B
12	map04923	Regulation of lipolysis in adipocytes	KEGG PATHWAY	12/ 1177	55/ 14952	0.218182	0.000981397	0.0288174	Organismal Systems	Endocrine system	gene-PLIN1|gene-CIDEC|gene-LOC101800857|gene-LOC101802708|gene-PNPLA2|gene-PRKG1|gene-ADRB3|gene-LOC101797591|gene-LOC101792626|gene-ADCY2|gene-NPY|gene-PTGS2	PLIN1;CIDEC;LOC101800857;LOC101802708;PNPLA2;PRKG1;ADRB3;LOC101797591;LOC101792626;ADCY2;NPY;PTGS2
17	map05412	Arrhythmogenic right ventricular cardiomyopathy	KEGG PATHWAY	17/ 1177	94/ 14952	0.180851	0.000969844	0.031326	Human Diseases	Cardiovascular disease	gene-CAV3|gene-CTNNA3|gene-CACNG1|gene-ITGA8|gene-SLC8A3|gene-LEF1|gene-LOC101801311|gene-ITGA4|gene-SNTB1|gene-SGCA|gene-CACNB2|gene-ITGA1|gene-CACNA1D|gene-ITGB6|gene-ATP2A2|gene-ACTN2|gene-TCF7	CAV3;CTNNA3;CACNG1;ITGA8;SLC8A3;LEF1;LOC101801311;ITGA4;SNTB1;SGCA;CACNB2;ITGA1;CACNA1D;ITGB6;ATP2A2;ACTN2;TCF7
21	map04371	Apelin signaling pathway	KEGG PATHWAY	21/ 1177	133/ 14952	0.157895	0.00163316	0.0439591	Environmental Information Processing	Signal transduction	gene-PLIN1|gene-LOC106019797|gene-CCN2|gene-CDH1|gene-SLC8A3|gene-MYL3|gene-PRKAG3|gene-LOC101797591|gene-GNG4|gene-PRKAB2|gene-MYLK3|gene-MYL10|gene-MYLK4|gene-EGR1|gene-RYR3|gene-HRAS|gene-ADCY2|gene-LOC101790479|gene-MYLK2|gene-APELA|gene-LOC101803787	PLIN1;LOC106019797;CCN2;CDH1;SLC8A3;MYL3;PRKAG3;LOC101797591;GNG4;PRKAB2;MYLK3;MYL10;MYLK4;EGR1;RYR3;HRAS;ADCY2;LOC101790479;MYLK2;APELA;LOC101803787
17	map04916	Melanogenesis	KEGG PATHWAY	17/ 1177	100/ 14952	0.17	0.00195987	0.0486951	Organismal Systems	Endocrine system	gene-ASIP|gene-LOC101805249|gene-TYR|gene-LOC101798346|gene-LEF1|gene-LOC101797591|gene-CAMK2A|gene-LOC101790479|gene-FZD9|gene-FZD8|gene-HRAS|gene-ADCY2|gene-FZD7|gene-FZD2|gene-MC1R|gene-TYRP1|gene-TCF7	ASIP;LOC101805249;TYR;LOC101798346;LEF1;LOC101797591;CAMK2A;LOC101790479;FZD9;FZD8;HRAS;ADCY2;FZD7;FZD2;MC1R;TYRP1;TCF7
13	map05217	Basal cell carcinoma	KEGG PATHWAY	13/ 1177	68/ 14952	0.191176	0.00221728	0.0511557	Human Diseases	Cancer: specific types	gene-LOC101794667|gene-SHH|gene-APC2|gene-LEF1|gene-PTCH2|gene-GLI2|gene-GLI1|gene-FZD9|gene-FZD8|gene-FZD7|gene-FZD2|gene-BMP4|gene-TCF7	LOC101794667;SHH;APC2;LEF1;PTCH2;GLI2;GLI1;FZD9;FZD8;FZD7;FZD2;BMP4;TCF7
15	map04922	Glucagon signaling pathway	KEGG PATHWAY	15/ 1177	85/ 14952	0.176471	0.00242225	0.0521591	Organismal Systems	Endocrine system	gene-LOC101799210|gene-LOC101802994|gene-PKM|gene-LOC101798346|gene-PHKG1|gene-PGAM1|gene-GCGR|gene-CAMK2A|gene-LOC101804261|gene-PRKAB2|gene-PHKA1|gene-PRKAG3|gene-ADCY2|gene-LOC101790479|gene-CPT1B	LOC101799210;LOC101802994;PKM;LOC101798346;PHKG1;PGAM1;GCGR;CAMK2A;LOC101804261;PRKAB2;PHKA1;PRKAG3;ADCY2;LOC101790479;CPT1B
11	map00010	Glycolysis / Gluconeogenesis	KEGG PATHWAY	11/ 1177	55/ 14952	0.2	0.0032776	0.0661666	Metabolism	Carbohydrate metabolism	gene-LOC101799210|gene-LOC101802994|gene-PKM|gene-PGAM1|gene-LOC101794283|gene-TPI1|gene-PGM1|gene-LOC101804261|gene-HK2|gene-BPGM|gene-GAPDH	LOC101799210;LOC101802994;PKM;PGAM1;LOC101794283;TPI1;PGM1;LOC101804261;HK2;BPGM;GAPDH
23	map04921	Oxytocin signaling pathway	KEGG PATHWAY	23/ 1177	163/ 14952	0.141104	0.00444482	0.0797598	Organismal Systems	Endocrine system	gene-LOC101801311|gene-LOC101794396|gene-LOC101790479|gene-CACNB2|gene-ADCY2|gene-FOS|gene-GUCY1B1|gene-CAMK2A|gene-MYLK2|gene-RYR3|gene-KCNJ4|gene-KCNJ5|gene-KCNJ2|gene-PRKAG3|gene-HRAS|gene-CACNG1|gene-LOC101797591|gene-MYLK3|gene-LOC101803171|gene-MYLK4|gene-CACNA1D|gene-PRKAB2|gene-PTGS2	LOC101801311;LOC101794396;LOC101790479;CACNB2;ADCY2;FOS;GUCY1B1;CAMK2A;MYLK2;RYR3;KCNJ4;KCNJ5;KCNJ2;PRKAG3;HRAS;CACNG1;LOC101797591;MYLK3;LOC101803171;MYLK4;CACNA1D;PRKAB2;PTGS2
11	map05230	Central carbon metabolism in cancer	KEGG PATHWAY	11/ 1177	58/ 14952	0.189655	0.00502443	0.0811445	Human Diseases	Cancer: overview	gene-LOC101799210|gene-PKM|gene-PGAM1|gene-HK2|gene-SLC16A3|gene-LOC101794283|gene-TIGAR|gene-IDH2|gene-RET|gene-HRAS|gene-ERBB2	LOC101799210;PKM;PGAM1;HK2;SLC16A3;LOC101794283;TIGAR;IDH2;RET;HRAS;ERBB2
3	map00400	Phenylalanine, tyrosine and tryptophan biosynthesis	KEGG PATHWAY	3/ 1177	5/ 14952	0.6	0.00431116	0.0819121	Metabolism	Amino acid metabolism	gene-PAH|gene-GOT2|gene-GOT1	PAH;GOT2;GOT1
8	map05216	Thyroid cancer	KEGG PATHWAY	8/ 1177	35/ 14952	0.228571	0.00497552	0.0845838	Human Diseases	Cancer: specific types	gene-CDH1|gene-LEF1|gene-LOC119714295|gene-PPARG|gene-TPM3|gene-RET|gene-HRAS|gene-TCF7	CDH1;LEF1;LOC119714295;PPARG;TPM3;RET;HRAS;TCF7
5	map00360	Phenylalanine metabolism	KEGG PATHWAY	5/ 1177	16/ 14952	0.3125	0.00627808	0.0965629	Metabolism	Amino acid metabolism	gene-LOC101792268|gene-PAH|gene-LOC101792066|gene-GOT1|gene-GOT2	LOC101792268;PAH;LOC101792066;GOT1;GOT2
33	map04814	Motor proteins	KEGG PATHWAY	33/ 1177	272/ 14952	0.121324	0.00850298	0.109858	Cellular Processes	Cell motility	gene-LOC101802071|gene-TNNC2|gene-TNNC1|gene-MYO18B|gene-KIF23|gene-MYL10|gene-LOC101789623|gene-MYH7B|gene-TUBAL3|gene-LOC101804607|gene-LOC119713220|gene-MYL3|gene-MYL1|gene-TNNI2|gene-LOC101802038|gene-LOC110353953|gene-DNAH3|gene-LOC101795371|gene-LOC101790909|gene-LOC101797743|gene-LOC101796474|gene-TPM3|gene-TUBB3|gene-LOC113840455|gene-LOC101805041|gene-LOC119713218|gene-LOC113840832|gene-…	LOC101802071;TNNC2;TNNC1;MYO18B;KIF23;MYL10;LOC101789623;MYH7B;TUBAL3;LOC101804607;LOC119713220;MYL3;MYL1;TNNI2;LOC101802038;LOC110353953;DNAH3;LOC101795371;LOC101790909;LOC101797743;LOC101796474;TPM3;TUBB3;LOC113840455;LOC101805041;LOC119713218;LOC113840832;LOC119714295;ACTA1;TNNI1;ACTC1;TNNT2;TNNT3
13	map04727	GABAergic synapse	KEGG PATHWAY	13/ 1177	79/ 14952	0.164557	0.00836911	0.112634	Organismal Systems	Nervous system	gene-GPHN|gene-GABRA3|gene-GABRA6|gene-GABRB2|gene-LOC101794703|gene-LOC101801311|gene-LOC101797591|gene-GABRA2|gene-CACNA1D|gene-ADCY2|gene-GNG4|gene-SLC38A3|gene-SLC6A1	GPHN;GABRA3;GABRA6;GABRB2;LOC101794703;LOC101801311;LOC101797591;GABRA2;CACNA1D;ADCY2;GNG4;SLC38A3;SLC6A1
19	map04270	Vascular smooth muscle contraction	KEGG PATHWAY	19/ 1177	133/ 14952	0.142857	0.00805836	0.113167	Organismal Systems	Circulatory system	gene-CALD1|gene-LOC101802071|gene-PRKCQ|gene-RAMP1|gene-PRKG1|gene-LOC101801311|gene-GUCY1B1|gene-IRAG1|gene-LOC101794396|gene-MYLK3|gene-LOC101790479|gene-MYLK4|gene-LOC101790909|gene-CACNA1D|gene-ADRA1D|gene-ADCY2|gene-MYLK2|gene-EDN3|gene-ADRA1B	CALD1;LOC101802071;PRKCQ;RAMP1;PRKG1;LOC101801311;GUCY1B1;IRAG1;LOC101794396;MYLK3;LOC101790479;MYLK4;LOC101790909;CACNA1D;ADRA1D;ADCY2;MYLK2;EDN3;ADRA1B
17	map04724	Glutamatergic synapse	KEGG PATHWAY	17/ 1177	114/ 14952	0.149123	0.00776716	0.114036	Organismal Systems	Nervous system	gene-LZTS3|gene-SLC1A2|gene-HOMER1|gene-HOMER2|gene-LOC113841684|gene-LOC101797591|gene-GRIN3A|gene-LOC101794396|gene-LOC101789766|gene-LOC101790479|gene-LOC101794703|gene-GRM7|gene-CACNA1D|gene-ADCY2|gene-GNG4|gene-SLC38A3|gene-LOC101804150	LZTS3;SLC1A2;HOMER1;HOMER2;LOC113841684;LOC101797591;GRIN3A;LOC101794396;LOC101789766;LOC101790479;LOC101794703;GRM7;CACNA1D;ADCY2;GNG4;SLC38A3;LOC101804150
19	map00230	Purine metabolism	KEGG PATHWAY	19/ 1177	136/ 14952	0.139706	0.0101682	0.12632	Metabolism	Nucleotide metabolism	gene-PDE1A|gene-NT5C1A|gene-PDE4C|gene-ADSL|gene-RRM2|gene-LOC101797537|gene-PDE1C|gene-PDE7B|gene-GUCY1B1|gene-LOC106020320|gene-PGM1|gene-NT5E|gene-GMPR|gene-AMPD1|gene-AMPD3|gene-ADCY2|gene-LOC101803962|gene-AK1|gene-HPRT1	PDE1A;NT5C1A;PDE4C;ADSL;RRM2;LOC101797537;PDE1C;PDE7B;GUCY1B1;LOC106020320;PGM1;NT5E;GMPR;AMPD1;AMPD3;ADCY2;LOC101803962;AK1;HPRT1
21	map05226	Gastric cancer	KEGG PATHWAY	21/ 1177	157/ 14952	0.133758	0.0115511	0.138186	Human Diseases	Cancer: specific types	gene-FGF14|gene-CTNNA3|gene-HGF|gene-FGF6|gene-CDH1|gene-FGF4|gene-LEF1|gene-APC2|gene-EGF|gene-CDKN2B|gene-FGF12|gene-SHH|gene-FZD9|gene-FZD8|gene-ERBB2|gene-HRAS|gene-E2F2|gene-FZD7|gene-TCF7|gene-LOC101803787|gene-FZD2	FGF14;CTNNA3;HGF;FGF6;CDH1;FGF4;LEF1;APC2;EGF;CDKN2B;FGF12;SHH;FZD9;FZD8;ERBB2;HRAS;E2F2;FZD7;TCF7;LOC101803787;FZD2
7	map00051	Fructose and mannose metabolism	KEGG PATHWAY	7/ 1177	33/ 14952	0.212121	0.0128112	0.147787	Metabolism	Carbohydrate metabolism	gene-LOC101802994|gene-PMM1|gene-HK2|gene-LOC101794283|gene-TPI1|gene-LOC101804261|gene-TIGAR	LOC101802994;PMM1;HK2;LOC101794283;TPI1;LOC101804261;TIGAR
23	map04360	Axon guidance	KEGG PATHWAY	23/ 1177	179/ 14952	0.128492	0.0134571	0.149885	Organismal Systems	Development and regeneration	gene-CXCR4|gene-SLIT1|gene-LOC101795858|gene-SEMA4D|gene-CAMK2A|gene-EPHA3|gene-EPHA7|gene-SEMA5B|gene-SEMA5A|gene-LOC119713904|gene-LOC101795371|gene-TRPC4|gene-ABLIM2|gene-TRPC6|gene-SSH2|gene-PLXNA2|gene-LOC101805096|gene-HRAS|gene-NTNG2|gene-SEMA6B|gene-SHH|gene-SEMA6D|gene-LOC101797591	CXCR4;SLIT1;LOC101795858;SEMA4D;CAMK2A;EPHA3;EPHA7;SEMA5B;SEMA5A;LOC119713904;LOC101795371;TRPC4;ABLIM2;TRPC6;SSH2;PLXNA2;LOC101805096;HRAS;NTNG2;SEMA6B;SHH;SEMA6D;LOC101797591
13	map04971	Gastric acid secretion	KEGG PATHWAY	13/ 1177	85/ 14952	0.152941	0.0151709	0.16334	Organismal Systems	Digestive system	gene-KCNQ1|gene-MYLK2|gene-HRH2|gene-SSTR2|gene-LOC101797591|gene-LOC101796544|gene-MYLK3|gene-LOC101790479|gene-MYLK4|gene-ADCY2|gene-ATP4A|gene-CAMK2A|gene-KCNJ2	KCNQ1;MYLK2;HRH2;SSTR2;LOC101797591;LOC101796544;MYLK3;LOC101790479;MYLK4;ADCY2;ATP4A;CAMK2A;KCNJ2
13	map05032	Morphine addiction	KEGG PATHWAY	13/ 1177	85/ 14952	0.152941	0.0151709	0.16334	Human Diseases	Substance dependence	gene-GABRA2|gene-GABRA3|gene-PDE4C|gene-GABRA6|gene-GABRB2|gene-PDE1C|gene-PDE7B|gene-OPRM1|gene-LOC101797591|gene-PDE1A|gene-KCNJ5|gene-ADCY2|gene-GNG4	GABRA2;GABRA3;PDE4C;GABRA6;GABRB2;PDE1C;PDE7B;OPRM1;LOC101797591;PDE1A;KCNJ5;ADCY2;GNG4
11	map04924	Renin secretion	KEGG PATHWAY	11/ 1177	68/ 14952	0.161765	0.016525	0.1668	Organismal Systems	Endocrine system	gene-EDN3|gene-CACNA1D|gene-ADRB3|gene-LOC101801311|gene-GUCY1B1|gene-LOC101797591|gene-LOC101790479|gene-PDE1A|gene-PDE1C|gene-LOC101800857|gene-KCNJ2	EDN3;CACNA1D;ADRB3;LOC101801311;GUCY1B1;LOC101797591;LOC101790479;PDE1A;PDE1C;LOC101800857;KCNJ2
15	map04725	Cholinergic synapse	KEGG PATHWAY	15/ 1177	106/ 14952	0.141509	0.0187353	0.183379	Organismal Systems	Nervous system	gene-KCNQ1|gene-LOC101798346|gene-LOC101790479|gene-HRAS|gene-LOC101801311|gene-LOC101797591|gene-CAMK2A|gene-KCNQ3|gene-LOC101803171|gene-CACNA1D|gene-KCNJ4|gene-ADCY2|gene-GNG4|gene-FOS|gene-KCNJ2	KCNQ1;LOC101798346;LOC101790479;HRAS;LOC101801311;LOC101797591;CAMK2A;KCNQ3;LOC101803171;CACNA1D;KCNJ4;ADCY2;GNG4;FOS;KCNJ2
13	map04540	Gap junction	KEGG PATHWAY	13/ 1177	90/ 14952	0.144444	0.0235315	0.223549	Cellular Processes	Cellular community - eukaryotes	gene-LOC101805041|gene-LOC101804607|gene-EGF|gene-PRKG1|gene-ADRB3|gene-LOC101797591|gene-GUCY1B1|gene-LOC101802038|gene-TUBB3|gene-LOC101790479|gene-HRAS|gene-ADCY2|gene-TUBAL3	LOC101805041;LOC101804607;EGF;PRKG1;ADRB3;LOC101797591;GUCY1B1;LOC101802038;TUBB3;LOC101790479;HRAS;ADCY2;TUBAL3
8	map00330	Arginine and proline metabolism	KEGG PATHWAY	8/ 1177	46/ 14952	0.173913	0.0256819	0.237007	Metabolism	Amino acid metabolism	gene-CARNS1|gene-GOT2|gene-GOT1|gene-GATM|gene-CKMT1A|gene-CKMT2|gene-LOC101797923|gene-GAMT	CARNS1;GOT2;GOT1;GATM;CKMT1A;CKMT2;LOC101797923;GAMT
22	map05207	Chemical carcinogenesis - receptor activation	KEGG PATHWAY	22/ 1177	183/ 14952	0.120219	0.0305119	0.273759	Human Diseases	Cancer: overview	gene-LOC101798346|gene-HSP90AA1|gene-LOC101801311|gene-ADRB3|gene-ADCY2|gene-ESR1|gene-FOS|gene-EGF|gene-MGST1|gene-MGST2|gene-FGF6|gene-FGF4|gene-HRAS|gene-LOC101790722|gene-LOC101797138|gene-EPHX4|gene-EPHX2|gene-FGF14|gene-FGF12|gene-LOC101797591|gene-CACNA1D|gene-LOC101800857	LOC101798346;HSP90AA1;LOC101801311;ADRB3;ADCY2;ESR1;FOS;EGF;MGST1;MGST2;FGF6;FGF4;HRAS;LOC101790722;LOC101797138;EPHX4;EPHX2;FGF14;FGF12;LOC101797591;CACNA1D;LOC101800857
8	map00480	Glutathione metabolism	KEGG PATHWAY	8/ 1177	48/ 14952	0.166667	0.0323626	0.282517	Metabolism	Metabolism of other amino acids	gene-CHAC1|gene-GPX4|gene-MGST1|gene-MGST2|gene-RRM2|gene-IDH2|gene-PRDX6|gene-LOC101797138	CHAC1;GPX4;MGST1;MGST2;RRM2;IDH2;PRDX6;LOC101797138
53	map05200	Pathways in cancer	KEGG PATHWAY	53/ 1177	524/ 14952	0.101145	0.0350149	0.282746	Human Diseases	Cancer: overview	gene-HGF|gene-LOC101797613|gene-FGFR4|gene-PTCH2|gene-CXCR4|gene-HSP90AA1|gene-HRAS|gene-EGF|gene-LOC101790479|gene-ADCY2|gene-ESR1|gene-COL4A5|gene-FOS|gene-ALK|gene-TCF7|gene-CDH1|gene-MGST1|gene-GLI2|gene-GLI1|gene-MGST2|gene-CAMK2A|gene-RET|gene-GNG4|gene-LOC101803787|gene-CEBPA|gene-BMP4|gene-FGF14|gene-FGF6|gene-FGF4|gene-LEF1|gene-E2F2|gene-CCNA2|gene-LOC101797138|gene-LOC101805249|gene-LO…	HGF;LOC101797613;FGFR4;PTCH2;CXCR4;HSP90AA1;HRAS;EGF;LOC101790479;ADCY2;ESR1;COL4A5;FOS;ALK;TCF7;CDH1;MGST1;GLI2;GLI1;MGST2;CAMK2A;RET;GNG4;LOC101803787;CEBPA;BMP4;FGF14;FGF6;FGF4;LEF1;E2F2;CCNA2;LOC101797138;LOC101805249;LOC101794667;CTNNA3;SHH;APC2;FGF12;TPM3;LOC119714295;IFNGR2;COL4A6;LOC101797591;PPARG;CDKN2B;FZD9;FZD8;ZBTB16;FZD7;FZD2;PTGS2;ERBB2
41	map04080	Neuroactive ligand-receptor interaction	KEGG PATHWAY	41/ 1177	390/ 14952	0.105128	0.0349109	0.289134	Environmental Information Processing	Signaling molecules and interaction	gene-GRM7|gene-HRH2|gene-HRH1|gene-SSTR5|gene-SSTR2|gene-GRIN3A|gene-LEPR|gene-LOC101796234|gene-RXFP1|gene-MC5R|gene-P2RY1|gene-GABRB2|gene-CHRNA1|gene-ADRB3|gene-NPY|gene-APELA|gene-UTS2B|gene-P2RY2|gene-CHRND|gene-LOC106016377|gene-GCGR|gene-AGTR2|gene-NPY4R2|gene-S1PR3|gene-GABRA3|gene-EDN3|gene-LOC101805249|gene-MC1R|gene-GHR|gene-TSPO2|gene-GABRA2|gene-P2RX5|gene-GABRA6|gene-LOC119713152|ge…	GRM7;HRH2;HRH1;SSTR5;SSTR2;GRIN3A;LEPR;LOC101796234;RXFP1;MC5R;P2RY1;GABRB2;CHRNA1;ADRB3;NPY;APELA;UTS2B;P2RY2;CHRND;LOC106016377;GCGR;AGTR2;NPY4R2;S1PR3;GABRA3;EDN3;LOC101805249;MC1R;GHR;TSPO2;GABRA2;P2RX5;GABRA6;LOC119713152;CHRNG;VIPR2;OPRM1;NPFFR1;ADRA1D;LOC101800857;ADRA1B
13	map04512	ECM-receptor interaction	KEGG PATHWAY	13/ 1177	95/ 14952	0.136842	0.0348973	0.296627	Environmental Information Processing	Signaling molecules and interaction	gene-LOC101797613|gene-RELN|gene-COL4A6|gene-FREM2|gene-COL4A5|gene-CD36|gene-VTN|gene-ITGA1|gene-ITGB6|gene-LOC101803344|gene-FRAS1|gene-ITGA4|gene-ITGA8	LOC101797613;RELN;COL4A6;FREM2;COL4A5;CD36;VTN;ITGA1;ITGB6;LOC101803344;FRAS1;ITGA4;ITGA8
16	map04915	Estrogen signaling pathway	KEGG PATHWAY	16/ 1177	127/ 14952	0.125984	0.0410259	0.315509	Organismal Systems	Endocrine system	gene-LOC101798346|gene-LOC101795107|gene-HRAS|gene-HSP90AA1|gene-OPRM1|gene-LOC101797591|gene-LOC101794169|gene-LOC101790479|gene-HSPA8|gene-LOC101795309|gene-KCNJ5|gene-ADCY2|gene-LOC101793057|gene-FOS|gene-ESR1|gene-HSPA2	LOC101798346;LOC101795107;HRAS;HSP90AA1;OPRM1;LOC101797591;LOC101794169;LOC101790479;HSPA8;LOC101795309;KCNJ5;ADCY2;LOC101793057;FOS;ESR1;HSPA2
8	map00270	Cysteine and methionine metabolism	KEGG PATHWAY	8/ 1177	50/ 14952	0.16	0.0401387	0.316215	Metabolism	Amino acid metabolism	gene-LOC101799210|gene-LOC119716576|gene-GOT2|gene-GOT1|gene-CTH|gene-LOC101802407|gene-GNMT|gene-LOC101790524	LOC101799210;LOC119716576;GOT2;GOT1;CTH;LOC101802407;GNMT;LOC101790524
26	map04810	Regulation of actin cytoskeleton	KEGG PATHWAY	26/ 1177	234/ 14952	0.111111	0.0467539	0.351198	Cellular Processes	Cell motility	gene-FGFR4|gene-CXCR4|gene-SSH2|gene-LOC101796544|gene-ACTR3B|gene-MYL10|gene-LOC101802071|gene-FGF4|gene-LOC101799932|gene-LOC101795371|gene-ITGA4|gene-ITGB6|gene-FGF6|gene-EGF|gene-LOC101790909|gene-HRAS|gene-SPATA13|gene-FGF14|gene-APC2|gene-FGF12|gene-MYLK3|gene-MYLK2|gene-MYLK4|gene-ITGA1|gene-RGCC|gene-ITGA8	FGFR4;CXCR4;SSH2;LOC101796544;ACTR3B;MYL10;LOC101802071;FGF4;LOC101799932;LOC101795371;ITGA4;ITGB6;FGF6;EGF;LOC101790909;HRAS;SPATA13;FGF14;APC2;FGF12;MYLK3;MYLK2;MYLK4;ITGA1;RGCC;ITGA8
7	map04930	Type II diabetes mellitus	KEGG PATHWAY	7/ 1177	44/ 14952	0.159091	0.0544791	0.382538	Human Diseases	Endocrine and metabolic disease	gene-PKM|gene-LOC101794283|gene-HK2|gene-CACNA1E|gene-CACNA1D|gene-MAFA|gene-KCNJ11	PKM;LOC101794283;HK2;CACNA1E;CACNA1D;MAFA;KCNJ11
6	map01040	Biosynthesis of unsaturated fatty acids	KEGG PATHWAY	6/ 1177	35/ 14952	0.171429	0.053327	0.382769	Metabolism	Lipid metabolism	gene-ELOVL2|gene-ELOVL6|gene-LOC110353087|gene-LOC101801566|gene-SCD|gene-TECR	ELOVL2;ELOVL6;LOC110353087;LOC101801566;SCD;TECR
18	map04934	Cushing syndrome	KEGG PATHWAY	18/ 1177	153/ 14952	0.117647	0.055918	0.384288	Human Diseases	Endocrine and metabolic disease	gene-APC2|gene-LOC101798346|gene-LEF1|gene-FZD9|gene-LOC101801311|gene-LOC101797591|gene-CAMK2A|gene-LOC101790479|gene-NR4A1|gene-FZD8|gene-CACNA1D|gene-E2F2|gene-ADCY2|gene-FZD7|gene-TCF7|gene-RASD1|gene-CDKN2B|gene-FZD2	APC2;LOC101798346;LEF1;FZD9;LOC101801311;LOC101797591;CAMK2A;LOC101790479;NR4A1;FZD8;CACNA1D;E2F2;ADCY2;FZD7;TCF7;RASD1;CDKN2B;FZD2
2	map00524	Neomycin, kanamycin and gentamicin biosynthesis	KEGG PATHWAY	2/ 1177	5/ 14952	0.4	0.052746	0.387204	Metabolism	Biosynthesis of other secondary metabolites	gene-LOC101794283|gene-HK2	LOC101794283;HK2
12	map04713	Circadian entrainment	KEGG PATHWAY	12/ 1177	93/ 14952	0.129032	0.0605878	0.391397	Organismal Systems	Environmental adaptation	gene-PRKG1|gene-RYR3|gene-LOC101797591|gene-GUCY1B1|gene-CACNA1D|gene-CAMK2A|gene-KCNJ5|gene-LOC101790479|gene-RASD1|gene-ADCY2|gene-GNG4|gene-FOS	PRKG1;RYR3;LOC101797591;GUCY1B1;CACNA1D;CAMK2A;KCNJ5;LOC101790479;RASD1;ADCY2;GNG4;FOS
15	map04910	Insulin signaling pathway	KEGG PATHWAY	15/ 1177	124/ 14952	0.120968	0.062708	0.397151	Organismal Systems	Endocrine system	gene-LOC101794283|gene-PHKG1|gene-LOC101802994|gene-LOC101790657|gene-PRKAR2B|gene-HRAS|gene-HK2|gene-PRKAR1B|gene-LOC101804261|gene-PHKA1|gene-MKNK1|gene-PRKAG3|gene-PRKAB2|gene-INPP5A|gene-PPP1R3A	LOC101794283;PHKG1;LOC101802994;LOC101790657;PRKAR2B;HRAS;HK2;PRKAR1B;LOC101804261;PHKA1;MKNK1;PRKAG3;PRKAB2;INPP5A;PPP1R3A
7	map04975	Fat digestion and absorption	KEGG PATHWAY	7/ 1177	45/ 14952	0.155556	0.0603274	0.397669	Organismal Systems	Digestive system	gene-APOA1|gene-GOT2|gene-SLC27A1|gene-FABP2|gene-LOC119714177|gene-CD36|gene-DGAT2	APOA1;GOT2;SLC27A1;FABP2;LOC119714177;CD36;DGAT2
4	map00100	Steroid biosynthesis	KEGG PATHWAY	4/ 1177	20/ 14952	0.2	0.0671811	0.401843	Metabolism	Lipid metabolism	gene-SQLE|gene-LOC101796874|gene-DHCR24|gene-HSD17B7	SQLE;LOC101796874;DHCR24;HSD17B7
8	map00983	Drug metabolism - other enzymes	KEGG PATHWAY	8/ 1177	55/ 14952	0.145455	0.064713	0.401968	Metabolism	Xenobiotics biodegradation and metabolism	gene-RRM2|gene-MGST1|gene-MGST2|gene-HPRT1|gene-TPMT|gene-UCKL1|gene-LOC101797138|gene-LOC101803962	RRM2;MGST1;MGST2;HPRT1;TPMT;UCKL1;LOC101797138;LOC101803962
8	map00590	Arachidonic acid metabolism	KEGG PATHWAY	8/ 1177	55/ 14952	0.145455	0.064713	0.401968	Metabolism	Lipid metabolism	gene-HPGD|gene-LOC101800035|gene-GPX4|gene-PLB1|gene-LOC101794396|gene-PTGR1|gene-EPHX2|gene-PTGS2	HPGD;LOC101800035;GPX4;PLB1;LOC101794396;PTGR1;EPHX2;PTGS2
6	map00350	Tyrosine metabolism	KEGG PATHWAY	6/ 1177	36/ 14952	0.166667	0.0599137	0.403169	Metabolism	Amino acid metabolism	gene-TYR|gene-GOT1|gene-LOC101792066|gene-LOC101792268|gene-TYRP1|gene-GOT2	TYR;GOT1;LOC101792066;LOC101792268;TYRP1;GOT2
5	map00062	Fatty acid elongation	KEGG PATHWAY	5/ 1177	29/ 14952	0.172414	0.0733427	0.42303	Metabolism	Lipid metabolism	gene-LOC101801566|gene-TECR|gene-ELOVL6|gene-ELOVL2|gene-LOC110353087	LOC101801566;TECR;ELOVL6;ELOVL2;LOC110353087
4	map04964	Proximal tubule bicarbonate reclamation	KEGG PATHWAY	4/ 1177	21/ 14952	0.190476	0.0780324	0.427194	Organismal Systems	Excretory system	gene-FXYD2|gene-CA4|gene-SLC38A3|gene-LOC119713264	FXYD2;CA4;SLC38A3;LOC119713264
9	map04920	Adipocytokine signaling pathway	KEGG PATHWAY	9/ 1177	66/ 14952	0.136364	0.0727733	0.427377	Organismal Systems	Endocrine system	gene-PRKCQ|gene-ACSBG2|gene-NPY|gene-LEPR|gene-CD36|gene-ACSL1|gene-PRKAG3|gene-PRKAB2|gene-CPT1B	PRKCQ;ACSBG2;NPY;LEPR;CD36;ACSL1;PRKAG3;PRKAB2;CPT1B
21	map04530	Tight junction	KEGG PATHWAY	21/ 1177	192/ 14952	0.109375	0.0778598	0.433598	Cellular Processes	Cellular community - eukaryotes	gene-LOC101805041|gene-LOC101804607|gene-YBX3|gene-LOC101802071|gene-LOC101802038|gene-LOC101795371|gene-WHAMM|gene-LOC101802851|gene-LOC113845764|gene-LOC101799421|gene-LOC101796544|gene-PRKAG3|gene-ACTR3B|gene-MYL10|gene-LOC101790909|gene-CLDN19|gene-CACNA1D|gene-PRKAB2|gene-TJP3|gene-TUBAL3|gene-ERBB2	LOC101805041;LOC101804607;YBX3;LOC101802071;LOC101802038;LOC101795371;WHAMM;LOC101802851;LOC113845764;LOC101799421;LOC101796544;PRKAG3;ACTR3B;MYL10;LOC101790909;CLDN19;CACNA1D;PRKAB2;TJP3;TUBAL3;ERBB2
3	map00920	Sulfur metabolism	KEGG PATHWAY	3/ 1177	13/ 14952	0.230769	0.0767634	0.434992	Metabolism	Energy metabolism	gene-LOC119712978|gene-LOC119712979|gene-LOC101802190	LOC119712978;LOC119712979;LOC101802190
5	map00790	Folate biosynthesis	KEGG PATHWAY	5/ 1177	30/ 14952	0.166667	0.0825761	0.437247	Metabolism	Metabolism of cofactors and vitamins	gene-GPHN|gene-PAH|gene-MOCS1|gene-MOCOS|gene-PTS	GPHN;PAH;MOCS1;MOCOS;PTS
6	map04973	Carbohydrate digestion and absorption	KEGG PATHWAY	6/ 1177	39/ 14952	0.153846	0.0824414	0.443809	Organismal Systems	Digestive system	gene-LOC101797418|gene-LOC101794283|gene-HK2|gene-CACNA1D|gene-FXYD2|gene-SLC37A4	LOC101797418;LOC101794283;HK2;CACNA1D;FXYD2;SLC37A4
17	map05224	Breast cancer	KEGG PATHWAY	17/ 1177	151/ 14952	0.112583	0.0853895	0.444852	Human Diseases	Cancer: specific types	gene-FGF14|gene-FGF6|gene-EGF|gene-FGF4|gene-LEF1|gene-APC2|gene-FGF12|gene-FZD9|gene-FZD8|gene-ERBB2|gene-HRAS|gene-E2F2|gene-FZD7|gene-TCF7|gene-FOS|gene-ESR1|gene-FZD2	FGF14;FGF6;EGF;FGF4;LEF1;APC2;FGF12;FZD9;FZD8;ERBB2;HRAS;E2F2;FZD7;TCF7;FOS;ESR1;FZD2
7	map04340	Hedgehog signaling pathway	KEGG PATHWAY	7/ 1177	49/ 14952	0.142857	0.0874282	0.448243	Environmental Information Processing	Signal transduction	gene-LOC101794667|gene-SHH|gene-PTCH2|gene-GLI2|gene-GLI1|gene-HHATL|gene-SCUBE2	LOC101794667;SHH;PTCH2;GLI2;GLI1;HHATL;SCUBE2
8	map05213	Endometrial cancer	KEGG PATHWAY	8/ 1177	60/ 14952	0.133333	0.0969571	0.48933	Human Diseases	Cancer: specific types	gene-CTNNA3|gene-CDH1|gene-EGF|gene-LEF1|gene-APC2|gene-HRAS|gene-ERBB2|gene-TCF7	CTNNA3;CDH1;EGF;LEF1;APC2;HRAS;ERBB2;TCF7
8	map04742	Taste transduction	KEGG PATHWAY	8/ 1177	61/ 14952	0.131148	0.104329	0.502961	Organismal Systems	Sensory system	gene-GABRA2|gene-GABRA3|gene-P2RY1|gene-GABRA6|gene-LOC101797418|gene-PDE1A|gene-PDE1C|gene-LOC101802174	GABRA2;GABRA3;P2RY1;GABRA6;LOC101797418;PDE1A;PDE1C;LOC101802174
13	map04152	AMPK signaling pathway	KEGG PATHWAY	13/ 1177	112/ 14952	0.116071	0.101517	0.504461	Environmental Information Processing	Signal transduction	gene-CIDEA|gene-LOC101802994|gene-CD36|gene-LOC101798346|gene-LOC101804261|gene-PPARG|gene-SCD|gene-PPP2R3B|gene-LEPR|gene-PRKAG3|gene-PRKAB2|gene-CCNA2|gene-CPT1B	CIDEA;LOC101802994;CD36;LOC101798346;LOC101804261;PPARG;SCD;PPP2R3B;LEPR;PRKAG3;PRKAB2;CCNA2;CPT1B
9	map05218	Melanoma	KEGG PATHWAY	9/ 1177	71/ 14952	0.126761	0.104031	0.50912	Human Diseases	Cancer: specific types	gene-FGF14|gene-HGF|gene-FGF6|gene-EGF|gene-FGF4|gene-FGF12|gene-HRAS|gene-E2F2|gene-CDH1	FGF14;HGF;FGF6;EGF;FGF4;FGF12;HRAS;E2F2;CDH1
30	map04010	MAPK signaling pathway	KEGG PATHWAY	30/ 1177	302/ 14952	0.0993377	0.110516	0.509953	Environmental Information Processing	Signal transduction	gene-HSPA8|gene-HGF|gene-FGFR4|gene-ERBB4|gene-MAP2K3|gene-LOC101794396|gene-NR4A1|gene-FOS|gene-HSPA2|gene-FGF4|gene-BDNF|gene-RET|gene-PTPRR|gene-DUSP10|gene-FGF6|gene-EGF|gene-MAPT|gene-MKNK1|gene-LOC101805096|gene-HRAS|gene-HSPB1|gene-FGF14|gene-DUSP1|gene-CACNG1|gene-FGF12|gene-LOC101801311|gene-CACNA1E|gene-CACNA1D|gene-CACNB2|gene-ERBB2	HSPA8;HGF;FGFR4;ERBB4;MAP2K3;LOC101794396;NR4A1;FOS;HSPA2;FGF4;BDNF;RET;PTPRR;DUSP10;FGF6;EGF;MAPT;MKNK1;LOC101805096;HRAS;HSPB1;FGF14;DUSP1;CACNG1;FGF12;LOC101801311;CACNA1E;CACNA1D;CACNB2;ERBB2
23	map04024	cAMP signaling pathway	KEGG PATHWAY	23/ 1177	223/ 14952	0.103139	0.110336	0.516499	Environmental Information Processing	Signal transduction	gene-PLN|gene-VIPR2|gene-LOC101798346|gene-SSTR5|gene-SSTR2|gene-GRIN3A|gene-LOC101797591|gene-ADCY2|gene-ATP2A2|gene-FOS|gene-BDNF|gene-RAPGEF4|gene-ADRB3|gene-GLI1|gene-NPY|gene-CAMK2A|gene-FXYD2|gene-LOC101794667|gene-PDE4C|gene-EDN3|gene-LOC101801311|gene-CACNA1D|gene-LOC101800857	PLN;VIPR2;LOC101798346;SSTR5;SSTR2;GRIN3A;LOC101797591;ADCY2;ATP2A2;FOS;BDNF;RAPGEF4;ADRB3;GLI1;NPY;CAMK2A;FXYD2;LOC101794667;PDE4C;EDN3;LOC101801311;CACNA1D;LOC101800857
6	map00620	Pyruvate metabolism	KEGG PATHWAY	6/ 1177	42/ 14952	0.142857	0.109044	0.517959	Metabolism	Carbohydrate metabolism	gene-LOC101799210|gene-PKM|gene-LDHD|gene-ME3|gene-ACYP2|gene-ACYP1	LOC101799210;PKM;LDHD;ME3;ACYP2;ACYP1
10	map04970	Salivary secretion	KEGG PATHWAY	10/ 1177	83/ 14952	0.120482	0.116031	0.520526	Organismal Systems	Digestive system	gene-FXYD2|gene-PRKG1|gene-ADRB3|gene-GUCY1B1|gene-LOC101790479|gene-RYR3|gene-ADRA1D|gene-ADCY2|gene-LOC101800857|gene-ADRA1B	FXYD2;PRKG1;ADRB3;GUCY1B1;LOC101790479;RYR3;ADRA1D;ADCY2;LOC101800857;ADRA1B
4	map04977	Vitamin digestion and absorption	KEGG PATHWAY	4/ 1177	24/ 14952	0.166667	0.115332	0.524678	Organismal Systems	Digestive system	gene-APOA1|gene-LRAT|gene-PLB1|gene-CBLIF	APOA1;LRAT;PLB1;CBLIF
6	map00140	Steroid hormone biosynthesis	KEGG PATHWAY	6/ 1177	43/ 14952	0.139535	0.118781	0.525566	Metabolism	Lipid metabolism	gene-HSD17B2|gene-HSD17B7|gene-STS|gene-AKR1D1|gene-LOC101804496|gene-SRD5A2	HSD17B2;HSD17B7;STS;AKR1D1;LOC101804496;SRD5A2
6	map04961	Endocrine and other factor-regulated calcium reabsorption	KEGG PATHWAY	6/ 1177	43/ 14952	0.139535	0.118781	0.525566	Organismal Systems	Excretory system	gene-CLTCL1|gene-SLC8A3|gene-LOC101800252|gene-LOC101790479|gene-ESR1|gene-FXYD2	CLTCL1;SLC8A3;LOC101800252;LOC101790479;ESR1;FXYD2
10	map04911	Insulin secretion	KEGG PATHWAY	10/ 1177	85/ 14952	0.117647	0.130157	0.545982	Organismal Systems	Endocrine system	gene-RIMS2|gene-LOC101798346|gene-RAPGEF4|gene-LOC101801311|gene-CAMK2A|gene-LOC101790479|gene-CACNA1D|gene-ADCY2|gene-FXYD2|gene-KCNJ11	RIMS2;LOC101798346;RAPGEF4;LOC101801311;CAMK2A;LOC101790479;CACNA1D;ADCY2;FXYD2;KCNJ11
12	map04726	Serotonergic synapse	KEGG PATHWAY	12/ 1177	106/ 14952	0.113208	0.128612	0.546603	Organismal Systems	Nervous system	gene-DUSP1|gene-GABRB2|gene-HRAS|gene-LOC101801311|gene-LOC101797591|gene-LOC101794396|gene-LOC101790479|gene-LOC101804496|gene-CACNA1D|gene-KCNJ5|gene-GNG4|gene-PTGS2	DUSP1;GABRB2;HRAS;LOC101801311;LOC101797591;LOC101794396;LOC101790479;LOC101804496;CACNA1D;KCNJ5;GNG4;PTGS2
22	map04510	Focal adhesion	KEGG PATHWAY	22/ 1177	216/ 14952	0.101852	0.127828	0.550512	Cellular Processes	Cellular community - eukaryotes	gene-HGF|gene-PARVA|gene-LOC101795363|gene-MYL10|gene-LOC101797613|gene-CAV3|gene-ITGA4|gene-ITGB6|gene-LOC101803344|gene-EGF|gene-LOC101795371|gene-HRAS|gene-RELN|gene-COL4A6|gene-COL4A5|gene-MYLK3|gene-MYLK2|gene-VTN|gene-MYLK4|gene-ITGA1|gene-ERBB2|gene-ITGA8	HGF;PARVA;LOC101795363;MYL10;LOC101797613;CAV3;ITGA4;ITGB6;LOC101803344;EGF;LOC101795371;HRAS;RELN;COL4A6;COL4A5;MYLK3;MYLK2;VTN;MYLK4;ITGA1;ERBB2;ITGA8
12	map04350	TGF-beta signaling pathway	KEGG PATHWAY	12/ 1177	107/ 14952	0.11215	0.135126	0.552477	Environmental Information Processing	Signal transduction	gene-LOC113845281|gene-PITX2|gene-LOC110352107|gene-TF|gene-NOG|gene-HJV|gene-LOC101803787|gene-ACVR1C|gene-GREM1|gene-CDKN2B|gene-BMP4|gene-BMP5	LOC113845281;PITX2;LOC110352107;TF;NOG;HJV;LOC101803787;ACVR1C;GREM1;CDKN2B;BMP4;BMP5
9	map00561	Glycerolipid metabolism	KEGG PATHWAY	9/ 1177	75/ 14952	0.12	0.133734	0.553798	Metabolism	Lipid metabolism	gene-LOC101802708|gene-LPL|gene-GK|gene-PNPLA2|gene-DGKI|gene-LOC119714177|gene-DGAT2|gene-PLPP4|gene-GPAM	LOC101802708;LPL;GK;PNPLA2;DGKI;LOC119714177;DGAT2;PLPP4;GPAM
7	map04979	Cholesterol metabolism	KEGG PATHWAY	7/ 1177	55/ 14952	0.127273	0.138935	0.560949	Organismal Systems	Digestive system	gene-TSPO2|gene-APOA1|gene-LPL|gene-APOC3|gene-LOC101796874|gene-LCAT|gene-CD36	TSPO2;APOA1;LPL;APOC3;LOC101796874;LCAT;CD36
9	map04721	Synaptic vesicle cycle	KEGG PATHWAY	9/ 1177	77/ 14952	0.116883	0.150079	0.57709	Organismal Systems	Nervous system	gene-RIMS1|gene-SLC1A2|gene-CLTCL1|gene-LOC101804150|gene-CPLX1|gene-ATP6V0D2|gene-LOC101789766|gene-LOC101804257|gene-SLC6A1	RIMS1;SLC1A2;CLTCL1;LOC101804150;CPLX1;ATP6V0D2;LOC101789766;LOC101804257;SLC6A1
8	map04213	Longevity regulating pathway - multiple species	KEGG PATHWAY	8/ 1177	67/ 14952	0.119403	0.154721	0.581104	Organismal Systems	Aging	gene-CLPB|gene-PRKAG3|gene-CRYAB|gene-HSPA8|gene-HRAS|gene-ADCY2|gene-PRKAB2|gene-HSPA2	CLPB;PRKAG3;CRYAB;HSPA8;HRAS;ADCY2;PRKAB2;HSPA2
5	map00250	Alanine, aspartate and glutamate metabolism	KEGG PATHWAY	5/ 1177	36/ 14952	0.138889	0.149621	0.58226	Metabolism	Amino acid metabolism	gene-LOC101794703|gene-RIMKLB|gene-GOT2|gene-GOT1|gene-ADSL	LOC101794703;RIMKLB;GOT2;GOT1;ADSL
2	map03260	Virion - Human immunodeficiency virus	KEGG PATHWAY	2/ 1177	9/ 14952	0.222222	0.154177	0.585873	Genetic Information Processing	Information processing in viruses	gene-CXCR4|gene-LOC119718673	CXCR4;LOC119718673
15	map04550	Signaling pathways regulating pluripotency of stem cells	KEGG PATHWAY	15/ 1177	142/ 14952	0.105634	0.149229	0.587815	Cellular Processes	Cellular community - eukaryotes	gene-ESRRB|gene-FGFR4|gene-APC2|gene-TCF7|gene-MEIS1|gene-FZD9|gene-FZD8|gene-HRAS|gene-MYF5|gene-ISL1|gene-FZD7|gene-ACVR1C|gene-LOC101803787|gene-BMP4|gene-FZD2	ESRRB;FGFR4;APC2;TCF7;MEIS1;FZD9;FZD8;HRAS;MYF5;ISL1;FZD7;ACVR1C;LOC101803787;BMP4;FZD2
4	map00020	Citrate cycle (TCA cycle)	KEGG PATHWAY	4/ 1177	27/ 14952	0.148148	0.158908	0.589967	Metabolism	Carbohydrate metabolism	gene-IDH2|gene-CS|gene-ACO2|gene-IDH3A	IDH2;CS;ACO2;IDH3A
4	map00030	Pentose phosphate pathway	KEGG PATHWAY	4/ 1177	27/ 14952	0.148148	0.158908	0.589967	Metabolism	Carbohydrate metabolism	gene-PGM1|gene-LOC101796243|gene-LOC101804261|gene-LOC101802994	PGM1;LOC101796243;LOC101804261;LOC101802994
7	map04929	GnRH secretion	KEGG PATHWAY	7/ 1177	56/ 14952	0.125	0.148705	0.592985	Organismal Systems	Endocrine system	gene-TRPC4|gene-CACNA1D|gene-LOC101801311|gene-LOC101790479|gene-HRAS|gene-KCNJ5|gene-KCNJ11	TRPC4;CACNA1D;LOC101801311;LOC101790479;HRAS;KCNJ5;KCNJ11
5	map05204	Chemical carcinogenesis - DNA adducts	KEGG PATHWAY	5/ 1177	38/ 14952	0.131579	0.175879	0.638304	Human Diseases	Cancer: overview	gene-LOC101790722|gene-LOC101797138|gene-MGST1|gene-PTGS2|gene-MGST2	LOC101790722;LOC101797138;MGST1;PTGS2;MGST2
18	map04390	Hippo signaling pathway	KEGG PATHWAY	18/ 1177	181/ 14952	0.0994475	0.181037	0.642584	Environmental Information Processing	Signal transduction	gene-TEAD4|gene-LOC106019797|gene-YWHAG|gene-CCN2|gene-CDH1|gene-LEF1|gene-BMP5|gene-APC2|gene-GLI2|gene-CTNNA3|gene-FZD9|gene-FZD8|gene-LOC110352107|gene-LOC101803787|gene-TCF7|gene-FZD7|gene-BMP4|gene-FZD2	TEAD4;LOC106019797;YWHAG;CCN2;CDH1;LEF1;BMP5;APC2;GLI2;CTNNA3;FZD9;FZD8;LOC110352107;LOC101803787;TCF7;FZD7;BMP4;FZD2
7	map00600	Sphingolipid metabolism	KEGG PATHWAY	7/ 1177	59/ 14952	0.118644	0.179845	0.645445	Metabolism	Lipid metabolism	gene-LOC106020238|gene-GBA2|gene-LOC119713756|gene-LOC101794817|gene-UGT8|gene-ACER1|gene-ACER3	LOC106020238;GBA2;LOC119713756;LOC101794817;UGT8;ACER1;ACER3
5	map00071	Fatty acid degradation	KEGG PATHWAY	5/ 1177	39/ 14952	0.128205	0.18962	0.658574	Metabolism	Lipid metabolism	gene-EHHADH|gene-ACSL1|gene-ACADL|gene-CPT1B|gene-ACSBG2	EHHADH;ACSL1;ACADL;CPT1B;ACSBG2
15	map04723	Retrograde endocannabinoid signaling	KEGG PATHWAY	15/ 1177	148/ 14952	0.101351	0.187934	0.659811	Organismal Systems	Nervous system	gene-GABRA2|gene-GABRA3|gene-GABRA6|gene-GABRB2|gene-CACNA1D|gene-RIMS1|gene-LOC101801311|gene-NDUFS2|gene-KCNJ5|gene-ABHD6|gene-LOC101790479|gene-LOC101797591|gene-ADCY2|gene-GNG4|gene-PTGS2	GABRA2;GABRA3;GABRA6;GABRB2;CACNA1D;RIMS1;LOC101801311;NDUFS2;KCNJ5;ABHD6;LOC101790479;LOC101797591;ADCY2;GNG4;PTGS2
3	map00220	Arginine biosynthesis	KEGG PATHWAY	3/ 1177	20/ 14952	0.15	0.205197	0.697671	Metabolism	Amino acid metabolism	gene-GOT2|gene-GOT1|gene-LOC101794703	GOT2;GOT1;LOC101794703
5	map05033	Nicotine addiction	KEGG PATHWAY	5/ 1177	40/ 14952	0.125	0.203728	0.700045	Human Diseases	Substance dependence	gene-GABRA2|gene-GABRA3|gene-GRIN3A|gene-GABRA6|gene-GABRB2	GABRA2;GABRA3;GRIN3A;GABRA6;GABRB2
10	map04066	HIF-1 signaling pathway	KEGG PATHWAY	10/ 1177	96/ 14952	0.104167	0.222536	0.733461	Environmental Information Processing	Signal transduction	gene-LOC101799210|gene-EGF|gene-IFNGR2|gene-TF|gene-CAMK2A|gene-LOC101794283|gene-HK2|gene-MKNK1|gene-GAPDH|gene-ERBB2	LOC101799210;EGF;IFNGR2;TF;CAMK2A;LOC101794283;HK2;MKNK1;GAPDH;ERBB2
1	map00780	Biotin metabolism	KEGG PATHWAY	1/ 1177	3/ 14952	0.333333	0.218067	0.733705	Metabolism	Metabolism of cofactors and vitamins	gene-HLCS	HLCS
1	map00290	Valine, leucine and isoleucine biosynthesis	KEGG PATHWAY	1/ 1177	3/ 14952	0.333333	0.218067	0.733705	Metabolism	Amino acid metabolism	gene-LOC101802992	LOC101802992
12	map04935	Growth hormone synthesis, secretion and action	KEGG PATHWAY	12/ 1177	119/ 14952	0.10084	0.226138	0.737804	Organismal Systems	Endocrine system	gene-LOC101798346|gene-SSTR5|gene-SSTR2|gene-MAP2K3|gene-LOC101801311|gene-LOC101790479|gene-LOC101797591|gene-HRAS|gene-CACNA1D|gene-ADCY2|gene-FOS|gene-GHR	LOC101798346;SSTR5;SSTR2;MAP2K3;LOC101801311;LOC101790479;LOC101797591;HRAS;CACNA1D;ADCY2;FOS;GHR
12	map04926	Relaxin signaling pathway	KEGG PATHWAY	12/ 1177	120/ 14952	0.1	0.234671	0.743126	Organismal Systems	Endocrine system	gene-LOC101797613|gene-LOC101798346|gene-HRAS|gene-COL4A6|gene-LOC101797591|gene-COL4A5|gene-GNG4|gene-RXFP1|gene-ADCY2|gene-LOC101803787|gene-LOC101805249|gene-FOS	LOC101797613;LOC101798346;HRAS;COL4A6;LOC101797591;COL4A5;GNG4;RXFP1;ADCY2;LOC101803787;LOC101805249;FOS
7	map00240	Pyrimidine metabolism	KEGG PATHWAY	7/ 1177	65/ 14952	0.107692	0.24914	0.752077	Metabolism	Nucleotide metabolism	gene-NT5E|gene-RRM2|gene-NT5C1A|gene-LOC101794949|gene-LOC106017702|gene-UCKL1|gene-LOC101803962	NT5E;RRM2;NT5C1A;LOC101794949;LOC106017702;UCKL1;LOC101803962
5	map05219	Bladder cancer	KEGG PATHWAY	5/ 1177	42/ 14952	0.119048	0.232919	0.752328	Human Diseases	Cancer: specific types	gene-E2F2|gene-ERBB2|gene-CDH1|gene-EGF|gene-HRAS	E2F2;ERBB2;CDH1;EGF;HRAS
5	map04216	Ferroptosis	KEGG PATHWAY	5/ 1177	42/ 14952	0.119048	0.232919	0.752328	Cellular Processes	Cell growth and death	gene-GPX4|gene-LOC101795788|gene-ACSL1|gene-TF|gene-STEAP3	GPX4;LOC101795788;ACSL1;TF;STEAP3
9	map04925	Aldosterone synthesis and secretion	KEGG PATHWAY	9/ 1177	87/ 14952	0.103448	0.244711	0.752779	Organismal Systems	Endocrine system	gene-LOC101798346|gene-NR4A2|gene-LOC101801311|gene-CAMK2A|gene-KCNJ5|gene-LOC101790479|gene-NR4A1|gene-CACNA1D|gene-ADCY2	LOC101798346;NR4A2;LOC101801311;CAMK2A;KCNJ5;LOC101790479;NR4A1;CACNA1D;ADCY2
8	map00562	Inositol phosphate metabolism	KEGG PATHWAY	8/ 1177	76/ 14952	0.105263	0.247315	0.753612	Metabolism	Carbohydrate metabolism	gene-LOC113844379|gene-LOC101790657|gene-PIK3C2B|gene-PLCH1|gene-PLCD4|gene-TPI1|gene-PIK3C2G|gene-INPP5A	LOC113844379;LOC101790657;PIK3C2B;PLCH1;PLCD4;TPI1;PIK3C2G;INPP5A
4	map00410	beta-Alanine metabolism	KEGG PATHWAY	4/ 1177	32/ 14952	0.125	0.241899	0.758577	Metabolism	Metabolism of other amino acids	gene-LOC101792268|gene-CARNS1|gene-LOC101792066|gene-EHHADH	LOC101792268;CARNS1;LOC101792066;EHHADH
4	map00630	Glyoxylate and dicarboxylate metabolism	KEGG PATHWAY	4/ 1177	32/ 14952	0.125	0.241899	0.758577	Metabolism	Carbohydrate metabolism	gene-LOC113845227|gene-CS|gene-ACO2|gene-LOC101794703	LOC113845227;CS;ACO2;LOC101794703
2	map00603	Glycosphingolipid biosynthesis - globo and isoglobo series	KEGG PATHWAY	2/ 1177	13/ 14952	0.153846	0.272976	0.816401	Metabolism	Glycan biosynthesis and metabolism	gene-ST8SIA1|gene-GBGT1	ST8SIA1;GBGT1
5	map05030	Cocaine addiction	KEGG PATHWAY	5/ 1177	46/ 14952	0.108696	0.294294	0.872083	Human Diseases	Substance dependence	gene-FOSB|gene-LOC101797591|gene-GRIN3A|gene-LOC101798346|gene-BDNF	FOSB;LOC101797591;GRIN3A;LOC101798346;BDNF
3	map00340	Histidine metabolism	KEGG PATHWAY	3/ 1177	25/ 14952	0.12	0.31411	0.889978	Metabolism	Amino acid metabolism	gene-LOC113844155|gene-CARNS1|gene-LOC101795218	LOC113844155;CARNS1;LOC101795218
15	map04310	Wnt signaling pathway	KEGG PATHWAY	15/ 1177	164/ 14952	0.0914634	0.310341	0.895001	Environmental Information Processing	Signal transduction	gene-MMP7|gene-APC2|gene-LEF1|gene-FRZB|gene-CAMK2A|gene-FZD9|gene-FZD8|gene-PRICKLE2|gene-SFRP5|gene-RSPO3|gene-FZD7|gene-TCF7|gene-SFRP1|gene-RSPO1|gene-FZD2	MMP7;APC2;LEF1;FRZB;CAMK2A;FZD9;FZD8;PRICKLE2;SFRP5;RSPO3;FZD7;TCF7;SFRP1;RSPO1;FZD2
6	map04913	Ovarian steroidogenesis	KEGG PATHWAY	6/ 1177	58/ 14952	0.103448	0.304919	0.895353	Organismal Systems	Endocrine system	gene-HSD17B2|gene-HSD17B7|gene-LOC110353087|gene-LOC101794396|gene-ADCY2|gene-PTGS2	HSD17B2;HSD17B7;LOC110353087;LOC101794396;ADCY2;PTGS2
4	map00980	Metabolism of xenobiotics by cytochrome P450	KEGG PATHWAY	4/ 1177	36/ 14952	0.111111	0.313855	0.897125	Metabolism	Xenobiotics biodegradation and metabolism	gene-LOC101790722|gene-LOC101797138|gene-MGST1|gene-MGST2	LOC101790722;LOC101797138;MGST1;MGST2
1	map00232	Caffeine metabolism	KEGG PATHWAY	1/ 1177	5/ 14952	0.2	0.336354	0.897869	Metabolism	Biosynthesis of other secondary metabolites	gene-LOC101797537	LOC101797537
9	map04912	GnRH signaling pathway	KEGG PATHWAY	9/ 1177	93/ 14952	0.0967742	0.309332	0.900128	Organismal Systems	Endocrine system	gene-HRAS|gene-MAP2K3|gene-LOC101801311|gene-CAMK2A|gene-LOC101794396|gene-LOC101790479|gene-EGR1|gene-CACNA1D|gene-ADCY2	HRAS;MAP2K3;LOC101801311;CAMK2A;LOC101794396;LOC101790479;EGR1;CACNA1D;ADCY2
10	map00564	Glycerophospholipid metabolism	KEGG PATHWAY	10/ 1177	107/ 14952	0.0934579	0.333522	0.905273	Metabolism	Lipid metabolism	gene-LOC101798440|gene-GPD1|gene-PLB1|gene-DGKI|gene-LOC119714177|gene-LOC101794396|gene-LCAT|gene-CDS2|gene-PLPP4|gene-GPAM	LOC101798440;GPD1;PLB1;DGKI;LOC119714177;LOC101794396;LCAT;CDS2;PLPP4;GPAM
3	map00860	Porphyrin metabolism	KEGG PATHWAY	3/ 1177	26/ 14952	0.115385	0.336329	0.905287	Metabolism	Metabolism of cofactors and vitamins	gene-LOC101795788|gene-HEPHL1|gene-BLVRA	LOC101795788;HEPHL1;BLVRA
5	map00520	Amino sugar and nucleotide sugar metabolism	KEGG PATHWAY	5/ 1177	49/ 14952	0.102041	0.341939	0.905297	Metabolism	Carbohydrate metabolism	gene-PGM1|gene-LOC101794283|gene-HK2|gene-GALT|gene-PMM1	PGM1;LOC101794283;HK2;GALT;PMM1
2	map00120	Primary bile acid biosynthesis	KEGG PATHWAY	2/ 1177	15/ 14952	0.133333	0.333001	0.911521	Metabolism	Lipid metabolism	gene-CH25H|gene-AKR1D1	CH25H;AKR1D1
7	map05223	Non-small cell lung cancer	KEGG PATHWAY	7/ 1177	71/ 14952	0.0985915	0.324995	0.912811	Human Diseases	Cancer: specific types	gene-HGF|gene-EGF|gene-RET|gene-HRAS|gene-E2F2|gene-ALK|gene-ERBB2	HGF;EGF;RET;HRAS;E2F2;ALK;ERBB2
6	map05031	Amphetamine addiction	KEGG PATHWAY	6/ 1177	61/ 14952	0.0983607	0.347659	0.912959	Human Diseases	Substance dependence	gene-LOC101798346|gene-FOSB|gene-GRIN3A|gene-CAMK2A|gene-CACNA1D|gene-FOS	LOC101798346;FOSB;GRIN3A;CAMK2A;CACNA1D;FOS
4	map00052	Galactose metabolism	KEGG PATHWAY	4/ 1177	37/ 14952	0.108108	0.332196	0.917089	Metabolism	Carbohydrate metabolism	gene-PGM1|gene-LOC101794283|gene-HK2|gene-GALT	PGM1;LOC101794283;HK2;GALT
9	map04928	Parathyroid hormone synthesis, secretion and action	KEGG PATHWAY	9/ 1177	95/ 14952	0.0947368	0.331702	0.923618	Organismal Systems	Endocrine system	gene-PDE4C|gene-LOC101798346|gene-MMP17|gene-LOC101797591|gene-LOC101790479|gene-EGR1|gene-NR4A2|gene-ADCY2|gene-FOS	PDE4C;LOC101798346;MMP17;LOC101797591;LOC101790479;EGR1;NR4A2;ADCY2;FOS
10	map04974	Protein digestion and absorption	KEGG PATHWAY	10/ 1177	109/ 14952	0.0917431	0.354866	0.924369	Organismal Systems	Digestive system	gene-LOC101797613|gene-SLC8A3|gene-COL13A1|gene-COL4A6|gene-COL26A1|gene-COL4A5|gene-KCNQ1|gene-COL19A1|gene-FXYD2|gene-ELN	LOC101797613;SLC8A3;COL13A1;COL4A6;COL26A1;COL4A5;KCNQ1;COL19A1;FXYD2;ELN
10	map04931	Insulin resistance	KEGG PATHWAY	10/ 1177	110/ 14952	0.0909091	0.365612	0.94474	Human Diseases	Endocrine and metabolic disease	gene-LOC101799927|gene-LOC101798346|gene-SLC27A1|gene-LOC101798994|gene-PRKCQ|gene-CD36|gene-PRKAG3|gene-PRKAB2|gene-CPT1B|gene-PPP1R3A	LOC101799927;LOC101798346;SLC27A1;LOC101798994;PRKCQ;CD36;PRKAG3;PRKAB2;CPT1B;PPP1R3A
3	map04950	Maturity onset diabetes of the young	KEGG PATHWAY	3/ 1177	28/ 14952	0.107143	0.380575	0.952913	Human Diseases	Endocrine and metabolic disease	gene-NR5A2|gene-MAFA|gene-LOC113843492	NR5A2;MAFA;LOC113843492
2	map00450	Selenocompound metabolism	KEGG PATHWAY	2/ 1177	17/ 14952	0.117647	0.391515	0.958025	Metabolism	Metabolism of other amino acids	gene-TXNRD1|gene-CTH	TXNRD1;CTH
2	map00061	Fatty acid biosynthesis	KEGG PATHWAY	2/ 1177	17/ 14952	0.117647	0.391515	0.958025	Metabolism	Lipid metabolism	gene-ACSBG2|gene-ACSL1	ACSBG2;ACSL1
5	map04978	Mineral absorption	KEGG PATHWAY	5/ 1177	52/ 14952	0.0961538	0.390058	0.961745	Organismal Systems	Digestive system	gene-LOC113844859|gene-FXYD2|gene-HEPHL1|gene-TF|gene-SLC8A3	LOC113844859;FXYD2;HEPHL1;TF;SLC8A3
6	map05221	Acute myeloid leukemia	KEGG PATHWAY	6/ 1177	63/ 14952	0.0952381	0.376448	0.965022	Human Diseases	Cancer: specific types	gene-LEF1|gene-HRAS|gene-ZBTB16|gene-CCNA2|gene-CEBPA|gene-TCF7	LEF1;HRAS;ZBTB16;CCNA2;CEBPA;TCF7
6	map04927	Cortisol synthesis and secretion	KEGG PATHWAY	6/ 1177	63/ 14952	0.0952381	0.376448	0.965022	Organismal Systems	Endocrine system	gene-LOC101798346|gene-LOC101801311|gene-LOC101790479|gene-NR4A1|gene-CACNA1D|gene-ADCY2	LOC101798346;LOC101801311;LOC101790479;NR4A1;CACNA1D;ADCY2
6	map04730	Long-term depression	KEGG PATHWAY	6/ 1177	63/ 14952	0.0952381	0.376448	0.965022	Organismal Systems	Nervous system	gene-PRKG1|gene-LOC101797591|gene-GUCY1B1|gene-LOC101794396|gene-LOC101790479|gene-HRAS	PRKG1;LOC101797591;GUCY1B1;LOC101794396;LOC101790479;HRAS
1	map03264	Virion - Flavivirus	KEGG PATHWAY	1/ 1177	6/ 14952	0.166667	0.388612	0.965552	Genetic Information Processing	Information processing in viruses	gene-LOC119718673	LOC119718673
6	map04918	Thyroid hormone synthesis	KEGG PATHWAY	6/ 1177	65/ 14952	0.0923077	0.405283	0.976914	Organismal Systems	Endocrine system	gene-LOC101798346|gene-LOC101800626|gene-LOC101790479|gene-ADCY2|gene-IYD|gene-FXYD2	LOC101798346;LOC101800626;LOC101790479;ADCY2;IYD;FXYD2
11	map04670	Leukocyte transendothelial migration	KEGG PATHWAY	11/ 1177	129/ 14952	0.0852713	0.437089	1	Organismal Systems	Immune system	gene-CTNNA3|gene-LOC101795371|gene-LOC101802851|gene-CXCR4|gene-RAPGEF4|gene-LOC101797591|gene-LOC101799421|gene-LOC101796544|gene-MYL10|gene-CLDN19|gene-ITGA4	CTNNA3;LOC101795371;LOC101802851;CXCR4;RAPGEF4;LOC101797591;LOC101799421;LOC101796544;MYL10;CLDN19;ITGA4
7	map04012	ErbB signaling pathway	KEGG PATHWAY	7/ 1177	80/ 14952	0.0875	0.443362	1	Environmental Information Processing	Signal transduction	gene-NRG4|gene-NRG1|gene-EGF|gene-CAMK2A|gene-HRAS|gene-ERBB4|gene-ERBB2	NRG4;NRG1;EGF;CAMK2A;HRAS;ERBB4;ERBB2
12	map04611	Platelet activation	KEGG PATHWAY	12/ 1177	143/ 14952	0.0839161	0.452673	1	Organismal Systems	Immune system	gene-P2RY1|gene-LOC101795363|gene-LOC101795371|gene-PRKG1|gene-LOC101797591|gene-GUCY1B1|gene-LOC101794396|gene-MYLK3|gene-LOC101790479|gene-MYLK4|gene-ADCY2|gene-MYLK2	P2RY1;LOC101795363;LOC101795371;PRKG1;LOC101797591;GUCY1B1;LOC101794396;MYLK3;LOC101790479;MYLK4;ADCY2;MYLK2
14	map05225	Hepatocellular carcinoma	KEGG PATHWAY	14/ 1177	169/ 14952	0.0828402	0.461753	1	Human Diseases	Cancer: specific types	gene-HGF|gene-APC2|gene-LEF1|gene-FZD7|gene-MGST1|gene-MGST2|gene-FZD9|gene-FZD8|gene-HRAS|gene-E2F2|gene-LOC101797138|gene-FZD2|gene-LOC101803787|gene-TCF7	HGF;APC2;LEF1;FZD7;MGST1;MGST2;FZD9;FZD8;HRAS;E2F2;LOC101797138;FZD2;LOC101803787;TCF7
3	map00982	Drug metabolism - cytochrome P450	KEGG PATHWAY	3/ 1177	32/ 14952	0.09375	0.466593	1	Metabolism	Xenobiotics biodegradation and metabolism	gene-LOC101797138|gene-MGST1|gene-MGST2	LOC101797138;MGST1;MGST2
9	map04520	Adherens junction	KEGG PATHWAY	9/ 1177	107/ 14952	0.0841121	0.468815	1	Cellular Processes	Cellular community - eukaryotes	gene-CTNNA3|gene-CDH1|gene-LEF1|gene-LOC101795371|gene-LMO7|gene-MYL10|gene-ERBB2|gene-LOC101797872|gene-TCF7	CTNNA3;CDH1;LEF1;LOC101795371;LMO7;MYL10;ERBB2;LOC101797872;TCF7
6	map04976	Bile secretion	KEGG PATHWAY	6/ 1177	70/ 14952	0.0857143	0.476591	1	Organismal Systems	Digestive system	gene-LOC101796588|gene-AQP9|gene-LOC101790722|gene-ADCY2|gene-FXYD2|gene-AQP4	LOC101796588;AQP9;LOC101790722;ADCY2;FXYD2;AQP4
9	map05215	Prostate cancer	KEGG PATHWAY	9/ 1177	108/ 14952	0.0833333	0.480146	1	Human Diseases	Cancer: specific types	gene-SRD5A2|gene-LOC101798346|gene-EGF|gene-LEF1|gene-HSP90AA1|gene-HRAS|gene-E2F2|gene-ERBB2|gene-TCF7	SRD5A2;LOC101798346;EGF;LEF1;HSP90AA1;HRAS;E2F2;ERBB2;TCF7
1	map03265	Virion - Lyssavirus	KEGG PATHWAY	1/ 1177	8/ 14952	0.125	0.481117	1	Genetic Information Processing	Information processing in viruses	gene-CHRNA1	CHRNA1
29	map04151	PI3K-Akt signaling pathway	KEGG PATHWAY	29/ 1177	362/ 14952	0.0801105	0.489116	1	Environmental Information Processing	Signal transduction	gene-HGF|gene-LOC101797613|gene-FGFR4|gene-LOC101798346|gene-NR4A1|gene-GNG4|gene-FGF4|gene-BDNF|gene-HSP90AA1|gene-PPP2R3B|gene-RET|gene-ITGB6|gene-LOC101803344|gene-FGF6|gene-EGF|gene-HRAS|gene-GHR|gene-FGF14|gene-YWHAG|gene-FGF12|gene-RELN|gene-COL4A6|gene-COL4A5|gene-ITGA4|gene-VTN|gene-ITGA1|gene-ERBB4|gene-ERBB2|gene-ITGA8	HGF;LOC101797613;FGFR4;LOC101798346;NR4A1;GNG4;FGF4;BDNF;HSP90AA1;PPP2R3B;RET;ITGB6;LOC101803344;FGF6;EGF;HRAS;GHR;FGF14;YWHAG;FGF12;RELN;COL4A6;COL4A5;ITGA4;VTN;ITGA1;ERBB4;ERBB2;ITGA8
18	map05205	Proteoglycans in cancer	KEGG PATHWAY	18/ 1177	223/ 14952	0.0807175	0.4917	1	Human Diseases	Cancer: overview	gene-CAV3|gene-CAMK2A|gene-HGF|gene-HPSE2|gene-FZD7|gene-LOC113839605|gene-LOC101796544|gene-SHH|gene-FZD9|gene-FZD8|gene-ERBB2|gene-HRAS|gene-VTN|gene-ERBB4|gene-LOC101803787|gene-HSPB2|gene-ESR1|gene-FZD2	CAV3;CAMK2A;HGF;HPSE2;FZD7;LOC113839605;LOC101796544;SHH;FZD9;FZD8;ERBB2;HRAS;VTN;ERBB4;LOC101803787;HSPB2;ESR1;FZD2
8	map04070	Phosphatidylinositol signaling system	KEGG PATHWAY	8/ 1177	97/ 14952	0.0824742	0.499193	1	Environmental Information Processing	Signal transduction	gene-LOC101790657|gene-IP6K3|gene-PIK3C2B|gene-PLCD4|gene-DGKI|gene-PIK3C2G|gene-CDS2|gene-INPP5A	LOC101790657;IP6K3;PIK3C2B;PLCD4;DGKI;PIK3C2G;CDS2;INPP5A
2	map00511	Other glycan degradation	KEGG PATHWAY	2/ 1177	21/ 14952	0.0952381	0.500654	1	Metabolism	Glycan biosynthesis and metabolism	gene-LOC119713756|gene-GBA2	LOC119713756;GBA2
3	map00500	Starch and sucrose metabolism	KEGG PATHWAY	3/ 1177	34/ 14952	0.0882353	0.507597	1	Metabolism	Carbohydrate metabolism	gene-PGM1|gene-LOC101794283|gene-HK2	PGM1;LOC101794283;HK2
37	map05022	Pathways of neurodegeneration - multiple diseases	KEGG PATHWAY	37/ 1177	469/ 14952	0.0788913	0.519961	1	Human Diseases	Neurodegenerative disease	gene-ATP5F1A|gene-PINK1|gene-MAP2K3|gene-LOC113841028|gene-LOC101790479|gene-LOC101789623|gene-ATP2A2|gene-ULK2|gene-TUBAL3|gene-CAMK2A|gene-LOC101804607|gene-BDNF|gene-SNCA|gene-LOC106020235|gene-SMCR8|gene-LOC101802038|gene-NEFL|gene-RYR3|gene-SLC25A4|gene-DNAH3|gene-LOC119714326|gene-PPID|gene-MAPT|gene-TUBB3|gene-HRAS|gene-LOC101793310|gene-SPTBN2|gene-LOC101805041|gene-APC2|gene-LOC101801311…	ATP5F1A;PINK1;MAP2K3;LOC113841028;LOC101790479;LOC101789623;ATP2A2;ULK2;TUBAL3;CAMK2A;LOC101804607;BDNF;SNCA;LOC106020235;SMCR8;LOC101802038;NEFL;RYR3;SLC25A4;DNAH3;LOC119714326;PPID;MAPT;TUBB3;HRAS;LOC101793310;SPTBN2;LOC101805041;APC2;LOC101801311;NDUFS2;FZD9;FZD8;CACNA1D;FZD7;PTGS2;FZD2
14	map04514	Cell adhesion molecules	KEGG PATHWAY	14/ 1177	176/ 14952	0.0795455	0.524328	1	Environmental Information Processing	Signaling molecules and interaction	gene-CADM1|gene-CADM3|gene-CDH1|gene-LOC101802851|gene-CNTNAP2|gene-NFASC|gene-LOC101799421|gene-NRXN1|gene-ITGA4|gene-CLDN19|gene-SDC3|gene-NTNG2|gene-CDH15|gene-ITGA8	CADM1;CADM3;CDH1;LOC101802851;CNTNAP2;NFASC;LOC101799421;NRXN1;ITGA4;CLDN19;SDC3;NTNG2;CDH15;ITGA8
2	map00770	Pantothenate and CoA biosynthesis	KEGG PATHWAY	2/ 1177	22/ 14952	0.0909091	0.525922	1	Metabolism	Metabolism of cofactors and vitamins	gene-LOC101798228|gene-LOC101798651	LOC101798228;LOC101798651
7	map04211	Longevity regulating pathway	KEGG PATHWAY	7/ 1177	87/ 14952	0.0804598	0.533146	1	Organismal Systems	Aging	gene-LOC101798346|gene-HRAS|gene-PPARG|gene-PRKAG3|gene-PRKAB2|gene-SESN2|gene-ADCY2	LOC101798346;HRAS;PPARG;PRKAG3;PRKAB2;SESN2;ADCY2
21	map05132	Salmonella infection	KEGG PATHWAY	21/ 1177	267/ 14952	0.0786517	0.534977	1	Human Diseases	Infectious disease: bacterial	gene-LOC101805041|gene-LOC101804607|gene-TUBB3|gene-LOC101795371|gene-LEF1|gene-GCC2|gene-PIK3C2B|gene-GAPDH|gene-HSP90AA1|gene-MAP2K3|gene-PIK3C2G|gene-LOC101802038|gene-ACTR3B|gene-MYL10|gene-FHOD1|gene-LOC101789623|gene-HRAS|gene-FOS|gene-LOC101797872|gene-TUBAL3|gene-TCF7	LOC101805041;LOC101804607;TUBB3;LOC101795371;LEF1;GCC2;PIK3C2B;GAPDH;HSP90AA1;MAP2K3;PIK3C2G;LOC101802038;ACTR3B;MYL10;FHOD1;LOC101789623;HRAS;FOS;LOC101797872;TUBAL3;TCF7
6	map01521	EGFR tyrosine kinase inhibitor resistance	KEGG PATHWAY	6/ 1177	75/ 14952	0.08	0.545184	1	Human Diseases	Drug resistance: antineoplastic	gene-GAS6|gene-HGF|gene-NRG1|gene-EGF|gene-HRAS|gene-ERBB2	GAS6;HGF;NRG1;EGF;HRAS;ERBB2
6	map04212	Longevity regulating pathway - worm	KEGG PATHWAY	6/ 1177	75/ 14952	0.08	0.545184	1	Organismal Systems	Aging	gene-MGST1|gene-MGST2|gene-SCD|gene-LOC113844859|gene-LOC101797138|gene-ULK2	MGST1;MGST2;SCD;LOC113844859;LOC101797138;ULK2
10	map04068	FoxO signaling pathway	KEGG PATHWAY	10/ 1177	127/ 14952	0.0787402	0.547383	1	Environmental Information Processing	Signal transduction	gene-HOMER1|gene-EGF|gene-LOC113841684|gene-HOMER2|gene-PLK3|gene-HRAS|gene-PRKAG3|gene-PRKAB2|gene-CDKN2B|gene-CCNB3	HOMER1;EGF;LOC113841684;HOMER2;PLK3;HRAS;PRKAG3;PRKAB2;CDKN2B;CCNB3
2	map04966	Collecting duct acid secretion	KEGG PATHWAY	2/ 1177	23/ 14952	0.0869565	0.55031	1	Organismal Systems	Excretory system	gene-ATP4A|gene-ATP6V0D2	ATP4A;ATP6V0D2
9	map04728	Dopaminergic synapse	KEGG PATHWAY	9/ 1177	115/ 14952	0.0782609	0.55746	1	Organismal Systems	Nervous system	gene-LOC101798346|gene-LOC101790479|gene-LOC101797591|gene-GNG4|gene-CAMK2A|gene-PPP2R3B|gene-CACNA1D|gene-KCNJ5|gene-FOS	LOC101798346;LOC101790479;LOC101797591;GNG4;CAMK2A;PPP2R3B;CACNA1D;KCNJ5;FOS
4	map00565	Ether lipid metabolism	KEGG PATHWAY	4/ 1177	51/ 14952	0.0784314	0.577836	1	Metabolism	Lipid metabolism	gene-LOC101794396|gene-PLB1|gene-LOC101794817|gene-UGT8	LOC101794396;PLB1;LOC101794817;UGT8
4	map00513	Various types of N-glycan biosynthesis	KEGG PATHWAY	4/ 1177	51/ 14952	0.0784314	0.577836	1	Metabolism	Glycan biosynthesis and metabolism	gene-MAN1A1|gene-TUSC3|gene-B4GALNT3|gene-CHST9	MAN1A1;TUSC3;B4GALNT3;CHST9
19	map04714	Thermogenesis	KEGG PATHWAY	19/ 1177	249/ 14952	0.0763052	0.591223	1	Organismal Systems	Environmental adaptation	gene-PLIN1|gene-PRKG1|gene-NDUFAF3|gene-LOC101798346|gene-LOC101802708|gene-PNPLA2|gene-PRKAG3|gene-LOC106020235|gene-MAP2K3|gene-PPARG|gene-NDUFS2|gene-PRKAB2|gene-ACSL1|gene-ATP5F1A|gene-HRAS|gene-ADCY2|gene-LOC113841028|gene-CPT1B|gene-LOC101792431	PLIN1;PRKG1;NDUFAF3;LOC101798346;LOC101802708;PNPLA2;PRKAG3;LOC106020235;MAP2K3;PPARG;NDUFS2;PRKAB2;ACSL1;ATP5F1A;HRAS;ADCY2;LOC113841028;CPT1B;LOC101792431
2	map00601	Glycosphingolipid biosynthesis - lacto and neolacto series	KEGG PATHWAY	2/ 1177	25/ 14952	0.08	0.596382	1	Metabolism	Glycan biosynthesis and metabolism	gene-ST8SIA1|gene-B3GALT1	ST8SIA1;B3GALT1
28	map05010	Alzheimer disease	KEGG PATHWAY	28/ 1177	370/ 14952	0.0756757	0.615622	1	Human Diseases	Neurodegenerative disease	gene-LOC113841028|gene-LOC101790479|gene-ATP5F1A|gene-ATP2A2|gene-ULK2|gene-TUBAL3|gene-LOC101804607|gene-LPL|gene-SNCA|gene-LOC106020235|gene-LOC101802038|gene-SLC25A4|gene-RYR3|gene-PPID|gene-MAPT|gene-TUBB3|gene-HRAS|gene-LOC101805041|gene-APC2|gene-LOC101801311|gene-NDUFS2|gene-FZD9|gene-FZD8|gene-CACNA1D|gene-FZD7|gene-GAPDH|gene-PTGS2|gene-FZD2	LOC113841028;LOC101790479;ATP5F1A;ATP2A2;ULK2;TUBAL3;LOC101804607;LPL;SNCA;LOC106020235;LOC101802038;SLC25A4;RYR3;PPID;MAPT;TUBB3;HRAS;LOC101805041;APC2;LOC101801311;NDUFS2;FZD9;FZD8;CACNA1D;FZD7;GAPDH;PTGS2;FZD2
8	map04750	Inflammatory mediator regulation of TRP channels	KEGG PATHWAY	8/ 1177	108/ 14952	0.0740741	0.623319	1	Organismal Systems	Sensory system	gene-PRKCQ|gene-HRH1|gene-P2RY2|gene-MAP2K3|gene-CAMK2A|gene-LOC101794396|gene-LOC101790479|gene-ADCY2	PRKCQ;HRH1;P2RY2;MAP2K3;CAMK2A;LOC101794396;LOC101790479;ADCY2
18	map05130	Pathogenic Escherichia coli infection	KEGG PATHWAY	18/ 1177	242/ 14952	0.0743802	0.634653	1	Human Diseases	Infectious disease: bacterial	gene-LOC101805041|gene-LOC101804607|gene-LOC101802038|gene-LOC101802071|gene-GAPDH|gene-WIPF3|gene-LOC101802851|gene-TUBB3|gene-LOC101799421|gene-LOC101796544|gene-ACTR3B|gene-LOC101790909|gene-CLDN19|gene-ABCF2|gene-LOC119716937|gene-FOS|gene-LOC101797872|gene-TUBAL3	LOC101805041;LOC101804607;LOC101802038;LOC101802071;GAPDH;WIPF3;LOC101802851;TUBB3;LOC101799421;LOC101796544;ACTR3B;LOC101790909;CLDN19;ABCF2;LOC119716937;FOS;LOC101797872;TUBAL3
24	map05165	Human papillomavirus infection	KEGG PATHWAY	24/ 1177	321/ 14952	0.0747664	0.635262	1	Human Diseases	Infectious disease: viral	gene-LOC101797613|gene-LOC101798346|gene-ATP6V0D2|gene-TCF7|gene-PPP2R3B|gene-ITGA8|gene-ITGB6|gene-LOC101803344|gene-VTN|gene-PKM|gene-EGF|gene-HRAS|gene-APC2|gene-RELN|gene-COL4A6|gene-COL4A5|gene-ITGA4|gene-FZD9|gene-FZD8|gene-ITGA1|gene-FZD7|gene-CCNA2|gene-PTGS2|gene-FZD2	LOC101797613;LOC101798346;ATP6V0D2;TCF7;PPP2R3B;ITGA8;ITGB6;LOC101803344;VTN;PKM;EGF;HRAS;APC2;RELN;COL4A6;COL4A5;ITGA4;FZD9;FZD8;ITGA1;FZD7;CCNA2;PTGS2;FZD2
10	map05034	Alcoholism	KEGG PATHWAY	10/ 1177	136/ 14952	0.0735294	0.635636	1	Human Diseases	Substance dependence	gene-LOC101798346|gene-BDNF|gene-HRAS|gene-LOC101797591|gene-GRIN3A|gene-PKIA|gene-NPY|gene-FOSB|gene-LOC101790248|gene-GNG4	LOC101798346;BDNF;HRAS;LOC101797591;GRIN3A;PKIA;NPY;FOSB;LOC101790248;GNG4
7	map05210	Colorectal cancer	KEGG PATHWAY	7/ 1177	96/ 14952	0.0729167	0.638933	1	Human Diseases	Cancer: specific types	gene-APC2|gene-EGF|gene-LEF1|gene-HRAS|gene-LOC101803787|gene-FOS|gene-TCF7	APC2;EGF;LEF1;HRAS;LOC101803787;FOS;TCF7
10	map04919	Thyroid hormone signaling pathway	KEGG PATHWAY	10/ 1177	137/ 14952	0.0729927	0.644862	1	Organismal Systems	Endocrine system	gene-PLN|gene-ATP2A2|gene-LOC101799801|gene-DIO2|gene-PLCD4|gene-HRAS|gene-ESR1|gene-FXYD2|gene-MYH7B|gene-BMP4	PLN;ATP2A2;LOC101799801;DIO2;PLCD4;HRAS;ESR1;FXYD2;MYH7B;BMP4
11	map04218	Cellular senescence	KEGG PATHWAY	11/ 1177	151/ 14952	0.0728477	0.650095	1	Cellular Processes	Cell growth and death	gene-PPID|gene-HRAS|gene-MAP2K3|gene-HIPK2|gene-SLC25A4|gene-CACNA1D|gene-E2F2|gene-LOC101803787|gene-CCNA2|gene-CDKN2B|gene-CCNB3	PPID;HRAS;MAP2K3;HIPK2;SLC25A4;CACNA1D;E2F2;LOC101803787;CCNA2;CDKN2B;CCNB3
3	map04745	Phototransduction - fly	KEGG PATHWAY	3/ 1177	42/ 14952	0.0714286	0.652908	1	Organismal Systems	Sensory system	gene-CAMK2A|gene-TRPC4|gene-LOC101790479	CAMK2A;TRPC4;LOC101790479
5	map01524	Platinum drug resistance	KEGG PATHWAY	5/ 1177	70/ 14952	0.0714286	0.65428	1	Human Diseases	Drug resistance: antineoplastic	gene-XPA|gene-LOC101797138|gene-ERBB2|gene-MGST1|gene-MGST2	XPA;LOC101797138;ERBB2;MGST1;MGST2
6	map04013	MAPK signaling pathway - fly	KEGG PATHWAY	6/ 1177	84/ 14952	0.0714286	0.657109	1	Environmental Information Processing	Signal transduction	gene-DUSP10|gene-MAP2K3|gene-LOC101800626|gene-CNKSR2|gene-LOC101805096|gene-BMP4	DUSP10;MAP2K3;LOC101800626;CNKSR2;LOC101805096;BMP4
6	map04146	Peroxisome	KEGG PATHWAY	6/ 1177	84/ 14952	0.0714286	0.657109	1	Cellular Processes	Transport and catabolism	gene-EHHADH|gene-ECH1|gene-EPHX2|gene-IDH2|gene-ACSL1|gene-CRAT	EHHADH;ECH1;EPHX2;IDH2;ACSL1;CRAT
6	map04115	p53 signaling pathway	KEGG PATHWAY	6/ 1177	84/ 14952	0.0714286	0.657109	1	Cellular Processes	Cell growth and death	gene-ADGRB1|gene-STEAP3|gene-RRM2|gene-CD82|gene-SESN2|gene-CCNB3	ADGRB1;STEAP3;RRM2;CD82;SESN2;CCNB3
4	map04720	Long-term potentiation	KEGG PATHWAY	4/ 1177	57/ 14952	0.0701754	0.66632	1	Organismal Systems	Nervous system	gene-CAMK2A|gene-LOC101790479|gene-PPP1R1A|gene-HRAS	CAMK2A;LOC101790479;PPP1R1A;HRAS
4	map04962	Vasopressin-regulated water reabsorption	KEGG PATHWAY	4/ 1177	57/ 14952	0.0701754	0.66632	1	Organismal Systems	Excretory system	gene-LOC101800252|gene-LOC101796234|gene-LOC101798346|gene-AQP4	LOC101800252;LOC101796234;LOC101798346;AQP4
6	map01522	Endocrine resistance	KEGG PATHWAY	6/ 1177	85/ 14952	0.0705882	0.668434	1	Human Diseases	Drug resistance: antineoplastic	gene-HRAS|gene-E2F2|gene-ADCY2|gene-ESR1|gene-FOS|gene-ERBB2	HRAS;E2F2;ADCY2;ESR1;FOS;ERBB2
3	map00760	Nicotinate and nicotinamide metabolism	KEGG PATHWAY	3/ 1177	43/ 14952	0.0697674	0.668737	1	Metabolism	Metabolism of cofactors and vitamins	gene-NT5E|gene-NMRK2|gene-NT5C1A	NT5E;NMRK2;NT5C1A
7	map04933	AGE-RAGE signaling pathway in diabetic complications	KEGG PATHWAY	7/ 1177	99/ 14952	0.0707071	0.670947	1	Human Diseases	Endocrine and metabolic disease	gene-LOC101797613|gene-COL4A6|gene-PLCD4|gene-COL4A5|gene-EGR1|gene-HRAS|gene-LOC101803787	LOC101797613;COL4A6;PLCD4;COL4A5;EGR1;HRAS;LOC101803787
2	map04341	Hedgehog signaling pathway - fly	KEGG PATHWAY	2/ 1177	29/ 14952	0.0689655	0.67766	1	Environmental Information Processing	Signal transduction	gene-EN1|gene-BMP4	EN1;BMP4
1	map00730	Thiamine metabolism	KEGG PATHWAY	1/ 1177	14/ 14952	0.0714286	0.682849	1	Metabolism	Metabolism of cofactors and vitamins	gene-AK1	AK1
16	map05202	Transcriptional misregulation in cancer	KEGG PATHWAY	16/ 1177	225/ 14952	0.0711111	0.701056	1	Human Diseases	Cancer: overview	gene-HPGD|gene-EYA1|gene-PAX7|gene-MEIS1|gene-TSPAN7|gene-LOC110353166|gene-PPARG|gene-CEBPA|gene-SIX1|gene-CDK14|gene-HOXA10|gene-SIX4|gene-NR4A3|gene-ZBTB16|gene-CCNA2|gene-MLF1	HPGD;EYA1;PAX7;MEIS1;TSPAN7;LOC110353166;PPARG;CEBPA;SIX1;CDK14;HOXA10;SIX4;NR4A3;ZBTB16;CCNA2;MLF1
1	map00604	Glycosphingolipid biosynthesis - ganglio series	KEGG PATHWAY	1/ 1177	15/ 14952	0.0666667	0.707838	1	Metabolism	Glycan biosynthesis and metabolism	gene-ST8SIA1	ST8SIA1
15	map05208	Chemical carcinogenesis - reactive oxygen species	KEGG PATHWAY	15/ 1177	213/ 14952	0.0704225	0.711307	1	Human Diseases	Cancer: overview	gene-HGF|gene-LOC113841028|gene-EGF|gene-LOC106020235|gene-MGST1|gene-NDUFS2|gene-SLC25A4|gene-ATP5F1A|gene-HRAS|gene-LOC101790722|gene-LOC101797138|gene-MGST2|gene-FOS|gene-EPHX2|gene-EPHX4	HGF;LOC113841028;EGF;LOC106020235;MGST1;NDUFS2;SLC25A4;ATP5F1A;HRAS;LOC101790722;LOC101797138;MGST2;FOS;EPHX2;EPHX4
2	map00640	Propanoate metabolism	KEGG PATHWAY	2/ 1177	31/ 14952	0.0645161	0.713026	1	Metabolism	Carbohydrate metabolism	gene-LOC101799210|gene-EHHADH	LOC101799210;EHHADH
12	map04141	Protein processing in endoplasmic reticulum	KEGG PATHWAY	12/ 1177	173/ 14952	0.0693642	0.717671	1	Genetic Information Processing	Folding, sorting and degradation	gene-MAN1A1|gene-NPLOC4|gene-LOC101793250|gene-HSP90AA1|gene-LOC119718226|gene-LOC119716937|gene-CRYAB|gene-HSPA8|gene-TUSC3|gene-LOC101793310|gene-BAG2|gene-HSPA2	MAN1A1;NPLOC4;LOC101793250;HSP90AA1;LOC119718226;LOC119716937;CRYAB;HSPA8;TUSC3;LOC101793310;BAG2;HSPA2
6	map05100	Bacterial invasion of epithelial cells	KEGG PATHWAY	6/ 1177	90/ 14952	0.0666667	0.721412	1	Human Diseases	Infectious disease: bacterial	gene-CAV3|gene-CTNNA3|gene-CLTCL1|gene-CDH1|gene-SEPTIN12|gene-ACTR3B	CAV3;CTNNA3;CLTCL1;CDH1;SEPTIN12;ACTR3B
2	map00592	alpha-Linolenic acid metabolism	KEGG PATHWAY	2/ 1177	32/ 14952	0.0625	0.729455	1	Metabolism	Lipid metabolism	gene-LOC101794396|gene-PLB1	LOC101794396;PLB1
6	map04137	Mitophagy - animal	KEGG PATHWAY	6/ 1177	91/ 14952	0.0659341	0.731266	1	Cellular Processes	Transport and catabolism	gene-PINK1|gene-LOC119715727|gene-HRAS|gene-MTX3|gene-LOC113844454|gene-LOC101793310	PINK1;LOC119715727;HRAS;MTX3;LOC113844454;LOC101793310
17	map04015	Rap1 signaling pathway	KEGG PATHWAY	17/ 1177	245/ 14952	0.0693878	0.741528	1	Environmental Information Processing	Signal transduction	gene-FGF14|gene-HGF|gene-FGF6|gene-FGFR4|gene-FGF4|gene-DOCK4|gene-RAPGEF4|gene-EGF|gene-LOC101797591|gene-MAP2K3|gene-FGF12|gene-LOC101790479|gene-LOC101795363|gene-HRAS|gene-ADCY2|gene-P2RY1|gene-CDH1	FGF14;HGF;FGF6;FGFR4;FGF4;DOCK4;RAPGEF4;EGF;LOC101797591;MAP2K3;FGF12;LOC101790479;LOC101795363;HRAS;ADCY2;P2RY1;CDH1
7	map05231	Choline metabolism in cancer	KEGG PATHWAY	7/ 1177	107/ 14952	0.0654206	0.747276	1	Human Diseases	Cancer: overview	gene-EGF|gene-SLC22A4|gene-DGKI|gene-LOC101794396|gene-HRAS|gene-FOS|gene-LOC101797872	EGF;SLC22A4;DGKI;LOC101794396;HRAS;FOS;LOC101797872
3	map02010	ABC transporters	KEGG PATHWAY	3/ 1177	49/ 14952	0.0612245	0.752592	1	Environmental Information Processing	Membrane transport	gene-ABCB6|gene-LOC119713165|gene-ABCA5	ABCB6;LOC119713165;ABCA5
3	map04136	Autophagy - other	KEGG PATHWAY	3/ 1177	50/ 14952	0.06	0.764767	1	Cellular Processes	Transport and catabolism	gene-LOC119715727|gene-ATG4A|gene-ULK2	LOC119715727;ATG4A;ULK2
2	map00591	Linoleic acid metabolism	KEGG PATHWAY	2/ 1177	35/ 14952	0.0571429	0.774009	1	Metabolism	Lipid metabolism	gene-LOC101794396|gene-PLB1	LOC101794396;PLB1
19	map05020	Prion disease	KEGG PATHWAY	19/ 1177	279/ 14952	0.0681004	0.777895	1	Human Diseases	Neurodegenerative disease	gene-CAV3|gene-LOC101805041|gene-LOC101804607|gene-ATP5F1A|gene-LOC101798346|gene-CACNA1D|gene-LOC106020235|gene-LOC101801311|gene-NDUFS2|gene-LOC101802038|gene-TUBB3|gene-SLC25A4|gene-HSPA2|gene-EGR1|gene-RYR3|gene-GRIN3A|gene-HSPA8|gene-LOC113841028|gene-TUBAL3	CAV3;LOC101805041;LOC101804607;ATP5F1A;LOC101798346;CACNA1D;LOC106020235;LOC101801311;NDUFS2;LOC101802038;TUBB3;SLC25A4;HSPA2;EGR1;RYR3;GRIN3A;HSPA8;LOC113841028;TUBAL3
4	map04370	VEGF signaling pathway	KEGG PATHWAY	4/ 1177	67/ 14952	0.0597015	0.783602	1	Environmental Information Processing	Signal transduction	gene-HSPB1|gene-LOC101794396|gene-PTGS2|gene-HRAS	HSPB1;LOC101794396;PTGS2;HRAS
7	map05235	PD-L1 expression and PD-1 checkpoint pathway in cancer	KEGG PATHWAY	7/ 1177	112/ 14952	0.0625	0.788124	1	Human Diseases	Cancer: overview	gene-EGF|gene-PRKCQ|gene-IFNGR2|gene-MAP2K3|gene-HRAS|gene-FOS|gene-ALK	EGF;PRKCQ;IFNGR2;MAP2K3;HRAS;FOS;ALK
1	map00053	Ascorbate and aldarate metabolism	KEGG PATHWAY	1/ 1177	19/ 14952	0.0526316	0.789608	1	Metabolism	Carbohydrate metabolism	gene-LOC101796243	LOC101796243
1	map04614	Renin-angiotensin system	KEGG PATHWAY	1/ 1177	19/ 14952	0.0526316	0.789608	1	Organismal Systems	Endocrine system	gene-AGTR2	AGTR2
4	map05214	Glioma	KEGG PATHWAY	4/ 1177	68/ 14952	0.0588235	0.793289	1	Human Diseases	Cancer: specific types	gene-CAMK2A|gene-E2F2|gene-EGF|gene-HRAS	CAMK2A;E2F2;EGF;HRAS
13	map05415	Diabetic cardiomyopathy	KEGG PATHWAY	13/ 1177	199/ 14952	0.0653266	0.796294	1	Human Diseases	Cardiovascular disease	gene-PLN|gene-LOC113841028|gene-LOC106020235|gene-PDK2|gene-NDUFS2|gene-CAMK2A|gene-GAPDH|gene-CD36|gene-SLC25A4|gene-ATP5F1A|gene-LOC101803787|gene-ATP2A2|gene-CPT1B	PLN;LOC113841028;LOC106020235;PDK2;NDUFS2;CAMK2A;GAPDH;CD36;SLC25A4;ATP5F1A;LOC101803787;ATP2A2;CPT1B
2	map04710	Circadian rhythm	KEGG PATHWAY	2/ 1177	37/ 14952	0.0540541	0.800028	1	Organismal Systems	Environmental adaptation	gene-PRKAB2|gene-PRKAG3	PRKAB2;PRKAG3
5	map04657	IL-17 signaling pathway	KEGG PATHWAY	5/ 1177	84/ 14952	0.0595238	0.80078	1	Organismal Systems	Immune system	gene-HSP90AA1|gene-FOS|gene-PTGS2|gene-CCL20|gene-FOSB	HSP90AA1;FOS;PTGS2;CCL20;FOSB
6	map05222	Small cell lung cancer	KEGG PATHWAY	6/ 1177	99/ 14952	0.0606061	0.801223	1	Human Diseases	Cancer: specific types	gene-LOC101797613|gene-COL4A6|gene-COL4A5|gene-E2F2|gene-CDKN2B|gene-PTGS2	LOC101797613;COL4A6;COL4A5;E2F2;CDKN2B;PTGS2
9	map05418	Fluid shear stress and atherosclerosis	KEGG PATHWAY	9/ 1177	143/ 14952	0.0629371	0.802279	1	Human Diseases	Cardiovascular disease	gene-CAV3|gene-DUSP1|gene-MGST1|gene-HSP90AA1|gene-LOC113839605|gene-MGST2|gene-LOC101797138|gene-FOS|gene-BMP4	CAV3;DUSP1;MGST1;HSP90AA1;LOC113839605;MGST2;LOC101797138;FOS;BMP4
4	map04917	Prolactin signaling pathway	KEGG PATHWAY	4/ 1177	69/ 14952	0.057971	0.802624	1	Organismal Systems	Endocrine system	gene-ESR1|gene-FOS|gene-GALT|gene-HRAS	ESR1;FOS;GALT;HRAS
7	map04071	Sphingolipid signaling pathway	KEGG PATHWAY	7/ 1177	115/ 14952	0.0608696	0.81014	1	Environmental Information Processing	Signal transduction	gene-LOC101790479|gene-HRAS|gene-LOC101797591|gene-PPP2R3B|gene-S1PR3|gene-LOC101801425|gene-ACER1	LOC101790479;HRAS;LOC101797591;PPP2R3B;S1PR3;LOC101801425;ACER1
4	map05134	Legionellosis	KEGG PATHWAY	4/ 1177	70/ 14952	0.0571429	0.811615	1	Human Diseases	Infectious disease: bacterial	gene-LOC101793310|gene-HSPA8|gene-HSPA2|gene-EEF1A2	LOC101793310;HSPA8;HSPA2;EEF1A2
10	map05206	MicroRNAs in cancer	KEGG PATHWAY	10/ 1177	159/ 14952	0.0628931	0.81215	1	Human Diseases	Cancer: overview	gene-LOC119716576|gene-APC2|gene-LOC101791000|gene-ST14|gene-LOC101796544|gene-KIF23|gene-HRAS|gene-E2F2|gene-PTGS2|gene-ERBB2	LOC119716576;APC2;LOC101791000;ST14;LOC101796544;KIF23;HRAS;E2F2;PTGS2;ERBB2
11	map05203	Viral carcinogenesis	KEGG PATHWAY	11/ 1177	174/ 14952	0.0632184	0.815775	1	Human Diseases	Cancer: overview	gene-YWHAG|gene-PKM|gene-LOC101798346|gene-LOC101791000|gene-LOC101800940|gene-ATP6V0D2|gene-EGR3|gene-EGR2|gene-HRAS|gene-CCNA2|gene-CDKN2B	YWHAG;PKM;LOC101798346;LOC101791000;LOC101800940;ATP6V0D2;EGR3;EGR2;HRAS;CCNA2;CDKN2B
1	map00532	Glycosaminoglycan biosynthesis - chondroitin sulfate / dermatan sulfate	KEGG PATHWAY	1/ 1177	21/ 14952	0.047619	0.821468	1	Metabolism	Glycan biosynthesis and metabolism	gene-CHSY3	CHSY3
2	map04624	Toll and Imd signaling pathway	KEGG PATHWAY	2/ 1177	39/ 14952	0.0512821	0.823354	1	Organismal Systems	Immune system	gene-LOC101800626|gene-MAP2K3	LOC101800626;MAP2K3
5	map04914	Progesterone-mediated oocyte maturation	KEGG PATHWAY	5/ 1177	88/ 14952	0.0568182	0.832231	1	Organismal Systems	Endocrine system	gene-ADCY2|gene-CCNA2|gene-HSP90AA1|gene-LOC101797591|gene-CCNB3	ADCY2;CCNA2;HSP90AA1;LOC101797591;CCNB3
17	map05012	Parkinson disease	KEGG PATHWAY	17/ 1177	263/ 14952	0.0646388	0.834072	1	Human Diseases	Neurodegenerative disease	gene-CAMK2A|gene-LOC101804607|gene-DUSP1|gene-PINK1|gene-SNCA|gene-LOC101805041|gene-LOC106020235|gene-LOC101797591|gene-MAPT|gene-NDUFS2|gene-LOC101802038|gene-TUBB3|gene-SLC25A4|gene-ATP5F1A|gene-RYR3|gene-LOC113841028|gene-TUBAL3	CAMK2A;LOC101804607;DUSP1;PINK1;SNCA;LOC101805041;LOC106020235;LOC101797591;MAPT;NDUFS2;LOC101802038;TUBB3;SLC25A4;ATP5F1A;RYR3;LOC113841028;TUBAL3
7	map05146	Amoebiasis	KEGG PATHWAY	7/ 1177	120/ 14952	0.0583333	0.842854	1	Human Diseases	Infectious disease: parasitic	gene-LOC101797613|gene-COL4A6|gene-COL4A5|gene-LOC113845764|gene-LOC101790479|gene-HSPB1|gene-LOC106018098	LOC101797613;COL4A6;COL4A5;LOC113845764;LOC101790479;HSPB1;LOC106018098
3	map04214	Apoptosis - fly	KEGG PATHWAY	3/ 1177	58/ 14952	0.0517241	0.845428	1	Cellular Processes	Cell growth and death	gene-DUSP10|gene-TSPO2|gene-LOC101790838	DUSP10;TSPO2;LOC101790838
1	map00515	Mannose type O-glycan biosynthesis	KEGG PATHWAY	1/ 1177	23/ 14952	0.0434783	0.848506	1	Metabolism	Glycan biosynthesis and metabolism	gene-LOC101791983	LOC101791983
1	map00531	Glycosaminoglycan degradation	KEGG PATHWAY	1/ 1177	23/ 14952	0.0434783	0.848506	1	Metabolism	Glycan biosynthesis and metabolism	gene-HPSE2	HPSE2
8	map04217	Necroptosis	KEGG PATHWAY	8/ 1177	136/ 14952	0.0588235	0.848727	1	Cellular Processes	Cell growth and death	gene-PPID|gene-IFNGR2|gene-HSP90AA1|gene-CAMK2A|gene-LOC101794396|gene-SLC25A4|gene-LOC101794703|gene-LOC101790248	PPID;IFNGR2;HSP90AA1;CAMK2A;LOC101794396;SLC25A4;LOC101794703;LOC101790248
6	map04972	Pancreatic secretion	KEGG PATHWAY	6/ 1177	106/ 14952	0.0566038	0.850079	1	Organismal Systems	Digestive system	gene-ATP2A2|gene-LOC101800252|gene-KCNQ1|gene-LOC101790479|gene-ADCY2|gene-FXYD2	ATP2A2;LOC101800252;KCNQ1;LOC101790479;ADCY2;FXYD2
2	map00830	Retinol metabolism	KEGG PATHWAY	2/ 1177	42/ 14952	0.047619	0.85377	1	Metabolism	Metabolism of cofactors and vitamins	gene-LRAT|gene-LOC101801511	LRAT;LOC101801511
11	map05167	Kaposi sarcoma-associated herpesvirus infection	KEGG PATHWAY	11/ 1177	182/ 14952	0.0604396	0.857103	1	Human Diseases	Infectious disease: viral	gene-HCK|gene-LEF1|gene-LOC101800940|gene-GNG4|gene-PTGS2|gene-HRAS|gene-E2F2|gene-LOC119718675|gene-FOS|gene-LOC119714271|gene-TCF7	HCK;LEF1;LOC101800940;GNG4;PTGS2;HRAS;E2F2;LOC119718675;FOS;LOC119714271;TCF7
15	map05166	Human T-cell leukemia virus 1 infection	KEGG PATHWAY	15/ 1177	240/ 14952	0.0625	0.857187	1	Human Diseases	Infectious disease: viral	gene-TSPO2|gene-MMP7|gene-LOC101798346|gene-LOC101795363|gene-SLC25A4|gene-EGR2|gene-EGR1|gene-HRAS|gene-E2F2|gene-ADCY2|gene-LOC101803787|gene-CCNA2|gene-FOS|gene-CDKN2B|gene-LOC119714271	TSPO2;MMP7;LOC101798346;LOC101795363;SLC25A4;EGR2;EGR1;HRAS;E2F2;ADCY2;LOC101803787;CCNA2;FOS;CDKN2B;LOC119714271
9	map04150	mTOR signaling pathway	KEGG PATHWAY	9/ 1177	154/ 14952	0.0584416	0.86464	1	Environmental Information Processing	Signal transduction	gene-LOC101802777|gene-PRR5L|gene-FZD9|gene-FZD8|gene-HRAS|gene-SESN2|gene-FZD7|gene-ULK2|gene-FZD2	LOC101802777;PRR5L;FZD9;FZD8;HRAS;SESN2;FZD7;ULK2;FZD2
5	map05140	Leishmaniasis	KEGG PATHWAY	5/ 1177	93/ 14952	0.0537634	0.86572	1	Human Diseases	Infectious disease: parasitic	gene-ITGA4|gene-IFNGR2|gene-FOS|gene-PTGS2|gene-EEF1A2	ITGA4;IFNGR2;FOS;PTGS2;EEF1A2
16	map04144	Endocytosis	KEGG PATHWAY	16/ 1177	258/ 14952	0.0620155	0.871267	1	Cellular Processes	Transport and catabolism	gene-CAV3|gene-BIN1|gene-CLTCL1|gene-FGFR4|gene-WIPF3|gene-CXCR4|gene-IQSEC3|gene-VPS37C|gene-LOC101800252|gene-ACTR3B|gene-EPN3|gene-HSPA8|gene-SH3GLB2|gene-HRAS|gene-LOC101803787|gene-HSPA2	CAV3;BIN1;CLTCL1;FGFR4;WIPF3;CXCR4;IQSEC3;VPS37C;LOC101800252;ACTR3B;EPN3;HSPA8;SH3GLB2;HRAS;LOC101803787;HSPA2
1	map00563	Glycosylphosphatidylinositol (GPI)-anchor biosynthesis	KEGG PATHWAY	1/ 1177	25/ 14952	0.04	0.871453	1	Metabolism	Glycan biosynthesis and metabolism	gene-PIGL	PIGL
1	map00650	Butanoate metabolism	KEGG PATHWAY	1/ 1177	26/ 14952	0.0384615	0.881589	1	Metabolism	Carbohydrate metabolism	gene-EHHADH	EHHADH
1	map00534	Glycosaminoglycan biosynthesis - heparan sulfate / heparin	KEGG PATHWAY	1/ 1177	26/ 14952	0.0384615	0.881589	1	Metabolism	Glycan biosynthesis and metabolism	gene-HS3ST2	HS3ST2
3	map00310	Lysine degradation	KEGG PATHWAY	3/ 1177	63/ 14952	0.047619	0.882635	1	Metabolism	Amino acid metabolism	gene-EHHADH|gene-SMYD1|gene-KMT5A	EHHADH;SMYD1;KMT5A
6	map04625	C-type lectin receptor signaling pathway	KEGG PATHWAY	6/ 1177	112/ 14952	0.0535714	0.88372	1	Organismal Systems	Immune system	gene-PLK3|gene-EGR3|gene-EGR2|gene-HRAS|gene-LOC119718673|gene-PTGS2	PLK3;EGR3;EGR2;HRAS;LOC119718673;PTGS2
4	map05212	Pancreatic cancer	KEGG PATHWAY	4/ 1177	81/ 14952	0.0493827	0.889944	1	Human Diseases	Cancer: specific types	gene-E2F2|gene-LOC101803787|gene-EGF|gene-ERBB2	E2F2;LOC101803787;EGF;ERBB2
9	map04062	Chemokine signaling pathway	KEGG PATHWAY	9/ 1177	160/ 14952	0.05625	0.891337	1	Organismal Systems	Immune system	gene-HCK|gene-CCL20|gene-CXCR4|gene-LOC101800940|gene-LOC101797591|gene-GNG4|gene-LOC101790479|gene-HRAS|gene-ADCY2	HCK;CCL20;CXCR4;LOC101800940;LOC101797591;GNG4;LOC101790479;HRAS;ADCY2
6	map04380	Osteoclast differentiation	KEGG PATHWAY	6/ 1177	114/ 14952	0.0526316	0.893416	1	Organismal Systems	Development and regeneration	gene-IFNGR2|gene-FHL2|gene-PPARG|gene-FOSB|gene-ATP2A2|gene-FOS	IFNGR2;FHL2;PPARG;FOSB;ATP2A2;FOS
7	map04936	Alcoholic liver disease	KEGG PATHWAY	7/ 1177	130/ 14952	0.0538462	0.894672	1	Human Diseases	Endocrine and metabolic disease	gene-LEF1|gene-MAP2K3|gene-SCD|gene-PRKAG3|gene-PRKAB2|gene-CPT1B|gene-TCF7	LEF1;MAP2K3;SCD;PRKAG3;PRKAB2;CPT1B;TCF7
1	map04392	Hippo signaling pathway - multiple species	KEGG PATHWAY	1/ 1177	28/ 14952	0.0357143	0.899528	1	Environmental Information Processing	Signal transduction	gene-TEAD4	TEAD4
19	map05016	Huntington disease	KEGG PATHWAY	19/ 1177	311/ 14952	0.0610932	0.902232	1	Human Diseases	Neurodegenerative disease	gene-LOC101805041|gene-LOC101804607|gene-SLC1A2|gene-CLTCL1|gene-ATP5F1A|gene-LOC101798346|gene-BDNF|gene-LOC106020235|gene-PPARG|gene-NDUFS2|gene-LOC101802038|gene-TUBB3|gene-LOC101790479|gene-SLC25A4|gene-DNAH3|gene-LOC101789623|gene-LOC113841028|gene-ULK2|gene-TUBAL3	LOC101805041;LOC101804607;SLC1A2;CLTCL1;ATP5F1A;LOC101798346;BDNF;LOC106020235;PPARG;NDUFS2;LOC101802038;TUBB3;LOC101790479;SLC25A4;DNAH3;LOC101789623;LOC113841028;ULK2;TUBAL3
8	map04932	Non-alcoholic fatty liver disease	KEGG PATHWAY	8/ 1177	150/ 14952	0.0533333	0.911943	1	Human Diseases	Endocrine and metabolic disease	gene-LOC106020235|gene-PPARG|gene-NDUFS2|gene-LEPR|gene-PRKAG3|gene-PRKAB2|gene-FOS|gene-CEBPA	LOC106020235;PPARG;NDUFS2;LEPR;PRKAG3;PRKAB2;FOS;CEBPA
10	map05017	Spinocerebellar ataxia	KEGG PATHWAY	10/ 1177	182/ 14952	0.0549451	0.915452	1	Human Diseases	Neurodegenerative disease	gene-SPTBN2|gene-DAB1|gene-RELN|gene-GRIN3A|gene-LOC101789766|gene-LOC101790479|gene-SLC25A4|gene-MYOD1|gene-ATP2A2|gene-ULK2	SPTBN2;DAB1;RELN;GRIN3A;LOC101789766;LOC101790479;SLC25A4;MYOD1;ATP2A2;ULK2
2	map05143	African trypanosomiasis	KEGG PATHWAY	2/ 1177	51/ 14952	0.0392157	0.918511	1	Human Diseases	Infectious disease: parasitic	gene-APOA1|gene-LOC101790479	APOA1;LOC101790479
1	map03030	DNA replication	KEGG PATHWAY	1/ 1177	32/ 14952	0.03125	0.92767	1	Genetic Information Processing	Replication and repair	gene-MCM2	MCM2
1	map04960	Aldosterone-regulated sodium reabsorption	KEGG PATHWAY	1/ 1177	32/ 14952	0.03125	0.92767	1	Organismal Systems	Excretory system	gene-FXYD2	FXYD2
7	map05160	Hepatitis C	KEGG PATHWAY	7/ 1177	139/ 14952	0.0503597	0.928178	1	Human Diseases	Infectious disease: viral	gene-YWHAG|gene-EGF|gene-LOC101802851|gene-LOC101799421|gene-CLDN19|gene-HRAS|gene-E2F2	YWHAG;EGF;LOC101802851;LOC101799421;CLDN19;HRAS;E2F2
7	map04142	Lysosome	KEGG PATHWAY	7/ 1177	139/ 14952	0.0503597	0.928178	1	Cellular Processes	Transport and catabolism	gene-LOC106020238|gene-CLTCL1|gene-LOC101796874|gene-LAPTM5|gene-ATP6V0D2|gene-LOC113839605|gene-LOC119713756	LOC106020238;CLTCL1;LOC101796874;LAPTM5;ATP6V0D2;LOC113839605;LOC119713756
9	map04072	Phospholipase D signaling pathway	KEGG PATHWAY	9/ 1177	171/ 14952	0.0526316	0.928939	1	Environmental Information Processing	Signal transduction	gene-GRM7|gene-EGF|gene-RAPGEF4|gene-DGKI|gene-LOC119714177|gene-LOC101794396|gene-LOC101796234|gene-HRAS|gene-ADCY2	GRM7;EGF;RAPGEF4;DGKI;LOC119714177;LOC101794396;LOC101796234;HRAS;ADCY2
9	map04110	Cell cycle	KEGG PATHWAY	9/ 1177	171/ 14952	0.0526316	0.928939	1	Cellular Processes	Cell growth and death	gene-YWHAG|gene-CDC45|gene-MCM2|gene-LOC101793805|gene-E2F2|gene-LOC101803787|gene-CCNA2|gene-CDKN2B|gene-CCNB3	YWHAG;CDC45;MCM2;LOC101793805;E2F2;LOC101803787;CCNA2;CDKN2B;CCNB3
10	map04145	Phagosome	KEGG PATHWAY	10/ 1177	187/ 14952	0.0534759	0.930031	1	Cellular Processes	Transport and catabolism	gene-LOC101805041|gene-LOC101804607|gene-ATP6V0D2|gene-LOC113839605|gene-LOC101802038|gene-TUBB3|gene-CD36|gene-LOC101803344|gene-LOC119718673|gene-TUBAL3	LOC101805041;LOC101804607;ATP6V0D2;LOC113839605;LOC101802038;TUBB3;CD36;LOC101803344;LOC119718673;TUBAL3
8	map05161	Hepatitis B	KEGG PATHWAY	8/ 1177	156/ 14952	0.0512821	0.931192	1	Human Diseases	Infectious disease: viral	gene-LOC101798346|gene-MAP2K3|gene-EGR3|gene-EGR2|gene-HRAS|gene-E2F2|gene-CCNA2|gene-FOS	LOC101798346;MAP2K3;EGR3;EGR2;HRAS;E2F2;CCNA2;FOS
5	map04640	Hematopoietic cell lineage	KEGG PATHWAY	5/ 1177	109/ 14952	0.0458716	0.937471	1	Organismal Systems	Immune system	gene-LOC113845764|gene-CD24|gene-CD36|gene-ITGA1|gene-ITGA4	LOC113845764;CD24;CD36;ITGA1;ITGA4
4	map04612	Antigen processing and presentation	KEGG PATHWAY	4/ 1177	92/ 14952	0.0434783	0.938171	1	Organismal Systems	Immune system	gene-HSPA8|gene-HSP90AA1|gene-LOC113839605|gene-HSPA2	HSPA8;HSP90AA1;LOC113839605;HSPA2
7	map04630	JAK-STAT signaling pathway	KEGG PATHWAY	7/ 1177	143/ 14952	0.048951	0.939802	1	Environmental Information Processing	Signal transduction	gene-LOC101789923|gene-EGF|gene-IFNGR2|gene-FHL1|gene-LEPR|gene-HRAS|gene-GHR	LOC101789923;EGF;IFNGR2;FHL1;LEPR;HRAS;GHR
5	map04668	TNF signaling pathway	KEGG PATHWAY	5/ 1177	110/ 14952	0.0454545	0.940527	1	Environmental Information Processing	Signal transduction	gene-PTGS2|gene-LOC101798346|gene-FOS|gene-MAP2K3|gene-CCL20	PTGS2;LOC101798346;FOS;MAP2K3;CCL20
3	map04610	Complement and coagulation cascades	KEGG PATHWAY	3/ 1177	76/ 14952	0.0394737	0.944759	1	Organismal Systems	Immune system	gene-LOC101801552|gene-MASP1|gene-VTN	LOC101801552;MASP1;VTN
3	map05144	Malaria	KEGG PATHWAY	3/ 1177	76/ 14952	0.0394737	0.944759	1	Human Diseases	Infectious disease: parasitic	gene-LOC101803344|gene-HGF|gene-CD36	LOC101803344;HGF;CD36
2	map00510	N-Glycan biosynthesis	KEGG PATHWAY	2/ 1177	57/ 14952	0.0350877	0.945484	1	Metabolism	Glycan biosynthesis and metabolism	gene-MAN1A1|gene-TUSC3	MAN1A1;TUSC3
5	map04666	Fc gamma R-mediated phagocytosis	KEGG PATHWAY	5/ 1177	112/ 14952	0.0446429	0.946239	1	Organismal Systems	Immune system	gene-BIN1|gene-ACTR3B|gene-HCK|gene-LOC101797872|gene-LOC101794396	BIN1;ACTR3B;HCK;LOC101797872;LOC101794396
5	map05150	Staphylococcus aureus infection	KEGG PATHWAY	5/ 1177	113/ 14952	0.0442478	0.948905	1	Human Diseases	Infectious disease: bacterial	gene-MASP1|gene-LOC101793057|gene-LOC101795107|gene-LOC101795309|gene-LOC101794169	MASP1;LOC101793057;LOC101795107;LOC101795309;LOC101794169
3	map04061	Viral protein interaction with cytokine and cytokine receptor	KEGG PATHWAY	3/ 1177	78/ 14952	0.0384615	0.95101	1	Environmental Information Processing	Signaling molecules and interaction	gene-CXCR4|gene-LOC101800940|gene-CCL20	CXCR4;LOC101800940;CCL20
6	map00190	Oxidative phosphorylation	KEGG PATHWAY	6/ 1177	134/ 14952	0.0447761	0.957885	1	Metabolism	Energy metabolism	gene-ATP6V0D2|gene-LOC106020235|gene-LOC113841028|gene-ATP5F1A|gene-ATP4A|gene-NDUFS2	ATP6V0D2;LOC106020235;LOC113841028;ATP5F1A;ATP4A;NDUFS2
4	map04361	Axon regeneration	KEGG PATHWAY	4/ 1177	99/ 14952	0.040404	0.957888	1	Organismal Systems	Development and regeneration	gene-LOC101790479|gene-DGKI|gene-LOC101797743|gene-CACNA1D	LOC101790479;DGKI;LOC101797743;CACNA1D
2	map05110	Vibrio cholerae infection	KEGG PATHWAY	2/ 1177	61/ 14952	0.0327869	0.958485	1	Human Diseases	Infectious disease: bacterial	gene-KCNQ1|gene-ATP6V0D2	KCNQ1;ATP6V0D2
1	map03410	Base excision repair	KEGG PATHWAY	1/ 1177	40/ 14952	0.025	0.962524	1	Genetic Information Processing	Replication and repair	gene-UNG	UNG
1	map00512	Mucin type O-glycan biosynthesis	KEGG PATHWAY	1/ 1177	40/ 14952	0.025	0.962524	1	Metabolism	Glycan biosynthesis and metabolism	gene-GALNT14	GALNT14
24	map05014	Amyotrophic lateral sclerosis	KEGG PATHWAY	24/ 1177	419/ 14952	0.0572792	0.964383	1	Human Diseases	Neurodegenerative disease	gene-LOC101789623|gene-PINK1|gene-MAP2K3|gene-LOC113841028|gene-ATP5F1A|gene-ULK2|gene-TUBAL3|gene-LOC101804607|gene-SLC1A2|gene-LOC101793250|gene-LOC106020235|gene-SMCR8|gene-LOC101802038|gene-NEFL|gene-DNAH3|gene-LOC119714326|gene-NRG4|gene-NRG1|gene-TUBB3|gene-LOC101793310|gene-LOC101805041|gene-LOC119714935|gene-NDUFS2|gene-ERBB4	LOC101789623;PINK1;MAP2K3;LOC113841028;ATP5F1A;ULK2;TUBAL3;LOC101804607;SLC1A2;LOC101793250;LOC106020235;SMCR8;LOC101802038;NEFL;DNAH3;LOC119714326;NRG4;NRG1;TUBB3;LOC101793310;LOC101805041;LOC119714935;NDUFS2;ERBB4
2	map05211	Renal cell carcinoma	KEGG PATHWAY	2/ 1177	64/ 14952	0.03125	0.966227	1	Human Diseases	Cancer: specific types	gene-HGF|gene-HRAS	HGF;HRAS
12	map04060	Cytokine-cytokine receptor interaction	KEGG PATHWAY	12/ 1177	238/ 14952	0.0504202	0.967283	1	Environmental Information Processing	Signaling molecules and interaction	gene-CCL20|gene-TNFRSF6B|gene-LOC101800940|gene-IFNGR2|gene-MSTN|gene-CXCR4|gene-LEPR|gene-IL16|gene-ACVR1C|gene-GHR|gene-BMP4|gene-BMP5	CCL20;TNFRSF6B;LOC101800940;IFNGR2;MSTN;CXCR4;LEPR;IL16;ACVR1C;GHR;BMP4;BMP5
3	map04391	Hippo signaling pathway - fly	KEGG PATHWAY	3/ 1177	85/ 14952	0.0352941	0.968057	1	Environmental Information Processing	Signal transduction	gene-TEAD4|gene-FJX1|gene-LOC101797556	TEAD4;FJX1;LOC101797556
1	map00380	Tryptophan metabolism	KEGG PATHWAY	1/ 1177	42/ 14952	0.0238095	0.968207	1	Metabolism	Amino acid metabolism	gene-EHHADH	EHHADH
3	map04664	Fc epsilon RI signaling pathway	KEGG PATHWAY	3/ 1177	86/ 14952	0.0348837	0.969977	1	Organismal Systems	Immune system	gene-LOC101794396|gene-MAP2K3|gene-HRAS	LOC101794396;MAP2K3;HRAS
1	map03022	Basal transcription factors	KEGG PATHWAY	1/ 1177	43/ 14952	0.0232558	0.970716	1	Genetic Information Processing	Transcription	gene-GTF2IRD1	GTF2IRD1
7	map04210	Apoptosis	KEGG PATHWAY	7/ 1177	161/ 14952	0.0434783	0.973957	1	Cellular Processes	Cell growth and death	gene-LOC101805041|gene-LOC101804607|gene-LOC113839605|gene-LOC101802038|gene-HRAS|gene-FOS|gene-TUBAL3	LOC101805041;LOC101804607;LOC113839605;LOC101802038;HRAS;FOS;TUBAL3
5	map05142	Chagas disease	KEGG PATHWAY	5/ 1177	126/ 14952	0.0396825	0.974167	1	Human Diseases	Infectious disease: parasitic	gene-LOC101790479|gene-LOC101803787|gene-IFNGR2|gene-FOS|gene-LOC101797591	LOC101790479;LOC101803787;IFNGR2;FOS;LOC101797591
2	map05133	Pertussis	KEGG PATHWAY	2/ 1177	69/ 14952	0.0289855	0.976141	1	Human Diseases	Infectious disease: bacterial	gene-FOS|gene-LOC101797591	FOS;LOC101797591
3	map04662	B cell receptor signaling pathway	KEGG PATHWAY	3/ 1177	90/ 14952	0.0333333	0.976616	1	Organismal Systems	Immune system	gene-DAPP1|gene-FOS|gene-HRAS	DAPP1;FOS;HRAS
2	map03018	RNA degradation	KEGG PATHWAY	2/ 1177	71/ 14952	0.028169	0.979262	1	Genetic Information Processing	Folding, sorting and degradation	gene-BTG2|gene-PABPC4	BTG2;PABPC4
1	map00514	Other types of O-glycan biosynthesis	KEGG PATHWAY	1/ 1177	48/ 14952	0.0208333	0.98059	1	Metabolism	Glycan biosynthesis and metabolism	gene-GALNT14	GALNT14
2	map05220	Chronic myeloid leukemia	KEGG PATHWAY	2/ 1177	73/ 14952	0.0273973	0.981985	1	Human Diseases	Cancer: specific types	gene-E2F2|gene-HRAS	E2F2;HRAS
9	map05163	Human cytomegalovirus infection	KEGG PATHWAY	9/ 1177	203/ 14952	0.044335	0.982059	1	Human Diseases	Infectious disease: viral	gene-LOC101798346|gene-CXCR4|gene-LOC101797591|gene-GNG4|gene-LOC101790479|gene-HRAS|gene-E2F2|gene-ADCY2|gene-PTGS2	LOC101798346;CXCR4;LOC101797591;GNG4;LOC101790479;HRAS;E2F2;ADCY2;PTGS2
1	map00280	Valine, leucine and isoleucine degradation	KEGG PATHWAY	1/ 1177	49/ 14952	0.0204082	0.982123	1	Metabolism	Amino acid metabolism	gene-EHHADH	EHHADH
5	map05145	Toxoplasmosis	KEGG PATHWAY	5/ 1177	133/ 14952	0.037594	0.982366	1	Human Diseases	Infectious disease: parasitic	gene-IFNGR2|gene-HSPA8|gene-MAP2K3|gene-HSPA2|gene-LOC101797591	IFNGR2;HSPA8;MAP2K3;HSPA2;LOC101797591
4	map03082	ATP-dependent chromatin remodeling	KEGG PATHWAY	4/ 1177	115/ 14952	0.0347826	0.983204	1	Genetic Information Processing	Chromosome	gene-LOC101790248|gene-LOC101794614|gene-LOC101804932|gene-LOC119714301	LOC101790248;LOC101794614;LOC101804932;LOC119714301
3	map03250	Viral life cycle - HIV-1	KEGG PATHWAY	3/ 1177	96/ 14952	0.03125	0.984019	1	Genetic Information Processing	Information processing in viruses	gene-CXCR4|gene-LOC101796523|gene-LOC119714935	CXCR4;LOC101796523;LOC119714935
12	map04014	Ras signaling pathway	KEGG PATHWAY	12/ 1177	258/ 14952	0.0465116	0.985575	1	Environmental Information Processing	Signal transduction	gene-FGF14|gene-HGF|gene-FGF6|gene-FGFR4|gene-FGF4|gene-BDNF|gene-EGF|gene-GNG4|gene-FGF12|gene-LOC101805096|gene-HRAS|gene-LOC101794396	FGF14;HGF;FGF6;FGFR4;FGF4;BDNF;EGF;GNG4;FGF12;LOC101805096;HRAS;LOC101794396
5	map04659	Th17 cell differentiation	KEGG PATHWAY	5/ 1177	137/ 14952	0.0364964	0.985882	1	Organismal Systems	Immune system	gene-HSP90AA1|gene-LOC101803787|gene-IFNGR2|gene-FOS|gene-PRKCQ	HSP90AA1;LOC101803787;IFNGR2;FOS;PRKCQ
3	map04650	Natural killer cell mediated cytotoxicity	KEGG PATHWAY	3/ 1177	98/ 14952	0.0306122	0.985943	1	Organismal Systems	Immune system	gene-LAT2|gene-IFNGR2|gene-HRAS	LAT2;IFNGR2;HRAS
2	map03015	mRNA surveillance pathway	KEGG PATHWAY	2/ 1177	77/ 14952	0.025974	0.986428	1	Genetic Information Processing	Translation	gene-PABPC4|gene-PPP2R3B	PABPC4;PPP2R3B
4	map03010	Ribosome	KEGG PATHWAY	4/ 1177	119/ 14952	0.0336134	0.986756	1	Genetic Information Processing	Translation	gene-RPS23|gene-LOC106020377|gene-RPL3L|gene-RPL37	RPS23;LOC106020377;RPL3L;RPL37
7	map04140	Autophagy - animal	KEGG PATHWAY	7/ 1177	177/ 14952	0.039548	0.988268	1	Cellular Processes	Transport and catabolism	gene-PRKCQ|gene-LOC119715727|gene-LOC113839605|gene-SMCR8|gene-ATG4A|gene-HRAS|gene-ULK2	PRKCQ;LOC119715727;LOC113839605;SMCR8;ATG4A;HRAS;ULK2
4	map04114	Oocyte meiosis	KEGG PATHWAY	4/ 1177	122/ 14952	0.0327869	0.988938	1	Cellular Processes	Cell growth and death	gene-CAMK2A|gene-ADCY2|gene-YWHAG|gene-CCNB3	CAMK2A;ADCY2;YWHAG;CCNB3
5	map03013	Nucleocytoplasmic transport	KEGG PATHWAY	5/ 1177	146/ 14952	0.0342466	0.991526	1	Genetic Information Processing	Translation	gene-LOC101797198|gene-LOC101790195|gene-LOC119714935|gene-LOC113841376|gene-EEF1A2	LOC101797198;LOC101790195;LOC119714935;LOC113841376;EEF1A2
1	map03420	Nucleotide excision repair	KEGG PATHWAY	1/ 1177	59/ 14952	0.0169492	0.99215	1	Genetic Information Processing	Replication and repair	gene-XPA	XPA
11	map05417	Lipid and atherosclerosis	KEGG PATHWAY	11/ 1177	259/ 14952	0.042471	0.993454	1	Human Diseases	Cardiovascular disease	gene-POU2F3|gene-APOA1|gene-HSP90AA1|gene-MAP2K3|gene-PPARG|gene-CAMK2A|gene-CD36|gene-HSPA8|gene-HRAS|gene-FOS|gene-HSPA2	POU2F3;APOA1;HSP90AA1;MAP2K3;PPARG;CAMK2A;CD36;HSPA8;HRAS;FOS;HSPA2
4	map05416	Viral myocarditis	KEGG PATHWAY	4/ 1177	131/ 14952	0.0305344	0.993611	1	Human Diseases	Cardiovascular disease	gene-CAV3|gene-SNTB1|gene-SGCA|gene-MYH7B	CAV3;SNTB1;SGCA;MYH7B
8	map05170	Human immunodeficiency virus 1 infection	KEGG PATHWAY	8/ 1177	207/ 14952	0.0386473	0.993662	1	Human Diseases	Infectious disease: viral	gene-CXCR4|gene-MAP2K3|gene-LOC101797591|gene-LOC101790479|gene-HRAS|gene-GNG4|gene-FOS|gene-CCNB3	CXCR4;MAP2K3;LOC101797591;LOC101790479;HRAS;GNG4;FOS;CCNB3
4	map05323	Rheumatoid arthritis	KEGG PATHWAY	4/ 1177	133/ 14952	0.0300752	0.994354	1	Human Diseases	Immune disease	gene-ATP6V0D2|gene-FOS|gene-LOC113839605|gene-CCL20	ATP6V0D2;FOS;LOC113839605;CCL20
10	map05131	Shigellosis	KEGG PATHWAY	10/ 1177	248/ 14952	0.0403226	0.995159	1	Human Diseases	Infectious disease: bacterial	gene-LOC101794283|gene-LOC101795363|gene-PPID|gene-PRKCQ|gene-LOC101795371|gene-HK2|gene-PLCD4|gene-SEPTIN12|gene-ACTR3B|gene-MYL10	LOC101794283;LOC101795363;PPID;PRKCQ;LOC101795371;HK2;PLCD4;SEPTIN12;ACTR3B;MYL10
3	map04722	Neurotrophin signaling pathway	KEGG PATHWAY	3/ 1177	115/ 14952	0.026087	0.995393	1	Organismal Systems	Nervous system	gene-CAMK2A|gene-BDNF|gene-HRAS	CAMK2A;BDNF;HRAS
1	map04940	Type I diabetes mellitus	KEGG PATHWAY	1/ 1177	66/ 14952	0.0151515	0.995589	1	Human Diseases	Endocrine and metabolic disease	gene-CPE	CPE
4	map04660	T cell receptor signaling pathway	KEGG PATHWAY	4/ 1177	137/ 14952	0.0291971	0.995599	1	Organismal Systems	Immune system	gene-PPP2R3B|gene-FOS|gene-HRAS|gene-PRKCQ	PPP2R3B;FOS;HRAS;PRKCQ
3	map04658	Th1 and Th2 cell differentiation	KEGG PATHWAY	3/ 1177	117/ 14952	0.025641	0.99597	1	Organismal Systems	Immune system	gene-IFNGR2|gene-FOS|gene-PRKCQ	IFNGR2;FOS;PRKCQ
2	map04620	Toll-like receptor signaling pathway	KEGG PATHWAY	2/ 1177	94/ 14952	0.0212766	0.996015	1	Organismal Systems	Immune system	gene-FOS|gene-MAP2K3	FOS;MAP2K3
2	map05321	Inflammatory bowel disease	KEGG PATHWAY	2/ 1177	94/ 14952	0.0212766	0.996015	1	Human Diseases	Immune disease	gene-LOC101803787|gene-IFNGR2	LOC101803787;IFNGR2
2	map04672	Intestinal immune network for IgA production	KEGG PATHWAY	2/ 1177	96/ 14952	0.0208333	0.996557	1	Organismal Systems	Immune system	gene-CXCR4|gene-ITGA4	CXCR4;ITGA4
1	map05120	Epithelial cell signaling in Helicobacter pylori infection	KEGG PATHWAY	1/ 1177	70/ 14952	0.0142857	0.996827	1	Human Diseases	Infectious disease: bacterial	gene-ATP6V0D2	ATP6V0D2
3	map03040	Spliceosome	KEGG PATHWAY	3/ 1177	123/ 14952	0.0243902	0.997311	1	Genetic Information Processing	Transcription	gene-LOC101791000|gene-HSPA8|gene-HSPA2	LOC101791000;HSPA8;HSPA2
6	map05135	Yersinia infection	KEGG PATHWAY	6/ 1177	186/ 14952	0.0322581	0.997408	1	Human Diseases	Infectious disease: bacterial	gene-WIPF3|gene-MAP2K3|gene-ITGA4|gene-ACTR3B|gene-LOC101790479|gene-FOS	WIPF3;MAP2K3;ITGA4;ACTR3B;LOC101790479;FOS
1	map03460	Fanconi anemia pathway	KEGG PATHWAY	1/ 1177	74/ 14952	0.0135135	0.997718	1	Genetic Information Processing	Replication and repair	gene-FANCC	FANCC
1	map03083	Polycomb repressive complex	KEGG PATHWAY	1/ 1177	77/ 14952	0.012987	0.998218	1	Genetic Information Processing	Chromosome	gene-AUTS2	AUTS2
4	map05162	Measles	KEGG PATHWAY	4/ 1177	154/ 14952	0.025974	0.998508	1	Human Diseases	Infectious disease: viral	gene-FOS|gene-LOC119718673|gene-HSPA8|gene-HSPA2	FOS;LOC119718673;HSPA8;HSPA2
1	map05340	Primary immunodeficiency	KEGG PATHWAY	1/ 1177	85/ 14952	0.0117647	0.999079	1	Human Diseases	Immune disease	gene-UNG	UNG
4	map04613	Neutrophil extracellular trap formation	KEGG PATHWAY	4/ 1177	175/ 14952	0.0228571	0.999625	1	Organismal Systems	Immune system	gene-CLCN4|gene-LOC101790248|gene-AQP9|gene-SLC25A4	CLCN4;LOC101790248;AQP9;SLC25A4
4	map05164	Influenza A	KEGG PATHWAY	4/ 1177	178/ 14952	0.0224719	0.999693	1	Human Diseases	Infectious disease: viral	gene-LOC101800252|gene-IFNGR2|gene-SLC25A4|gene-LOC119718226	LOC101800252;IFNGR2;SLC25A4;LOC119718226
6	map05171	Coronavirus disease - COVID-19	KEGG PATHWAY	6/ 1177	223/ 14952	0.0269058	0.999716	1	Human Diseases	Infectious disease: viral	gene-RPL3L|gene-MASP1|gene-RPL37|gene-RPS23|gene-LOC106020377|gene-FOS	RPL3L;MASP1;RPL37;RPS23;LOC106020377;FOS
5	map05152	Tuberculosis	KEGG PATHWAY	5/ 1177	208/ 14952	0.0240385	0.999813	1	Human Diseases	Infectious disease: bacterial	gene-CAMK2A|gene-LOC119718673|gene-IFNGR2|gene-ATP6V0D2|gene-PLK3	CAMK2A;LOC119718673;IFNGR2;ATP6V0D2;PLK3
2	map04064	NF-kappa B signaling pathway	KEGG PATHWAY	2/ 1177	143/ 14952	0.013986	0.999898	1	Environmental Information Processing	Signal transduction	gene-PTGS2|gene-PRKCQ	PTGS2;PRKCQ
3	map04120	Ubiquitin mediated proteolysis	KEGG PATHWAY	3/ 1177	172/ 14952	0.0174419	0.999913	1	Genetic Information Processing	Folding, sorting and degradation	gene-LOC106018117|gene-UBE2QL1|gene-LOC101789923	LOC106018117;UBE2QL1;LOC101789923
3	map03008	Ribosome biogenesis in eukaryotes	KEGG PATHWAY	3/ 1177	185/ 14952	0.0162162	0.999966	1	Genetic Information Processing	Translation	gene-LOC101790195|gene-LOC106015816|gene-LOC113841927	LOC101790195;LOC106015816;LOC113841927
1	map05322	Systemic lupus erythematosus	KEGG PATHWAY	1/ 1177	137/ 14952	0.00729927	0.999987	1	Human Diseases	Immune disease	gene-LOC101790248	LOC101790248
1	map04621	NOD-like receptor signaling pathway	KEGG PATHWAY	1/ 1177	151/ 14952	0.00662252	0.999996	1	Organismal Systems	Immune system	gene-HSP90AA1	HSP90AA1
2	map05168	Herpes simplex virus 1 infection	KEGG PATHWAY	2/ 1177	187/ 14952	0.0106952	0.999997	1	Human Diseases	Infectious disease: viral	gene-POU2F3|gene-IFNGR2	POU2F3;IFNGR2
3	map05169	Epstein-Barr virus infection	KEGG PATHWAY	3/ 1177	232/ 14952	0.012931	0.999999	1	Human Diseases	Infectious disease: viral	gene-E2F2|gene-CCNA2|gene-MAP2K3	E2F2;CCNA2;MAP2K3
5	map04740	Olfactory transduction	KEGG PATHWAY	5/ 1177	485/ 14952	0.0103093	1	1	Organismal Systems	Sensory system	gene-CAMK2A|gene-PRKG1|gene-PDE1C|gene-PDE1A|gene-SLC8A3	CAMK2A;PRKG1;PDE1C;PDE1A;SLC8A3
